# Supplementary material for: Characterizing the pharmacological interaction of the antimalarial combination artefenomel-piperaquine in healthy volunteers with induced blood-stage Plasmodium falciparum to predict efficacy in patients with malaria
Source: BMC Med. 2024 Nov 28;22:563. doi: 10.1186/s12916-024-03787-0 (PMC11603672; doi:10.1186/s12916-024-03787-0)
Supplement: Supplementary file 4 — Additional file 4. [file 12916_2024_3787_MOESM4_ESM.csv]

IXGDF	IGNORE	USUBJID	ID	STUDY	STUDYN	TRTNAME	TRT	TIME	TIMEPOS	NT	TAD	TIMEUNIT	YTYPE	NAME	VALUE	DV	UNIT	LLOQ	CENS	MDV	EVID	AMT	ADM	II	ADDL	ROUTE	TINF	RATE	DOSE	PROFNR	PROFTIME	CENTER	SUBJECT	IND	COMPOUND	ULOQ	COMMENT	SEX	DOSELEVEL1	DOSELEVEL2	DOSEMULT1	DOSEMULT2	AGE	HT0	WT0	TADD1	TADD2	TADD3	DOSED1
2122	.	QP12C10-S001	1	QP12C10	0	100mgOZ439	0	-50.15	0	-48	-50.15	HOURS	1	log(Parasitemia:::Total:::Mean)	4.310416113	4.310416113	log(p/mL)	2.302585093	0	0	0	0	.	0	0	.	0	0	0	.	.	.	QP12C10-S001	1	OZ439	.	.	1	100	0	1	0	27	165	53.9	-50.15	.	.	0
2123	.	QP12C10-S001	1	QP12C10	0	100mgOZ439	0	-38.75	11.4	-36	-38.75	HOURS	1	log(Parasitemia:::Total:::Mean)	5.176309304	5.176309304	log(p/mL)	2.302585093	0	0	0	0	.	0	0	.	0	0	0	.	.	.	QP12C10-S001	1	OZ439	.	.	1	100	0	1	0	27	165	53.9	-38.75	.	.	0
2124	.	QP12C10-S001	1	QP12C10	0	100mgOZ439	0	-26.7	23.45	-24	-26.7	HOURS	1	log(Parasitemia:::Total:::Mean)	9.167660585	9.167660585	log(p/mL)	2.302585093	0	0	0	0	.	0	0	.	0	0	0	.	.	.	QP12C10-S001	1	OZ439	.	.	1	100	0	1	0	27	165	53.9	-26.7	.	.	0
2125	.	QP12C10-S001	1	QP12C10	0	100mgOZ439	0	-13.83333333	36.31666667	-12	-13.83333333	HOURS	1	log(Parasitemia:::Total:::Mean)	8.514785785	8.514785785	log(p/mL)	2.302585093	0	0	0	0	.	0	0	.	0	0	0	.	.	.	QP12C10-S001	1	OZ439	.	.	1	100	0	1	0	27	165	53.9	-13.83333333	.	.	0
2126	.	QP12C10-S001	1	QP12C10	0	100mgOZ439	0	-0.3	49.85	0	-0.3	HOURS	1	log(Parasitemia:::Total:::Mean)	8.570890688	8.570890688	log(p/mL)	2.302585093	0	0	0	0	.	0	0	.	0	0	0	.	.	.	QP12C10-S001	1	OZ439	.	.	1	100	0	1	0	27	165	53.9	-0.3	.	.	0
2128	.	QP12C10-S001	1	QP12C10	0	100mgOZ439	0	0	50.15	0	0	HOURS	.	OZ439:::Dose	100	0	mg	.	0	1	1	100	1	0	0	ORAL	0	0	100	.	.	.	QP12C10-S001	1	OZ439	.	.	1	100	0	1	0	27	165	53.9	0	.	.	100
2131	.	QP12C10-S001	1	QP12C10	0	100mgOZ439	0	2	52.15	2	2	HOURS	1	log(Parasitemia:::Total:::Mean)	9.360358406	9.360358406	log(p/mL)	2.302585093	0	0	0	0	.	0	0	.	0	0	100	.	.	.	QP12C10-S001	1	OZ439	.	.	1	100	0	1	0	27	165	53.9	2	.	.	100
2134	.	QP12C10-S001	1	QP12C10	0	100mgOZ439	0	4	54.15	4	4	HOURS	1	log(Parasitemia:::Total:::Mean)	9.950466144	9.950466144	log(p/mL)	2.302585093	0	0	0	0	.	0	0	.	0	0	100	.	.	.	QP12C10-S001	1	OZ439	.	.	1	100	0	1	0	27	165	53.9	4	.	.	100
2137	.	QP12C10-S001	1	QP12C10	0	100mgOZ439	0	8	58.15	8	8	HOURS	1	log(Parasitemia:::Total:::Mean)	9.847529302	9.847529302	log(p/mL)	2.302585093	0	0	0	0	.	0	0	.	0	0	100	.	.	.	QP12C10-S001	1	OZ439	.	.	1	100	0	1	0	27	165	53.9	8	.	.	100
2139	.	QP12C10-S001	1	QP12C10	0	100mgOZ439	0	12.01666667	62.16666667	12	12.01666667	HOURS	1	log(Parasitemia:::Total:::Mean)	9.910319968	9.910319968	log(p/mL)	2.302585093	0	0	0	0	.	0	0	.	0	0	100	.	.	.	QP12C10-S001	1	OZ439	.	.	1	100	0	1	0	27	165	53.9	12.01666667	.	.	100
2141	.	QP12C10-S001	1	QP12C10	0	100mgOZ439	0	24	74.15	24	24	HOURS	1	log(Parasitemia:::Total:::Mean)	9.490436082	9.490436082	log(p/mL)	2.302585093	0	0	0	0	.	0	0	.	0	0	100	.	.	.	QP12C10-S001	1	OZ439	.	.	1	100	0	1	0	27	165	53.9	24	.	.	100
2143	.	QP12C10-S001	1	QP12C10	0	100mgOZ439	0	30.06666667	80.21666667	30	30.06666667	HOURS	1	log(Parasitemia:::Total:::Mean)	9.11597645	9.11597645	log(p/mL)	2.302585093	0	0	0	0	.	0	0	.	0	0	100	.	.	.	QP12C10-S001	1	OZ439	.	.	1	100	0	1	0	27	165	53.9	30.06666667	.	.	100
2144	.	QP12C10-S001	1	QP12C10	0	100mgOZ439	0	36.05	86.2	36	36.05	HOURS	1	log(Parasitemia:::Total:::Mean)	8.766352693	8.766352693	log(p/mL)	2.302585093	0	0	0	0	.	0	0	.	0	0	100	.	.	.	QP12C10-S001	1	OZ439	.	.	1	100	0	1	0	27	165	53.9	36.05	.	.	100
2146	.	QP12C10-S001	1	QP12C10	0	100mgOZ439	0	48.01666667	98.16666667	48	48.01666667	HOURS	1	log(Parasitemia:::Total:::Mean)	7.42390077	7.42390077	log(p/mL)	2.302585093	0	0	0	0	.	0	0	.	0	0	100	.	.	.	QP12C10-S001	1	OZ439	.	.	1	100	0	1	0	27	165	53.9	48.01666667	.	.	100
2148	.	QP12C10-S001	1	QP12C10	0	100mgOZ439	0	56.81666667	106.9666667	60	56.81666667	HOURS	1	log(Parasitemia:::Total:::Mean)	7.708031368	7.708031368	log(p/mL)	2.302585093	0	0	0	0	.	0	0	.	0	0	100	.	.	.	QP12C10-S001	1	OZ439	.	.	1	100	0	1	0	27	165	53.9	56.81666667	.	.	100
2153	.	QP12C10-S005	2	QP12C10	0	100mgOZ439	0	-49.53333333	0	-48	-49.53333333	HOURS	1	log(Parasitemia:::Total:::Mean)	4.58031239	4.58031239	log(p/mL)	2.302585093	0	0	0	0	.	0	0	.	0	0	0	.	.	.	QP12C10-S005	1	OZ439	.	.	1	100	0	1	0	22	171	73.8	-49.53333333	.	.	0
2154	.	QP12C10-S005	2	QP12C10	0	100mgOZ439	0	-38.58333333	10.95	-36	-38.58333333	HOURS	1	log(Parasitemia:::Total:::Mean)	3.844456668	3.844456668	log(p/mL)	2.302585093	0	0	0	0	.	0	0	.	0	0	0	.	.	.	QP12C10-S005	1	OZ439	.	.	1	100	0	1	0	22	171	73.8	-38.58333333	.	.	0
2155	.	QP12C10-S005	2	QP12C10	0	100mgOZ439	0	-26.05	23.48333333	-24	-26.05	HOURS	1	log(Parasitemia:::Total:::Mean)	7.970641049	7.970641049	log(p/mL)	2.302585093	0	0	0	0	.	0	0	.	0	0	0	.	.	.	QP12C10-S005	1	OZ439	.	.	1	100	0	1	0	22	171	73.8	-26.05	.	.	0
2156	.	QP12C10-S005	2	QP12C10	0	100mgOZ439	0	-14.71666667	34.81666667	-12	-14.71666667	HOURS	1	log(Parasitemia:::Total:::Mean)	7.407729926	7.407729926	log(p/mL)	2.302585093	0	0	0	0	.	0	0	.	0	0	0	.	.	.	QP12C10-S005	1	OZ439	.	.	1	100	0	1	0	22	171	73.8	-14.71666667	.	.	0
2158	.	QP12C10-S005	2	QP12C10	0	100mgOZ439	0	-0.066666667	49.46666667	0	-0.066666667	HOURS	1	log(Parasitemia:::Total:::Mean)	7.610927902	7.610927902	log(p/mL)	2.302585093	0	0	0	0	.	0	0	.	0	0	0	.	.	.	QP12C10-S005	1	OZ439	.	.	1	100	0	1	0	22	171	73.8	-0.066666667	.	.	0
2159	.	QP12C10-S005	2	QP12C10	0	100mgOZ439	0	0	49.53333333	0	0	HOURS	.	OZ439:::Dose	100	0	mg	.	0	1	1	100	1	0	0	ORAL	0	0	100	.	.	.	QP12C10-S005	1	OZ439	.	.	1	100	0	1	0	22	171	73.8	0	.	.	100
2162	.	QP12C10-S005	2	QP12C10	0	100mgOZ439	0	2	51.53333333	2	2	HOURS	1	log(Parasitemia:::Total:::Mean)	8.585846386	8.585846386	log(p/mL)	2.302585093	0	0	0	0	.	0	0	.	0	0	100	.	.	.	QP12C10-S005	1	OZ439	.	.	1	100	0	1	0	22	171	73.8	2	.	.	100
2165	.	QP12C10-S005	2	QP12C10	0	100mgOZ439	0	4	53.53333333	4	4	HOURS	1	log(Parasitemia:::Total:::Mean)	9.116324863	9.116324863	log(p/mL)	2.302585093	0	0	0	0	.	0	0	.	0	0	100	.	.	.	QP12C10-S005	1	OZ439	.	.	1	100	0	1	0	22	171	73.8	4	.	.	100
2168	.	QP12C10-S005	2	QP12C10	0	100mgOZ439	0	8.033333333	57.56666667	8	8.033333333	HOURS	1	log(Parasitemia:::Total:::Mean)	9.060952737	9.060952737	log(p/mL)	2.302585093	0	0	0	0	.	0	0	.	0	0	100	.	.	.	QP12C10-S005	1	OZ439	.	.	1	100	0	1	0	22	171	73.8	8.033333333	.	.	100
2170	.	QP12C10-S005	2	QP12C10	0	100mgOZ439	0	12.08333333	61.61666666	12	12.08333333	HOURS	1	log(Parasitemia:::Total:::Mean)	9.335716192	9.335716192	log(p/mL)	2.302585093	0	0	0	0	.	0	0	.	0	0	100	.	.	.	QP12C10-S005	1	OZ439	.	.	1	100	0	1	0	22	171	73.8	12.08333333	.	.	100
2172	.	QP12C10-S005	2	QP12C10	0	100mgOZ439	0	24.13333333	73.66666666	24	24.13333333	HOURS	1	log(Parasitemia:::Total:::Mean)	8.080724435	8.080724435	log(p/mL)	2.302585093	0	0	0	0	.	0	0	.	0	0	100	.	.	.	QP12C10-S005	1	OZ439	.	.	1	100	0	1	0	22	171	73.8	24.13333333	.	.	100
2174	.	QP12C10-S005	2	QP12C10	0	100mgOZ439	0	30	79.53333333	30	30	HOURS	1	log(Parasitemia:::Total:::Mean)	8.379193769	8.379193769	log(p/mL)	2.302585093	0	0	0	0	.	0	0	.	0	0	100	.	.	.	QP12C10-S005	1	OZ439	.	.	1	100	0	1	0	22	171	73.8	30	.	.	100
2175	.	QP12C10-S005	2	QP12C10	0	100mgOZ439	0	36.08333333	85.61666666	36	36.08333333	HOURS	1	log(Parasitemia:::Total:::Mean)	8.117309821	8.117309821	log(p/mL)	2.302585093	0	0	0	0	.	0	0	.	0	0	100	.	.	.	QP12C10-S005	1	OZ439	.	.	1	100	0	1	0	22	171	73.8	36.08333333	.	.	100
2177	.	QP12C10-S005	2	QP12C10	0	100mgOZ439	0	48	97.53333333	48	48	HOURS	1	log(Parasitemia:::Total:::Mean)	7.17527707	7.17527707	log(p/mL)	2.302585093	0	0	0	0	.	0	0	.	0	0	100	.	.	.	QP12C10-S005	1	OZ439	.	.	1	100	0	1	0	22	171	73.8	48	.	.	100
2179	.	QP12C10-S005	2	QP12C10	0	100mgOZ439	0	58.23333333	107.7666667	60	58.23333333	HOURS	1	log(Parasitemia:::Total:::Mean)	8.993709926	8.993709926	log(p/mL)	2.302585093	0	0	0	0	.	0	0	.	0	0	100	.	.	.	QP12C10-S005	1	OZ439	.	.	1	100	0	1	0	22	171	73.8	58.23333333	.	.	100
2184	.	QP12C10-S009	3	QP12C10	0	100mgOZ439	0	-48	0	-48	-48	HOURS	1	log(Parasitemia:::Total:::Mean)	5.160111126	5.160111126	log(p/mL)	2.302585093	0	0	0	0	.	0	0	.	0	0	0	.	.	.	QP12C10-S009	1	OZ439	.	.	2	100	0	1	0	23	185	79.3	-48	.	.	0
2185	.	QP12C10-S009	3	QP12C10	0	100mgOZ439	0	-38.91666667	9.083333333	-36	-38.91666667	HOURS	1	log(Parasitemia:::Total:::Mean)	5.318816356	5.318816356	log(p/mL)	2.302585093	0	0	0	0	.	0	0	.	0	0	0	.	.	.	QP12C10-S009	1	OZ439	.	.	2	100	0	1	0	23	185	79.3	-38.91666667	.	.	0
2186	.	QP12C10-S009	3	QP12C10	0	100mgOZ439	0	-24.93333333	23.06666667	-24	-24.93333333	HOURS	1	log(Parasitemia:::Total:::Mean)	8.643455692	8.643455692	log(p/mL)	2.302585093	0	0	0	0	.	0	0	.	0	0	0	.	.	.	QP12C10-S009	1	OZ439	.	.	2	100	0	1	0	23	185	79.3	-24.93333333	.	.	0
2187	.	QP12C10-S009	3	QP12C10	0	100mgOZ439	0	-14.4	33.6	-12	-14.4	HOURS	1	log(Parasitemia:::Total:::Mean)	8.598316082	8.598316082	log(p/mL)	2.302585093	0	0	0	0	.	0	0	.	0	0	0	.	.	.	QP12C10-S009	1	OZ439	.	.	2	100	0	1	0	23	185	79.3	-14.4	.	.	0
2188	.	QP12C10-S009	3	QP12C10	0	100mgOZ439	0	-0.333333333	47.66666667	0	-0.333333333	HOURS	1	log(Parasitemia:::Total:::Mean)	8.648067231	8.648067231	log(p/mL)	2.302585093	0	0	0	0	.	0	0	.	0	0	0	.	.	.	QP12C10-S009	1	OZ439	.	.	2	100	0	1	0	23	185	79.3	-0.333333333	.	.	0
2190	.	QP12C10-S009	3	QP12C10	0	100mgOZ439	0	0	48	0	0	HOURS	.	OZ439:::Dose	100	0	mg	.	0	1	1	100	1	0	0	ORAL	0	0	100	.	.	.	QP12C10-S009	1	OZ439	.	.	2	100	0	1	0	23	185	79.3	0	.	.	100
2193	.	QP12C10-S009	3	QP12C10	0	100mgOZ439	0	2	50	2	2	HOURS	1	log(Parasitemia:::Total:::Mean)	9.092102379	9.092102379	log(p/mL)	2.302585093	0	0	0	0	.	0	0	.	0	0	100	.	.	.	QP12C10-S009	1	OZ439	.	.	2	100	0	1	0	23	185	79.3	2	.	.	100
2196	.	QP12C10-S009	3	QP12C10	0	100mgOZ439	0	4	52	4	4	HOURS	1	log(Parasitemia:::Total:::Mean)	9.400697888	9.400697888	log(p/mL)	2.302585093	0	0	0	0	.	0	0	.	0	0	100	.	.	.	QP12C10-S009	1	OZ439	.	.	2	100	0	1	0	23	185	79.3	4	.	.	100
2199	.	QP12C10-S009	3	QP12C10	0	100mgOZ439	0	8	56	8	8	HOURS	1	log(Parasitemia:::Total:::Mean)	9.583478282	9.583478282	log(p/mL)	2.302585093	0	0	0	0	.	0	0	.	0	0	100	.	.	.	QP12C10-S009	1	OZ439	.	.	2	100	0	1	0	23	185	79.3	8	.	.	100
2201	.	QP12C10-S009	3	QP12C10	0	100mgOZ439	0	12.13333333	60.13333333	12	12.13333333	HOURS	1	log(Parasitemia:::Total:::Mean)	9.50392366	9.50392366	log(p/mL)	2.302585093	0	0	0	0	.	0	0	.	0	0	100	.	.	.	QP12C10-S009	1	OZ439	.	.	2	100	0	1	0	23	185	79.3	12.13333333	.	.	100
2203	.	QP12C10-S009	3	QP12C10	0	100mgOZ439	0	24.01666667	72.01666667	24	24.01666667	HOURS	1	log(Parasitemia:::Total:::Mean)	9.26409789	9.26409789	log(p/mL)	2.302585093	0	0	0	0	.	0	0	.	0	0	100	.	.	.	QP12C10-S009	1	OZ439	.	.	2	100	0	1	0	23	185	79.3	24.01666667	.	.	100
2205	.	QP12C10-S009	3	QP12C10	0	100mgOZ439	0	30.15	78.15	30	30.15	HOURS	1	log(Parasitemia:::Total:::Mean)	9.66999087	9.66999087	log(p/mL)	2.302585093	0	0	0	0	.	0	0	.	0	0	100	.	.	.	QP12C10-S009	1	OZ439	.	.	2	100	0	1	0	23	185	79.3	30.15	.	.	100
2206	.	QP12C10-S009	3	QP12C10	0	100mgOZ439	0	36	84	36	36	HOURS	1	log(Parasitemia:::Total:::Mean)	8.855345085	8.855345085	log(p/mL)	2.302585093	0	0	0	0	.	0	0	.	0	0	100	.	.	.	QP12C10-S009	1	OZ439	.	.	2	100	0	1	0	23	185	79.3	36	.	.	100
2208	.	QP12C10-S009	3	QP12C10	0	100mgOZ439	0	48.01666667	96.01666667	48	48.01666667	HOURS	1	log(Parasitemia:::Total:::Mean)	7.86501989	7.86501989	log(p/mL)	2.302585093	0	0	0	0	.	0	0	.	0	0	100	.	.	.	QP12C10-S009	1	OZ439	.	.	2	100	0	1	0	23	185	79.3	48.01666667	.	.	100
2210	.	QP12C10-S009	3	QP12C10	0	100mgOZ439	0	58.41667	106.41667	60	58.41667	HOURS	1	log(Parasitemia:::Total:::Mean)	10.80662276	10.80662276	log(p/mL)	2.302585093	0	0	0	0	.	0	0	.	0	0	100	.	.	.	QP12C10-S009	1	OZ439	.	.	2	100	0	1	0	23	185	79.3	58.41667	.	.	100
2215	.	QP12C10-S011	4	QP12C10	0	100mgOZ439	0	-50.65	0	-48	-50.65	HOURS	1	log(Parasitemia:::Total:::Mean)	3.980510733	3.980510733	log(p/mL)	2.302585093	0	0	0	0	.	0	0	.	0	0	0	.	.	.	QP12C10-S011	1	OZ439	.	.	1	100	0	1	0	27	162	55.5	-50.65	.	.	0
2216	.	QP12C10-S011	4	QP12C10	0	100mgOZ439	0	-38.68333333	11.96666667	-36	-38.68333333	HOURS	1	log(Parasitemia:::Total:::Mean)	6.285097395	6.285097395	log(p/mL)	2.302585093	0	0	0	0	.	0	0	.	0	0	0	.	.	.	QP12C10-S011	1	OZ439	.	.	1	100	0	1	0	27	162	55.5	-38.68333333	.	.	0
2217	.	QP12C10-S011	4	QP12C10	0	100mgOZ439	0	-26.26666667	24.38333333	-24	-26.26666667	HOURS	1	log(Parasitemia:::Total:::Mean)	8.047640277	8.047640277	log(p/mL)	2.302585093	0	0	0	0	.	0	0	.	0	0	0	.	.	.	QP12C10-S011	1	OZ439	.	.	1	100	0	1	0	27	162	55.5	-26.26666667	.	.	0
2218	.	QP12C10-S011	4	QP12C10	0	100mgOZ439	0	-13.31666667	37.33333333	-12	-13.31666667	HOURS	1	log(Parasitemia:::Total:::Mean)	7.850755727	7.850755727	log(p/mL)	2.302585093	0	0	0	0	.	0	0	.	0	0	0	.	.	.	QP12C10-S011	1	OZ439	.	.	1	100	0	1	0	27	162	55.5	-13.31666667	.	.	0
2219	.	QP12C10-S011	4	QP12C10	0	100mgOZ439	0	-0.083333333	50.56666667	0	-0.083333333	HOURS	1	log(Parasitemia:::Total:::Mean)	5.889451083	5.889451083	log(p/mL)	2.302585093	0	0	0	0	.	0	0	.	0	0	0	.	.	.	QP12C10-S011	1	OZ439	.	.	1	100	0	1	0	27	162	55.5	-0.083333333	.	.	0
2221	.	QP12C10-S011	4	QP12C10	0	100mgOZ439	0	0	50.65	0	0	HOURS	.	OZ439:::Dose	100	0	mg	.	0	1	1	100	1	0	0	ORAL	0	0	100	.	.	.	QP12C10-S011	1	OZ439	.	.	1	100	0	1	0	27	162	55.5	0	.	.	100
2224	.	QP12C10-S011	4	QP12C10	0	100mgOZ439	0	2	52.65	2	2	HOURS	1	log(Parasitemia:::Total:::Mean)	8.983588293	8.983588293	log(p/mL)	2.302585093	0	0	0	0	.	0	0	.	0	0	100	.	.	.	QP12C10-S011	1	OZ439	.	.	1	100	0	1	0	27	162	55.5	2	.	.	100
2227	.	QP12C10-S011	4	QP12C10	0	100mgOZ439	0	4	54.65	4	4	HOURS	1	log(Parasitemia:::Total:::Mean)	9.494636026	9.494636026	log(p/mL)	2.302585093	0	0	0	0	.	0	0	.	0	0	100	.	.	.	QP12C10-S011	1	OZ439	.	.	1	100	0	1	0	27	162	55.5	4	.	.	100
2230	.	QP12C10-S011	4	QP12C10	0	100mgOZ439	0	8	58.65	8	8	HOURS	1	log(Parasitemia:::Total:::Mean)	9.490296797	9.490296797	log(p/mL)	2.302585093	0	0	0	0	.	0	0	.	0	0	100	.	.	.	QP12C10-S011	1	OZ439	.	.	1	100	0	1	0	27	162	55.5	8	.	.	100
2232	.	QP12C10-S011	4	QP12C10	0	100mgOZ439	0	12.21666667	62.86666667	12	12.21666667	HOURS	1	log(Parasitemia:::Total:::Mean)	9.65756834	9.65756834	log(p/mL)	2.302585093	0	0	0	0	.	0	0	.	0	0	100	.	.	.	QP12C10-S011	1	OZ439	.	.	1	100	0	1	0	27	162	55.5	12.21666667	.	.	100
2234	.	QP12C10-S011	4	QP12C10	0	100mgOZ439	0	24.1	74.75	24	24.1	HOURS	1	log(Parasitemia:::Total:::Mean)	8.322761154	8.322761154	log(p/mL)	2.302585093	0	0	0	0	.	0	0	.	0	0	100	.	.	.	QP12C10-S011	1	OZ439	.	.	1	100	0	1	0	27	162	55.5	24.1	.	.	100
2236	.	QP12C10-S011	4	QP12C10	0	100mgOZ439	0	30	80.65	30	30	HOURS	1	log(Parasitemia:::Total:::Mean)	7.836761878	7.836761878	log(p/mL)	2.302585093	0	0	0	0	.	0	0	.	0	0	100	.	.	.	QP12C10-S011	1	OZ439	.	.	1	100	0	1	0	27	162	55.5	30	.	.	100
2237	.	QP12C10-S011	4	QP12C10	0	100mgOZ439	0	36	86.65	36	36	HOURS	1	log(Parasitemia:::Total:::Mean)	7.22860365	7.22860365	log(p/mL)	2.302585093	0	0	0	0	.	0	0	.	0	0	100	.	.	.	QP12C10-S011	1	OZ439	.	.	1	100	0	1	0	27	162	55.5	36	.	.	100
2239	.	QP12C10-S011	4	QP12C10	0	100mgOZ439	0	48.05	98.7	48	48.05	HOURS	1	log(Parasitemia:::Total:::Mean)	6.545995884	6.545995884	log(p/mL)	2.302585093	0	0	0	0	.	0	0	.	0	0	100	.	.	.	QP12C10-S011	1	OZ439	.	.	1	100	0	1	0	27	162	55.5	48.05	.	.	100
2241	.	QP12C10-S011	4	QP12C10	0	100mgOZ439	0	57.8	108.45	60	57.8	HOURS	1	log(Parasitemia:::Total:::Mean)	6.66470531	6.66470531	log(p/mL)	2.302585093	0	0	0	0	.	0	0	.	0	0	100	.	.	.	QP12C10-S011	1	OZ439	.	.	1	100	0	1	0	27	162	55.5	57.8	.	.	100
2246	.	QP12C10-S012	5	QP12C10	0	100mgOZ439	0	-47.4	0	-48	-47.4	HOURS	1	log(Parasitemia:::Total:::Mean)	5.4669105	5.4669105	log(p/mL)	2.302585093	0	0	0	0	.	0	0	.	0	0	0	.	.	.	QP12C10-S012	1	OZ439	.	.	2	100	0	1	0	24	185	76.7	-47.4	.	.	0
2247	.	QP12C10-S012	5	QP12C10	0	100mgOZ439	0	-37.11666667	10.28333333	-36	-37.11666667	HOURS	1	log(Parasitemia:::Total:::Mean)	6.770057679	6.770057679	log(p/mL)	2.302585093	0	0	0	0	.	0	0	.	0	0	0	.	.	.	QP12C10-S012	1	OZ439	.	.	2	100	0	1	0	24	185	76.7	-37.11666667	.	.	0
2248	.	QP12C10-S012	5	QP12C10	0	100mgOZ439	0	-23.13333333	24.26666667	-24	-23.13333333	HOURS	1	log(Parasitemia:::Total:::Mean)	9.790923653	9.790923653	log(p/mL)	2.302585093	0	0	0	0	.	0	0	.	0	0	0	.	.	.	QP12C10-S012	1	OZ439	.	.	2	100	0	1	0	24	185	76.7	-23.13333333	.	.	0
2249	.	QP12C10-S012	5	QP12C10	0	100mgOZ439	0	-11.68333333	35.71666667	-12	-11.68333333	HOURS	1	log(Parasitemia:::Total:::Mean)	9.835930553	9.835930553	log(p/mL)	2.302585093	0	0	0	0	.	0	0	.	0	0	0	.	.	.	QP12C10-S012	1	OZ439	.	.	2	100	0	1	0	24	185	76.7	-11.68333333	.	.	0
2250	.	QP12C10-S012	5	QP12C10	0	100mgOZ439	0	-0.3	47.1	0	-0.3	HOURS	1	log(Parasitemia:::Total:::Mean)	8.647022046	8.647022046	log(p/mL)	2.302585093	0	0	0	0	.	0	0	.	0	0	0	.	.	.	QP12C10-S012	1	OZ439	.	.	2	100	0	1	0	24	185	76.7	-0.3	.	.	0
2252	.	QP12C10-S012	5	QP12C10	0	100mgOZ439	0	0	47.4	0	0	HOURS	.	OZ439:::Dose	100	0	mg	.	0	1	1	100	1	0	0	ORAL	0	0	100	.	.	.	QP12C10-S012	1	OZ439	.	.	2	100	0	1	0	24	185	76.7	0	.	.	100
2255	.	QP12C10-S012	5	QP12C10	0	100mgOZ439	0	2	49.4	2	2	HOURS	1	log(Parasitemia:::Total:::Mean)	9.779292133	9.779292133	log(p/mL)	2.302585093	0	0	0	0	.	0	0	.	0	0	100	.	.	.	QP12C10-S012	1	OZ439	.	.	2	100	0	1	0	24	185	76.7	2	.	.	100
2258	.	QP12C10-S012	5	QP12C10	0	100mgOZ439	0	4	51.4	4	4	HOURS	1	log(Parasitemia:::Total:::Mean)	10.32210068	10.32210068	log(p/mL)	2.302585093	0	0	0	0	.	0	0	.	0	0	100	.	.	.	QP12C10-S012	1	OZ439	.	.	2	100	0	1	0	24	185	76.7	4	.	.	100
2261	.	QP12C10-S012	5	QP12C10	0	100mgOZ439	0	8	55.4	8	8	HOURS	1	log(Parasitemia:::Total:::Mean)	10.56033682	10.56033682	log(p/mL)	2.302585093	0	0	0	0	.	0	0	.	0	0	100	.	.	.	QP12C10-S012	1	OZ439	.	.	2	100	0	1	0	24	185	76.7	8	.	.	100
2263	.	QP12C10-S012	5	QP12C10	0	100mgOZ439	0	12.05	59.45	12	12.05	HOURS	1	log(Parasitemia:::Total:::Mean)	10.92081478	10.92081478	log(p/mL)	2.302585093	0	0	0	0	.	0	0	.	0	0	100	.	.	.	QP12C10-S012	1	OZ439	.	.	2	100	0	1	0	24	185	76.7	12.05	.	.	100
2265	.	QP12C10-S012	5	QP12C10	0	100mgOZ439	0	24	71.4	24	24	HOURS	1	log(Parasitemia:::Total:::Mean)	11.07888936	11.07888936	log(p/mL)	2.302585093	0	0	0	0	.	0	0	.	0	0	100	.	.	.	QP12C10-S012	1	OZ439	.	.	2	100	0	1	0	24	185	76.7	24	.	.	100
2267	.	QP12C10-S012	5	QP12C10	0	100mgOZ439	0	30	77.4	30	30	HOURS	1	log(Parasitemia:::Total:::Mean)	10.85516242	10.85516242	log(p/mL)	2.302585093	0	0	0	0	.	0	0	.	0	0	100	.	.	.	QP12C10-S012	1	OZ439	.	.	2	100	0	1	0	24	185	76.7	30	.	.	100
2268	.	QP12C10-S012	5	QP12C10	0	100mgOZ439	0	36.01666667	83.41666667	36	36.01666667	HOURS	1	log(Parasitemia:::Total:::Mean)	10.73995598	10.73995598	log(p/mL)	2.302585093	0	0	0	0	.	0	0	.	0	0	100	.	.	.	QP12C10-S012	1	OZ439	.	.	2	100	0	1	0	24	185	76.7	36.01666667	.	.	100
2270	.	QP12C10-S012	5	QP12C10	0	100mgOZ439	0	48	95.4	48	48	HOURS	1	log(Parasitemia:::Total:::Mean)	9.958073529	9.958073529	log(p/mL)	2.302585093	0	0	0	0	.	0	0	.	0	0	100	.	.	.	QP12C10-S012	1	OZ439	.	.	2	100	0	1	0	24	185	76.7	48	.	.	100
2276	.	QP12C10-S013	6	QP12C10	0	100mgOZ439	0	-48.83333333	0	-48	-48.83333333	HOURS	1	log(Parasitemia:::Total:::Mean)	4.58031239	4.58031239	log(p/mL)	2.302585093	0	0	0	0	.	0	0	.	0	0	0	.	.	.	QP12C10-S013	1	OZ439	.	.	1	100	0	1	0	32	172	74.9	-48.83333333	.	.	0
2277	.	QP12C10-S013	6	QP12C10	0	100mgOZ439	0	-38.88333333	9.95	-36	-38.88333333	HOURS	1	log(Parasitemia:::Total:::Mean)	6.479997512	6.479997512	log(p/mL)	2.302585093	0	0	0	0	.	0	0	.	0	0	0	.	.	.	QP12C10-S013	1	OZ439	.	.	1	100	0	1	0	32	172	74.9	-38.88333333	.	.	0
2278	.	QP12C10-S013	6	QP12C10	0	100mgOZ439	0	-25.4	23.43333333	-24	-25.4	HOURS	1	log(Parasitemia:::Total:::Mean)	9.030652421	9.030652421	log(p/mL)	2.302585093	0	0	0	0	.	0	0	.	0	0	0	.	.	.	QP12C10-S013	1	OZ439	.	.	1	100	0	1	0	32	172	74.9	-25.4	.	.	0
2279	.	QP12C10-S013	6	QP12C10	0	100mgOZ439	0	-13.38333333	35.45	-12	-13.38333333	HOURS	1	log(Parasitemia:::Total:::Mean)	9.162981298	9.162981298	log(p/mL)	2.302585093	0	0	0	0	.	0	0	.	0	0	0	.	.	.	QP12C10-S013	1	OZ439	.	.	1	100	0	1	0	32	172	74.9	-13.38333333	.	.	0
2280	.	QP12C10-S013	6	QP12C10	0	100mgOZ439	0	-0.283333333	48.55	0	-0.283333333	HOURS	1	log(Parasitemia:::Total:::Mean)	8.907762491	8.907762491	log(p/mL)	2.302585093	0	0	0	0	.	0	0	.	0	0	0	.	.	.	QP12C10-S013	1	OZ439	.	.	1	100	0	1	0	32	172	74.9	-0.283333333	.	.	0
2282	.	QP12C10-S013	6	QP12C10	0	100mgOZ439	0	0	48.83333333	0	0	HOURS	.	OZ439:::Dose	100	0	mg	.	0	1	1	100	1	0	0	ORAL	0	0	100	.	.	.	QP12C10-S013	1	OZ439	.	.	1	100	0	1	0	32	172	74.9	0	.	.	100
2285	.	QP12C10-S013	6	QP12C10	0	100mgOZ439	0	2	50.83333333	2	2	HOURS	1	log(Parasitemia:::Total:::Mean)	9.415572791	9.415572791	log(p/mL)	2.302585093	0	0	0	0	.	0	0	.	0	0	100	.	.	.	QP12C10-S013	1	OZ439	.	.	1	100	0	1	0	32	172	74.9	2	.	.	100
2288	.	QP12C10-S013	6	QP12C10	0	100mgOZ439	0	4	52.83333333	4	4	HOURS	1	log(Parasitemia:::Total:::Mean)	10.53902297	10.53902297	log(p/mL)	2.302585093	0	0	0	0	.	0	0	.	0	0	100	.	.	.	QP12C10-S013	1	OZ439	.	.	1	100	0	1	0	32	172	74.9	4	.	.	100
2291	.	QP12C10-S013	6	QP12C10	0	100mgOZ439	0	8	56.83333333	8	8	HOURS	1	log(Parasitemia:::Total:::Mean)	10.63856382	10.63856382	log(p/mL)	2.302585093	0	0	0	0	.	0	0	.	0	0	100	.	.	.	QP12C10-S013	1	OZ439	.	.	1	100	0	1	0	32	172	74.9	8	.	.	100
2293	.	QP12C10-S013	6	QP12C10	0	100mgOZ439	0	12.13333333	60.96666666	12	12.13333333	HOURS	1	log(Parasitemia:::Total:::Mean)	10.0371263	10.0371263	log(p/mL)	2.302585093	0	0	0	0	.	0	0	.	0	0	100	.	.	.	QP12C10-S013	1	OZ439	.	.	1	100	0	1	0	32	172	74.9	12.13333333	.	.	100
2295	.	QP12C10-S013	6	QP12C10	0	100mgOZ439	0	24.05	72.88333333	24	24.05	HOURS	1	log(Parasitemia:::Total:::Mean)	10.69933519	10.69933519	log(p/mL)	2.302585093	0	0	0	0	.	0	0	.	0	0	100	.	.	.	QP12C10-S013	1	OZ439	.	.	1	100	0	1	0	32	172	74.9	24.05	.	.	100
2297	.	QP12C10-S013	6	QP12C10	0	100mgOZ439	0	30.05	78.88333333	30	30.05	HOURS	1	log(Parasitemia:::Total:::Mean)	10.24427929	10.24427929	log(p/mL)	2.302585093	0	0	0	0	.	0	0	.	0	0	100	.	.	.	QP12C10-S013	1	OZ439	.	.	1	100	0	1	0	32	172	74.9	30.05	.	.	100
2298	.	QP12C10-S013	6	QP12C10	0	100mgOZ439	0	36	84.83333333	36	36	HOURS	1	log(Parasitemia:::Total:::Mean)	10.30566574	10.30566574	log(p/mL)	2.302585093	0	0	0	0	.	0	0	.	0	0	100	.	.	.	QP12C10-S013	1	OZ439	.	.	1	100	0	1	0	32	172	74.9	36	.	.	100
2300	.	QP12C10-S013	6	QP12C10	0	100mgOZ439	0	48.01666667	96.85	48	48.01666667	HOURS	1	log(Parasitemia:::Total:::Mean)	8.86884264	8.86884264	log(p/mL)	2.302585093	0	0	0	0	.	0	0	.	0	0	100	.	.	.	QP12C10-S013	1	OZ439	.	.	1	100	0	1	0	32	172	74.9	48.01666667	.	.	100
2302	.	QP12C10-S013	6	QP12C10	0	100mgOZ439	0	57.5333	106.3666333	60	57.5333	HOURS	1	log(Parasitemia:::Total:::Mean)	9.079278178	9.079278178	log(p/mL)	2.302585093	0	0	0	0	.	0	0	.	0	0	100	.	.	.	QP12C10-S013	1	OZ439	.	.	1	100	0	1	0	32	172	74.9	57.5333	.	.	100
2307	.	QP12C10-S017	7	QP12C10	0	100mgOZ439	0	-51.1	0	-48	-51.1	HOURS	1	log(Parasitemia:::Total:::Mean)	5.378845046	5.378845046	log(p/mL)	2.302585093	0	0	0	0	.	0	0	.	0	0	0	.	.	.	QP12C10-S017	1	OZ439	.	.	2	100	0	1	0	22	187	89.4	-51.1	.	.	0
2308	.	QP12C10-S017	7	QP12C10	0	100mgOZ439	0	-40.03333333	11.06666667	-36	-40.03333333	HOURS	1	log(Parasitemia:::Total:::Mean)	4.586630682	4.586630682	log(p/mL)	2.302585093	0	0	0	0	.	0	0	.	0	0	0	.	.	.	QP12C10-S017	1	OZ439	.	.	2	100	0	1	0	22	187	89.4	-40.03333333	.	.	0
2309	.	QP12C10-S017	7	QP12C10	0	100mgOZ439	0	-26.48333333	24.61666667	-24	-26.48333333	HOURS	1	log(Parasitemia:::Total:::Mean)	7.809472966	7.809472966	log(p/mL)	2.302585093	0	0	0	0	.	0	0	.	0	0	0	.	.	.	QP12C10-S017	1	OZ439	.	.	2	100	0	1	0	22	187	89.4	-26.48333333	.	.	0
2310	.	QP12C10-S017	7	QP12C10	0	100mgOZ439	0	-13.76666667	37.33333333	-12	-13.76666667	HOURS	1	log(Parasitemia:::Total:::Mean)	8.567158753	8.567158753	log(p/mL)	2.302585093	0	0	0	0	.	0	0	.	0	0	0	.	.	.	QP12C10-S017	1	OZ439	.	.	2	100	0	1	0	22	187	89.4	-13.76666667	.	.	0
2311	.	QP12C10-S017	7	QP12C10	0	100mgOZ439	0	-0.333333333	50.76666667	0	-0.333333333	HOURS	1	log(Parasitemia:::Total:::Mean)	7.327200921	7.327200921	log(p/mL)	2.302585093	0	0	0	0	.	0	0	.	0	0	0	.	.	.	QP12C10-S017	1	OZ439	.	.	2	100	0	1	0	22	187	89.4	-0.333333333	.	.	0
2313	.	QP12C10-S017	7	QP12C10	0	100mgOZ439	0	0	51.1	0	0	HOURS	.	OZ439:::Dose	100	0	mg	.	0	1	1	100	1	0	0	ORAL	0	0	100	.	.	.	QP12C10-S017	1	OZ439	.	.	2	100	0	1	0	22	187	89.4	0	.	.	100
2316	.	QP12C10-S017	7	QP12C10	0	100mgOZ439	0	2	53.1	2	2	HOURS	1	log(Parasitemia:::Total:::Mean)	8.559495857	8.559495857	log(p/mL)	2.302585093	0	0	0	0	.	0	0	.	0	0	100	.	.	.	QP12C10-S017	1	OZ439	.	.	2	100	0	1	0	22	187	89.4	2	.	.	100
2319	.	QP12C10-S017	7	QP12C10	0	100mgOZ439	0	4	55.1	4	4	HOURS	1	log(Parasitemia:::Total:::Mean)	9.215863458	9.215863458	log(p/mL)	2.302585093	0	0	0	0	.	0	0	.	0	0	100	.	.	.	QP12C10-S017	1	OZ439	.	.	2	100	0	1	0	22	187	89.4	4	.	.	100
2322	.	QP12C10-S017	7	QP12C10	0	100mgOZ439	0	8	59.1	8	8	HOURS	1	log(Parasitemia:::Total:::Mean)	7.905125873	7.905125873	log(p/mL)	2.302585093	0	0	0	0	.	0	0	.	0	0	100	.	.	.	QP12C10-S017	1	OZ439	.	.	2	100	0	1	0	22	187	89.4	8	.	.	100
2324	.	QP12C10-S017	7	QP12C10	0	100mgOZ439	0	12	63.1	12	12	HOURS	1	log(Parasitemia:::Total:::Mean)	8.975714127	8.975714127	log(p/mL)	2.302585093	0	0	0	0	.	0	0	.	0	0	100	.	.	.	QP12C10-S017	1	OZ439	.	.	2	100	0	1	0	22	187	89.4	12	.	.	100
2326	.	QP12C10-S017	7	QP12C10	0	100mgOZ439	0	24	75.1	24	24	HOURS	1	log(Parasitemia:::Total:::Mean)	8.929657827	8.929657827	log(p/mL)	2.302585093	0	0	0	0	.	0	0	.	0	0	100	.	.	.	QP12C10-S017	1	OZ439	.	.	2	100	0	1	0	22	187	89.4	24	.	.	100
2328	.	QP12C10-S017	7	QP12C10	0	100mgOZ439	0	30	81.1	30	30	HOURS	1	log(Parasitemia:::Total:::Mean)	9.131016902	9.131016902	log(p/mL)	2.302585093	0	0	0	0	.	0	0	.	0	0	100	.	.	.	QP12C10-S017	1	OZ439	.	.	2	100	0	1	0	22	187	89.4	30	.	.	100
2329	.	QP12C10-S017	7	QP12C10	0	100mgOZ439	0	36.01666667	87.11666667	36	36.01666667	HOURS	1	log(Parasitemia:::Total:::Mean)	8.94780814	8.94780814	log(p/mL)	2.302585093	0	0	0	0	.	0	0	.	0	0	100	.	.	.	QP12C10-S017	1	OZ439	.	.	2	100	0	1	0	22	187	89.4	36.01666667	.	.	100
2331	.	QP12C10-S017	7	QP12C10	0	100mgOZ439	0	48.05	99.15	48	48.05	HOURS	1	log(Parasitemia:::Total:::Mean)	7.532684809	7.532684809	log(p/mL)	2.302585093	0	0	0	0	.	0	0	.	0	0	100	.	.	.	QP12C10-S017	1	OZ439	.	.	2	100	0	1	0	22	187	89.4	48.05	.	.	100
2333	.	QP12C10-S017	7	QP12C10	0	100mgOZ439	0	57.7	108.8	60	57.7	HOURS	1	log(Parasitemia:::Total:::Mean)	9.849696687	9.849696687	log(p/mL)	2.302585093	0	0	0	0	.	0	0	.	0	0	100	.	.	.	QP12C10-S017	1	OZ439	.	.	2	100	0	1	0	22	187	89.4	57.7	.	.	100
2338	.	QP12C10-S018	8	QP12C10	0	100mgOZ439	0	-49.9	0	-48	-49.9	HOURS	1	log(Parasitemia:::Total:::Mean)	4.78309749	4.78309749	log(p/mL)	2.302585093	0	0	0	0	.	0	0	.	0	0	0	.	.	.	QP12C10-S018	1	OZ439	.	.	2	100	0	1	0	33	188	85.4	-49.9	.	.	0
2339	.	QP12C10-S018	8	QP12C10	0	100mgOZ439	0	-37	12.9	-36	-37	HOURS	1	log(Parasitemia:::Total:::Mean)	4.468871968	4.468871968	log(p/mL)	2.302585093	0	0	0	0	.	0	0	.	0	0	0	.	.	.	QP12C10-S018	1	OZ439	.	.	2	100	0	1	0	33	188	85.4	-37	.	.	0
2340	.	QP12C10-S018	8	QP12C10	0	100mgOZ439	0	-24.95	24.95	-24	-24.95	HOURS	1	log(Parasitemia:::Total:::Mean)	7.76698986	7.76698986	log(p/mL)	2.302585093	0	0	0	0	.	0	0	.	0	0	0	.	.	.	QP12C10-S018	1	OZ439	.	.	2	100	0	1	0	33	188	85.4	-24.95	.	.	0
2341	.	QP12C10-S018	8	QP12C10	0	100mgOZ439	0	-13.21666667	36.68333333	-12	-13.21666667	HOURS	1	log(Parasitemia:::Total:::Mean)	8.762804494	8.762804494	log(p/mL)	2.302585093	0	0	0	0	.	0	0	.	0	0	0	.	.	.	QP12C10-S018	1	OZ439	.	.	2	100	0	1	0	33	188	85.4	-13.21666667	.	.	0
2342	.	QP12C10-S018	8	QP12C10	0	100mgOZ439	0	-0.283333333	49.61666667	0	-0.283333333	HOURS	1	log(Parasitemia:::Total:::Mean)	6.843060413	6.843060413	log(p/mL)	2.302585093	0	0	0	0	.	0	0	.	0	0	0	.	.	.	QP12C10-S018	1	OZ439	.	.	2	100	0	1	0	33	188	85.4	-0.283333333	.	.	0
2344	.	QP12C10-S018	8	QP12C10	0	100mgOZ439	0	0	49.9	0	0	HOURS	.	OZ439:::Dose	100	0	mg	.	0	1	1	100	1	0	0	ORAL	0	0	100	.	.	.	QP12C10-S018	1	OZ439	.	.	2	100	0	1	0	33	188	85.4	0	.	.	100
2347	.	QP12C10-S018	8	QP12C10	0	100mgOZ439	0	2.083333333	51.98333333	2	2.083333333	HOURS	1	log(Parasitemia:::Total:::Mean)	7.005434379	7.005434379	log(p/mL)	2.302585093	0	0	0	0	.	0	0	.	0	0	100	.	.	.	QP12C10-S018	1	OZ439	.	.	2	100	0	1	0	33	188	85.4	2.083333333	.	.	100
2350	.	QP12C10-S018	8	QP12C10	0	100mgOZ439	0	4.233333333	54.13333333	4	4.233333333	HOURS	1	log(Parasitemia:::Total:::Mean)	7.388546194	7.388546194	log(p/mL)	2.302585093	0	0	0	0	.	0	0	.	0	0	100	.	.	.	QP12C10-S018	1	OZ439	.	.	2	100	0	1	0	33	188	85.4	4.233333333	.	.	100
2353	.	QP12C10-S018	8	QP12C10	0	100mgOZ439	0	8.05	57.95	8	8.05	HOURS	1	log(Parasitemia:::Total:::Mean)	7.912361956	7.912361956	log(p/mL)	2.302585093	0	0	0	0	.	0	0	.	0	0	100	.	.	.	QP12C10-S018	1	OZ439	.	.	2	100	0	1	0	33	188	85.4	8.05	.	.	100
2355	.	QP12C10-S018	8	QP12C10	0	100mgOZ439	0	12.06666667	61.96666667	12	12.06666667	HOURS	1	log(Parasitemia:::Total:::Mean)	8.851967356	8.851967356	log(p/mL)	2.302585093	0	0	0	0	.	0	0	.	0	0	100	.	.	.	QP12C10-S018	1	OZ439	.	.	2	100	0	1	0	33	188	85.4	12.06666667	.	.	100
2357	.	QP12C10-S018	8	QP12C10	0	100mgOZ439	0	24.05	73.95	24	24.05	HOURS	1	log(Parasitemia:::Total:::Mean)	9.251371673	9.251371673	log(p/mL)	2.302585093	0	0	0	0	.	0	0	.	0	0	100	.	.	.	QP12C10-S018	1	OZ439	.	.	2	100	0	1	0	33	188	85.4	24.05	.	.	100
2359	.	QP12C10-S018	8	QP12C10	0	100mgOZ439	0	30.03333	79.93333	30	30.03333	HOURS	1	log(Parasitemia:::Total:::Mean)	9.684692401	9.684692401	log(p/mL)	2.302585093	0	0	0	0	.	0	0	.	0	0	100	.	.	.	QP12C10-S018	1	OZ439	.	.	2	100	0	1	0	33	188	85.4	30.03333	.	.	100
2360	.	QP12C10-S018	8	QP12C10	0	100mgOZ439	0	36.01666667	85.91666667	36	36.01666667	HOURS	1	log(Parasitemia:::Total:::Mean)	9.553404294	9.553404294	log(p/mL)	2.302585093	0	0	0	0	.	0	0	.	0	0	100	.	.	.	QP12C10-S018	1	OZ439	.	.	2	100	0	1	0	33	188	85.4	36.01666667	.	.	100
2362	.	QP12C10-S018	8	QP12C10	0	100mgOZ439	0	48.01666667	97.91666667	48	48.01666667	HOURS	1	log(Parasitemia:::Total:::Mean)	7.947829188	7.947829188	log(p/mL)	2.302585093	0	0	0	0	.	0	0	.	0	0	100	.	.	.	QP12C10-S018	1	OZ439	.	.	2	100	0	1	0	33	188	85.4	48.01666667	.	.	100
2364	.	QP12C10-S018	8	QP12C10	0	100mgOZ439	0	58.5	108.4	60	58.5	HOURS	1	log(Parasitemia:::Total:::Mean)	9.652938913	9.652938913	log(p/mL)	2.302585093	0	0	0	0	.	0	0	.	0	0	100	.	.	.	QP12C10-S018	1	OZ439	.	.	2	100	0	1	0	33	188	85.4	58.5	.	.	100
2369	.	QP12C10-S024	9	QP12C10	0	200mgOZ439	1	-51.31666667	0	-48	-51.31666667	HOURS	1	log(Parasitemia:::Total:::Mean)	3.692615462	3.692615462	log(p/mL)	2.302585093	0	0	0	0	.	0	0	.	0	0	0	.	.	.	QP12C10-S024	1	OZ439	.	.	2	200	0	1	0	20	181	85.8	-51.31666667	.	.	0
2370	.	QP12C10-S024	9	QP12C10	0	200mgOZ439	1	-38.36666667	12.95	-36	-38.36666667	HOURS	1	log(Parasitemia:::Total:::Mean)	3.4067223	3.4067223	log(p/mL)	2.302585093	0	0	0	0	.	0	0	.	0	0	0	.	.	.	QP12C10-S024	1	OZ439	.	.	2	200	0	1	0	20	181	85.8	-38.36666667	.	.	0
2371	.	QP12C10-S024	9	QP12C10	0	200mgOZ439	1	-27.2	24.11666667	-24	-27.2	HOURS	1	log(Parasitemia:::Total:::Mean)	4.995107778	4.995107778	log(p/mL)	2.302585093	0	0	0	0	.	0	0	.	0	0	0	.	.	.	QP12C10-S024	1	OZ439	.	.	2	200	0	1	0	20	181	85.8	-27.2	.	.	0
2372	.	QP12C10-S024	9	QP12C10	0	200mgOZ439	1	-14.46666667	36.85	-12	-14.46666667	HOURS	1	log(Parasitemia:::Total:::Mean)	7.108019752	7.108019752	log(p/mL)	2.302585093	0	0	0	0	.	0	0	.	0	0	0	.	.	.	QP12C10-S024	1	OZ439	.	.	2	200	0	1	0	20	181	85.8	-14.46666667	.	.	0
2373	.	QP12C10-S024	9	QP12C10	0	200mgOZ439	1	-0.166667	51.14999967	0	-0.166667	HOURS	1	log(Parasitemia:::Total:::Mean)	5.895146114	5.895146114	log(p/mL)	2.302585093	0	0	0	0	.	0	0	.	0	0	0	.	.	.	QP12C10-S024	1	OZ439	.	.	2	200	0	1	0	20	181	85.8	-0.166667	.	.	0
2375	.	QP12C10-S024	9	QP12C10	0	200mgOZ439	1	0	51.31666667	0	0	HOURS	.	OZ439:::Dose	200	0	mg	.	0	1	1	200	1	0	0	ORAL	0	0	200	.	.	.	QP12C10-S024	1	OZ439	.	.	2	200	0	1	0	20	181	85.8	0	.	.	200
2378	.	QP12C10-S024	9	QP12C10	0	200mgOZ439	1	2.083333333	53.4	2	2.083333333	HOURS	1	log(Parasitemia:::Total:::Mean)	5.503612475	5.503612475	log(p/mL)	2.302585093	0	0	0	0	.	0	0	.	0	0	200	.	.	.	QP12C10-S024	1	OZ439	.	.	2	200	0	1	0	20	181	85.8	2.083333333	.	.	200
2381	.	QP12C10-S024	9	QP12C10	0	200mgOZ439	1	4	55.31666667	4	4	HOURS	1	log(Parasitemia:::Total:::Mean)	7.850795179	7.850795179	log(p/mL)	2.302585093	0	0	0	0	.	0	0	.	0	0	200	.	.	.	QP12C10-S024	1	OZ439	.	.	2	200	0	1	0	20	181	85.8	4	.	.	200
2384	.	QP12C10-S024	9	QP12C10	0	200mgOZ439	1	8.016666667	59.33333333	8	8.016666667	HOURS	1	log(Parasitemia:::Total:::Mean)	5.796413413	5.796413413	log(p/mL)	2.302585093	0	0	0	0	.	0	0	.	0	0	200	.	.	.	QP12C10-S024	1	OZ439	.	.	2	200	0	1	0	20	181	85.8	8.016666667	.	.	200
2386	.	QP12C10-S024	9	QP12C10	0	200mgOZ439	1	12	63.31666667	12	12	HOURS	1	log(Parasitemia:::Total:::Mean)	5.818740365	5.818740365	log(p/mL)	2.302585093	0	0	0	0	.	0	0	.	0	0	200	.	.	.	QP12C10-S024	1	OZ439	.	.	2	200	0	1	0	20	181	85.8	12	.	.	200
2388	.	QP12C10-S024	9	QP12C10	0	200mgOZ439	1	24.06666667	75.38333334	24	24.06666667	HOURS	1	log(Parasitemia:::Total:::Mean)	3.608056211	3.608056211	log(p/mL)	2.302585093	0	0	0	0	.	0	0	.	0	0	200	.	.	.	QP12C10-S024	1	OZ439	.	.	2	200	0	1	0	20	181	85.8	24.06666667	.	.	200
2390	.	QP12C10-S024	9	QP12C10	0	200mgOZ439	1	30.03333	81.34999667	30	30.03333	HOURS	1	log(Parasitemia:::Total:::Mean)	4.344663692	4.344663692	log(p/mL)	2.302585093	0	0	0	0	.	0	0	.	0	0	200	.	.	.	QP12C10-S024	1	OZ439	.	.	2	200	0	1	0	20	181	85.8	30.03333	.	.	200
2391	.	QP12C10-S024	9	QP12C10	0	200mgOZ439	1	36	87.31666667	36	36	HOURS	1	log(Parasitemia:::Total:::Mean)	2.720172749	2.720172749	log(p/mL)	2.302585093	0	0	0	0	.	0	0	.	0	0	200	.	.	.	QP12C10-S024	1	OZ439	.	.	2	200	0	1	0	20	181	85.8	36	.	.	200
2393	.	QP12C10-S024	9	QP12C10	0	200mgOZ439	1	47.6	98.91666667	48	47.6	HOURS	1	log(Parasitemia:::Total:::Mean)	2.2515347	2.302585093	log(p/mL)	2.302585093	1	0	0	0	.	0	0	.	0	0	200	.	.	.	QP12C10-S024	1	OZ439	.	.	2	200	0	1	0	20	181	85.8	47.6	.	.	200
2395	.	QP12C10-S024	9	QP12C10	0	200mgOZ439	1	58.1333	109.4499667	60	58.1333	HOURS	1	log(Parasitemia:::Total:::Mean)	1.110734837	2.302585093	log(p/mL)	2.302585093	1	0	0	0	.	0	0	.	0	0	200	.	.	.	QP12C10-S024	1	OZ439	.	.	2	200	0	1	0	20	181	85.8	58.1333	.	.	200
2396	.	QP12C10-S024	9	QP12C10	0	200mgOZ439	1	69.16666667	120.4833333	72	69.16666667	HOURS	1	log(Parasitemia:::Total:::Mean)	0	2.302585093	log(p/mL)	2.302585093	1	0	0	0	.	0	0	.	0	0	200	.	.	.	QP12C10-S024	1	OZ439	.	.	2	200	0	1	0	20	181	85.8	69.16666667	.	.	200
2398	.	QP12C10-S024	9	QP12C10	0	200mgOZ439	1	81.68333333	133	84	81.68333333	HOURS	1	log(Parasitemia:::Total:::Mean)	0	2.302585093	log(p/mL)	2.302585093	1	0	0	0	.	0	0	.	0	0	200	.	.	.	QP12C10-S024	1	OZ439	.	.	2	200	0	1	0	20	181	85.8	81.68333333	.	.	200
2399	.	QP12C10-S024	9	QP12C10	0	200mgOZ439	1	93.68333333	145	96	93.68333333	HOURS	1	log(Parasitemia:::Total:::Mean)	0	2.302585093	log(p/mL)	2.302585093	1	0	0	0	.	0	0	.	0	0	200	.	.	.	QP12C10-S024	1	OZ439	.	.	2	200	0	1	0	20	181	85.8	93.68333333	.	.	200
2403	.	QP12C10-S025	10	QP12C10	0	200mgOZ439	1	-51.63333333	0	-48	-51.63333333	HOURS	1	log(Parasitemia:::Total:::Mean)	5.413545739	5.413545739	log(p/mL)	2.302585093	0	0	0	0	.	0	0	.	0	0	0	.	.	.	QP12C10-S025	1	OZ439	.	.	2	200	0	1	0	28	170	73.5	-51.63333333	.	.	0
2404	.	QP12C10-S025	10	QP12C10	0	200mgOZ439	1	-38.06666667	13.56666667	-36	-38.06666667	HOURS	1	log(Parasitemia:::Total:::Mean)	5.813229743	5.813229743	log(p/mL)	2.302585093	0	0	0	0	.	0	0	.	0	0	0	.	.	.	QP12C10-S025	1	OZ439	.	.	2	200	0	1	0	28	170	73.5	-38.06666667	.	.	0
2405	.	QP12C10-S025	10	QP12C10	0	200mgOZ439	1	-27.35	24.28333333	-24	-27.35	HOURS	1	log(Parasitemia:::Total:::Mean)	7.128293012	7.128293012	log(p/mL)	2.302585093	0	0	0	0	.	0	0	.	0	0	0	.	.	.	QP12C10-S025	1	OZ439	.	.	2	200	0	1	0	28	170	73.5	-27.35	.	.	0
2406	.	QP12C10-S025	10	QP12C10	0	200mgOZ439	1	-14.5	37.13333333	-12	-14.5	HOURS	1	log(Parasitemia:::Total:::Mean)	8.775044237	8.775044237	log(p/mL)	2.302585093	0	0	0	0	.	0	0	.	0	0	0	.	.	.	QP12C10-S025	1	OZ439	.	.	2	200	0	1	0	28	170	73.5	-14.5	.	.	0
2407	.	QP12C10-S025	10	QP12C10	0	200mgOZ439	1	-0.05	51.58333333	0	-0.05	HOURS	1	log(Parasitemia:::Total:::Mean)	8.77736321	8.77736321	log(p/mL)	2.302585093	0	0	0	0	.	0	0	.	0	0	0	.	.	.	QP12C10-S025	1	OZ439	.	.	2	200	0	1	0	28	170	73.5	-0.05	.	.	0
2409	.	QP12C10-S025	10	QP12C10	0	200mgOZ439	1	0	51.63333333	0	0	HOURS	.	OZ439:::Dose	200	0	mg	.	0	1	1	200	1	0	0	ORAL	0	0	200	.	.	.	QP12C10-S025	1	OZ439	.	.	2	200	0	1	0	28	170	73.5	0	.	.	200
2412	.	QP12C10-S025	10	QP12C10	0	200mgOZ439	1	2.016666667	53.65	2	2.016666667	HOURS	1	log(Parasitemia:::Total:::Mean)	9.260338231	9.260338231	log(p/mL)	2.302585093	0	0	0	0	.	0	0	.	0	0	200	.	.	.	QP12C10-S025	1	OZ439	.	.	2	200	0	1	0	28	170	73.5	2.016666667	.	.	200
2415	.	QP12C10-S025	10	QP12C10	0	200mgOZ439	1	4	55.63333333	4	4	HOURS	1	log(Parasitemia:::Total:::Mean)	10.64956589	10.64956589	log(p/mL)	2.302585093	0	0	0	0	.	0	0	.	0	0	200	.	.	.	QP12C10-S025	1	OZ439	.	.	2	200	0	1	0	28	170	73.5	4	.	.	200
2418	.	QP12C10-S025	10	QP12C10	0	200mgOZ439	1	8	59.63333333	8	8	HOURS	1	log(Parasitemia:::Total:::Mean)	9.288401045	9.288401045	log(p/mL)	2.302585093	0	0	0	0	.	0	0	.	0	0	200	.	.	.	QP12C10-S025	1	OZ439	.	.	2	200	0	1	0	28	170	73.5	8	.	.	200
2420	.	QP12C10-S025	10	QP12C10	0	200mgOZ439	1	12	63.63333333	12	12	HOURS	1	log(Parasitemia:::Total:::Mean)	9.162858936	9.162858936	log(p/mL)	2.302585093	0	0	0	0	.	0	0	.	0	0	200	.	.	.	QP12C10-S025	1	OZ439	.	.	2	200	0	1	0	28	170	73.5	12	.	.	200
2422	.	QP12C10-S025	10	QP12C10	0	200mgOZ439	1	24.01666667	75.65	24	24.01666667	HOURS	1	log(Parasitemia:::Total:::Mean)	7.226001452	7.226001452	log(p/mL)	2.302585093	0	0	0	0	.	0	0	.	0	0	200	.	.	.	QP12C10-S025	1	OZ439	.	.	2	200	0	1	0	28	170	73.5	24.01666667	.	.	200
2424	.	QP12C10-S025	10	QP12C10	0	200mgOZ439	1	30	81.63333333	30	30	HOURS	1	log(Parasitemia:::Total:::Mean)	6.259116549	6.259116549	log(p/mL)	2.302585093	0	0	0	0	.	0	0	.	0	0	200	.	.	.	QP12C10-S025	1	OZ439	.	.	2	200	0	1	0	28	170	73.5	30	.	.	200
2425	.	QP12C10-S025	10	QP12C10	0	200mgOZ439	1	36	87.63333333	36	36	HOURS	1	log(Parasitemia:::Total:::Mean)	5.866624301	5.866624301	log(p/mL)	2.302585093	0	0	0	0	.	0	0	.	0	0	200	.	.	.	QP12C10-S025	1	OZ439	.	.	2	200	0	1	0	28	170	73.5	36	.	.	200
2427	.	QP12C10-S025	10	QP12C10	0	200mgOZ439	1	47.43333333	99.06666666	48	47.43333333	HOURS	1	log(Parasitemia:::Total:::Mean)	4.052294134	4.052294134	log(p/mL)	2.302585093	0	0	0	0	.	0	0	.	0	0	200	.	.	.	QP12C10-S025	1	OZ439	.	.	2	200	0	1	0	28	170	73.5	47.43333333	.	.	200
2429	.	QP12C10-S025	10	QP12C10	0	200mgOZ439	1	56.98333333	108.6166667	60	56.98333333	HOURS	1	log(Parasitemia:::Total:::Mean)	4.308113872	4.308113872	log(p/mL)	2.302585093	0	0	0	0	.	0	0	.	0	0	200	.	.	.	QP12C10-S025	1	OZ439	.	.	2	200	0	1	0	28	170	73.5	56.98333333	.	.	200
2430	.	QP12C10-S025	10	QP12C10	0	200mgOZ439	1	69.1	120.7333333	72	69.1	HOURS	1	log(Parasitemia:::Total:::Mean)	4.383097828	4.383097828	log(p/mL)	2.302585093	0	0	0	0	.	0	0	.	0	0	200	.	.	.	QP12C10-S025	1	OZ439	.	.	2	200	0	1	0	28	170	73.5	69.1	.	.	200
2432	.	QP12C10-S025	10	QP12C10	0	200mgOZ439	1	80.88333333	132.5166667	84	80.88333333	HOURS	1	log(Parasitemia:::Total:::Mean)	5.333741566	5.333741566	log(p/mL)	2.302585093	0	0	0	0	.	0	0	.	0	0	200	.	.	.	QP12C10-S025	1	OZ439	.	.	2	200	0	1	0	28	170	73.5	80.88333333	.	.	200
2433	.	QP12C10-S025	10	QP12C10	0	200mgOZ439	1	92.85	144.4833333	96	92.85	HOURS	1	log(Parasitemia:::Total:::Mean)	4.866123488	4.866123488	log(p/mL)	2.302585093	0	0	0	0	.	0	0	.	0	0	200	.	.	.	QP12C10-S025	1	OZ439	.	.	2	200	0	1	0	28	170	73.5	92.85	.	.	200
2435	.	QP12C10-S025	10	QP12C10	0	200mgOZ439	1	106.0666667	157.7	108	106.0666667	HOURS	1	log(Parasitemia:::Total:::Mean)	6.00248193	6.00248193	log(p/mL)	2.302585093	0	0	0	0	.	0	0	.	0	0	200	.	.	.	QP12C10-S025	1	OZ439	.	.	2	200	0	1	0	28	170	73.5	106.0666667	.	.	200
2438	.	QP12C10-S026	11	QP12C10	0	200mgOZ439	1	-49.35	0	-48	-49.35	HOURS	1	log(Parasitemia:::Total:::Mean)	5.605572234	5.605572234	log(p/mL)	2.302585093	0	0	0	0	.	0	0	.	0	0	0	.	.	.	QP12C10-S026	1	OZ439	.	.	2	200	0	1	0	26	170	71.4	-49.35	.	.	0
2439	.	QP12C10-S026	11	QP12C10	0	200mgOZ439	1	-38.23333333	11.11666667	-36	-38.23333333	HOURS	1	log(Parasitemia:::Total:::Mean)	5.283036214	5.283036214	log(p/mL)	2.302585093	0	0	0	0	.	0	0	.	0	0	0	.	.	.	QP12C10-S026	1	OZ439	.	.	2	200	0	1	0	26	170	71.4	-38.23333333	.	.	0
2440	.	QP12C10-S026	11	QP12C10	0	200mgOZ439	1	-25.08333333	24.26666667	-24	-25.08333333	HOURS	1	log(Parasitemia:::Total:::Mean)	6.890259206	6.890259206	log(p/mL)	2.302585093	0	0	0	0	.	0	0	.	0	0	0	.	.	.	QP12C10-S026	1	OZ439	.	.	2	200	0	1	0	26	170	71.4	-25.08333333	.	.	0
2441	.	QP12C10-S026	11	QP12C10	0	200mgOZ439	1	-13.96666667	35.38333333	-12	-13.96666667	HOURS	1	log(Parasitemia:::Total:::Mean)	8.482043243	8.482043243	log(p/mL)	2.302585093	0	0	0	0	.	0	0	.	0	0	0	.	.	.	QP12C10-S026	1	OZ439	.	.	2	200	0	1	0	26	170	71.4	-13.96666667	.	.	0
2442	.	QP12C10-S026	11	QP12C10	0	200mgOZ439	1	-0.41667	48.93333	0	-0.41667	HOURS	1	log(Parasitemia:::Total:::Mean)	7.954945901	7.954945901	log(p/mL)	2.302585093	0	0	0	0	.	0	0	.	0	0	0	.	.	.	QP12C10-S026	1	OZ439	.	.	2	200	0	1	0	26	170	71.4	-0.41667	.	.	0
2444	.	QP12C10-S026	11	QP12C10	0	200mgOZ439	1	0	49.35	0	0	HOURS	.	OZ439:::Dose	200	0	mg	.	0	1	1	100	1	0	0	ORAL	0	0	100	.	.	.	QP12C10-S026	1	OZ439	.	.	2	200	0	1	0	26	170	71.4	0	.	.	100
2447	.	QP12C10-S026	11	QP12C10	0	200mgOZ439	1	2	51.35	2	2	HOURS	1	log(Parasitemia:::Total:::Mean)	8.012229537	8.012229537	log(p/mL)	2.302585093	0	0	0	0	.	0	0	.	0	0	100	.	.	.	QP12C10-S026	1	OZ439	.	.	2	200	0	1	0	26	170	71.4	2	.	.	100
2450	.	QP12C10-S026	11	QP12C10	0	200mgOZ439	1	4	53.35	4	4	HOURS	1	log(Parasitemia:::Total:::Mean)	9.914334813	9.914334813	log(p/mL)	2.302585093	0	0	0	0	.	0	0	.	0	0	100	.	.	.	QP12C10-S026	1	OZ439	.	.	2	200	0	1	0	26	170	71.4	4	.	.	100
2453	.	QP12C10-S026	11	QP12C10	0	200mgOZ439	1	8	57.35	8	8	HOURS	1	log(Parasitemia:::Total:::Mean)	7.6565591	7.6565591	log(p/mL)	2.302585093	0	0	0	0	.	0	0	.	0	0	100	.	.	.	QP12C10-S026	1	OZ439	.	.	2	200	0	1	0	26	170	71.4	8	.	.	100
2455	.	QP12C10-S026	11	QP12C10	0	200mgOZ439	1	12	61.35	12	12	HOURS	1	log(Parasitemia:::Total:::Mean)	8.218901776	8.218901776	log(p/mL)	2.302585093	0	0	0	0	.	0	0	.	0	0	100	.	.	.	QP12C10-S026	1	OZ439	.	.	2	200	0	1	0	26	170	71.4	12	.	.	100
2457	.	QP12C10-S026	11	QP12C10	0	200mgOZ439	1	24.16666667	73.51666667	24	24.16666667	HOURS	1	log(Parasitemia:::Total:::Mean)	5.910344557	5.910344557	log(p/mL)	2.302585093	0	0	0	0	.	0	0	.	0	0	100	.	.	.	QP12C10-S026	1	OZ439	.	.	2	200	0	1	0	26	170	71.4	24.16666667	.	.	100
2459	.	QP12C10-S026	11	QP12C10	0	200mgOZ439	1	30.01667	79.36667	30	30.01667	HOURS	1	log(Parasitemia:::Total:::Mean)	5.882773317	5.882773317	log(p/mL)	2.302585093	0	0	0	0	.	0	0	.	0	0	100	.	.	.	QP12C10-S026	1	OZ439	.	.	2	200	0	1	0	26	170	71.4	30.01667	.	.	100
2460	.	QP12C10-S026	11	QP12C10	0	200mgOZ439	1	36.31666667	85.66666667	36	36.31666667	HOURS	1	log(Parasitemia:::Total:::Mean)	6.263812175	6.263812175	log(p/mL)	2.302585093	0	0	0	0	.	0	0	.	0	0	100	.	.	.	QP12C10-S026	1	OZ439	.	.	2	200	0	1	0	26	170	71.4	36.31666667	.	.	100
2462	.	QP12C10-S026	11	QP12C10	0	200mgOZ439	1	47.58333333	96.93333333	48	47.58333333	HOURS	1	log(Parasitemia:::Total:::Mean)	5.077610364	5.077610364	log(p/mL)	2.302585093	0	0	0	0	.	0	0	.	0	0	100	.	.	.	QP12C10-S026	1	OZ439	.	.	2	200	0	1	0	26	170	71.4	47.58333333	.	.	100
2464	.	QP12C10-S026	11	QP12C10	0	200mgOZ439	1	57.85	107.2	60	57.85	HOURS	1	log(Parasitemia:::Total:::Mean)	2.778157185	2.778157185	log(p/mL)	2.302585093	0	0	0	0	.	0	0	.	0	0	100	.	.	.	QP12C10-S026	1	OZ439	.	.	2	200	0	1	0	26	170	71.4	57.85	.	.	100
2465	.	QP12C10-S026	11	QP12C10	0	200mgOZ439	1	71.1	120.45	72	71.1	HOURS	1	log(Parasitemia:::Total:::Mean)	7.577514039	7.577514039	log(p/mL)	2.302585093	0	0	0	0	.	0	0	.	0	0	100	.	.	.	QP12C10-S026	1	OZ439	.	.	2	200	0	1	0	26	170	71.4	71.1	.	.	100
2467	.	QP12C10-S026	11	QP12C10	0	200mgOZ439	1	82.3	131.65	84	82.3	HOURS	1	log(Parasitemia:::Total:::Mean)	6.540964181	6.540964181	log(p/mL)	2.302585093	0	0	0	0	.	0	0	.	0	0	100	.	.	.	QP12C10-S026	1	OZ439	.	.	2	200	0	1	0	26	170	71.4	82.3	.	.	100
2469	.	QP12C10-S026	11	QP12C10	0	200mgOZ439	1	95.23333333	144.5833333	96	95.23333333	HOURS	1	log(Parasitemia:::Total:::Mean)	4.397538308	4.397538308	log(p/mL)	2.302585093	0	0	0	0	.	0	0	.	0	0	100	.	.	.	QP12C10-S026	1	OZ439	.	.	2	200	0	1	0	26	170	71.4	95.23333333	.	.	100
2470	.	QP12C10-S026	11	QP12C10	0	200mgOZ439	1	107.2333333	156.5833333	108	107.2333333	HOURS	1	log(Parasitemia:::Total:::Mean)	8.060834215	8.060834215	log(p/mL)	2.302585093	0	0	0	0	.	0	0	.	0	0	100	.	.	.	QP12C10-S026	1	OZ439	.	.	2	200	0	1	0	26	170	71.4	107.2333333	.	.	100
2473	.	QP12C10-S027	12	QP12C10	0	200mgOZ439	1	-49.95	0	-48	-49.95	HOURS	1	log(Parasitemia:::Total:::Mean)	6.191657328	6.191657328	log(p/mL)	2.302585093	0	0	0	0	.	0	0	.	0	0	0	.	.	.	QP12C10-S027	1	OZ439	.	.	1	200	0	1	0	27	175	58.6	-49.95	.	.	0
2474	.	QP12C10-S027	12	QP12C10	0	200mgOZ439	1	-37.4	12.55	-36	-37.4	HOURS	1	log(Parasitemia:::Total:::Mean)	8.064448948	8.064448948	log(p/mL)	2.302585093	0	0	0	0	.	0	0	.	0	0	0	.	.	.	QP12C10-S027	1	OZ439	.	.	1	200	0	1	0	27	175	58.6	-37.4	.	.	0
2475	.	QP12C10-S027	12	QP12C10	0	200mgOZ439	1	-26.83333333	23.11666667	-24	-26.83333333	HOURS	1	log(Parasitemia:::Total:::Mean)	8.428140913	8.428140913	log(p/mL)	2.302585093	0	0	0	0	.	0	0	.	0	0	0	.	.	.	QP12C10-S027	1	OZ439	.	.	1	200	0	1	0	27	175	58.6	-26.83333333	.	.	0
2476	.	QP12C10-S027	12	QP12C10	0	200mgOZ439	1	-13.78333333	36.16666667	-12	-13.78333333	HOURS	1	log(Parasitemia:::Total:::Mean)	9.213677441	9.213677441	log(p/mL)	2.302585093	0	0	0	0	.	0	0	.	0	0	0	.	.	.	QP12C10-S027	1	OZ439	.	.	1	200	0	1	0	27	175	58.6	-13.78333333	.	.	0
2477	.	QP12C10-S027	12	QP12C10	0	200mgOZ439	1	-0.3	49.65	0	-0.3	HOURS	1	log(Parasitemia:::Total:::Mean)	10.08412174	10.08412174	log(p/mL)	2.302585093	0	0	0	0	.	0	0	.	0	0	0	.	.	.	QP12C10-S027	1	OZ439	.	.	1	200	0	1	0	27	175	58.6	-0.3	.	.	0
2479	.	QP12C10-S027	12	QP12C10	0	200mgOZ439	1	0	49.95	0	0	HOURS	.	OZ439:::Dose	200	0	mg	.	0	1	1	200	1	0	0	ORAL	0	0	200	.	.	.	QP12C10-S027	1	OZ439	.	.	1	200	0	1	0	27	175	58.6	0	.	.	200
2482	.	QP12C10-S027	12	QP12C10	0	200mgOZ439	1	2.016666667	51.96666667	2	2.016666667	HOURS	1	log(Parasitemia:::Total:::Mean)	11.59038723	11.59038723	log(p/mL)	2.302585093	0	0	0	0	.	0	0	.	0	0	200	.	.	.	QP12C10-S027	1	OZ439	.	.	1	200	0	1	0	27	175	58.6	2.016666667	.	.	200
2485	.	QP12C10-S027	12	QP12C10	0	200mgOZ439	1	4	53.95	4	4	HOURS	1	log(Parasitemia:::Total:::Mean)	12.1694824	12.1694824	log(p/mL)	2.302585093	0	0	0	0	.	0	0	.	0	0	200	.	.	.	QP12C10-S027	1	OZ439	.	.	1	200	0	1	0	27	175	58.6	4	.	.	200
2488	.	QP12C10-S027	12	QP12C10	0	200mgOZ439	1	8	57.95	8	8	HOURS	1	log(Parasitemia:::Total:::Mean)	11.16556092	11.16556092	log(p/mL)	2.302585093	0	0	0	0	.	0	0	.	0	0	200	.	.	.	QP12C10-S027	1	OZ439	.	.	1	200	0	1	0	27	175	58.6	8	.	.	200
2490	.	QP12C10-S027	12	QP12C10	0	200mgOZ439	1	12	61.95	12	12	HOURS	1	log(Parasitemia:::Total:::Mean)	10.91686796	10.91686796	log(p/mL)	2.302585093	0	0	0	0	.	0	0	.	0	0	200	.	.	.	QP12C10-S027	1	OZ439	.	.	1	200	0	1	0	27	175	58.6	12	.	.	200
2492	.	QP12C10-S027	12	QP12C10	0	200mgOZ439	1	24.13333333	74.08333333	24	24.13333333	HOURS	1	log(Parasitemia:::Total:::Mean)	5.604701046	5.604701046	log(p/mL)	2.302585093	0	0	0	0	.	0	0	.	0	0	200	.	.	.	QP12C10-S027	1	OZ439	.	.	1	200	0	1	0	27	175	58.6	24.13333333	.	.	200
2494	.	QP12C10-S027	12	QP12C10	0	200mgOZ439	1	30.05	80	30	30.05	HOURS	1	log(Parasitemia:::Total:::Mean)	7.962265235	7.962265235	log(p/mL)	2.302585093	0	0	0	0	.	0	0	.	0	0	200	.	.	.	QP12C10-S027	1	OZ439	.	.	1	200	0	1	0	27	175	58.6	30.05	.	.	200
2495	.	QP12C10-S027	12	QP12C10	0	200mgOZ439	1	36	85.95	36	36	HOURS	1	log(Parasitemia:::Total:::Mean)	8.260131892	8.260131892	log(p/mL)	2.302585093	0	0	0	0	.	0	0	.	0	0	200	.	.	.	QP12C10-S027	1	OZ439	.	.	1	200	0	1	0	27	175	58.6	36	.	.	200
2497	.	QP12C10-S027	12	QP12C10	0	200mgOZ439	1	47.36666667	97.31666667	48	47.36666667	HOURS	1	log(Parasitemia:::Total:::Mean)	6.964712658	6.964712658	log(p/mL)	2.302585093	0	0	0	0	.	0	0	.	0	0	200	.	.	.	QP12C10-S027	1	OZ439	.	.	1	200	0	1	0	27	175	58.6	47.36666667	.	.	200
2499	.	QP12C10-S027	12	QP12C10	0	200mgOZ439	1	58.36666667	108.3166667	60	58.36666667	HOURS	1	log(Parasitemia:::Total:::Mean)	6.478753063	6.478753063	log(p/mL)	2.302585093	0	0	0	0	.	0	0	.	0	0	200	.	.	.	QP12C10-S027	1	OZ439	.	.	1	200	0	1	0	27	175	58.6	58.36666667	.	.	200
2500	.	QP12C10-S027	12	QP12C10	0	200mgOZ439	1	69.9	119.85	72	69.9	HOURS	1	log(Parasitemia:::Total:::Mean)	4.60632485	4.60632485	log(p/mL)	2.302585093	0	0	0	0	.	0	0	.	0	0	200	.	.	.	QP12C10-S027	1	OZ439	.	.	1	200	0	1	0	27	175	58.6	69.9	.	.	200
2502	.	QP12C10-S027	12	QP12C10	0	200mgOZ439	1	81.8333	131.7833	84	81.8333	HOURS	1	log(Parasitemia:::Total:::Mean)	6.249935118	6.249935118	log(p/mL)	2.302585093	0	0	0	0	.	0	0	.	0	0	200	.	.	.	QP12C10-S027	1	OZ439	.	.	1	200	0	1	0	27	175	58.6	81.8333	.	.	200
2503	.	QP12C10-S027	12	QP12C10	0	200mgOZ439	1	94.26666667	144.2166667	96	94.26666667	HOURS	1	log(Parasitemia:::Total:::Mean)	5.982765625	5.982765625	log(p/mL)	2.302585093	0	0	0	0	.	0	0	.	0	0	200	.	.	.	QP12C10-S027	1	OZ439	.	.	1	200	0	1	0	27	175	58.6	94.26666667	.	.	200
2505	.	QP12C10-S027	12	QP12C10	0	200mgOZ439	1	105.8333333	155.7833333	108	105.8333333	HOURS	1	log(Parasitemia:::Total:::Mean)	6.271633059	6.271633059	log(p/mL)	2.302585093	0	0	0	0	.	0	0	.	0	0	200	.	.	.	QP12C10-S027	1	OZ439	.	.	1	200	0	1	0	27	175	58.6	105.8333333	.	.	200
2508	.	QP12C10-S028	13	QP12C10	0	200mgOZ439	1	-50.71666667	0	-48	-50.71666667	HOURS	1	log(Parasitemia:::Total:::Mean)	6.650224655	6.650224655	log(p/mL)	2.302585093	0	0	0	0	.	0	0	.	0	0	0	.	.	.	QP12C10-S028	1	OZ439	.	.	2	200	0	1	0	27	185	80.9	-50.71666667	.	.	0
2509	.	QP12C10-S028	13	QP12C10	0	200mgOZ439	1	-38.31666667	12.4	-36	-38.31666667	HOURS	1	log(Parasitemia:::Total:::Mean)	6.497208182	6.497208182	log(p/mL)	2.302585093	0	0	0	0	.	0	0	.	0	0	0	.	.	.	QP12C10-S028	1	OZ439	.	.	2	200	0	1	0	27	185	80.9	-38.31666667	.	.	0
2510	.	QP12C10-S028	13	QP12C10	0	200mgOZ439	1	-26.56666667	24.15	-24	-26.56666667	HOURS	1	log(Parasitemia:::Total:::Mean)	7.959654401	7.959654401	log(p/mL)	2.302585093	0	0	0	0	.	0	0	.	0	0	0	.	.	.	QP12C10-S028	1	OZ439	.	.	2	200	0	1	0	27	185	80.9	-26.56666667	.	.	0
2511	.	QP12C10-S028	13	QP12C10	0	200mgOZ439	1	-14.61666667	36.1	-12	-14.61666667	HOURS	1	log(Parasitemia:::Total:::Mean)	9.554628861	9.554628861	log(p/mL)	2.302585093	0	0	0	0	.	0	0	.	0	0	0	.	.	.	QP12C10-S028	1	OZ439	.	.	2	200	0	1	0	27	185	80.9	-14.61666667	.	.	0
2512	.	QP12C10-S028	13	QP12C10	0	200mgOZ439	1	-0.18333	50.53333667	0	-0.18333	HOURS	1	log(Parasitemia:::Total:::Mean)	8.514593545	8.514593545	log(p/mL)	2.302585093	0	0	0	0	.	0	0	.	0	0	0	.	.	.	QP12C10-S028	1	OZ439	.	.	2	200	0	1	0	27	185	80.9	-0.18333	.	.	0
2514	.	QP12C10-S028	13	QP12C10	0	200mgOZ439	1	0	50.71666667	0	0	HOURS	.	OZ439:::Dose	200	0	mg	.	0	1	1	200	1	0	0	ORAL	0	0	200	.	.	.	QP12C10-S028	1	OZ439	.	.	2	200	0	1	0	27	185	80.9	0	.	.	200
2517	.	QP12C10-S028	13	QP12C10	0	200mgOZ439	1	2	52.71666667	2	2	HOURS	1	log(Parasitemia:::Total:::Mean)	9.123609115	9.123609115	log(p/mL)	2.302585093	0	0	0	0	.	0	0	.	0	0	200	.	.	.	QP12C10-S028	1	OZ439	.	.	2	200	0	1	0	27	185	80.9	2	.	.	200
2520	.	QP12C10-S028	13	QP12C10	0	200mgOZ439	1	4	54.71666667	4	4	HOURS	1	log(Parasitemia:::Total:::Mean)	10.39358756	10.39358756	log(p/mL)	2.302585093	0	0	0	0	.	0	0	.	0	0	200	.	.	.	QP12C10-S028	1	OZ439	.	.	2	200	0	1	0	27	185	80.9	4	.	.	200
2523	.	QP12C10-S028	13	QP12C10	0	200mgOZ439	1	8	58.71666667	8	8	HOURS	1	log(Parasitemia:::Total:::Mean)	9.389033559	9.389033559	log(p/mL)	2.302585093	0	0	0	0	.	0	0	.	0	0	200	.	.	.	QP12C10-S028	1	OZ439	.	.	2	200	0	1	0	27	185	80.9	8	.	.	200
2525	.	QP12C10-S028	13	QP12C10	0	200mgOZ439	1	12	62.71666667	12	12	HOURS	1	log(Parasitemia:::Total:::Mean)	9.574770647	9.574770647	log(p/mL)	2.302585093	0	0	0	0	.	0	0	.	0	0	200	.	.	.	QP12C10-S028	1	OZ439	.	.	2	200	0	1	0	27	185	80.9	12	.	.	200
2527	.	QP12C10-S028	13	QP12C10	0	200mgOZ439	1	24.11666667	74.83333334	24	24.11666667	HOURS	1	log(Parasitemia:::Total:::Mean)	8.015970604	8.015970604	log(p/mL)	2.302585093	0	0	0	0	.	0	0	.	0	0	200	.	.	.	QP12C10-S028	1	OZ439	.	.	2	200	0	1	0	27	185	80.9	24.11666667	.	.	200
2529	.	QP12C10-S028	13	QP12C10	0	200mgOZ439	1	30	80.71666667	30	30	HOURS	1	log(Parasitemia:::Total:::Mean)	7.434949692	7.434949692	log(p/mL)	2.302585093	0	0	0	0	.	0	0	.	0	0	200	.	.	.	QP12C10-S028	1	OZ439	.	.	2	200	0	1	0	27	185	80.9	30	.	.	200
2530	.	QP12C10-S028	13	QP12C10	0	200mgOZ439	1	36	86.71666667	36	36	HOURS	1	log(Parasitemia:::Total:::Mean)	7.530813415	7.530813415	log(p/mL)	2.302585093	0	0	0	0	.	0	0	.	0	0	200	.	.	.	QP12C10-S028	1	OZ439	.	.	2	200	0	1	0	27	185	80.9	36	.	.	200
2532	.	QP12C10-S028	13	QP12C10	0	200mgOZ439	1	47.21666667	97.93333334	48	47.21666667	HOURS	1	log(Parasitemia:::Total:::Mean)	6.598124445	6.598124445	log(p/mL)	2.302585093	0	0	0	0	.	0	0	.	0	0	200	.	.	.	QP12C10-S028	1	OZ439	.	.	2	200	0	1	0	27	185	80.9	47.21666667	.	.	200
2534	.	QP12C10-S028	13	QP12C10	0	200mgOZ439	1	57.53333333	108.25	60	57.53333333	HOURS	1	log(Parasitemia:::Total:::Mean)	4.932552772	4.932552772	log(p/mL)	2.302585093	0	0	0	0	.	0	0	.	0	0	200	.	.	.	QP12C10-S028	1	OZ439	.	.	2	200	0	1	0	27	185	80.9	57.53333333	.	.	200
2535	.	QP12C10-S028	13	QP12C10	0	200mgOZ439	1	69.61666667	120.3333333	72	69.61666667	HOURS	1	log(Parasitemia:::Total:::Mean)	8.079753257	8.079753257	log(p/mL)	2.302585093	0	0	0	0	.	0	0	.	0	0	200	.	.	.	QP12C10-S028	1	OZ439	.	.	2	200	0	1	0	27	185	80.9	69.61666667	.	.	200
2537	.	QP12C10-S028	13	QP12C10	0	200mgOZ439	1	81.43333333	132.15	84	81.43333333	HOURS	1	log(Parasitemia:::Total:::Mean)	7.789013407	7.789013407	log(p/mL)	2.302585093	0	0	0	0	.	0	0	.	0	0	200	.	.	.	QP12C10-S028	1	OZ439	.	.	2	200	0	1	0	27	185	80.9	81.43333333	.	.	200
2538	.	QP12C10-S028	13	QP12C10	0	200mgOZ439	1	93.55	144.2666667	96	93.55	HOURS	1	log(Parasitemia:::Total:::Mean)	7.44379619	7.44379619	log(p/mL)	2.302585093	0	0	0	0	.	0	0	.	0	0	200	.	.	.	QP12C10-S028	1	OZ439	.	.	2	200	0	1	0	27	185	80.9	93.55	.	.	200
2540	.	QP12C10-S028	13	QP12C10	0	200mgOZ439	1	106.1666667	156.8833333	108	106.1666667	HOURS	1	log(Parasitemia:::Total:::Mean)	8.943476726	8.943476726	log(p/mL)	2.302585093	0	0	0	0	.	0	0	.	0	0	200	.	.	.	QP12C10-S028	1	OZ439	.	.	2	200	0	1	0	27	185	80.9	106.1666667	.	.	200
2543	.	QP12C10-S029	14	QP12C10	0	200mgOZ439	1	-49.2	0	-48	-49.2	HOURS	1	log(Parasitemia:::Total:::Mean)	4.663261063	4.663261063	log(p/mL)	2.302585093	0	0	0	0	.	0	0	.	0	0	0	.	.	.	QP12C10-S029	1	OZ439	.	.	2	200	0	1	0	34	186	97.6	-49.2	.	.	0
2544	.	QP12C10-S029	14	QP12C10	0	200mgOZ439	1	-37.41666667	11.78333333	-36	-37.41666667	HOURS	1	log(Parasitemia:::Total:::Mean)	5.412203776	5.412203776	log(p/mL)	2.302585093	0	0	0	0	.	0	0	.	0	0	0	.	.	.	QP12C10-S029	1	OZ439	.	.	2	200	0	1	0	34	186	97.6	-37.41666667	.	.	0
2545	.	QP12C10-S029	14	QP12C10	0	200mgOZ439	1	-24.7	24.5	-24	-24.7	HOURS	1	log(Parasitemia:::Total:::Mean)	7.509961633	7.509961633	log(p/mL)	2.302585093	0	0	0	0	.	0	0	.	0	0	0	.	.	.	QP12C10-S029	1	OZ439	.	.	2	200	0	1	0	34	186	97.6	-24.7	.	.	0
2546	.	QP12C10-S029	14	QP12C10	0	200mgOZ439	1	-13.31666667	35.88333333	-12	-13.31666667	HOURS	1	log(Parasitemia:::Total:::Mean)	7.914611034	7.914611034	log(p/mL)	2.302585093	0	0	0	0	.	0	0	.	0	0	0	.	.	.	QP12C10-S029	1	OZ439	.	.	2	200	0	1	0	34	186	97.6	-13.31666667	.	.	0
2547	.	QP12C10-S029	14	QP12C10	0	200mgOZ439	1	-0.5	48.7	0	-0.5	HOURS	1	log(Parasitemia:::Total:::Mean)	8.34001987	8.34001987	log(p/mL)	2.302585093	0	0	0	0	.	0	0	.	0	0	0	.	.	.	QP12C10-S029	1	OZ439	.	.	2	200	0	1	0	34	186	97.6	-0.5	.	.	0
2549	.	QP12C10-S029	14	QP12C10	0	200mgOZ439	1	0	49.2	0	0	HOURS	.	OZ439:::Dose	200	0	mg	.	0	1	1	100	1	0	0	ORAL	0	0	100	.	.	.	QP12C10-S029	1	OZ439	.	.	2	200	0	1	0	34	186	97.6	0	.	.	100
2552	.	QP12C10-S029	14	QP12C10	0	200mgOZ439	1	2	51.2	2	2	HOURS	1	log(Parasitemia:::Total:::Mean)	8.473500891	8.473500891	log(p/mL)	2.302585093	0	0	0	0	.	0	0	.	0	0	100	.	.	.	QP12C10-S029	1	OZ439	.	.	2	200	0	1	0	34	186	97.6	2	.	.	100
2555	.	QP12C10-S029	14	QP12C10	0	200mgOZ439	1	4.016666667	53.21666667	4	4.016666667	HOURS	1	log(Parasitemia:::Total:::Mean)	9.850002101	9.850002101	log(p/mL)	2.302585093	0	0	0	0	.	0	0	.	0	0	100	.	.	.	QP12C10-S029	1	OZ439	.	.	2	200	0	1	0	34	186	97.6	4.016666667	.	.	100
2558	.	QP12C10-S029	14	QP12C10	0	200mgOZ439	1	8	57.2	8	8	HOURS	1	log(Parasitemia:::Total:::Mean)	8.894122874	8.894122874	log(p/mL)	2.302585093	0	0	0	0	.	0	0	.	0	0	100	.	.	.	QP12C10-S029	1	OZ439	.	.	2	200	0	1	0	34	186	97.6	8	.	.	100
2560	.	QP12C10-S029	14	QP12C10	0	200mgOZ439	1	12	61.2	12	12	HOURS	1	log(Parasitemia:::Total:::Mean)	9.325957308	9.325957308	log(p/mL)	2.302585093	0	0	0	0	.	0	0	.	0	0	100	.	.	.	QP12C10-S029	1	OZ439	.	.	2	200	0	1	0	34	186	97.6	12	.	.	100
2562	.	QP12C10-S029	14	QP12C10	0	200mgOZ439	1	24.01666667	73.21666667	24	24.01666667	HOURS	1	log(Parasitemia:::Total:::Mean)	8.083771954	8.083771954	log(p/mL)	2.302585093	0	0	0	0	.	0	0	.	0	0	100	.	.	.	QP12C10-S029	1	OZ439	.	.	2	200	0	1	0	34	186	97.6	24.01666667	.	.	100
2564	.	QP12C10-S029	14	QP12C10	0	200mgOZ439	1	30	79.2	30	30	HOURS	1	log(Parasitemia:::Total:::Mean)	7.446312725	7.446312725	log(p/mL)	2.302585093	0	0	0	0	.	0	0	.	0	0	100	.	.	.	QP12C10-S029	1	OZ439	.	.	2	200	0	1	0	34	186	97.6	30	.	.	100
2565	.	QP12C10-S029	14	QP12C10	0	200mgOZ439	1	36	85.2	36	36	HOURS	1	log(Parasitemia:::Total:::Mean)	7.17760186	7.17760186	log(p/mL)	2.302585093	0	0	0	0	.	0	0	.	0	0	100	.	.	.	QP12C10-S029	1	OZ439	.	.	2	200	0	1	0	34	186	97.6	36	.	.	100
2567	.	QP12C10-S029	14	QP12C10	0	200mgOZ439	1	47.36666667	96.56666667	48	47.36666667	HOURS	1	log(Parasitemia:::Total:::Mean)	4.355678899	4.355678899	log(p/mL)	2.302585093	0	0	0	0	.	0	0	.	0	0	100	.	.	.	QP12C10-S029	1	OZ439	.	.	2	200	0	1	0	34	186	97.6	47.36666667	.	.	100
2569	.	QP12C10-S029	14	QP12C10	0	200mgOZ439	1	57.41666667	106.6166667	60	57.41666667	HOURS	1	log(Parasitemia:::Total:::Mean)	3.834389339	3.834389339	log(p/mL)	2.302585093	0	0	0	0	.	0	0	.	0	0	100	.	.	.	QP12C10-S029	1	OZ439	.	.	2	200	0	1	0	34	186	97.6	57.41666667	.	.	100
2570	.	QP12C10-S029	14	QP12C10	0	200mgOZ439	1	69.13333333	118.3333333	72	69.13333333	HOURS	1	log(Parasitemia:::Total:::Mean)	6.437005469	6.437005469	log(p/mL)	2.302585093	0	0	0	0	.	0	0	.	0	0	100	.	.	.	QP12C10-S029	1	OZ439	.	.	2	200	0	1	0	34	186	97.6	69.13333333	.	.	100
2572	.	QP12C10-S029	14	QP12C10	0	200mgOZ439	1	81.26666667	130.4666667	84	81.26666667	HOURS	1	log(Parasitemia:::Total:::Mean)	6.91581285	6.91581285	log(p/mL)	2.302585093	0	0	0	0	.	0	0	.	0	0	100	.	.	.	QP12C10-S029	1	OZ439	.	.	2	200	0	1	0	34	186	97.6	81.26666667	.	.	100
2573	.	QP12C10-S029	14	QP12C10	0	200mgOZ439	1	94.31666667	143.5166667	96	94.31666667	HOURS	1	log(Parasitemia:::Total:::Mean)	4.425263837	4.425263837	log(p/mL)	2.302585093	0	0	0	0	.	0	0	.	0	0	100	.	.	.	QP12C10-S029	1	OZ439	.	.	2	200	0	1	0	34	186	97.6	94.31666667	.	.	100
2575	.	QP12C10-S029	14	QP12C10	0	200mgOZ439	1	105.9	155.1	108	105.9	HOURS	1	log(Parasitemia:::Total:::Mean)	7.870664724	7.870664724	log(p/mL)	2.302585093	0	0	0	0	.	0	0	.	0	0	100	.	.	.	QP12C10-S029	1	OZ439	.	.	2	200	0	1	0	34	186	97.6	105.9	.	.	100
2578	.	QP12C10-S031	15	QP12C10	0	200mgOZ439	1	-51.01666667	0	-48	-51.01666667	HOURS	1	log(Parasitemia:::Total:::Mean)	4.934240972	4.934240972	log(p/mL)	2.302585093	0	0	0	0	.	0	0	.	0	0	0	.	.	.	QP12C10-S031	1	OZ439	.	.	1	200	0	1	0	23	162	62.1	-51.01666667	.	.	0
2579	.	QP12C10-S031	15	QP12C10	0	200mgOZ439	1	-38.18333333	12.83333333	-36	-38.18333333	HOURS	1	log(Parasitemia:::Total:::Mean)	5.447813798	5.447813798	log(p/mL)	2.302585093	0	0	0	0	.	0	0	.	0	0	0	.	.	.	QP12C10-S031	1	OZ439	.	.	1	200	0	1	0	23	162	62.1	-38.18333333	.	.	0
2580	.	QP12C10-S031	15	QP12C10	0	200mgOZ439	1	-26.93333333	24.08333333	-24	-26.93333333	HOURS	1	log(Parasitemia:::Total:::Mean)	6.634589324	6.634589324	log(p/mL)	2.302585093	0	0	0	0	.	0	0	.	0	0	0	.	.	.	QP12C10-S031	1	OZ439	.	.	1	200	0	1	0	23	162	62.1	-26.93333333	.	.	0
2581	.	QP12C10-S031	15	QP12C10	0	200mgOZ439	1	-14.15	36.86666667	-12	-14.15	HOURS	1	log(Parasitemia:::Total:::Mean)	8.107712033	8.107712033	log(p/mL)	2.302585093	0	0	0	0	.	0	0	.	0	0	0	.	.	.	QP12C10-S031	1	OZ439	.	.	1	200	0	1	0	23	162	62.1	-14.15	.	.	0
2582	.	QP12C10-S031	15	QP12C10	0	200mgOZ439	1	-0.3	50.71666667	0	-0.3	HOURS	1	log(Parasitemia:::Total:::Mean)	8.746938001	8.746938001	log(p/mL)	2.302585093	0	0	0	0	.	0	0	.	0	0	0	.	.	.	QP12C10-S031	1	OZ439	.	.	1	200	0	1	0	23	162	62.1	-0.3	.	.	0
2584	.	QP12C10-S031	15	QP12C10	0	200mgOZ439	1	0	51.01666667	0	0	HOURS	.	OZ439:::Dose	200	0	mg	.	0	1	1	200	1	0	0	ORAL	0	0	200	.	.	.	QP12C10-S031	1	OZ439	.	.	1	200	0	1	0	23	162	62.1	0	.	.	200
2587	.	QP12C10-S031	15	QP12C10	0	200mgOZ439	1	2	53.01666667	2	2	HOURS	1	log(Parasitemia:::Total:::Mean)	9.180506465	9.180506465	log(p/mL)	2.302585093	0	0	0	0	.	0	0	.	0	0	200	.	.	.	QP12C10-S031	1	OZ439	.	.	1	200	0	1	0	23	162	62.1	2	.	.	200
2590	.	QP12C10-S031	15	QP12C10	0	200mgOZ439	1	4.016666667	55.03333333	4	4.016666667	HOURS	1	log(Parasitemia:::Total:::Mean)	9.893570919	9.893570919	log(p/mL)	2.302585093	0	0	0	0	.	0	0	.	0	0	200	.	.	.	QP12C10-S031	1	OZ439	.	.	1	200	0	1	0	23	162	62.1	4.016666667	.	.	200
2593	.	QP12C10-S031	15	QP12C10	0	200mgOZ439	1	8	59.01666667	8	8	HOURS	1	log(Parasitemia:::Total:::Mean)	7.31400527	7.31400527	log(p/mL)	2.302585093	0	0	0	0	.	0	0	.	0	0	200	.	.	.	QP12C10-S031	1	OZ439	.	.	1	200	0	1	0	23	162	62.1	8	.	.	200
2595	.	QP12C10-S031	15	QP12C10	0	200mgOZ439	1	12.05	63.06666667	12	12.05	HOURS	1	log(Parasitemia:::Total:::Mean)	8.235896897	8.235896897	log(p/mL)	2.302585093	0	0	0	0	.	0	0	.	0	0	200	.	.	.	QP12C10-S031	1	OZ439	.	.	1	200	0	1	0	23	162	62.1	12.05	.	.	200
2597	.	QP12C10-S031	15	QP12C10	0	200mgOZ439	1	24.08333333	75.1	24	24.08333333	HOURS	1	log(Parasitemia:::Total:::Mean)	6.455876038	6.455876038	log(p/mL)	2.302585093	0	0	0	0	.	0	0	.	0	0	200	.	.	.	QP12C10-S031	1	OZ439	.	.	1	200	0	1	0	23	162	62.1	24.08333333	.	.	200
2599	.	QP12C10-S031	15	QP12C10	0	200mgOZ439	1	30	81.01666667	30	30	HOURS	1	log(Parasitemia:::Total:::Mean)	6.361492021	6.361492021	log(p/mL)	2.302585093	0	0	0	0	.	0	0	.	0	0	200	.	.	.	QP12C10-S031	1	OZ439	.	.	1	200	0	1	0	23	162	62.1	30	.	.	200
2600	.	QP12C10-S031	15	QP12C10	0	200mgOZ439	1	36	87.01666667	36	36	HOURS	1	log(Parasitemia:::Total:::Mean)	5.478250371	5.478250371	log(p/mL)	2.302585093	0	0	0	0	.	0	0	.	0	0	200	.	.	.	QP12C10-S031	1	OZ439	.	.	1	200	0	1	0	23	162	62.1	36	.	.	200
2602	.	QP12C10-S031	15	QP12C10	0	200mgOZ439	1	47.85	98.86666667	48	47.85	HOURS	1	log(Parasitemia:::Total:::Mean)	3.727027499	3.727027499	log(p/mL)	2.302585093	0	0	0	0	.	0	0	.	0	0	200	.	.	.	QP12C10-S031	1	OZ439	.	.	1	200	0	1	0	23	162	62.1	47.85	.	.	200
2604	.	QP12C10-S031	15	QP12C10	0	200mgOZ439	1	58.3	109.3166667	60	58.3	HOURS	1	log(Parasitemia:::Total:::Mean)	2.201314608	2.302585093	log(p/mL)	2.302585093	1	0	0	0	.	0	0	.	0	0	200	.	.	.	QP12C10-S031	1	OZ439	.	.	1	200	0	1	0	23	162	62.1	58.3	.	.	200
2605	.	QP12C10-S031	15	QP12C10	0	200mgOZ439	1	69.38333333	120.4	72	69.38333333	HOURS	1	log(Parasitemia:::Total:::Mean)	4.421964043	4.421964043	log(p/mL)	2.302585093	0	0	0	0	.	0	0	.	0	0	200	.	.	.	QP12C10-S031	1	OZ439	.	.	1	200	0	1	0	23	162	62.1	69.38333333	.	.	200
2607	.	QP12C10-S031	15	QP12C10	0	200mgOZ439	1	81.15	132.1666667	84	81.15	HOURS	1	log(Parasitemia:::Total:::Mean)	4.313604241	4.313604241	log(p/mL)	2.302585093	0	0	0	0	.	0	0	.	0	0	200	.	.	.	QP12C10-S031	1	OZ439	.	.	1	200	0	1	0	23	162	62.1	81.15	.	.	200
2608	.	QP12C10-S031	15	QP12C10	0	200mgOZ439	1	92.96666667	143.9833333	96	92.96666667	HOURS	1	log(Parasitemia:::Total:::Mean)	0	2.302585093	log(p/mL)	2.302585093	1	0	0	0	.	0	0	.	0	0	200	.	.	.	QP12C10-S031	1	OZ439	.	.	1	200	0	1	0	23	162	62.1	92.96666667	.	.	200
2610	.	QP12C10-S031	15	QP12C10	0	200mgOZ439	1	105.5666667	156.5833333	108	105.5666667	HOURS	1	log(Parasitemia:::Total:::Mean)	5.016009515	5.016009515	log(p/mL)	2.302585093	0	0	0	0	.	0	0	.	0	0	200	.	.	.	QP12C10-S031	1	OZ439	.	.	1	200	0	1	0	23	162	62.1	105.5666667	.	.	200
2613	.	QP12C10-S032	16	QP12C10	0	200mgOZ439	1	-50.23333333	0	-48	-50.23333333	HOURS	1	log(Parasitemia:::Total:::Mean)	5.579551795	5.579551795	log(p/mL)	2.302585093	0	0	0	0	.	0	0	.	0	0	0	.	.	.	QP12C10-S032	1	OZ439	.	.	2	200	0	1	0	23	173	69.2	-50.23333333	.	.	0
2614	.	QP12C10-S032	16	QP12C10	0	200mgOZ439	1	-39.16666667	11.06666667	-36	-39.16666667	HOURS	1	log(Parasitemia:::Total:::Mean)	4.70965193	4.70965193	log(p/mL)	2.302585093	0	0	0	0	.	0	0	.	0	0	0	.	.	.	QP12C10-S032	1	OZ439	.	.	2	200	0	1	0	23	173	69.2	-39.16666667	.	.	0
2615	.	QP12C10-S032	16	QP12C10	0	200mgOZ439	1	-26.08333333	24.15	-24	-26.08333333	HOURS	1	log(Parasitemia:::Total:::Mean)	6.700361061	6.700361061	log(p/mL)	2.302585093	0	0	0	0	.	0	0	.	0	0	0	.	.	.	QP12C10-S032	1	OZ439	.	.	2	200	0	1	0	23	173	69.2	-26.08333333	.	.	0
2616	.	QP12C10-S032	16	QP12C10	0	200mgOZ439	1	-14.4	35.83333333	-12	-14.4	HOURS	1	log(Parasitemia:::Total:::Mean)	8.382727074	8.382727074	log(p/mL)	2.302585093	0	0	0	0	.	0	0	.	0	0	0	.	.	.	QP12C10-S032	1	OZ439	.	.	2	200	0	1	0	23	173	69.2	-14.4	.	.	0
2617	.	QP12C10-S032	16	QP12C10	0	200mgOZ439	1	-0.06667	50.16666333	0	-0.06667	HOURS	1	log(Parasitemia:::Total:::Mean)	9.369520037	9.369520037	log(p/mL)	2.302585093	0	0	0	0	.	0	0	.	0	0	0	.	.	.	QP12C10-S032	1	OZ439	.	.	2	200	0	1	0	23	173	69.2	-0.06667	.	.	0
2619	.	QP12C10-S032	16	QP12C10	0	200mgOZ439	1	0	50.23333333	0	0	HOURS	.	OZ439:::Dose	200	0	mg	.	0	1	1	200	1	0	0	ORAL	0	0	200	.	.	.	QP12C10-S032	1	OZ439	.	.	2	200	0	1	0	23	173	69.2	0	.	.	200
2622	.	QP12C10-S032	16	QP12C10	0	200mgOZ439	1	2	52.23333333	2	2	HOURS	1	log(Parasitemia:::Total:::Mean)	9.347944401	9.347944401	log(p/mL)	2.302585093	0	0	0	0	.	0	0	.	0	0	200	.	.	.	QP12C10-S032	1	OZ439	.	.	2	200	0	1	0	23	173	69.2	2	.	.	200
2625	.	QP12C10-S032	16	QP12C10	0	200mgOZ439	1	4	54.23333333	4	4	HOURS	1	log(Parasitemia:::Total:::Mean)	10.14830268	10.14830268	log(p/mL)	2.302585093	0	0	0	0	.	0	0	.	0	0	200	.	.	.	QP12C10-S032	1	OZ439	.	.	2	200	0	1	0	23	173	69.2	4	.	.	200
2628	.	QP12C10-S032	16	QP12C10	0	200mgOZ439	1	8.016666667	58.25	8	8.016666667	HOURS	1	log(Parasitemia:::Total:::Mean)	8.346361947	8.346361947	log(p/mL)	2.302585093	0	0	0	0	.	0	0	.	0	0	200	.	.	.	QP12C10-S032	1	OZ439	.	.	2	200	0	1	0	23	173	69.2	8.016666667	.	.	200
2630	.	QP12C10-S032	16	QP12C10	0	200mgOZ439	1	12	62.23333333	12	12	HOURS	1	log(Parasitemia:::Total:::Mean)	8.324458328	8.324458328	log(p/mL)	2.302585093	0	0	0	0	.	0	0	.	0	0	200	.	.	.	QP12C10-S032	1	OZ439	.	.	2	200	0	1	0	23	173	69.2	12	.	.	200
2632	.	QP12C10-S032	16	QP12C10	0	200mgOZ439	1	24.03333333	74.26666666	24	24.03333333	HOURS	1	log(Parasitemia:::Total:::Mean)	7.572735918	7.572735918	log(p/mL)	2.302585093	0	0	0	0	.	0	0	.	0	0	200	.	.	.	QP12C10-S032	1	OZ439	.	.	2	200	0	1	0	23	173	69.2	24.03333333	.	.	200
2634	.	QP12C10-S032	16	QP12C10	0	200mgOZ439	1	30	80.23333333	30	30	HOURS	1	log(Parasitemia:::Total:::Mean)	6.332006882	6.332006882	log(p/mL)	2.302585093	0	0	0	0	.	0	0	.	0	0	200	.	.	.	QP12C10-S032	1	OZ439	.	.	2	200	0	1	0	23	173	69.2	30	.	.	200
2635	.	QP12C10-S032	16	QP12C10	0	200mgOZ439	1	36.06666667	86.3	36	36.06666667	HOURS	1	log(Parasitemia:::Total:::Mean)	5.385170842	5.385170842	log(p/mL)	2.302585093	0	0	0	0	.	0	0	.	0	0	200	.	.	.	QP12C10-S032	1	OZ439	.	.	2	200	0	1	0	23	173	69.2	36.06666667	.	.	200
2637	.	QP12C10-S032	16	QP12C10	0	200mgOZ439	1	46.93333333	97.16666666	48	46.93333333	HOURS	1	log(Parasitemia:::Total:::Mean)	5.262287064	5.262287064	log(p/mL)	2.302585093	0	0	0	0	.	0	0	.	0	0	200	.	.	.	QP12C10-S032	1	OZ439	.	.	2	200	0	1	0	23	173	69.2	46.93333333	.	.	200
2639	.	QP12C10-S032	16	QP12C10	0	200mgOZ439	1	58.13333333	108.3666667	60	58.13333333	HOURS	1	log(Parasitemia:::Total:::Mean)	3.344721625	3.344721625	log(p/mL)	2.302585093	0	0	0	0	.	0	0	.	0	0	200	.	.	.	QP12C10-S032	1	OZ439	.	.	2	200	0	1	0	23	173	69.2	58.13333333	.	.	200
2640	.	QP12C10-S032	16	QP12C10	0	200mgOZ439	1	69.46666667	119.7	72	69.46666667	HOURS	1	log(Parasitemia:::Total:::Mean)	5.469774543	5.469774543	log(p/mL)	2.302585093	0	0	0	0	.	0	0	.	0	0	200	.	.	.	QP12C10-S032	1	OZ439	.	.	2	200	0	1	0	23	173	69.2	69.46666667	.	.	200
2642	.	QP12C10-S032	16	QP12C10	0	200mgOZ439	1	80.45	130.6833333	84	80.45	HOURS	1	log(Parasitemia:::Total:::Mean)	4.920579683	4.920579683	log(p/mL)	2.302585093	0	0	0	0	.	0	0	.	0	0	200	.	.	.	QP12C10-S032	1	OZ439	.	.	2	200	0	1	0	23	173	69.2	80.45	.	.	200
2643	.	QP12C10-S032	16	QP12C10	0	200mgOZ439	1	93.88333333	144.1166667	96	93.88333333	HOURS	1	log(Parasitemia:::Total:::Mean)	5.258622614	5.258622614	log(p/mL)	2.302585093	0	0	0	0	.	0	0	.	0	0	200	.	.	.	QP12C10-S032	1	OZ439	.	.	2	200	0	1	0	23	173	69.2	93.88333333	.	.	200
2645	.	QP12C10-S032	16	QP12C10	0	200mgOZ439	1	105.1667	155.4000333	108	105.1667	HOURS	1	log(Parasitemia:::Total:::Mean)	6.591052425	6.591052425	log(p/mL)	2.302585093	0	0	0	0	.	0	0	.	0	0	200	.	.	.	QP12C10-S032	1	OZ439	.	.	2	200	0	1	0	23	173	69.2	105.1667	.	.	200
2648	.	QP12C10-S035	17	QP12C10	0	500mgOZ439	2	-169.2833333	0	-168	-169.2833333	HOURS	1	log(Parasitemia:::Total:::Mean)	0	2.302585093	log(p/mL)	2.302585093	1	0	0	0	.	0	0	.	0	0	0	.	.	.	QP12C10-S035	1	OZ439	.	.	1	500	0	1	0	27	175	67	-169.2833333	.	.	0
2649	.	QP12C10-S035	17	QP12C10	0	500mgOZ439	2	-74.85	94.43333333	-72	-74.85	HOURS	1	log(Parasitemia:::Total:::Mean)	0	2.302585093	log(p/mL)	2.302585093	1	0	0	0	.	0	0	.	0	0	0	.	.	.	QP12C10-S035	1	OZ439	.	.	1	500	0	1	0	27	175	67	-74.85	.	.	0
2650	.	QP12C10-S035	17	QP12C10	0	500mgOZ439	2	-51.08333333	118.2	-48	-51.08333333	HOURS	1	log(Parasitemia:::Total:::Mean)	6.190804367	6.190804367	log(p/mL)	2.302585093	0	0	0	0	.	0	0	.	0	0	0	.	.	.	QP12C10-S035	1	OZ439	.	.	1	500	0	1	0	27	175	67	-51.08333333	.	.	0
2651	.	QP12C10-S035	17	QP12C10	0	500mgOZ439	2	-26.56666667	142.7166667	-24	-26.56666667	HOURS	1	log(Parasitemia:::Total:::Mean)	4.437573658	4.437573658	log(p/mL)	2.302585093	0	0	0	0	.	0	0	.	0	0	0	.	.	.	QP12C10-S035	1	OZ439	.	.	1	500	0	1	0	27	175	67	-26.56666667	.	.	0
2652	.	QP12C10-S035	17	QP12C10	0	500mgOZ439	2	-12	157.2833333	-12	-12	HOURS	1	log(Parasitemia:::Total:::Mean)	9.013465887	9.013465887	log(p/mL)	2.302585093	0	0	0	0	.	0	0	.	0	0	0	.	.	.	QP12C10-S035	1	OZ439	.	.	1	500	0	1	0	27	175	67	-12	.	.	0
2653	.	QP12C10-S035	17	QP12C10	0	500mgOZ439	2	-0.35	168.9333333	0	-0.35	HOURS	1	log(Parasitemia:::Total:::Mean)	8.61565259	8.61565259	log(p/mL)	2.302585093	0	0	0	0	.	0	0	.	0	0	0	.	.	.	QP12C10-S035	1	OZ439	.	.	1	500	0	1	0	27	175	67	-0.35	.	.	0
2655	.	QP12C10-S035	17	QP12C10	0	500mgOZ439	2	0	169.2833333	0	0	HOURS	.	OZ439:::Dose	500	0	mg	.	0	1	1	500	1	0	0	ORAL	0	0	500	.	.	.	QP12C10-S035	1	OZ439	.	.	1	500	0	1	0	27	175	67	0	.	.	500
2658	.	QP12C10-S035	17	QP12C10	0	500mgOZ439	2	2	171.2833333	2	2	HOURS	1	log(Parasitemia:::Total:::Mean)	8.927621522	8.927621522	log(p/mL)	2.302585093	0	0	0	0	.	0	0	.	0	0	500	.	.	.	QP12C10-S035	1	OZ439	.	.	1	500	0	1	0	27	175	67	2	.	.	500
2661	.	QP12C10-S035	17	QP12C10	0	500mgOZ439	2	4	173.2833333	4	4	HOURS	1	log(Parasitemia:::Total:::Mean)	8.117515432	8.117515432	log(p/mL)	2.302585093	0	0	0	0	.	0	0	.	0	0	500	.	.	.	QP12C10-S035	1	OZ439	.	.	1	500	0	1	0	27	175	67	4	.	.	500
2664	.	QP12C10-S035	17	QP12C10	0	500mgOZ439	2	8.016666667	177.3	8	8.016666667	HOURS	1	log(Parasitemia:::Total:::Mean)	6.423399665	6.423399665	log(p/mL)	2.302585093	0	0	0	0	.	0	0	.	0	0	500	.	.	.	QP12C10-S035	1	OZ439	.	.	1	500	0	1	0	27	175	67	8.016666667	.	.	500
2666	.	QP12C10-S035	17	QP12C10	0	500mgOZ439	2	12	181.2833333	12	12	HOURS	1	log(Parasitemia:::Total:::Mean)	5.733287483	5.733287483	log(p/mL)	2.302585093	0	0	0	0	.	0	0	.	0	0	500	.	.	.	QP12C10-S035	1	OZ439	.	.	1	500	0	1	0	27	175	67	12	.	.	500
2668	.	QP12C10-S035	17	QP12C10	0	500mgOZ439	2	24.01666667	193.3	24	24.01666667	HOURS	1	log(Parasitemia:::Total:::Mean)	3.914234321	3.914234321	log(p/mL)	2.302585093	0	0	0	0	.	0	0	.	0	0	500	.	.	.	QP12C10-S035	1	OZ439	.	.	1	500	0	1	0	27	175	67	24.01666667	.	.	500
2670	.	QP12C10-S035	17	QP12C10	0	500mgOZ439	2	30	199.2833333	30	30	HOURS	1	log(Parasitemia:::Total:::Mean)	3.501506481	3.501506481	log(p/mL)	2.302585093	0	0	0	0	.	0	0	.	0	0	500	.	.	.	QP12C10-S035	1	OZ439	.	.	1	500	0	1	0	27	175	67	30	.	.	500
2671	.	QP12C10-S035	17	QP12C10	0	500mgOZ439	2	36.03333333	205.3166667	36	36.03333333	HOURS	1	log(Parasitemia:::Total:::Mean)	1.18511602	2.302585093	log(p/mL)	2.302585093	1	0	0	0	.	0	0	.	0	0	500	.	.	.	QP12C10-S035	1	OZ439	.	.	1	500	0	1	0	27	175	67	36.03333333	.	.	500
2673	.	QP12C10-S035	17	QP12C10	0	500mgOZ439	2	48	217.2833333	48	48	HOURS	1	log(Parasitemia:::Total:::Mean)	0	2.302585093	log(p/mL)	2.302585093	1	0	0	0	.	0	0	.	0	0	500	.	.	.	QP12C10-S035	1	OZ439	.	.	1	500	0	1	0	27	175	67	48	.	.	500
2675	.	QP12C10-S035	17	QP12C10	0	500mgOZ439	2	57.08333333	226.3666667	60	57.08333333	HOURS	1	log(Parasitemia:::Total:::Mean)	1.030347484	2.302585093	log(p/mL)	2.302585093	1	0	0	0	.	0	0	.	0	0	500	.	.	.	QP12C10-S035	1	OZ439	.	.	1	500	0	1	0	27	175	67	57.08333333	.	.	500
2676	.	QP12C10-S035	17	QP12C10	0	500mgOZ439	2	69.43333333	238.7166667	72	69.43333333	HOURS	1	log(Parasitemia:::Total:::Mean)	0	2.302585093	log(p/mL)	2.302585093	1	0	0	0	.	0	0	.	0	0	500	.	.	.	QP12C10-S035	1	OZ439	.	.	1	500	0	1	0	27	175	67	69.43333333	.	.	500
2679	.	QP12C10-S035	17	QP12C10	0	500mgOZ439	2	117.6	286.8833333	120	117.6	HOURS	1	log(Parasitemia:::Total:::Mean)	1.045164739	2.302585093	log(p/mL)	2.302585093	1	0	0	0	.	0	0	.	0	0	500	.	.	.	QP12C10-S035	1	OZ439	.	.	1	500	0	1	0	27	175	67	117.6	.	.	500
2681	.	QP12C10-S035	17	QP12C10	0	500mgOZ439	2	141.1833333	310.4666666	144	141.1833333	HOURS	1	log(Parasitemia:::Total:::Mean)	0.998577425	2.302585093	log(p/mL)	2.302585093	1	0	0	0	.	0	0	.	0	0	500	.	.	.	QP12C10-S035	1	OZ439	.	.	1	500	0	1	0	27	175	67	141.1833333	.	.	500
2683	.	QP12C10-S035	17	QP12C10	0	500mgOZ439	2	189.3333333	358.6166667	192	189.3333333	HOURS	1	log(Parasitemia:::Total:::Mean)	0.944404448	2.302585093	log(p/mL)	2.302585093	1	0	0	0	.	0	0	.	0	0	500	.	.	.	QP12C10-S035	1	OZ439	.	.	1	500	0	1	0	27	175	67	189.3333333	.	.	500
2684	.	QP12C10-S035	17	QP12C10	0	500mgOZ439	2	213.2333333	382.5166667	216	213.2333333	HOURS	1	log(Parasitemia:::Total:::Mean)	0	2.302585093	log(p/mL)	2.302585093	1	0	0	0	.	0	0	.	0	0	500	.	.	.	QP12C10-S035	1	OZ439	.	.	1	500	0	1	0	27	175	67	213.2333333	.	.	500
2685	.	QP12C10-S035	17	QP12C10	0	500mgOZ439	2	237.4666667	406.75	240	237.4666667	HOURS	1	log(Parasitemia:::Total:::Mean)	6.01019038	6.01019038	log(p/mL)	2.302585093	0	0	0	0	.	0	0	.	0	0	500	.	.	.	QP12C10-S035	1	OZ439	.	.	1	500	0	1	0	27	175	67	237.4666667	.	.	500
2686	.	QP12C10-S035	17	QP12C10	0	500mgOZ439	2	309.6166667	478.9	312	309.6166667	HOURS	1	log(Parasitemia:::Total:::Mean)	10.80872489	10.80872489	log(p/mL)	2.302585093	0	0	0	0	.	0	0	.	0	0	500	.	.	.	QP12C10-S035	1	OZ439	.	.	1	500	0	1	0	27	175	67	309.6166667	.	.	500
2688	.	QP12C10-S036	18	QP12C10	0	500mgOZ439	2	-169.0833333	0	-168	-169.0833333	HOURS	1	log(Parasitemia:::Total:::Mean)	0	2.302585093	log(p/mL)	2.302585093	1	0	0	0	.	0	0	.	0	0	0	.	.	.	QP12C10-S036	1	OZ439	.	.	1	500	0	1	0	23	173	78.1	-169.0833333	.	.	0
2689	.	QP12C10-S036	18	QP12C10	0	500mgOZ439	2	-73.03333333	96.05	-72	-73.03333333	HOURS	1	log(Parasitemia:::Total:::Mean)	3.579940545	3.579940545	log(p/mL)	2.302585093	0	0	0	0	.	0	0	.	0	0	0	.	.	.	QP12C10-S036	1	OZ439	.	.	1	500	0	1	0	23	173	78.1	-73.03333333	.	.	0
2690	.	QP12C10-S036	18	QP12C10	0	500mgOZ439	2	-49.13333333	119.95	-48	-49.13333333	HOURS	1	log(Parasitemia:::Total:::Mean)	5.17233714	5.17233714	log(p/mL)	2.302585093	0	0	0	0	.	0	0	.	0	0	0	.	.	.	QP12C10-S036	1	OZ439	.	.	1	500	0	1	0	23	173	78.1	-49.13333333	.	.	0
2691	.	QP12C10-S036	18	QP12C10	0	500mgOZ439	2	-25.33333333	143.75	-24	-25.33333333	HOURS	1	log(Parasitemia:::Total:::Mean)	0	2.302585093	log(p/mL)	2.302585093	1	0	0	0	.	0	0	.	0	0	0	.	.	.	QP12C10-S036	1	OZ439	.	.	1	500	0	1	0	23	173	78.1	-25.33333333	.	.	0
2692	.	QP12C10-S036	18	QP12C10	0	500mgOZ439	2	-12	157.0833333	-12	-12	HOURS	1	log(Parasitemia:::Total:::Mean)	7.358019029	7.358019029	log(p/mL)	2.302585093	0	0	0	0	.	0	0	.	0	0	0	.	.	.	QP12C10-S036	1	OZ439	.	.	1	500	0	1	0	23	173	78.1	-12	.	.	0
2694	.	QP12C10-S036	18	QP12C10	0	500mgOZ439	2	-0.316666667	168.7666667	0	-0.316666667	HOURS	1	log(Parasitemia:::Total:::Mean)	7.238559145	7.238559145	log(p/mL)	2.302585093	0	0	0	0	.	0	0	.	0	0	0	.	.	.	QP12C10-S036	1	OZ439	.	.	1	500	0	1	0	23	173	78.1	-0.316666667	.	.	0
2695	.	QP12C10-S036	18	QP12C10	0	500mgOZ439	2	0	169.0833333	0	0	HOURS	.	OZ439:::Dose	500	0	mg	.	0	1	1	500	1	0	0	ORAL	0	0	500	.	.	.	QP12C10-S036	1	OZ439	.	.	1	500	0	1	0	23	173	78.1	0	.	.	500
2698	.	QP12C10-S036	18	QP12C10	0	500mgOZ439	2	2	171.0833333	2	2	HOURS	1	log(Parasitemia:::Total:::Mean)	6.809081325	6.809081325	log(p/mL)	2.302585093	0	0	0	0	.	0	0	.	0	0	500	.	.	.	QP12C10-S036	1	OZ439	.	.	1	500	0	1	0	23	173	78.1	2	.	.	500
2701	.	QP12C10-S036	18	QP12C10	0	500mgOZ439	2	4.066666667	173.15	4	4.066666667	HOURS	1	log(Parasitemia:::Total:::Mean)	6.550153255	6.550153255	log(p/mL)	2.302585093	0	0	0	0	.	0	0	.	0	0	500	.	.	.	QP12C10-S036	1	OZ439	.	.	1	500	0	1	0	23	173	78.1	4.066666667	.	.	500
2704	.	QP12C10-S036	18	QP12C10	0	500mgOZ439	2	8.166666667	177.25	8	8.166666667	HOURS	1	log(Parasitemia:::Total:::Mean)	1.58015376	2.302585093	log(p/mL)	2.302585093	1	0	0	0	.	0	0	.	0	0	500	.	.	.	QP12C10-S036	1	OZ439	.	.	1	500	0	1	0	23	173	78.1	8.166666667	.	.	500
2706	.	QP12C10-S036	18	QP12C10	0	500mgOZ439	2	12	181.0833333	12	12	HOURS	1	log(Parasitemia:::Total:::Mean)	4.459822127	4.459822127	log(p/mL)	2.302585093	0	0	0	0	.	0	0	.	0	0	500	.	.	.	QP12C10-S036	1	OZ439	.	.	1	500	0	1	0	23	173	78.1	12	.	.	500
2708	.	QP12C10-S036	18	QP12C10	0	500mgOZ439	2	24.01666667	193.1	24	24.01666667	HOURS	1	log(Parasitemia:::Total:::Mean)	1.152221208	2.302585093	log(p/mL)	2.302585093	1	0	0	0	.	0	0	.	0	0	500	.	.	.	QP12C10-S036	1	OZ439	.	.	1	500	0	1	0	23	173	78.1	24.01666667	.	.	500
2710	.	QP12C10-S036	18	QP12C10	0	500mgOZ439	2	30.01667	199.1000033	30	30.01667	HOURS	1	log(Parasitemia:::Total:::Mean)	1.434097751	2.302585093	log(p/mL)	2.302585093	1	0	0	0	.	0	0	.	0	0	500	.	.	.	QP12C10-S036	1	OZ439	.	.	1	500	0	1	0	23	173	78.1	30.01667	.	.	500
2711	.	QP12C10-S036	18	QP12C10	0	500mgOZ439	2	36	205.0833333	36	36	HOURS	1	log(Parasitemia:::Total:::Mean)	0	2.302585093	log(p/mL)	2.302585093	1	0	0	0	.	0	0	.	0	0	500	.	.	.	QP12C10-S036	1	OZ439	.	.	1	500	0	1	0	23	173	78.1	36	.	.	500
2713	.	QP12C10-S036	18	QP12C10	0	500mgOZ439	2	48	217.0833333	48	48	HOURS	1	log(Parasitemia:::Total:::Mean)	0	2.302585093	log(p/mL)	2.302585093	1	0	0	0	.	0	0	.	0	0	500	.	.	.	QP12C10-S036	1	OZ439	.	.	1	500	0	1	0	23	173	78.1	48	.	.	500
2715	.	QP12C10-S036	18	QP12C10	0	500mgOZ439	2	57.68333	226.7666633	60	57.68333	HOURS	1	log(Parasitemia:::Total:::Mean)	0	2.302585093	log(p/mL)	2.302585093	1	0	0	0	.	0	0	.	0	0	500	.	.	.	QP12C10-S036	1	OZ439	.	.	1	500	0	1	0	23	173	78.1	57.68333	.	.	500
2716	.	QP12C10-S036	18	QP12C10	0	500mgOZ439	2	70.78333333	239.8666667	72	70.78333333	HOURS	1	log(Parasitemia:::Total:::Mean)	0	2.302585093	log(p/mL)	2.302585093	1	0	0	0	.	0	0	.	0	0	500	.	.	.	QP12C10-S036	1	OZ439	.	.	1	500	0	1	0	23	173	78.1	70.78333333	.	.	500
2718	.	QP12C10-S036	18	QP12C10	0	500mgOZ439	2	94.81666667	263.9	96	94.81666667	HOURS	1	log(Parasitemia:::Total:::Mean)	0	2.302585093	log(p/mL)	2.302585093	1	0	0	0	.	0	0	.	0	0	500	.	.	.	QP12C10-S036	1	OZ439	.	.	1	500	0	1	0	23	173	78.1	94.81666667	.	.	500
2720	.	QP12C10-S036	18	QP12C10	0	500mgOZ439	2	118.75	287.8333333	120	118.75	HOURS	1	log(Parasitemia:::Total:::Mean)	0	2.302585093	log(p/mL)	2.302585093	1	0	0	0	.	0	0	.	0	0	500	.	.	.	QP12C10-S036	1	OZ439	.	.	1	500	0	1	0	23	173	78.1	118.75	.	.	500
2722	.	QP12C10-S036	18	QP12C10	0	500mgOZ439	2	143.05	312.1333333	144	143.05	HOURS	1	log(Parasitemia:::Total:::Mean)	0	2.302585093	log(p/mL)	2.302585093	1	0	0	0	.	0	0	.	0	0	500	.	.	.	QP12C10-S036	1	OZ439	.	.	1	500	0	1	0	23	173	78.1	143.05	.	.	500
2724	.	QP12C10-S036	18	QP12C10	0	500mgOZ439	2	190.7333	359.8166333	192	190.7333	HOURS	1	log(Parasitemia:::Total:::Mean)	1.937067955	2.302585093	log(p/mL)	2.302585093	1	0	0	0	.	0	0	.	0	0	500	.	.	.	QP12C10-S036	1	OZ439	.	.	1	500	0	1	0	23	173	78.1	190.7333	.	.	500
2725	.	QP12C10-S036	18	QP12C10	0	500mgOZ439	2	214.95	384.0333333	216	214.95	HOURS	1	log(Parasitemia:::Total:::Mean)	1.317504048	2.302585093	log(p/mL)	2.302585093	1	0	0	0	.	0	0	.	0	0	500	.	.	.	QP12C10-S036	1	OZ439	.	.	1	500	0	1	0	23	173	78.1	214.95	.	.	500
2727	.	QP12C10-S037	19	QP12C10	0	500mgOZ439	2	-169.5833333	0	-168	-169.5833333	HOURS	1	log(Parasitemia:::Total:::Mean)	0	2.302585093	log(p/mL)	2.302585093	1	0	0	0	.	0	0	.	0	0	0	.	.	.	QP12C10-S037	1	OZ439	.	.	2	500	0	1	0	25	179	78	-169.5833333	.	.	0
2728	.	QP12C10-S037	19	QP12C10	0	500mgOZ439	2	-75.25	94.33333333	-72	-75.25	HOURS	1	log(Parasitemia:::Total:::Mean)	4.249005186	4.249005186	log(p/mL)	2.302585093	0	0	0	0	.	0	0	.	0	0	0	.	.	.	QP12C10-S037	1	OZ439	.	.	2	500	0	1	0	25	179	78	-75.25	.	.	0
2729	.	QP12C10-S037	19	QP12C10	0	500mgOZ439	2	-51.08333333	118.5	-48	-51.08333333	HOURS	1	log(Parasitemia:::Total:::Mean)	6.297094058	6.297094058	log(p/mL)	2.302585093	0	0	0	0	.	0	0	.	0	0	0	.	.	.	QP12C10-S037	1	OZ439	.	.	2	500	0	1	0	25	179	78	-51.08333333	.	.	0
2730	.	QP12C10-S037	19	QP12C10	0	500mgOZ439	2	-27.31666667	142.2666667	-24	-27.31666667	HOURS	1	log(Parasitemia:::Total:::Mean)	4.951618761	4.951618761	log(p/mL)	2.302585093	0	0	0	0	.	0	0	.	0	0	0	.	.	.	QP12C10-S037	1	OZ439	.	.	2	500	0	1	0	25	179	78	-27.31666667	.	.	0
2731	.	QP12C10-S037	19	QP12C10	0	500mgOZ439	2	-12	157.5833333	-12	-12	HOURS	1	log(Parasitemia:::Total:::Mean)	7.958022964	7.958022964	log(p/mL)	2.302585093	0	0	0	0	.	0	0	.	0	0	0	.	.	.	QP12C10-S037	1	OZ439	.	.	2	500	0	1	0	25	179	78	-12	.	.	0
2732	.	QP12C10-S037	19	QP12C10	0	500mgOZ439	2	-0.5	169.0833333	0	-0.5	HOURS	1	log(Parasitemia:::Total:::Mean)	8.783573187	8.783573187	log(p/mL)	2.302585093	0	0	0	0	.	0	0	.	0	0	0	.	.	.	QP12C10-S037	1	OZ439	.	.	2	500	0	1	0	25	179	78	-0.5	.	.	0
2734	.	QP12C10-S037	19	QP12C10	0	500mgOZ439	2	0	169.5833333	0	0	HOURS	.	OZ439:::Dose	500	0	mg	.	0	1	1	500	1	0	0	ORAL	0	0	500	.	.	.	QP12C10-S037	1	OZ439	.	.	2	500	0	1	0	25	179	78	0	.	.	500
2737	.	QP12C10-S037	19	QP12C10	0	500mgOZ439	2	2	171.5833333	2	2	HOURS	1	log(Parasitemia:::Total:::Mean)	8.896322671	8.896322671	log(p/mL)	2.302585093	0	0	0	0	.	0	0	.	0	0	500	.	.	.	QP12C10-S037	1	OZ439	.	.	2	500	0	1	0	25	179	78	2	.	.	500
2740	.	QP12C10-S037	19	QP12C10	0	500mgOZ439	2	4	173.5833333	4	4	HOURS	1	log(Parasitemia:::Total:::Mean)	8.866805983	8.866805983	log(p/mL)	2.302585093	0	0	0	0	.	0	0	.	0	0	500	.	.	.	QP12C10-S037	1	OZ439	.	.	2	500	0	1	0	25	179	78	4	.	.	500
2743	.	QP12C10-S037	19	QP12C10	0	500mgOZ439	2	8	177.5833333	8	8	HOURS	1	log(Parasitemia:::Total:::Mean)	7.0421281	7.0421281	log(p/mL)	2.302585093	0	0	0	0	.	0	0	.	0	0	500	.	.	.	QP12C10-S037	1	OZ439	.	.	2	500	0	1	0	25	179	78	8	.	.	500
2745	.	QP12C10-S037	19	QP12C10	0	500mgOZ439	2	12.06666667	181.65	12	12.06666667	HOURS	1	log(Parasitemia:::Total:::Mean)	6.434752441	6.434752441	log(p/mL)	2.302585093	0	0	0	0	.	0	0	.	0	0	500	.	.	.	QP12C10-S037	1	OZ439	.	.	2	500	0	1	0	25	179	78	12.06666667	.	.	500
2747	.	QP12C10-S037	19	QP12C10	0	500mgOZ439	2	24.06666667	193.65	24	24.06666667	HOURS	1	log(Parasitemia:::Total:::Mean)	4.57616906	4.57616906	log(p/mL)	2.302585093	0	0	0	0	.	0	0	.	0	0	500	.	.	.	QP12C10-S037	1	OZ439	.	.	2	500	0	1	0	25	179	78	24.06666667	.	.	500
2749	.	QP12C10-S037	19	QP12C10	0	500mgOZ439	2	32.88333333	202.4666667	30	32.88333333	HOURS	1	log(Parasitemia:::Total:::Mean)	4.219507705	4.219507705	log(p/mL)	2.302585093	0	0	0	0	.	0	0	.	0	0	500	.	.	.	QP12C10-S037	1	OZ439	.	.	2	500	0	1	0	25	179	78	32.88333333	.	.	500
2750	.	QP12C10-S037	19	QP12C10	0	500mgOZ439	2	36	205.5833333	36	36	HOURS	1	log(Parasitemia:::Total:::Mean)	2.967447098	2.967447098	log(p/mL)	2.302585093	0	0	0	0	.	0	0	.	0	0	500	.	.	.	QP12C10-S037	1	OZ439	.	.	2	500	0	1	0	25	179	78	36	.	.	500
2754	.	QP12C10-S037	19	QP12C10	0	500mgOZ439	2	56.88333333	226.4666667	60	56.88333333	HOURS	1	log(Parasitemia:::Total:::Mean)	0	2.302585093	log(p/mL)	2.302585093	1	0	0	0	.	0	0	.	0	0	500	.	.	.	QP12C10-S037	1	OZ439	.	.	2	500	0	1	0	25	179	78	56.88333333	.	.	500
2755	.	QP12C10-S037	19	QP12C10	0	500mgOZ439	2	69.48333333	239.0666667	72	69.48333333	HOURS	1	log(Parasitemia:::Total:::Mean)	1.319528665	2.302585093	log(p/mL)	2.302585093	1	0	0	0	.	0	0	.	0	0	500	.	.	.	QP12C10-S037	1	OZ439	.	.	2	500	0	1	0	25	179	78	69.48333333	.	.	500
2758	.	QP12C10-S037	19	QP12C10	0	500mgOZ439	2	117	286.5833333	120	117	HOURS	1	log(Parasitemia:::Total:::Mean)	0	2.302585093	log(p/mL)	2.302585093	1	0	0	0	.	0	0	.	0	0	500	.	.	.	QP12C10-S037	1	OZ439	.	.	2	500	0	1	0	25	179	78	117	.	.	500
2760	.	QP12C10-S037	19	QP12C10	0	500mgOZ439	2	141.05	310.6333333	144	141.05	HOURS	1	log(Parasitemia:::Total:::Mean)	0	2.302585093	log(p/mL)	2.302585093	1	0	0	0	.	0	0	.	0	0	500	.	.	.	QP12C10-S037	1	OZ439	.	.	2	500	0	1	0	25	179	78	141.05	.	.	500
2762	.	QP12C10-S037	19	QP12C10	0	500mgOZ439	2	189.05	358.6333333	192	189.05	HOURS	1	log(Parasitemia:::Total:::Mean)	1.155245301	2.302585093	log(p/mL)	2.302585093	1	0	0	0	.	0	0	.	0	0	500	.	.	.	QP12C10-S037	1	OZ439	.	.	2	500	0	1	0	25	179	78	189.05	.	.	500
2763	.	QP12C10-S037	19	QP12C10	0	500mgOZ439	2	212.7666667	382.35	216	212.7666667	HOURS	1	log(Parasitemia:::Total:::Mean)	0	2.302585093	log(p/mL)	2.302585093	1	0	0	0	.	0	0	.	0	0	500	.	.	.	QP12C10-S037	1	OZ439	.	.	2	500	0	1	0	25	179	78	212.7666667	.	.	500
2764	.	QP12C10-S037	19	QP12C10	0	500mgOZ439	2	236.7166667	406.3	240	236.7166667	HOURS	1	log(Parasitemia:::Total:::Mean)	5.007828846	5.007828846	log(p/mL)	2.302585093	0	0	0	0	.	0	0	.	0	0	500	.	.	.	QP12C10-S037	1	OZ439	.	.	2	500	0	1	0	25	179	78	236.7166667	.	.	500
2765	.	QP12C10-S037	19	QP12C10	0	500mgOZ439	2	284.8833333	454.4666666	288	284.8833333	HOURS	1	log(Parasitemia:::Total:::Mean)	7.277728696	7.277728696	log(p/mL)	2.302585093	0	0	0	0	.	0	0	.	0	0	500	.	.	.	QP12C10-S037	1	OZ439	.	.	2	500	0	1	0	25	179	78	284.8833333	.	.	500
2767	.	QP12C10-S037	19	QP12C10	0	500mgOZ439	2	309.3833	478.9666333	312	309.3833	HOURS	1	log(Parasitemia:::Total:::Mean)	10.79096618	10.79096618	log(p/mL)	2.302585093	0	0	0	0	.	0	0	.	0	0	500	.	.	.	QP12C10-S037	1	OZ439	.	.	2	500	0	1	0	25	179	78	309.3833	.	.	500
2768	.	QP12C10-S038	20	QP12C10	0	500mgOZ439	2	-168.75	0	-168	-168.75	HOURS	1	log(Parasitemia:::Total:::Mean)	0	2.302585093	log(p/mL)	2.302585093	1	0	0	0	.	0	0	.	0	0	0	.	.	.	QP12C10-S038	1	OZ439	.	.	1	500	0	1	0	22	168	69.4	-168.75	.	.	0
2769	.	QP12C10-S038	20	QP12C10	0	500mgOZ439	2	-73.15	95.6	-72	-73.15	HOURS	1	log(Parasitemia:::Total:::Mean)	0	2.302585093	log(p/mL)	2.302585093	1	0	0	0	.	0	0	.	0	0	0	.	.	.	QP12C10-S038	1	OZ439	.	.	1	500	0	1	0	22	168	69.4	-73.15	.	.	0
2770	.	QP12C10-S038	20	QP12C10	0	500mgOZ439	2	-49.06666667	119.6833333	-48	-49.06666667	HOURS	1	log(Parasitemia:::Total:::Mean)	5.60445075	5.60445075	log(p/mL)	2.302585093	0	0	0	0	.	0	0	.	0	0	0	.	.	.	QP12C10-S038	1	OZ439	.	.	1	500	0	1	0	22	168	69.4	-49.06666667	.	.	0
2771	.	QP12C10-S038	20	QP12C10	0	500mgOZ439	2	-25.8	142.95	-24	-25.8	HOURS	1	log(Parasitemia:::Total:::Mean)	1.731130561	2.302585093	log(p/mL)	2.302585093	1	0	0	0	.	0	0	.	0	0	0	.	.	.	QP12C10-S038	1	OZ439	.	.	1	500	0	1	0	22	168	69.4	-25.8	.	.	0
2772	.	QP12C10-S038	20	QP12C10	0	500mgOZ439	2	-12	156.75	-12	-12	HOURS	1	log(Parasitemia:::Total:::Mean)	6.824040063	6.824040063	log(p/mL)	2.302585093	0	0	0	0	.	0	0	.	0	0	0	.	.	.	QP12C10-S038	1	OZ439	.	.	1	500	0	1	0	22	168	69.4	-12	.	.	0
2773	.	QP12C10-S038	20	QP12C10	0	500mgOZ439	2	-0.65	168.1	0	-0.65	HOURS	1	log(Parasitemia:::Total:::Mean)	8.033633824	8.033633824	log(p/mL)	2.302585093	0	0	0	0	.	0	0	.	0	0	0	.	.	.	QP12C10-S038	1	OZ439	.	.	1	500	0	1	0	22	168	69.4	-0.65	.	.	0
2775	.	QP12C10-S038	20	QP12C10	0	500mgOZ439	2	0	168.75	0	0	HOURS	.	OZ439:::Dose	500	0	mg	.	0	1	1	500	1	0	0	ORAL	0	0	500	.	.	.	QP12C10-S038	1	OZ439	.	.	1	500	0	1	0	22	168	69.4	0	.	.	500
2778	.	QP12C10-S038	20	QP12C10	0	500mgOZ439	2	2	170.75	2	2	HOURS	1	log(Parasitemia:::Total:::Mean)	8.026034808	8.026034808	log(p/mL)	2.302585093	0	0	0	0	.	0	0	.	0	0	500	.	.	.	QP12C10-S038	1	OZ439	.	.	1	500	0	1	0	22	168	69.4	2	.	.	500
2781	.	QP12C10-S038	20	QP12C10	0	500mgOZ439	2	4	172.75	4	4	HOURS	1	log(Parasitemia:::Total:::Mean)	7.294837308	7.294837308	log(p/mL)	2.302585093	0	0	0	0	.	0	0	.	0	0	500	.	.	.	QP12C10-S038	1	OZ439	.	.	1	500	0	1	0	22	168	69.4	4	.	.	500
2784	.	QP12C10-S038	20	QP12C10	0	500mgOZ439	2	8	176.75	8	8	HOURS	1	log(Parasitemia:::Total:::Mean)	5.469949569	5.469949569	log(p/mL)	2.302585093	0	0	0	0	.	0	0	.	0	0	500	.	.	.	QP12C10-S038	1	OZ439	.	.	1	500	0	1	0	22	168	69.4	8	.	.	500
2786	.	QP12C10-S038	20	QP12C10	0	500mgOZ439	2	12	180.75	12	12	HOURS	1	log(Parasitemia:::Total:::Mean)	6.181298871	6.181298871	log(p/mL)	2.302585093	0	0	0	0	.	0	0	.	0	0	500	.	.	.	QP12C10-S038	1	OZ439	.	.	1	500	0	1	0	22	168	69.4	12	.	.	500
2788	.	QP12C10-S038	20	QP12C10	0	500mgOZ439	2	24.01666667	192.7666667	24	24.01666667	HOURS	1	log(Parasitemia:::Total:::Mean)	2.929749939	2.929749939	log(p/mL)	2.302585093	0	0	0	0	.	0	0	.	0	0	500	.	.	.	QP12C10-S038	1	OZ439	.	.	1	500	0	1	0	22	168	69.4	24.01666667	.	.	500
2790	.	QP12C10-S038	20	QP12C10	0	500mgOZ439	2	30	198.75	30	30	HOURS	1	log(Parasitemia:::Total:::Mean)	0	2.302585093	log(p/mL)	2.302585093	1	0	0	0	.	0	0	.	0	0	500	.	.	.	QP12C10-S038	1	OZ439	.	.	1	500	0	1	0	22	168	69.4	30	.	.	500
2791	.	QP12C10-S038	20	QP12C10	0	500mgOZ439	2	36.01666667	204.7666667	36	36.01666667	HOURS	1	log(Parasitemia:::Total:::Mean)	1.089590047	2.302585093	log(p/mL)	2.302585093	1	0	0	0	.	0	0	.	0	0	500	.	.	.	QP12C10-S038	1	OZ439	.	.	1	500	0	1	0	22	168	69.4	36.01666667	.	.	500
2793	.	QP12C10-S038	20	QP12C10	0	500mgOZ439	2	48	216.75	48	48	HOURS	1	log(Parasitemia:::Total:::Mean)	0	2.302585093	log(p/mL)	2.302585093	1	0	0	0	.	0	0	.	0	0	500	.	.	.	QP12C10-S038	1	OZ439	.	.	1	500	0	1	0	22	168	69.4	48	.	.	500
2795	.	QP12C10-S038	20	QP12C10	0	500mgOZ439	2	58.78333	227.53333	60	58.78333	HOURS	1	log(Parasitemia:::Total:::Mean)	0	2.302585093	log(p/mL)	2.302585093	1	0	0	0	.	0	0	.	0	0	500	.	.	.	QP12C10-S038	1	OZ439	.	.	1	500	0	1	0	22	168	69.4	58.78333	.	.	500
2796	.	QP12C10-S038	20	QP12C10	0	500mgOZ439	2	70.51666667	239.2666667	72	70.51666667	HOURS	1	log(Parasitemia:::Total:::Mean)	0.961674717	2.302585093	log(p/mL)	2.302585093	1	0	0	0	.	0	0	.	0	0	500	.	.	.	QP12C10-S038	1	OZ439	.	.	1	500	0	1	0	22	168	69.4	70.51666667	.	.	500
2802	.	QP12C10-S045	21	QP12C10	0	500mgOZ439	2	-168.85	0	-168	-168.85	HOURS	1	log(Parasitemia:::Total:::Mean)	0	2.302585093	log(p/mL)	2.302585093	1	0	0	0	.	0	0	.	0	0	0	.	.	.	QP12C10-S045	1	OZ439	.	.	1	500	0	1	0	20	166	58.6	-168.85	.	.	0
2803	.	QP12C10-S045	21	QP12C10	0	500mgOZ439	2	-72.98333333	95.86666667	-72	-72.98333333	HOURS	1	log(Parasitemia:::Total:::Mean)	3.902125692	3.902125692	log(p/mL)	2.302585093	0	0	0	0	.	0	0	.	0	0	0	.	.	.	QP12C10-S045	1	OZ439	.	.	1	500	0	1	0	20	166	58.6	-72.98333333	.	.	0
2804	.	QP12C10-S045	21	QP12C10	0	500mgOZ439	2	-49.1	119.75	-48	-49.1	HOURS	1	log(Parasitemia:::Total:::Mean)	6.226564008	6.226564008	log(p/mL)	2.302585093	0	0	0	0	.	0	0	.	0	0	0	.	.	.	QP12C10-S045	1	OZ439	.	.	1	500	0	1	0	20	166	58.6	-49.1	.	.	0
2805	.	QP12C10-S045	21	QP12C10	0	500mgOZ439	2	-26.4	142.45	-24	-26.4	HOURS	1	log(Parasitemia:::Total:::Mean)	1.589026915	2.302585093	log(p/mL)	2.302585093	1	0	0	0	.	0	0	.	0	0	0	.	.	.	QP12C10-S045	1	OZ439	.	.	1	500	0	1	0	20	166	58.6	-26.4	.	.	0
2806	.	QP12C10-S045	21	QP12C10	0	500mgOZ439	2	-12	156.85	-12	-12	HOURS	1	log(Parasitemia:::Total:::Mean)	7.92163963	7.92163963	log(p/mL)	2.302585093	0	0	0	0	.	0	0	.	0	0	0	.	.	.	QP12C10-S045	1	OZ439	.	.	1	500	0	1	0	20	166	58.6	-12	.	.	0
2807	.	QP12C10-S045	21	QP12C10	0	500mgOZ439	2	-0.483333333	168.3666667	0	-0.483333333	HOURS	1	log(Parasitemia:::Total:::Mean)	8.124313389	8.124313389	log(p/mL)	2.302585093	0	0	0	0	.	0	0	.	0	0	0	.	.	.	QP12C10-S045	1	OZ439	.	.	1	500	0	1	0	20	166	58.6	-0.483333333	.	.	0
2809	.	QP12C10-S045	21	QP12C10	0	500mgOZ439	2	0	168.85	0	0	HOURS	.	OZ439:::Dose	500	0	mg	.	0	1	1	500	1	0	0	ORAL	0	0	500	.	.	.	QP12C10-S045	1	OZ439	.	.	1	500	0	1	0	20	166	58.6	0	.	.	500
2812	.	QP12C10-S045	21	QP12C10	0	500mgOZ439	2	2	170.85	2	2	HOURS	1	log(Parasitemia:::Total:::Mean)	8.361583689	8.361583689	log(p/mL)	2.302585093	0	0	0	0	.	0	0	.	0	0	500	.	.	.	QP12C10-S045	1	OZ439	.	.	1	500	0	1	0	20	166	58.6	2	.	.	500
2815	.	QP12C10-S045	21	QP12C10	0	500mgOZ439	2	4.016666667	172.8666667	4	4.016666667	HOURS	1	log(Parasitemia:::Total:::Mean)	7.12773798	7.12773798	log(p/mL)	2.302585093	0	0	0	0	.	0	0	.	0	0	500	.	.	.	QP12C10-S045	1	OZ439	.	.	1	500	0	1	0	20	166	58.6	4.016666667	.	.	500
2818	.	QP12C10-S045	21	QP12C10	0	500mgOZ439	2	8	176.85	8	8	HOURS	1	log(Parasitemia:::Total:::Mean)	6.01759078	6.01759078	log(p/mL)	2.302585093	0	0	0	0	.	0	0	.	0	0	500	.	.	.	QP12C10-S045	1	OZ439	.	.	1	500	0	1	0	20	166	58.6	8	.	.	500
2821	.	QP12C10-S045	21	QP12C10	0	500mgOZ439	2	12.01667	180.86667	12	12.01667	HOURS	1	log(Parasitemia:::Total:::Mean)	6.140003426	6.140003426	log(p/mL)	2.302585093	0	0	0	0	.	0	0	.	0	0	500	.	.	.	QP12C10-S045	1	OZ439	.	.	1	500	0	1	0	20	166	58.6	12.01667	.	.	500
2822	.	QP12C10-S045	21	QP12C10	0	500mgOZ439	2	23.86666667	192.7166667	24	23.86666667	HOURS	1	log(Parasitemia:::Total:::Mean)	2.794249032	2.794249032	log(p/mL)	2.302585093	0	0	0	0	.	0	0	.	0	0	500	.	.	.	QP12C10-S045	1	OZ439	.	.	1	500	0	1	0	20	166	58.6	23.86666667	.	.	500
2824	.	QP12C10-S045	21	QP12C10	0	500mgOZ439	2	30.1	198.95	30	30.1	HOURS	1	log(Parasitemia:::Total:::Mean)	0	2.302585093	log(p/mL)	2.302585093	1	0	0	0	.	0	0	.	0	0	500	.	.	.	QP12C10-S045	1	OZ439	.	.	1	500	0	1	0	20	166	58.6	30.1	.	.	500
2825	.	QP12C10-S045	21	QP12C10	0	500mgOZ439	2	36.01666667	204.8666667	36	36.01666667	HOURS	1	log(Parasitemia:::Total:::Mean)	1.045164739	2.302585093	log(p/mL)	2.302585093	1	0	0	0	.	0	0	.	0	0	500	.	.	.	QP12C10-S045	1	OZ439	.	.	1	500	0	1	0	20	166	58.6	36.01666667	.	.	500
2827	.	QP12C10-S045	21	QP12C10	0	500mgOZ439	2	48	216.85	48	48	HOURS	1	log(Parasitemia:::Total:::Mean)	0	2.302585093	log(p/mL)	2.302585093	1	0	0	0	.	0	0	.	0	0	500	.	.	.	QP12C10-S045	1	OZ439	.	.	1	500	0	1	0	20	166	58.6	48	.	.	500
2829	.	QP12C10-S045	21	QP12C10	0	500mgOZ439	2	58.91667	227.76667	60	58.91667	HOURS	1	log(Parasitemia:::Total:::Mean)	0	2.302585093	log(p/mL)	2.302585093	1	0	0	0	.	0	0	.	0	0	500	.	.	.	QP12C10-S045	1	OZ439	.	.	1	500	0	1	0	20	166	58.6	58.91667	.	.	500
2830	.	QP12C10-S045	21	QP12C10	0	500mgOZ439	2	70.31666667	239.1666667	72	70.31666667	HOURS	1	log(Parasitemia:::Total:::Mean)	0	2.302585093	log(p/mL)	2.302585093	1	0	0	0	.	0	0	.	0	0	500	.	.	.	QP12C10-S045	1	OZ439	.	.	1	500	0	1	0	20	166	58.6	70.31666667	.	.	500
2836	.	QP12C10-S047	22	QP12C10	0	500mgOZ439	2	-168.6833333	0	-168	-168.6833333	HOURS	1	log(Parasitemia:::Total:::Mean)	0	2.302585093	log(p/mL)	2.302585093	1	0	0	0	.	0	0	.	0	0	0	.	.	.	QP12C10-S047	1	OZ439	.	.	2	500	0	1	0	25	192	90.7	-168.6833333	.	.	0
2837	.	QP12C10-S047	22	QP12C10	0	500mgOZ439	2	-72.6	96.0833333	-72	-72.6	HOURS	1	log(Parasitemia:::Total:::Mean)	0	2.302585093	log(p/mL)	2.302585093	1	0	0	0	.	0	0	.	0	0	0	.	.	.	QP12C10-S047	1	OZ439	.	.	2	500	0	1	0	25	192	90.7	-72.6	.	.	0
2838	.	QP12C10-S047	22	QP12C10	0	500mgOZ439	2	-48.08333333	120.6	-48	-48.08333333	HOURS	1	log(Parasitemia:::Total:::Mean)	5.289784136	5.289784136	log(p/mL)	2.302585093	0	0	0	0	.	0	0	.	0	0	0	.	.	.	QP12C10-S047	1	OZ439	.	.	2	500	0	1	0	25	192	90.7	-48.08333333	.	.	0
2839	.	QP12C10-S047	22	QP12C10	0	500mgOZ439	2	-24.7	143.9833333	-24	-24.7	HOURS	1	log(Parasitemia:::Total:::Mean)	0	2.302585093	log(p/mL)	2.302585093	1	0	0	0	.	0	0	.	0	0	0	.	.	.	QP12C10-S047	1	OZ439	.	.	2	500	0	1	0	25	192	90.7	-24.7	.	.	0
2840	.	QP12C10-S047	22	QP12C10	0	500mgOZ439	2	-12	156.6833333	-12	-12	HOURS	1	log(Parasitemia:::Total:::Mean)	8.959256622	8.959256622	log(p/mL)	2.302585093	0	0	0	0	.	0	0	.	0	0	0	.	.	.	QP12C10-S047	1	OZ439	.	.	2	500	0	1	0	25	192	90.7	-12	.	.	0
2841	.	QP12C10-S047	22	QP12C10	0	500mgOZ439	2	-0.4	168.2833333	0	-0.4	HOURS	1	log(Parasitemia:::Total:::Mean)	9.237719338	9.237719338	log(p/mL)	2.302585093	0	0	0	0	.	0	0	.	0	0	0	.	.	.	QP12C10-S047	1	OZ439	.	.	2	500	0	1	0	25	192	90.7	-0.4	.	.	0
2843	.	QP12C10-S047	22	QP12C10	0	500mgOZ439	2	0	168.6833333	0	0	HOURS	.	OZ439:::Dose	500	0	mg	.	0	1	1	500	1	0	0	ORAL	0	0	500	.	.	.	QP12C10-S047	1	OZ439	.	.	2	500	0	1	0	25	192	90.7	0	.	.	500
2846	.	QP12C10-S047	22	QP12C10	0	500mgOZ439	2	2	170.6833333	2	2	HOURS	1	log(Parasitemia:::Total:::Mean)	9.057400832	9.057400832	log(p/mL)	2.302585093	0	0	0	0	.	0	0	.	0	0	500	.	.	.	QP12C10-S047	1	OZ439	.	.	2	500	0	1	0	25	192	90.7	2	.	.	500
2849	.	QP12C10-S047	22	QP12C10	0	500mgOZ439	2	4	172.6833333	4	4	HOURS	1	log(Parasitemia:::Total:::Mean)	7.498724499	7.498724499	log(p/mL)	2.302585093	0	0	0	0	.	0	0	.	0	0	500	.	.	.	QP12C10-S047	1	OZ439	.	.	2	500	0	1	0	25	192	90.7	4	.	.	500
2852	.	QP12C10-S047	22	QP12C10	0	500mgOZ439	2	8	176.6833333	8	8	HOURS	1	log(Parasitemia:::Total:::Mean)	7.513455265	7.513455265	log(p/mL)	2.302585093	0	0	0	0	.	0	0	.	0	0	500	.	.	.	QP12C10-S047	1	OZ439	.	.	2	500	0	1	0	25	192	90.7	8	.	.	500
2854	.	QP12C10-S047	22	QP12C10	0	500mgOZ439	2	12	180.6833333	12	12	HOURS	1	log(Parasitemia:::Total:::Mean)	6.327662175	6.327662175	log(p/mL)	2.302585093	0	0	0	0	.	0	0	.	0	0	500	.	.	.	QP12C10-S047	1	OZ439	.	.	2	500	0	1	0	25	192	90.7	12	.	.	500
2856	.	QP12C10-S047	22	QP12C10	0	500mgOZ439	2	24.01666667	192.7	24	24.01666667	HOURS	1	log(Parasitemia:::Total:::Mean)	3.927717389	3.927717389	log(p/mL)	2.302585093	0	0	0	0	.	0	0	.	0	0	500	.	.	.	QP12C10-S047	1	OZ439	.	.	2	500	0	1	0	25	192	90.7	24.01666667	.	.	500
2858	.	QP12C10-S047	22	QP12C10	0	500mgOZ439	2	30.01666667	198.7	30	30.01666667	HOURS	1	log(Parasitemia:::Total:::Mean)	2.67439275	2.67439275	log(p/mL)	2.302585093	0	0	0	0	.	0	0	.	0	0	500	.	.	.	QP12C10-S047	1	OZ439	.	.	2	500	0	1	0	25	192	90.7	30.01666667	.	.	500
2859	.	QP12C10-S047	22	QP12C10	0	500mgOZ439	2	36.03333333	204.7166666	36	36.03333333	HOURS	1	log(Parasitemia:::Total:::Mean)	3.474363871	3.474363871	log(p/mL)	2.302585093	0	0	0	0	.	0	0	.	0	0	500	.	.	.	QP12C10-S047	1	OZ439	.	.	2	500	0	1	0	25	192	90.7	36.03333333	.	.	500
2861	.	QP12C10-S047	22	QP12C10	0	500mgOZ439	2	48.01666667	216.7	48	48.01666667	HOURS	1	log(Parasitemia:::Total:::Mean)	2.192500275	2.302585093	log(p/mL)	2.302585093	1	0	0	0	.	0	0	.	0	0	500	.	.	.	QP12C10-S047	1	OZ439	.	.	2	500	0	1	0	25	192	90.7	48.01666667	.	.	500
2863	.	QP12C10-S047	22	QP12C10	0	500mgOZ439	2	58.73333333	227.4166666	60	58.73333333	HOURS	1	log(Parasitemia:::Total:::Mean)	0	2.302585093	log(p/mL)	2.302585093	1	0	0	0	.	0	0	.	0	0	500	.	.	.	QP12C10-S047	1	OZ439	.	.	2	500	0	1	0	25	192	90.7	58.73333333	.	.	500
2864	.	QP12C10-S047	22	QP12C10	0	500mgOZ439	2	71.36666667	240.05	72	71.36666667	HOURS	1	log(Parasitemia:::Total:::Mean)	0	2.302585093	log(p/mL)	2.302585093	1	0	0	0	.	0	0	.	0	0	500	.	.	.	QP12C10-S047	1	OZ439	.	.	2	500	0	1	0	25	192	90.7	71.36666667	.	.	500
2866	.	QP12C10-S047	22	QP12C10	0	500mgOZ439	2	95.86666667	264.55	96	95.86666667	HOURS	1	log(Parasitemia:::Total:::Mean)	0	2.302585093	log(p/mL)	2.302585093	1	0	0	0	.	0	0	.	0	0	500	.	.	.	QP12C10-S047	1	OZ439	.	.	2	500	0	1	0	25	192	90.7	95.86666667	.	.	500
2868	.	QP12C10-S047	22	QP12C10	0	500mgOZ439	2	119.8833333	288.5666666	120	119.8833333	HOURS	1	log(Parasitemia:::Total:::Mean)	0	2.302585093	log(p/mL)	2.302585093	1	0	0	0	.	0	0	.	0	0	500	.	.	.	QP12C10-S047	1	OZ439	.	.	2	500	0	1	0	25	192	90.7	119.8833333	.	.	500
2870	.	QP12C10-S047	22	QP12C10	0	500mgOZ439	2	143.5333333	312.2166666	144	143.5333333	HOURS	1	log(Parasitemia:::Total:::Mean)	0.980284537	2.302585093	log(p/mL)	2.302585093	1	0	0	0	.	0	0	.	0	0	500	.	.	.	QP12C10-S047	1	OZ439	.	.	2	500	0	1	0	25	192	90.7	143.5333333	.	.	500
2872	.	QP12C10-S047	22	QP12C10	0	500mgOZ439	2	192.45	361.1333333	192	192.45	HOURS	1	log(Parasitemia:::Total:::Mean)	5.205906006	5.205906006	log(p/mL)	2.302585093	0	0	0	0	.	0	0	.	0	0	500	.	.	.	QP12C10-S047	1	OZ439	.	.	2	500	0	1	0	25	192	90.7	192.45	.	.	500
2873	.	QP12C10-S047	22	QP12C10	0	500mgOZ439	2	215.9333333	384.6166666	216	215.9333333	HOURS	1	log(Parasitemia:::Total:::Mean)	7.555626524	7.555626524	log(p/mL)	2.302585093	0	0	0	0	.	0	0	.	0	0	500	.	.	.	QP12C10-S047	1	OZ439	.	.	2	500	0	1	0	25	192	90.7	215.9333333	.	.	500
2874	.	QP12C10-S047	22	QP12C10	0	500mgOZ439	2	240.0166667	408.7	240	240.0166667	HOURS	1	log(Parasitemia:::Total:::Mean)	8.410393962	8.410393962	log(p/mL)	2.302585093	0	0	0	0	.	0	0	.	0	0	500	.	.	.	QP12C10-S047	1	OZ439	.	.	2	500	0	1	0	25	192	90.7	240.0166667	.	.	500
2876	.	QP12C10-S048	23	QP12C10	0	500mgOZ439	2	-169.75	0	-168	-169.75	HOURS	1	log(Parasitemia:::Total:::Mean)	0	2.302585093	log(p/mL)	2.302585093	1	0	0	0	.	0	0	.	0	0	0	.	.	.	QP12C10-S048	1	OZ439	.	.	1	500	0	1	0	24	160	65.8	-169.75	.	.	0
2877	.	QP12C10-S048	23	QP12C10	0	500mgOZ439	2	-75.33333333	94.41666667	-72	-75.33333333	HOURS	1	log(Parasitemia:::Total:::Mean)	0	2.302585093	log(p/mL)	2.302585093	1	0	0	0	.	0	0	.	0	0	0	.	.	.	QP12C10-S048	1	OZ439	.	.	1	500	0	1	0	24	160	65.8	-75.33333333	.	.	0
2878	.	QP12C10-S048	23	QP12C10	0	500mgOZ439	2	-49.65	120.1	-48	-49.65	HOURS	1	log(Parasitemia:::Total:::Mean)	4.910233044	4.910233044	log(p/mL)	2.302585093	0	0	0	0	.	0	0	.	0	0	0	.	.	.	QP12C10-S048	1	OZ439	.	.	1	500	0	1	0	24	160	65.8	-49.65	.	.	0
2879	.	QP12C10-S048	23	QP12C10	0	500mgOZ439	2	-25.58333333	144.1666667	-24	-25.58333333	HOURS	1	log(Parasitemia:::Total:::Mean)	1.619260789	2.302585093	log(p/mL)	2.302585093	1	0	0	0	.	0	0	.	0	0	0	.	.	.	QP12C10-S048	1	OZ439	.	.	1	500	0	1	0	24	160	65.8	-25.58333333	.	.	0
2880	.	QP12C10-S048	23	QP12C10	0	500mgOZ439	2	-12	157.75	-12	-12	HOURS	1	log(Parasitemia:::Total:::Mean)	6.83031969	6.83031969	log(p/mL)	2.302585093	0	0	0	0	.	0	0	.	0	0	0	.	.	.	QP12C10-S048	1	OZ439	.	.	1	500	0	1	0	24	160	65.8	-12	.	.	0
2881	.	QP12C10-S048	23	QP12C10	0	500mgOZ439	2	-0.66667	169.08333	0	-0.66667	HOURS	1	log(Parasitemia:::Total:::Mean)	6.852494104	6.852494104	log(p/mL)	2.302585093	0	0	0	0	.	0	0	.	0	0	0	.	.	.	QP12C10-S048	1	OZ439	.	.	1	500	0	1	0	24	160	65.8	-0.66667	.	.	0
2883	.	QP12C10-S048	23	QP12C10	0	500mgOZ439	2	0	169.75	0	0	HOURS	.	OZ439:::Dose	500	0	mg	.	0	1	1	500	1	0	0	ORAL	0	0	500	.	.	.	QP12C10-S048	1	OZ439	.	.	1	500	0	1	0	24	160	65.8	0	.	.	500
2886	.	QP12C10-S048	23	QP12C10	0	500mgOZ439	2	2.016666667	171.7666667	2	2.016666667	HOURS	1	log(Parasitemia:::Total:::Mean)	6.220680924	6.220680924	log(p/mL)	2.302585093	0	0	0	0	.	0	0	.	0	0	500	.	.	.	QP12C10-S048	1	OZ439	.	.	1	500	0	1	0	24	160	65.8	2.016666667	.	.	500
2889	.	QP12C10-S048	23	QP12C10	0	500mgOZ439	2	4.033333333	173.7833333	4	4.033333333	HOURS	1	log(Parasitemia:::Total:::Mean)	4.353462417	4.353462417	log(p/mL)	2.302585093	0	0	0	0	.	0	0	.	0	0	500	.	.	.	QP12C10-S048	1	OZ439	.	.	1	500	0	1	0	24	160	65.8	4.033333333	.	.	500
2892	.	QP12C10-S048	23	QP12C10	0	500mgOZ439	2	8.1	177.85	8	8.1	HOURS	1	log(Parasitemia:::Total:::Mean)	4.024141318	4.024141318	log(p/mL)	2.302585093	0	0	0	0	.	0	0	.	0	0	500	.	.	.	QP12C10-S048	1	OZ439	.	.	1	500	0	1	0	24	160	65.8	8.1	.	.	500
2894	.	QP12C10-S048	23	QP12C10	0	500mgOZ439	2	12.08333333	181.8333333	12	12.08333333	HOURS	1	log(Parasitemia:::Total:::Mean)	4.723089008	4.723089008	log(p/mL)	2.302585093	0	0	0	0	.	0	0	.	0	0	500	.	.	.	QP12C10-S048	1	OZ439	.	.	1	500	0	1	0	24	160	65.8	12.08333333	.	.	500
2896	.	QP12C10-S048	23	QP12C10	0	500mgOZ439	2	24.03333333	193.7833333	24	24.03333333	HOURS	1	log(Parasitemia:::Total:::Mean)	1.088344652	2.302585093	log(p/mL)	2.302585093	1	0	0	0	.	0	0	.	0	0	500	.	.	.	QP12C10-S048	1	OZ439	.	.	1	500	0	1	0	24	160	65.8	24.03333333	.	.	500
2898	.	QP12C10-S048	23	QP12C10	0	500mgOZ439	2	30.06666667	199.8166667	30	30.06666667	HOURS	1	log(Parasitemia:::Total:::Mean)	0	2.302585093	log(p/mL)	2.302585093	1	0	0	0	.	0	0	.	0	0	500	.	.	.	QP12C10-S048	1	OZ439	.	.	1	500	0	1	0	24	160	65.8	30.06666667	.	.	500
2899	.	QP12C10-S048	23	QP12C10	0	500mgOZ439	2	36	205.75	36	36	HOURS	1	log(Parasitemia:::Total:::Mean)	0	2.302585093	log(p/mL)	2.302585093	1	0	0	0	.	0	0	.	0	0	500	.	.	.	QP12C10-S048	1	OZ439	.	.	1	500	0	1	0	24	160	65.8	36	.	.	500
2901	.	QP12C10-S048	23	QP12C10	0	500mgOZ439	2	48	217.75	48	48	HOURS	1	log(Parasitemia:::Total:::Mean)	0	2.302585093	log(p/mL)	2.302585093	1	0	0	0	.	0	0	.	0	0	500	.	.	.	QP12C10-S048	1	OZ439	.	.	1	500	0	1	0	24	160	65.8	48	.	.	500
2903	.	QP12C10-S048	23	QP12C10	0	500mgOZ439	2	56.76666667	226.5166667	60	56.76666667	HOURS	1	log(Parasitemia:::Total:::Mean)	1.023381257	2.302585093	log(p/mL)	2.302585093	1	0	0	0	.	0	0	.	0	0	500	.	.	.	QP12C10-S048	1	OZ439	.	.	1	500	0	1	0	24	160	65.8	56.76666667	.	.	500
2904	.	QP12C10-S048	23	QP12C10	0	500mgOZ439	2	69.45	239.2	72	69.45	HOURS	1	log(Parasitemia:::Total:::Mean)	0	2.302585093	log(p/mL)	2.302585093	1	0	0	0	.	0	0	.	0	0	500	.	.	.	QP12C10-S048	1	OZ439	.	.	1	500	0	1	0	24	160	65.8	69.45	.	.	500
2909	.	QP12C10-S048	23	QP12C10	0	500mgOZ439	2	190.3333333	360.0833333	192	190.3333333	HOURS	1	log(Parasitemia:::Total:::Mean)	1.232232934	2.302585093	log(p/mL)	2.302585093	1	0	0	0	.	0	0	.	0	0	500	.	.	.	QP12C10-S048	1	OZ439	.	.	1	500	0	1	0	24	160	65.8	190.3333333	.	.	500
2910	.	QP12C10-S048	23	QP12C10	0	500mgOZ439	2	213.4333333	383.1833333	216	213.4333333	HOURS	1	log(Parasitemia:::Total:::Mean)	0	2.302585093	log(p/mL)	2.302585093	1	0	0	0	.	0	0	.	0	0	500	.	.	.	QP12C10-S048	1	OZ439	.	.	1	500	0	1	0	24	160	65.8	213.4333333	.	.	500
2911	.	QP12C10-S048	23	QP12C10	0	500mgOZ439	2	237.7166667	407.4666667	240	237.7166667	HOURS	1	log(Parasitemia:::Total:::Mean)	1.99669934	2.302585093	log(p/mL)	2.302585093	1	0	0	0	.	0	0	.	0	0	500	.	.	.	QP12C10-S048	1	OZ439	.	.	1	500	0	1	0	24	160	65.8	237.7166667	.	.	500
2912	.	QP12C10-S048	23	QP12C10	0	500mgOZ439	2	286.1333333	455.8833333	288	286.1333333	HOURS	1	log(Parasitemia:::Total:::Mean)	3.874530417	3.874530417	log(p/mL)	2.302585093	0	0	0	0	.	0	0	.	0	0	500	.	.	.	QP12C10-S048	1	OZ439	.	.	1	500	0	1	0	24	160	65.8	286.1333333	.	.	500
2914	.	QP12C10-S048	23	QP12C10	0	500mgOZ439	2	309.8833333	479.6333333	312	309.8833333	HOURS	1	log(Parasitemia:::Total:::Mean)	7.211117244	7.211117244	log(p/mL)	2.302585093	0	0	0	0	.	0	0	.	0	0	500	.	.	.	QP12C10-S048	1	OZ439	.	.	1	500	0	1	0	24	160	65.8	309.8833333	.	.	500
2916	.	QP12C10-S049	24	QP12C10	0	500mgOZ439	2	-169.4333333	0	-168	-169.4333333	HOURS	1	log(Parasitemia:::Total:::Mean)	0	2.302585093	log(p/mL)	2.302585093	1	0	0	0	.	0	0	.	0	0	0	.	.	.	QP12C10-S049	1	OZ439	.	.	1	500	0	1	0	28	165	59.6	-169.4333333	.	.	0
2917	.	QP12C10-S049	24	QP12C10	0	500mgOZ439	2	-74.88333333	94.54999997	-72	-74.88333333	HOURS	1	log(Parasitemia:::Total:::Mean)	1.732867951	2.302585093	log(p/mL)	2.302585093	1	0	0	0	.	0	0	.	0	0	0	.	.	.	QP12C10-S049	1	OZ439	.	.	1	500	0	1	0	28	165	59.6	-74.88333333	.	.	0
2918	.	QP12C10-S049	24	QP12C10	0	500mgOZ439	2	-50.45	118.9833333	-48	-50.45	HOURS	1	log(Parasitemia:::Total:::Mean)	5.564190004	5.564190004	log(p/mL)	2.302585093	0	0	0	0	.	0	0	.	0	0	0	.	.	.	QP12C10-S049	1	OZ439	.	.	1	500	0	1	0	28	165	59.6	-50.45	.	.	0
2919	.	QP12C10-S049	24	QP12C10	0	500mgOZ439	2	-27.3	142.1333333	-24	-27.3	HOURS	1	log(Parasitemia:::Total:::Mean)	0	2.302585093	log(p/mL)	2.302585093	1	0	0	0	.	0	0	.	0	0	0	.	.	.	QP12C10-S049	1	OZ439	.	.	1	500	0	1	0	28	165	59.6	-27.3	.	.	0
2920	.	QP12C10-S049	24	QP12C10	0	500mgOZ439	2	-12	157.4333333	-12	-12	HOURS	1	log(Parasitemia:::Total:::Mean)	8.716711812	8.716711812	log(p/mL)	2.302585093	0	0	0	0	.	0	0	.	0	0	0	.	.	.	QP12C10-S049	1	OZ439	.	.	1	500	0	1	0	28	165	59.6	-12	.	.	0
2922	.	QP12C10-S049	24	QP12C10	0	500mgOZ439	2	-0.516666667	168.9166666	0	-0.516666667	HOURS	1	log(Parasitemia:::Total:::Mean)	8.815375154	8.815375154	log(p/mL)	2.302585093	0	0	0	0	.	0	0	.	0	0	0	.	.	.	QP12C10-S049	1	OZ439	.	.	1	500	0	1	0	28	165	59.6	-0.516666667	.	.	0
2923	.	QP12C10-S049	24	QP12C10	0	500mgOZ439	2	0	169.4333333	0	0	HOURS	.	OZ439:::Dose	500	0	mg	.	0	1	1	500	1	0	0	ORAL	0	0	500	.	.	.	QP12C10-S049	1	OZ439	.	.	1	500	0	1	0	28	165	59.6	0	.	.	500
2926	.	QP12C10-S049	24	QP12C10	0	500mgOZ439	2	2.016666667	171.45	2	2.016666667	HOURS	1	log(Parasitemia:::Total:::Mean)	8.768551028	8.768551028	log(p/mL)	2.302585093	0	0	0	0	.	0	0	.	0	0	500	.	.	.	QP12C10-S049	1	OZ439	.	.	1	500	0	1	0	28	165	59.6	2.016666667	.	.	500
2929	.	QP12C10-S049	24	QP12C10	0	500mgOZ439	2	4	173.4333333	4	4	HOURS	1	log(Parasitemia:::Total:::Mean)	9.310682079	9.310682079	log(p/mL)	2.302585093	0	0	0	0	.	0	0	.	0	0	500	.	.	.	QP12C10-S049	1	OZ439	.	.	1	500	0	1	0	28	165	59.6	4	.	.	500
2932	.	QP12C10-S049	24	QP12C10	0	500mgOZ439	2	8.016666667	177.45	8	8.016666667	HOURS	1	log(Parasitemia:::Total:::Mean)	6.985477603	6.985477603	log(p/mL)	2.302585093	0	0	0	0	.	0	0	.	0	0	500	.	.	.	QP12C10-S049	1	OZ439	.	.	1	500	0	1	0	28	165	59.6	8.016666667	.	.	500
2934	.	QP12C10-S049	24	QP12C10	0	500mgOZ439	2	12	181.4333333	12	12	HOURS	1	log(Parasitemia:::Total:::Mean)	7.565337806	7.565337806	log(p/mL)	2.302585093	0	0	0	0	.	0	0	.	0	0	500	.	.	.	QP12C10-S049	1	OZ439	.	.	1	500	0	1	0	28	165	59.6	12	.	.	500
2936	.	QP12C10-S049	24	QP12C10	0	500mgOZ439	2	24.01666667	193.45	24	24.01666667	HOURS	1	log(Parasitemia:::Total:::Mean)	4.529549618	4.529549618	log(p/mL)	2.302585093	0	0	0	0	.	0	0	.	0	0	500	.	.	.	QP12C10-S049	1	OZ439	.	.	1	500	0	1	0	28	165	59.6	24.01666667	.	.	500
2938	.	QP12C10-S049	24	QP12C10	0	500mgOZ439	2	30	199.4333333	30	30	HOURS	1	log(Parasitemia:::Total:::Mean)	4.165043757	4.165043757	log(p/mL)	2.302585093	0	0	0	0	.	0	0	.	0	0	500	.	.	.	QP12C10-S049	1	OZ439	.	.	1	500	0	1	0	28	165	59.6	30	.	.	500
2939	.	QP12C10-S049	24	QP12C10	0	500mgOZ439	2	36	205.4333333	36	36	HOURS	1	log(Parasitemia:::Total:::Mean)	0.944404448	2.302585093	log(p/mL)	2.302585093	1	0	0	0	.	0	0	.	0	0	500	.	.	.	QP12C10-S049	1	OZ439	.	.	1	500	0	1	0	28	165	59.6	36	.	.	500
2941	.	QP12C10-S049	24	QP12C10	0	500mgOZ439	2	48	217.4333333	48	48	HOURS	1	log(Parasitemia:::Total:::Mean)	0	2.302585093	log(p/mL)	2.302585093	1	0	0	0	.	0	0	.	0	0	500	.	.	.	QP12C10-S049	1	OZ439	.	.	1	500	0	1	0	28	165	59.6	48	.	.	500
2943	.	QP12C10-S049	24	QP12C10	0	500mgOZ439	2	57.65	227.0833333	60	57.65	HOURS	1	log(Parasitemia:::Total:::Mean)	0	2.302585093	log(p/mL)	2.302585093	1	0	0	0	.	0	0	.	0	0	500	.	.	.	QP12C10-S049	1	OZ439	.	.	1	500	0	1	0	28	165	59.6	57.65	.	.	500
2944	.	QP12C10-S049	24	QP12C10	0	500mgOZ439	2	69.11666667	238.55	72	69.11666667	HOURS	1	log(Parasitemia:::Total:::Mean)	0	2.302585093	log(p/mL)	2.302585093	1	0	0	0	.	0	0	.	0	0	500	.	.	.	QP12C10-S049	1	OZ439	.	.	1	500	0	1	0	28	165	59.6	69.11666667	.	.	500
2950	.	QP13C05-S001	25	QP13C05	1	960mgPiperaquine	3	-71.57	0	0	-71.57	HOURS	1	log(Parasitemia:::Total:::Mean)	1.993653881	2.302585093	log(p/mL)	2.302585093	1	0	0	0	.	0	0	.	0	0	0	.	.	.	QP13C05-S001	1	Piperaquine	.	.	2	0	960	0	1	26	176	76.1	.	-71.57	.	0
2951	.	QP13C05-S001	25	QP13C05	1	960mgPiperaquine	3	-47.67	23.9	0	-47.67	HOURS	1	log(Parasitemia:::Total:::Mean)	5.401540251	5.401540251	log(p/mL)	2.302585093	0	0	0	0	.	0	0	.	0	0	0	.	.	.	QP13C05-S001	1	Piperaquine	.	.	2	0	960	0	1	26	176	76.1	.	-47.67	.	0
2952	.	QP13C05-S001	25	QP13C05	1	960mgPiperaquine	3	-36.05	35.52	0	-36.05	HOURS	1	log(Parasitemia:::Total:::Mean)	6.61436267	6.61436267	log(p/mL)	2.302585093	0	0	0	0	.	0	0	.	0	0	0	.	.	.	QP13C05-S001	1	Piperaquine	.	.	2	0	960	0	1	26	176	76.1	.	-36.05	.	0
2953	.	QP13C05-S001	25	QP13C05	1	960mgPiperaquine	3	-23.37	48.2	0	-23.37	HOURS	1	log(Parasitemia:::Total:::Mean)	1.717095394	2.302585093	log(p/mL)	2.302585093	1	0	0	0	.	0	0	.	0	0	0	.	.	.	QP13C05-S001	1	Piperaquine	.	.	2	0	960	0	1	26	176	76.1	.	-23.37	.	0
2954	.	QP13C05-S001	25	QP13C05	1	960mgPiperaquine	3	-12.6	58.97	0	-12.6	HOURS	1	log(Parasitemia:::Total:::Mean)	8.183345628	8.183345628	log(p/mL)	2.302585093	0	0	0	0	.	0	0	.	0	0	0	.	.	.	QP13C05-S001	1	Piperaquine	.	.	2	0	960	0	1	26	176	76.1	.	-12.6	.	0
2955	.	QP13C05-S001	25	QP13C05	1	960mgPiperaquine	3	-0.5	71.07	0	-0.5	HOURS	1	log(Parasitemia:::Total:::Mean)	9.241390732	9.241390732	log(p/mL)	2.302585093	0	0	0	0	.	0	0	.	0	0	0	.	.	.	QP13C05-S001	1	Piperaquine	.	.	2	0	960	0	1	26	176	76.1	.	-0.5	.	0
2956	.	QP13C05-S001	25	QP13C05	1	960mgPiperaquine	3	0	71.57	0	0	HOURS	.	Piperaquine:::Dose	960	0	mg	.	0	1	1	960	2	0	0	ORAL	0	0	960	.	.	.	QP13C05-S001	1	Piperaquine	.	.	2	0	960	0	1	26	176	76.1	.	0	.	0
2959	.	QP13C05-S001	25	QP13C05	1	960mgPiperaquine	3	2.02	73.59	2.02	2.02	HOURS	1	log(Parasitemia:::Total:::Mean)	8.528950348	8.528950348	log(p/mL)	2.302585093	0	0	0	0	.	0	0	.	0	0	960	.	.	.	QP13C05-S001	1	Piperaquine	.	.	2	0	960	0	1	26	176	76.1	.	2.02	.	0
2962	.	QP13C05-S001	25	QP13C05	1	960mgPiperaquine	3	4	75.57	4	4	HOURS	1	log(Parasitemia:::Total:::Mean)	8.767558125	8.767558125	log(p/mL)	2.302585093	0	0	0	0	.	0	0	.	0	0	960	.	.	.	QP13C05-S001	1	Piperaquine	.	.	2	0	960	0	1	26	176	76.1	.	4	.	0
2965	.	QP13C05-S001	25	QP13C05	1	960mgPiperaquine	3	8	79.57	8	8	HOURS	1	log(Parasitemia:::Total:::Mean)	8.160142731	8.160142731	log(p/mL)	2.302585093	0	0	0	0	.	0	0	.	0	0	960	.	.	.	QP13C05-S001	1	Piperaquine	.	.	2	0	960	0	1	26	176	76.1	.	8	.	0
2967	.	QP13C05-S001	25	QP13C05	1	960mgPiperaquine	3	12.12	83.69	12.12	12.12	HOURS	1	log(Parasitemia:::Total:::Mean)	6.847151189	6.847151189	log(p/mL)	2.302585093	0	0	0	0	.	0	0	.	0	0	960	.	.	.	QP13C05-S001	1	Piperaquine	.	.	2	0	960	0	1	26	176	76.1	.	12.12	.	0
2969	.	QP13C05-S001	25	QP13C05	1	960mgPiperaquine	3	24	95.57	24	24	HOURS	1	log(Parasitemia:::Total:::Mean)	3.943073365	3.943073365	log(p/mL)	2.302585093	0	0	0	0	.	0	0	.	0	0	960	.	.	.	QP13C05-S001	1	Piperaquine	.	.	2	0	960	0	1	26	176	76.1	.	24	.	0
2971	.	QP13C05-S001	25	QP13C05	1	960mgPiperaquine	3	30.02	101.59	30.02	30.02	HOURS	1	log(Parasitemia:::Total:::Mean)	5.033156818	5.033156818	log(p/mL)	2.302585093	0	0	0	0	.	0	0	.	0	0	960	.	.	.	QP13C05-S001	1	Piperaquine	.	.	2	0	960	0	1	26	176	76.1	.	30.02	.	0
2972	.	QP13C05-S001	25	QP13C05	1	960mgPiperaquine	3	36.08	107.65	36.08	36.08	HOURS	1	log(Parasitemia:::Total:::Mean)	1.174299015	2.302585093	log(p/mL)	2.302585093	1	0	0	0	.	0	0	.	0	0	960	.	.	.	QP13C05-S001	1	Piperaquine	.	.	2	0	960	0	1	26	176	76.1	.	36.08	.	0
2973	.	QP13C05-S001	25	QP13C05	1	960mgPiperaquine	3	48.18	119.75	48.18	48.18	HOURS	1	log(Parasitemia:::Total:::Mean)	1.174299015	2.302585093	log(p/mL)	2.302585093	1	0	0	0	.	0	0	.	0	0	960	.	.	.	QP13C05-S001	1	Piperaquine	.	.	2	0	960	0	1	26	176	76.1	.	48.18	.	0
2975	.	QP13C05-S001	25	QP13C05	1	960mgPiperaquine	3	58.75	130.32	58.75	58.75	HOURS	1	log(Parasitemia:::Total:::Mean)	1.218971455	2.302585093	log(p/mL)	2.302585093	1	0	0	0	.	0	0	.	0	0	960	.	.	.	QP13C05-S001	1	Piperaquine	.	.	2	0	960	0	1	26	176	76.1	.	58.75	.	0
2976	.	QP13C05-S001	25	QP13C05	1	960mgPiperaquine	3	72.52	144.09	72.52	72.52	HOURS	1	log(Parasitemia:::Total:::Mean)	1.032758843	2.302585093	log(p/mL)	2.302585093	1	0	0	0	.	0	0	.	0	0	960	.	.	.	QP13C05-S001	1	Piperaquine	.	.	2	0	960	0	1	26	176	76.1	.	72.52	.	0
2979	.	QP13C05-S001	25	QP13C05	1	960mgPiperaquine	3	95.5	167.07	95.5	95.5	HOURS	1	log(Parasitemia:::Total:::Mean)	1.032758843	2.302585093	log(p/mL)	2.302585093	1	0	0	0	.	0	0	.	0	0	960	.	.	.	QP13C05-S001	1	Piperaquine	.	.	2	0	960	0	1	26	176	76.1	.	95.5	.	0
2982	.	QP13C05-S001	25	QP13C05	1	960mgPiperaquine	3	143.95	215.52	143.95	143.95	HOURS	1	log(Parasitemia:::Total:::Mean)	2.238484496	2.302585093	log(p/mL)	2.302585093	1	0	0	0	.	0	0	.	0	0	960	.	.	.	QP13C05-S001	1	Piperaquine	.	.	2	0	960	0	1	26	176	76.1	.	143.95	.	0
2984	.	QP13C05-S001	25	QP13C05	1	960mgPiperaquine	3	168.83	240.4	168.83	168.83	HOURS	1	log(Parasitemia:::Total:::Mean)	1.609437912	2.302585093	log(p/mL)	2.302585093	1	0	0	0	.	0	0	.	0	0	960	.	.	.	QP13C05-S001	1	Piperaquine	.	.	2	0	960	0	1	26	176	76.1	.	168.83	.	0
2985	.	QP13C05-S001	25	QP13C05	1	960mgPiperaquine	3	192.73	264.3	192.73	192.73	HOURS	1	log(Parasitemia:::Total:::Mean)	1.609437912	2.302585093	log(p/mL)	2.302585093	1	0	0	0	.	0	0	.	0	0	960	.	.	.	QP13C05-S001	1	Piperaquine	.	.	2	0	960	0	1	26	176	76.1	.	192.73	.	0
2987	.	QP13C05-S001	25	QP13C05	1	960mgPiperaquine	3	216.72	288.29	216.72	216.72	HOURS	1	log(Parasitemia:::Total:::Mean)	1.609437912	2.302585093	log(p/mL)	2.302585093	1	0	0	0	.	0	0	.	0	0	960	.	.	.	QP13C05-S001	1	Piperaquine	.	.	2	0	960	0	1	26	176	76.1	.	216.72	.	0
2988	.	QP13C05-S001	25	QP13C05	1	960mgPiperaquine	3	264.53	336.1	264.53	264.53	HOURS	1	log(Parasitemia:::Total:::Mean)	1.609437912	2.302585093	log(p/mL)	2.302585093	1	0	0	0	.	0	0	.	0	0	960	.	.	.	QP13C05-S001	1	Piperaquine	.	.	2	0	960	0	1	26	176	76.1	.	264.53	.	0
2990	.	QP13C05-S001	25	QP13C05	1	960mgPiperaquine	3	288.73	360.3	288.73	288.73	HOURS	1	log(Parasitemia:::Total:::Mean)	1.609437912	2.302585093	log(p/mL)	2.302585093	1	0	0	0	.	0	0	.	0	0	960	.	.	.	QP13C05-S001	1	Piperaquine	.	.	2	0	960	0	1	26	176	76.1	.	288.73	.	0
2991	.	QP13C05-S001	25	QP13C05	1	960mgPiperaquine	3	335.08	406.65	335.08	335.08	HOURS	1	log(Parasitemia:::Total:::Mean)	1.609437912	2.302585093	log(p/mL)	2.302585093	1	0	0	0	.	0	0	.	0	0	960	.	.	.	QP13C05-S001	1	Piperaquine	.	.	2	0	960	0	1	26	176	76.1	.	335.08	.	0
2993	.	QP13C05-S001	25	QP13C05	1	960mgPiperaquine	3	384.63	456.2	384.63	384.63	HOURS	1	log(Parasitemia:::Total:::Mean)	1.609437912	2.302585093	log(p/mL)	2.302585093	1	0	0	0	.	0	0	.	0	0	960	.	.	.	QP13C05-S001	1	Piperaquine	.	.	2	0	960	0	1	26	176	76.1	.	384.63	.	0
2994	.	QP13C05-S001	25	QP13C05	1	960mgPiperaquine	3	456.83	528.4	456.83	456.83	HOURS	1	log(Parasitemia:::Total:::Mean)	1.749028441	2.302585093	log(p/mL)	2.302585093	1	0	0	0	.	0	0	.	0	0	960	.	.	.	QP13C05-S001	1	Piperaquine	.	.	2	0	960	0	1	26	176	76.1	.	456.83	.	0
2998	.	QP13C05-S002	26	QP13C05	1	960mgPiperaquine	3	-71.85	0	0	-71.85	HOURS	1	log(Parasitemia:::Total:::Mean)	2.047314537	2.302585093	log(p/mL)	2.302585093	1	0	0	0	.	0	0	.	0	0	0	.	.	.	QP13C05-S002	1	Piperaquine	.	.	2	0	960	0	1	20	164	59.7	.	-71.85	.	0
2999	.	QP13C05-S002	26	QP13C05	1	960mgPiperaquine	3	-48.01	23.84	0	-48.01	HOURS	1	log(Parasitemia:::Total:::Mean)	6.137144418	6.137144418	log(p/mL)	2.302585093	0	0	0	0	.	0	0	.	0	0	0	.	.	.	QP13C05-S002	1	Piperaquine	.	.	2	0	960	0	1	20	164	59.7	.	-48.01	.	0
3000	.	QP13C05-S002	26	QP13C05	1	960mgPiperaquine	3	-37.06	34.79	0	-37.06	HOURS	1	log(Parasitemia:::Total:::Mean)	5.80157675	5.80157675	log(p/mL)	2.302585093	0	0	0	0	.	0	0	.	0	0	0	.	.	.	QP13C05-S002	1	Piperaquine	.	.	2	0	960	0	1	20	164	59.7	.	-37.06	.	0
3001	.	QP13C05-S002	26	QP13C05	1	960mgPiperaquine	3	-24.08	47.77	0	-24.08	HOURS	1	log(Parasitemia:::Total:::Mean)	5.080186357	5.080186357	log(p/mL)	2.302585093	0	0	0	0	.	0	0	.	0	0	0	.	.	.	QP13C05-S002	1	Piperaquine	.	.	2	0	960	0	1	20	164	59.7	.	-24.08	.	0
3002	.	QP13C05-S002	26	QP13C05	1	960mgPiperaquine	3	-12.96	58.89	0	-12.96	HOURS	1	log(Parasitemia:::Total:::Mean)	7.916764133	7.916764133	log(p/mL)	2.302585093	0	0	0	0	.	0	0	.	0	0	0	.	.	.	QP13C05-S002	1	Piperaquine	.	.	2	0	960	0	1	20	164	59.7	.	-12.96	.	0
3003	.	QP13C05-S002	26	QP13C05	1	960mgPiperaquine	3	-0.5	71.35	0	-0.5	HOURS	1	log(Parasitemia:::Total:::Mean)	9.426761209	9.426761209	log(p/mL)	2.302585093	0	0	0	0	.	0	0	.	0	0	0	.	.	.	QP13C05-S002	1	Piperaquine	.	.	2	0	960	0	1	20	164	59.7	.	-0.5	.	0
3004	.	QP13C05-S002	26	QP13C05	1	960mgPiperaquine	3	0	71.85	0	0	HOURS	.	Piperaquine:::Dose	960	0	mg	.	0	1	1	960	2	0	0	ORAL	0	0	960	.	.	.	QP13C05-S002	1	Piperaquine	.	.	2	0	960	0	1	20	164	59.7	.	0	.	0
3007	.	QP13C05-S002	26	QP13C05	1	960mgPiperaquine	3	2	73.85	2	2	HOURS	1	log(Parasitemia:::Total:::Mean)	9.177131701	9.177131701	log(p/mL)	2.302585093	0	0	0	0	.	0	0	.	0	0	960	.	.	.	QP13C05-S002	1	Piperaquine	.	.	2	0	960	0	1	20	164	59.7	.	2	.	0
3010	.	QP13C05-S002	26	QP13C05	1	960mgPiperaquine	3	4	75.85	4	4	HOURS	1	log(Parasitemia:::Total:::Mean)	9.281842655	9.281842655	log(p/mL)	2.302585093	0	0	0	0	.	0	0	.	0	0	960	.	.	.	QP13C05-S002	1	Piperaquine	.	.	2	0	960	0	1	20	164	59.7	.	4	.	0
3013	.	QP13C05-S002	26	QP13C05	1	960mgPiperaquine	3	8	79.85	8	8	HOURS	1	log(Parasitemia:::Total:::Mean)	8.697558621	8.697558621	log(p/mL)	2.302585093	0	0	0	0	.	0	0	.	0	0	960	.	.	.	QP13C05-S002	1	Piperaquine	.	.	2	0	960	0	1	20	164	59.7	.	8	.	0
3015	.	QP13C05-S002	26	QP13C05	1	960mgPiperaquine	3	12	83.85	12	12	HOURS	1	log(Parasitemia:::Total:::Mean)	7.946841588	7.946841588	log(p/mL)	2.302585093	0	0	0	0	.	0	0	.	0	0	960	.	.	.	QP13C05-S002	1	Piperaquine	.	.	2	0	960	0	1	20	164	59.7	.	12	.	0
3017	.	QP13C05-S002	26	QP13C05	1	960mgPiperaquine	3	24.02	95.87	24.02	24.02	HOURS	1	log(Parasitemia:::Total:::Mean)	4.008550656	4.008550656	log(p/mL)	2.302585093	0	0	0	0	.	0	0	.	0	0	960	.	.	.	QP13C05-S002	1	Piperaquine	.	.	2	0	960	0	1	20	164	59.7	.	24.02	.	0
3019	.	QP13C05-S002	26	QP13C05	1	960mgPiperaquine	3	30	101.85	30	30	HOURS	1	log(Parasitemia:::Total:::Mean)	2.54890849	2.54890849	log(p/mL)	2.302585093	0	0	0	0	.	0	0	.	0	0	960	.	.	.	QP13C05-S002	1	Piperaquine	.	.	2	0	960	0	1	20	164	59.7	.	30	.	0
3020	.	QP13C05-S002	26	QP13C05	1	960mgPiperaquine	3	36.04	107.89	36.04	36.04	HOURS	1	log(Parasitemia:::Total:::Mean)	1.442079228	2.302585093	log(p/mL)	2.302585093	1	0	0	0	.	0	0	.	0	0	960	.	.	.	QP13C05-S002	1	Piperaquine	.	.	2	0	960	0	1	20	164	59.7	.	36.04	.	0
3021	.	QP13C05-S002	26	QP13C05	1	960mgPiperaquine	3	48.19	120.04	48.19	48.19	HOURS	1	log(Parasitemia:::Total:::Mean)	2.055389951	2.302585093	log(p/mL)	2.302585093	1	0	0	0	.	0	0	.	0	0	960	.	.	.	QP13C05-S002	1	Piperaquine	.	.	2	0	960	0	1	20	164	59.7	.	48.19	.	0
3030	.	QP13C05-S002	26	QP13C05	1	960mgPiperaquine	3	144.25	216.1	144.25	144.25	HOURS	1	log(Parasitemia:::Total:::Mean)	1.031651331	2.302585093	log(p/mL)	2.302585093	1	0	0	0	.	0	0	.	0	0	960	.	.	.	QP13C05-S002	1	Piperaquine	.	.	2	0	960	0	1	20	164	59.7	.	144.25	.	0
3032	.	QP13C05-S002	26	QP13C05	1	960mgPiperaquine	3	168.32	240.17	168.32	168.32	HOURS	1	log(Parasitemia:::Total:::Mean)	1.239757005	2.302585093	log(p/mL)	2.302585093	1	0	0	0	.	0	0	.	0	0	960	.	.	.	QP13C05-S002	1	Piperaquine	.	.	2	0	960	0	1	20	164	59.7	.	168.32	.	0
3033	.	QP13C05-S002	26	QP13C05	1	960mgPiperaquine	3	192.2	264.05	192.2	192.2	HOURS	1	log(Parasitemia:::Total:::Mean)	1.609437912	2.302585093	log(p/mL)	2.302585093	1	0	0	0	.	0	0	.	0	0	960	.	.	.	QP13C05-S002	1	Piperaquine	.	.	2	0	960	0	1	20	164	59.7	.	192.2	.	0
3035	.	QP13C05-S002	26	QP13C05	1	960mgPiperaquine	3	216.1	287.95	216.1	216.1	HOURS	1	log(Parasitemia:::Total:::Mean)	1.609437912	2.302585093	log(p/mL)	2.302585093	1	0	0	0	.	0	0	.	0	0	960	.	.	.	QP13C05-S002	1	Piperaquine	.	.	2	0	960	0	1	20	164	59.7	.	216.1	.	0
3036	.	QP13C05-S002	26	QP13C05	1	960mgPiperaquine	3	264.12	335.97	264.12	264.12	HOURS	1	log(Parasitemia:::Total:::Mean)	1.609437912	2.302585093	log(p/mL)	2.302585093	1	0	0	0	.	0	0	.	0	0	960	.	.	.	QP13C05-S002	1	Piperaquine	.	.	2	0	960	0	1	20	164	59.7	.	264.12	.	0
3038	.	QP13C05-S002	26	QP13C05	1	960mgPiperaquine	3	288.42	360.27	288.42	288.42	HOURS	1	log(Parasitemia:::Total:::Mean)	1.609437912	2.302585093	log(p/mL)	2.302585093	1	0	0	0	.	0	0	.	0	0	960	.	.	.	QP13C05-S002	1	Piperaquine	.	.	2	0	960	0	1	20	164	59.7	.	288.42	.	0
3039	.	QP13C05-S002	26	QP13C05	1	960mgPiperaquine	3	336.34	408.19	336.34	336.34	HOURS	1	log(Parasitemia:::Total:::Mean)	1.609437912	2.302585093	log(p/mL)	2.302585093	1	0	0	0	.	0	0	.	0	0	960	.	.	.	QP13C05-S002	1	Piperaquine	.	.	2	0	960	0	1	20	164	59.7	.	336.34	.	0
3041	.	QP13C05-S002	26	QP13C05	1	960mgPiperaquine	3	384.25	456.1	384.25	384.25	HOURS	1	log(Parasitemia:::Total:::Mean)	1.609437912	2.302585093	log(p/mL)	2.302585093	1	0	0	0	.	0	0	.	0	0	960	.	.	.	QP13C05-S002	1	Piperaquine	.	.	2	0	960	0	1	20	164	59.7	.	384.25	.	0
3042	.	QP13C05-S002	26	QP13C05	1	960mgPiperaquine	3	456.4	528.25	456.4	456.4	HOURS	1	log(Parasitemia:::Total:::Mean)	1.609437912	2.302585093	log(p/mL)	2.302585093	1	0	0	0	.	0	0	.	0	0	960	.	.	.	QP13C05-S002	1	Piperaquine	.	.	2	0	960	0	1	20	164	59.7	.	456.4	.	0
3046	.	QP13C05-S003	27	QP13C05	1	960mgPiperaquine	3	-72.48	0	0	-72.48	HOURS	1	log(Parasitemia:::Total:::Mean)	3.068409434	3.068409434	log(p/mL)	2.302585093	0	0	0	0	.	0	0	.	0	0	0	.	.	.	QP13C05-S003	1	Piperaquine	.	.	2	0	960	0	1	23	178	58.7	.	-72.48	.	0
3047	.	QP13C05-S003	27	QP13C05	1	960mgPiperaquine	3	-49.25	23.23	0	-49.25	HOURS	1	log(Parasitemia:::Total:::Mean)	6.456317584	6.456317584	log(p/mL)	2.302585093	0	0	0	0	.	0	0	.	0	0	0	.	.	.	QP13C05-S003	1	Piperaquine	.	.	2	0	960	0	1	23	178	58.7	.	-49.25	.	0
3048	.	QP13C05-S003	27	QP13C05	1	960mgPiperaquine	3	-36.8	35.68	0	-36.8	HOURS	1	log(Parasitemia:::Total:::Mean)	7.113716277	7.113716277	log(p/mL)	2.302585093	0	0	0	0	.	0	0	.	0	0	0	.	.	.	QP13C05-S003	1	Piperaquine	.	.	2	0	960	0	1	23	178	58.7	.	-36.8	.	0
3049	.	QP13C05-S003	27	QP13C05	1	960mgPiperaquine	3	-23.71	48.77	0	-23.71	HOURS	1	log(Parasitemia:::Total:::Mean)	4.126612185	4.126612185	log(p/mL)	2.302585093	0	0	0	0	.	0	0	.	0	0	0	.	.	.	QP13C05-S003	1	Piperaquine	.	.	2	0	960	0	1	23	178	58.7	.	-23.71	.	0
3050	.	QP13C05-S003	27	QP13C05	1	960mgPiperaquine	3	-12.88	59.6	0	-12.88	HOURS	1	log(Parasitemia:::Total:::Mean)	9.077052318	9.077052318	log(p/mL)	2.302585093	0	0	0	0	.	0	0	.	0	0	0	.	.	.	QP13C05-S003	1	Piperaquine	.	.	2	0	960	0	1	23	178	58.7	.	-12.88	.	0
3051	.	QP13C05-S003	27	QP13C05	1	960mgPiperaquine	3	-0.43	72.05	0	-0.43	HOURS	1	log(Parasitemia:::Total:::Mean)	9.951100745	9.951100745	log(p/mL)	2.302585093	0	0	0	0	.	0	0	.	0	0	0	.	.	.	QP13C05-S003	1	Piperaquine	.	.	2	0	960	0	1	23	178	58.7	.	-0.43	.	0
3052	.	QP13C05-S003	27	QP13C05	1	960mgPiperaquine	3	0	72.48	0	0	HOURS	.	Piperaquine:::Dose	960	0	mg	.	0	1	1	960	2	0	0	ORAL	0	0	960	.	.	.	QP13C05-S003	1	Piperaquine	.	.	2	0	960	0	1	23	178	58.7	.	0	.	0
3055	.	QP13C05-S003	27	QP13C05	1	960mgPiperaquine	3	2	74.48	2	2	HOURS	1	log(Parasitemia:::Total:::Mean)	8.638188929	8.638188929	log(p/mL)	2.302585093	0	0	0	0	.	0	0	.	0	0	960	.	.	.	QP13C05-S003	1	Piperaquine	.	.	2	0	960	0	1	23	178	58.7	.	2	.	0
3058	.	QP13C05-S003	27	QP13C05	1	960mgPiperaquine	3	4.02	76.5	4.02	4.02	HOURS	1	log(Parasitemia:::Total:::Mean)	9.53389182	9.53389182	log(p/mL)	2.302585093	0	0	0	0	.	0	0	.	0	0	960	.	.	.	QP13C05-S003	1	Piperaquine	.	.	2	0	960	0	1	23	178	58.7	.	4.02	.	0
3061	.	QP13C05-S003	27	QP13C05	1	960mgPiperaquine	3	8.07	80.55	8.07	8.07	HOURS	1	log(Parasitemia:::Total:::Mean)	7.978440029	7.978440029	log(p/mL)	2.302585093	0	0	0	0	.	0	0	.	0	0	960	.	.	.	QP13C05-S003	1	Piperaquine	.	.	2	0	960	0	1	23	178	58.7	.	8.07	.	0
3063	.	QP13C05-S003	27	QP13C05	1	960mgPiperaquine	3	12.05	84.53	12.05	12.05	HOURS	1	log(Parasitemia:::Total:::Mean)	7.255661051	7.255661051	log(p/mL)	2.302585093	0	0	0	0	.	0	0	.	0	0	960	.	.	.	QP13C05-S003	1	Piperaquine	.	.	2	0	960	0	1	23	178	58.7	.	12.05	.	0
3065	.	QP13C05-S003	27	QP13C05	1	960mgPiperaquine	3	24.12	96.6	24.12	24.12	HOURS	1	log(Parasitemia:::Total:::Mean)	3.162819119	3.162819119	log(p/mL)	2.302585093	0	0	0	0	.	0	0	.	0	0	960	.	.	.	QP13C05-S003	1	Piperaquine	.	.	2	0	960	0	1	23	178	58.7	.	24.12	.	0
3067	.	QP13C05-S003	27	QP13C05	1	960mgPiperaquine	3	30	102.48	30	30	HOURS	1	log(Parasitemia:::Total:::Mean)	1.37105965	2.302585093	log(p/mL)	2.302585093	1	0	0	0	.	0	0	.	0	0	960	.	.	.	QP13C05-S003	1	Piperaquine	.	.	2	0	960	0	1	23	178	58.7	.	30	.	0
3071	.	QP13C05-S003	27	QP13C05	1	960mgPiperaquine	3	60.1	132.58	60.1	60.1	HOURS	1	log(Parasitemia:::Total:::Mean)	1.609437912	2.302585093	log(p/mL)	2.302585093	1	0	0	0	.	0	0	.	0	0	960	.	.	.	QP13C05-S003	1	Piperaquine	.	.	2	0	960	0	1	23	178	58.7	.	60.1	.	0
3072	.	QP13C05-S003	27	QP13C05	1	960mgPiperaquine	3	70.5	142.98	70.5	70.5	HOURS	1	log(Parasitemia:::Total:::Mean)	0.94649437	2.302585093	log(p/mL)	2.302585093	1	0	0	0	.	0	0	.	0	0	960	.	.	.	QP13C05-S003	1	Piperaquine	.	.	2	0	960	0	1	23	178	58.7	.	70.5	.	0
3074	.	QP13C05-S003	27	QP13C05	1	960mgPiperaquine	3	83.79	156.27	83.79	83.79	HOURS	1	log(Parasitemia:::Total:::Mean)	1.553381206	2.302585093	log(p/mL)	2.302585093	1	0	0	0	.	0	0	.	0	0	960	.	.	.	QP13C05-S003	1	Piperaquine	.	.	2	0	960	0	1	23	178	58.7	.	83.79	.	0
3075	.	QP13C05-S003	27	QP13C05	1	960mgPiperaquine	3	95.57	168.05	95.57	95.57	HOURS	1	log(Parasitemia:::Total:::Mean)	1.07068475	2.302585093	log(p/mL)	2.302585093	1	0	0	0	.	0	0	.	0	0	960	.	.	.	QP13C05-S003	1	Piperaquine	.	.	2	0	960	0	1	23	178	58.7	.	95.57	.	0
3077	.	QP13C05-S003	27	QP13C05	1	960mgPiperaquine	3	119.94	192.42	119.94	119.94	HOURS	1	log(Parasitemia:::Total:::Mean)	1.256649298	2.302585093	log(p/mL)	2.302585093	1	0	0	0	.	0	0	.	0	0	960	.	.	.	QP13C05-S003	1	Piperaquine	.	.	2	0	960	0	1	23	178	58.7	.	119.94	.	0
3080	.	QP13C05-S003	27	QP13C05	1	960mgPiperaquine	3	167.04	239.52	167.04	167.04	HOURS	1	log(Parasitemia:::Total:::Mean)	1.326853557	2.302585093	log(p/mL)	2.302585093	1	0	0	0	.	0	0	.	0	0	960	.	.	.	QP13C05-S003	1	Piperaquine	.	.	2	0	960	0	1	23	178	58.7	.	167.04	.	0
3081	.	QP13C05-S003	27	QP13C05	1	960mgPiperaquine	3	191.87	264.35	191.87	191.87	HOURS	1	log(Parasitemia:::Total:::Mean)	1.219608027	2.302585093	log(p/mL)	2.302585093	1	0	0	0	.	0	0	.	0	0	960	.	.	.	QP13C05-S003	1	Piperaquine	.	.	2	0	960	0	1	23	178	58.7	.	191.87	.	0
3084	.	QP13C05-S003	27	QP13C05	1	960mgPiperaquine	3	263.52	336	263.52	263.52	HOURS	1	log(Parasitemia:::Total:::Mean)	2.152118702	2.302585093	log(p/mL)	2.302585093	1	0	0	0	.	0	0	.	0	0	960	.	.	.	QP13C05-S003	1	Piperaquine	.	.	2	0	960	0	1	23	178	58.7	.	263.52	.	0
3086	.	QP13C05-S003	27	QP13C05	1	960mgPiperaquine	3	287.62	360.1	287.62	287.62	HOURS	1	log(Parasitemia:::Total:::Mean)	1.609437912	2.302585093	log(p/mL)	2.302585093	1	0	0	0	.	0	0	.	0	0	960	.	.	.	QP13C05-S003	1	Piperaquine	.	.	2	0	960	0	1	23	178	58.7	.	287.62	.	0
3087	.	QP13C05-S003	27	QP13C05	1	960mgPiperaquine	3	335.79	408.27	335.79	335.79	HOURS	1	log(Parasitemia:::Total:::Mean)	1.609437912	2.302585093	log(p/mL)	2.302585093	1	0	0	0	.	0	0	.	0	0	960	.	.	.	QP13C05-S003	1	Piperaquine	.	.	2	0	960	0	1	23	178	58.7	.	335.79	.	0
3089	.	QP13C05-S003	27	QP13C05	1	960mgPiperaquine	3	383.8	456.28	383.8	383.8	HOURS	1	log(Parasitemia:::Total:::Mean)	1.609437912	2.302585093	log(p/mL)	2.302585093	1	0	0	0	.	0	0	.	0	0	960	.	.	.	QP13C05-S003	1	Piperaquine	.	.	2	0	960	0	1	23	178	58.7	.	383.8	.	0
3095	.	QP13C05-S004	28	QP13C05	1	960mgPiperaquine	3	-48.21	23.99	0	-48.21	HOURS	1	log(Parasitemia:::Total:::Mean)	3.223170749	3.223170749	log(p/mL)	2.302585093	0	0	0	0	.	0	0	.	0	0	0	.	.	.	QP13C05-S004	1	Piperaquine	.	.	2	0	960	0	1	20	185	69.7	.	-48.21	.	0
3097	.	QP13C05-S004	28	QP13C05	1	960mgPiperaquine	3	-24.26	47.94	0	-24.26	HOURS	1	log(Parasitemia:::Total:::Mean)	6.377127028	6.377127028	log(p/mL)	2.302585093	0	0	0	0	.	0	0	.	0	0	0	.	.	.	QP13C05-S004	1	Piperaquine	.	.	2	0	960	0	1	20	185	69.7	.	-24.26	.	0
3098	.	QP13C05-S004	28	QP13C05	1	960mgPiperaquine	3	-13.23	58.97	0	-13.23	HOURS	1	log(Parasitemia:::Total:::Mean)	8.78385238	8.78385238	log(p/mL)	2.302585093	0	0	0	0	.	0	0	.	0	0	0	.	.	.	QP13C05-S004	1	Piperaquine	.	.	2	0	960	0	1	20	185	69.7	.	-13.23	.	0
3099	.	QP13C05-S004	28	QP13C05	1	960mgPiperaquine	3	-0.48	71.72	0	-0.48	HOURS	1	log(Parasitemia:::Total:::Mean)	10.5220024	10.5220024	log(p/mL)	2.302585093	0	0	0	0	.	0	0	.	0	0	0	.	.	.	QP13C05-S004	1	Piperaquine	.	.	2	0	960	0	1	20	185	69.7	.	-0.48	.	0
3100	.	QP13C05-S004	28	QP13C05	1	960mgPiperaquine	3	0	72.2	0	0	HOURS	.	Piperaquine:::Dose	960	0	mg	.	0	1	1	960	2	0	0	ORAL	0	0	960	.	.	.	QP13C05-S004	1	Piperaquine	.	.	2	0	960	0	1	20	185	69.7	.	0	.	0
3103	.	QP13C05-S004	28	QP13C05	1	960mgPiperaquine	3	2	74.2	2	2	HOURS	1	log(Parasitemia:::Total:::Mean)	10.01759734	10.01759734	log(p/mL)	2.302585093	0	0	0	0	.	0	0	.	0	0	960	.	.	.	QP13C05-S004	1	Piperaquine	.	.	2	0	960	0	1	20	185	69.7	.	2	.	0
3106	.	QP13C05-S004	28	QP13C05	1	960mgPiperaquine	3	4	76.2	4	4	HOURS	1	log(Parasitemia:::Total:::Mean)	10.24552941	10.24552941	log(p/mL)	2.302585093	0	0	0	0	.	0	0	.	0	0	960	.	.	.	QP13C05-S004	1	Piperaquine	.	.	2	0	960	0	1	20	185	69.7	.	4	.	0
3109	.	QP13C05-S004	28	QP13C05	1	960mgPiperaquine	3	8.05	80.25	8.05	8.05	HOURS	1	log(Parasitemia:::Total:::Mean)	9.254885699	9.254885699	log(p/mL)	2.302585093	0	0	0	0	.	0	0	.	0	0	960	.	.	.	QP13C05-S004	1	Piperaquine	.	.	2	0	960	0	1	20	185	69.7	.	8.05	.	0
3111	.	QP13C05-S004	28	QP13C05	1	960mgPiperaquine	3	12.05	84.25	12.05	12.05	HOURS	1	log(Parasitemia:::Total:::Mean)	8.514319626	8.514319626	log(p/mL)	2.302585093	0	0	0	0	.	0	0	.	0	0	960	.	.	.	QP13C05-S004	1	Piperaquine	.	.	2	0	960	0	1	20	185	69.7	.	12.05	.	0
3113	.	QP13C05-S004	28	QP13C05	1	960mgPiperaquine	3	24.09	96.29	24.09	24.09	HOURS	1	log(Parasitemia:::Total:::Mean)	5.209086233	5.209086233	log(p/mL)	2.302585093	0	0	0	0	.	0	0	.	0	0	960	.	.	.	QP13C05-S004	1	Piperaquine	.	.	2	0	960	0	1	20	185	69.7	.	24.09	.	0
3115	.	QP13C05-S004	28	QP13C05	1	960mgPiperaquine	3	30	102.2	30	30	HOURS	1	log(Parasitemia:::Total:::Mean)	4.767689115	4.767689115	log(p/mL)	2.302585093	0	0	0	0	.	0	0	.	0	0	960	.	.	.	QP13C05-S004	1	Piperaquine	.	.	2	0	960	0	1	20	185	69.7	.	30	.	0
3116	.	QP13C05-S004	28	QP13C05	1	960mgPiperaquine	3	36.07	108.27	36.07	36.07	HOURS	1	log(Parasitemia:::Total:::Mean)	3.786859862	3.786859862	log(p/mL)	2.302585093	0	0	0	0	.	0	0	.	0	0	960	.	.	.	QP13C05-S004	1	Piperaquine	.	.	2	0	960	0	1	20	185	69.7	.	36.07	.	0
3117	.	QP13C05-S004	28	QP13C05	1	960mgPiperaquine	3	48.15	120.35	48.15	48.15	HOURS	1	log(Parasitemia:::Total:::Mean)	2.944967421	2.944967421	log(p/mL)	2.302585093	0	0	0	0	.	0	0	.	0	0	960	.	.	.	QP13C05-S004	1	Piperaquine	.	.	2	0	960	0	1	20	185	69.7	.	48.15	.	0
3119	.	QP13C05-S004	28	QP13C05	1	960mgPiperaquine	3	59.3	131.5	59.3	59.3	HOURS	1	log(Parasitemia:::Total:::Mean)	1.781061609	2.302585093	log(p/mL)	2.302585093	1	0	0	0	.	0	0	.	0	0	960	.	.	.	QP13C05-S004	1	Piperaquine	.	.	2	0	960	0	1	20	185	69.7	.	59.3	.	0
3123	.	QP13C05-S004	28	QP13C05	1	960mgPiperaquine	3	95.85	168.05	95.85	95.85	HOURS	1	log(Parasitemia:::Total:::Mean)	0.962549855	2.302585093	log(p/mL)	2.302585093	1	0	0	0	.	0	0	.	0	0	960	.	.	.	QP13C05-S004	1	Piperaquine	.	.	2	0	960	0	1	20	185	69.7	.	95.85	.	0
3125	.	QP13C05-S004	28	QP13C05	1	960mgPiperaquine	3	120.04	192.24	120.04	120.04	HOURS	1	log(Parasitemia:::Total:::Mean)	1.609437912	2.302585093	log(p/mL)	2.302585093	1	0	0	0	.	0	0	.	0	0	960	.	.	.	QP13C05-S004	1	Piperaquine	.	.	2	0	960	0	1	20	185	69.7	.	120.04	.	0
3126	.	QP13C05-S004	28	QP13C05	1	960mgPiperaquine	3	143.97	216.17	143.97	143.97	HOURS	1	log(Parasitemia:::Total:::Mean)	1.609437912	2.302585093	log(p/mL)	2.302585093	1	0	0	0	.	0	0	.	0	0	960	.	.	.	QP13C05-S004	1	Piperaquine	.	.	2	0	960	0	1	20	185	69.7	.	143.97	.	0
3128	.	QP13C05-S004	28	QP13C05	1	960mgPiperaquine	3	168.27	240.47	168.27	168.27	HOURS	1	log(Parasitemia:::Total:::Mean)	1.609437912	2.302585093	log(p/mL)	2.302585093	1	0	0	0	.	0	0	.	0	0	960	.	.	.	QP13C05-S004	1	Piperaquine	.	.	2	0	960	0	1	20	185	69.7	.	168.27	.	0
3129	.	QP13C05-S004	28	QP13C05	1	960mgPiperaquine	3	192.17	264.37	192.17	192.17	HOURS	1	log(Parasitemia:::Total:::Mean)	1.609437912	2.302585093	log(p/mL)	2.302585093	1	0	0	0	.	0	0	.	0	0	960	.	.	.	QP13C05-S004	1	Piperaquine	.	.	2	0	960	0	1	20	185	69.7	.	192.17	.	0
3131	.	QP13C05-S004	28	QP13C05	1	960mgPiperaquine	3	216.1	288.3	216.1	216.1	HOURS	1	log(Parasitemia:::Total:::Mean)	1.609437912	2.302585093	log(p/mL)	2.302585093	1	0	0	0	.	0	0	.	0	0	960	.	.	.	QP13C05-S004	1	Piperaquine	.	.	2	0	960	0	1	20	185	69.7	.	216.1	.	0
3132	.	QP13C05-S004	28	QP13C05	1	960mgPiperaquine	3	264.07	336.27	264.07	264.07	HOURS	1	log(Parasitemia:::Total:::Mean)	1.609437912	2.302585093	log(p/mL)	2.302585093	1	0	0	0	.	0	0	.	0	0	960	.	.	.	QP13C05-S004	1	Piperaquine	.	.	2	0	960	0	1	20	185	69.7	.	264.07	.	0
3134	.	QP13C05-S004	28	QP13C05	1	960mgPiperaquine	3	288.22	360.42	288.22	288.22	HOURS	1	log(Parasitemia:::Total:::Mean)	1.609437912	2.302585093	log(p/mL)	2.302585093	1	0	0	0	.	0	0	.	0	0	960	.	.	.	QP13C05-S004	1	Piperaquine	.	.	2	0	960	0	1	20	185	69.7	.	288.22	.	0
3135	.	QP13C05-S004	28	QP13C05	1	960mgPiperaquine	3	336.04	408.24	336.04	336.04	HOURS	1	log(Parasitemia:::Total:::Mean)	1.609437912	2.302585093	log(p/mL)	2.302585093	1	0	0	0	.	0	0	.	0	0	960	.	.	.	QP13C05-S004	1	Piperaquine	.	.	2	0	960	0	1	20	185	69.7	.	336.04	.	0
3137	.	QP13C05-S004	28	QP13C05	1	960mgPiperaquine	3	384	456.2	384	384	HOURS	1	log(Parasitemia:::Total:::Mean)	1.609437912	2.302585093	log(p/mL)	2.302585093	1	0	0	0	.	0	0	.	0	0	960	.	.	.	QP13C05-S004	1	Piperaquine	.	.	2	0	960	0	1	20	185	69.7	.	384	.	0
3142	.	QP13C05-S005	29	QP13C05	1	960mgPiperaquine	3	-72.85	0	0	-72.85	HOURS	1	log(Parasitemia:::Total:::Mean)	1.924873533	2.302585093	log(p/mL)	2.302585093	1	0	0	0	.	0	0	.	0	0	0	.	.	.	QP13C05-S005	1	Piperaquine	.	.	2	0	960	0	1	19	171	72.4	.	-72.85	.	0
3143	.	QP13C05-S005	29	QP13C05	1	960mgPiperaquine	3	-48.7	24.15	0	-48.7	HOURS	1	log(Parasitemia:::Total:::Mean)	4.529520439	4.529520439	log(p/mL)	2.302585093	0	0	0	0	.	0	0	.	0	0	0	.	.	.	QP13C05-S005	1	Piperaquine	.	.	2	0	960	0	1	19	171	72.4	.	-48.7	.	0
3144	.	QP13C05-S005	29	QP13C05	1	960mgPiperaquine	3	-36.9	35.95	0	-36.9	HOURS	1	log(Parasitemia:::Total:::Mean)	5.09998433	5.09998433	log(p/mL)	2.302585093	0	0	0	0	.	0	0	.	0	0	0	.	.	.	QP13C05-S005	1	Piperaquine	.	.	2	0	960	0	1	19	171	72.4	.	-36.9	.	0
3145	.	QP13C05-S005	29	QP13C05	1	960mgPiperaquine	3	-24.75	48.1	0	-24.75	HOURS	1	log(Parasitemia:::Total:::Mean)	4.656981302	4.656981302	log(p/mL)	2.302585093	0	0	0	0	.	0	0	.	0	0	0	.	.	.	QP13C05-S005	1	Piperaquine	.	.	2	0	960	0	1	19	171	72.4	.	-24.75	.	0
3146	.	QP13C05-S005	29	QP13C05	1	960mgPiperaquine	3	-12.71	60.14	0	-12.71	HOURS	1	log(Parasitemia:::Total:::Mean)	6.830241599	6.830241599	log(p/mL)	2.302585093	0	0	0	0	.	0	0	.	0	0	0	.	.	.	QP13C05-S005	1	Piperaquine	.	.	2	0	960	0	1	19	171	72.4	.	-12.71	.	0
3147	.	QP13C05-S005	29	QP13C05	1	960mgPiperaquine	3	-0.41	72.44	0	-0.41	HOURS	1	log(Parasitemia:::Total:::Mean)	8.44711449	8.44711449	log(p/mL)	2.302585093	0	0	0	0	.	0	0	.	0	0	0	.	.	.	QP13C05-S005	1	Piperaquine	.	.	2	0	960	0	1	19	171	72.4	.	-0.41	.	0
3148	.	QP13C05-S005	29	QP13C05	1	960mgPiperaquine	3	0	72.85	0	0	HOURS	.	Piperaquine:::Dose	960	0	mg	.	0	1	1	960	2	0	0	ORAL	0	0	960	.	.	.	QP13C05-S005	1	Piperaquine	.	.	2	0	960	0	1	19	171	72.4	.	0	.	0
3151	.	QP13C05-S005	29	QP13C05	1	960mgPiperaquine	3	2	74.85	2	2	HOURS	1	log(Parasitemia:::Total:::Mean)	7.188594239	7.188594239	log(p/mL)	2.302585093	0	0	0	0	.	0	0	.	0	0	960	.	.	.	QP13C05-S005	1	Piperaquine	.	.	2	0	960	0	1	19	171	72.4	.	2	.	0
3154	.	QP13C05-S005	29	QP13C05	1	960mgPiperaquine	3	4	76.85	4	4	HOURS	1	log(Parasitemia:::Total:::Mean)	6.972595895	6.972595895	log(p/mL)	2.302585093	0	0	0	0	.	0	0	.	0	0	960	.	.	.	QP13C05-S005	1	Piperaquine	.	.	2	0	960	0	1	19	171	72.4	.	4	.	0
3157	.	QP13C05-S005	29	QP13C05	1	960mgPiperaquine	3	8.05	80.9	8.05	8.05	HOURS	1	log(Parasitemia:::Total:::Mean)	6.504532131	6.504532131	log(p/mL)	2.302585093	0	0	0	0	.	0	0	.	0	0	960	.	.	.	QP13C05-S005	1	Piperaquine	.	.	2	0	960	0	1	19	171	72.4	.	8.05	.	0
3159	.	QP13C05-S005	29	QP13C05	1	960mgPiperaquine	3	12.04	84.89	12.04	12.04	HOURS	1	log(Parasitemia:::Total:::Mean)	6.632882165	6.632882165	log(p/mL)	2.302585093	0	0	0	0	.	0	0	.	0	0	960	.	.	.	QP13C05-S005	1	Piperaquine	.	.	2	0	960	0	1	19	171	72.4	.	12.04	.	0
3176	.	QP13C05-S005	29	QP13C05	1	960mgPiperaquine	3	167.3	240.15	167.3	167.3	HOURS	1	log(Parasitemia:::Total:::Mean)	1.631296706	2.302585093	log(p/mL)	2.302585093	1	0	0	0	.	0	0	.	0	0	960	.	.	.	QP13C05-S005	1	Piperaquine	.	.	2	0	960	0	1	19	171	72.4	.	167.3	.	0
3177	.	QP13C05-S005	29	QP13C05	1	960mgPiperaquine	3	191.22	264.07	191.22	191.22	HOURS	1	log(Parasitemia:::Total:::Mean)	1.486114696	2.302585093	log(p/mL)	2.302585093	1	0	0	0	.	0	0	.	0	0	960	.	.	.	QP13C05-S005	1	Piperaquine	.	.	2	0	960	0	1	19	171	72.4	.	191.22	.	0
3182	.	QP13C05-S005	29	QP13C05	1	960mgPiperaquine	3	287.67	360.52	287.67	287.67	HOURS	1	log(Parasitemia:::Total:::Mean)	1.609437912	2.302585093	log(p/mL)	2.302585093	1	0	0	0	.	0	0	.	0	0	960	.	.	.	QP13C05-S005	1	Piperaquine	.	.	2	0	960	0	1	19	171	72.4	.	287.67	.	0
3183	.	QP13C05-S005	29	QP13C05	1	960mgPiperaquine	3	311.44	384.29	311.44	311.44	HOURS	1	log(Parasitemia:::Total:::Mean)	2.08726651	2.302585093	log(p/mL)	2.302585093	1	0	0	0	.	0	0	.	0	0	960	.	.	.	QP13C05-S005	1	Piperaquine	.	.	2	0	960	0	1	19	171	72.4	.	311.44	.	0
3192	.	QP13C05-S006	30	QP13C05	1	640mgPiperaquine	4	-73.19	24.11	0	-73.19	HOURS	1	log(Parasitemia:::Total:::Mean)	5.147426969	5.147426969	log(p/mL)	2.302585093	0	0	0	0	.	0	0	.	0	0	0	.	.	.	QP13C05-S006	1	Piperaquine	.	.	2	0	640	0	1	24	180	68.9	.	-73.19	.	0
3193	.	QP13C05-S006	30	QP13C05	1	640mgPiperaquine	4	-61.44	35.86	0	-61.44	HOURS	1	log(Parasitemia:::Total:::Mean)	5.181644926	5.181644926	log(p/mL)	2.302585093	0	0	0	0	.	0	0	.	0	0	0	.	.	.	QP13C05-S006	1	Piperaquine	.	.	2	0	640	0	1	24	180	68.9	.	-61.44	.	0
3194	.	QP13C05-S006	30	QP13C05	1	640mgPiperaquine	4	-48.7	48.6	0	-48.7	HOURS	1	log(Parasitemia:::Total:::Mean)	4.898370387	4.898370387	log(p/mL)	2.302585093	0	0	0	0	.	0	0	.	0	0	0	.	.	.	QP13C05-S006	1	Piperaquine	.	.	2	0	640	0	1	24	180	68.9	.	-48.7	.	0
3195	.	QP13C05-S006	30	QP13C05	1	640mgPiperaquine	4	-41.7	55.6	0	-41.7	HOURS	1	log(Parasitemia:::Total:::Mean)	6.262084247	6.262084247	log(p/mL)	2.302585093	0	0	0	0	.	0	0	.	0	0	0	.	.	.	QP13C05-S006	1	Piperaquine	.	.	2	0	640	0	1	24	180	68.9	.	-41.7	.	0
3196	.	QP13C05-S006	30	QP13C05	1	640mgPiperaquine	4	-25.25	72.05	0	-25.25	HOURS	1	log(Parasitemia:::Total:::Mean)	8.291870199	8.291870199	log(p/mL)	2.302585093	0	0	0	0	.	0	0	.	0	0	0	.	.	.	QP13C05-S006	1	Piperaquine	.	.	2	0	640	0	1	24	180	68.9	.	-25.25	.	0
3197	.	QP13C05-S006	30	QP13C05	1	640mgPiperaquine	4	-13.77	83.53	0	-13.77	HOURS	1	log(Parasitemia:::Total:::Mean)	7.78859178	7.78859178	log(p/mL)	2.302585093	0	0	0	0	.	0	0	.	0	0	0	.	.	.	QP13C05-S006	1	Piperaquine	.	.	2	0	640	0	1	24	180	68.9	.	-13.77	.	0
3198	.	QP13C05-S006	30	QP13C05	1	640mgPiperaquine	4	-0.39	96.91	0	-0.39	HOURS	1	log(Parasitemia:::Total:::Mean)	9.226179436	9.226179436	log(p/mL)	2.302585093	0	0	0	0	.	0	0	.	0	0	0	.	.	.	QP13C05-S006	1	Piperaquine	.	.	2	0	640	0	1	24	180	68.9	.	-0.39	.	0
3199	.	QP13C05-S006	30	QP13C05	1	640mgPiperaquine	4	0	97.3	0	0	HOURS	.	Piperaquine:::Dose	640	0	mg	.	0	1	1	640	2	0	0	ORAL	0	0	640	.	.	.	QP13C05-S006	1	Piperaquine	.	.	2	0	640	0	1	24	180	68.9	.	0	.	0
3202	.	QP13C05-S006	30	QP13C05	1	640mgPiperaquine	4	2	99.3	2	2	HOURS	1	log(Parasitemia:::Total:::Mean)	10.37131174	10.37131174	log(p/mL)	2.302585093	0	0	0	0	.	0	0	.	0	0	640	.	.	.	QP13C05-S006	1	Piperaquine	.	.	2	0	640	0	1	24	180	68.9	.	2	.	0
3205	.	QP13C05-S006	30	QP13C05	1	640mgPiperaquine	4	4.1	101.4	4.1	4.1	HOURS	1	log(Parasitemia:::Total:::Mean)	8.938497364	8.938497364	log(p/mL)	2.302585093	0	0	0	0	.	0	0	.	0	0	640	.	.	.	QP13C05-S006	1	Piperaquine	.	.	2	0	640	0	1	24	180	68.9	.	4.1	.	0
3208	.	QP13C05-S006	30	QP13C05	1	640mgPiperaquine	4	8.08	105.38	8.08	8.08	HOURS	1	log(Parasitemia:::Total:::Mean)	11.32769693	11.32769693	log(p/mL)	2.302585093	0	0	0	0	.	0	0	.	0	0	640	.	.	.	QP13C05-S006	1	Piperaquine	.	.	2	0	640	0	1	24	180	68.9	.	8.08	.	0
3210	.	QP13C05-S006	30	QP13C05	1	640mgPiperaquine	4	12.11	109.41	12.11	12.11	HOURS	1	log(Parasitemia:::Total:::Mean)	10.44257476	10.44257476	log(p/mL)	2.302585093	0	0	0	0	.	0	0	.	0	0	640	.	.	.	QP13C05-S006	1	Piperaquine	.	.	2	0	640	0	1	24	180	68.9	.	12.11	.	0
3212	.	QP13C05-S006	30	QP13C05	1	640mgPiperaquine	4	16	113.3	16	16	HOURS	1	log(Parasitemia:::Total:::Mean)	10.4157635	10.4157635	log(p/mL)	2.302585093	0	0	0	0	.	0	0	.	0	0	640	.	.	.	QP13C05-S006	1	Piperaquine	.	.	2	0	640	0	1	24	180	68.9	.	16	.	0
3213	.	QP13C05-S006	30	QP13C05	1	640mgPiperaquine	4	20.08	117.38	20.08	20.08	HOURS	1	log(Parasitemia:::Total:::Mean)	9.376752294	9.376752294	log(p/mL)	2.302585093	0	0	0	0	.	0	0	.	0	0	640	.	.	.	QP13C05-S006	1	Piperaquine	.	.	2	0	640	0	1	24	180	68.9	.	20.08	.	0
3214	.	QP13C05-S006	30	QP13C05	1	640mgPiperaquine	4	24.11	121.41	24.11	24.11	HOURS	1	log(Parasitemia:::Total:::Mean)	8.123989326	8.123989326	log(p/mL)	2.302585093	0	0	0	0	.	0	0	.	0	0	640	.	.	.	QP13C05-S006	1	Piperaquine	.	.	2	0	640	0	1	24	180	68.9	.	24.11	.	0
3216	.	QP13C05-S006	30	QP13C05	1	640mgPiperaquine	4	30	127.3	30	30	HOURS	1	log(Parasitemia:::Total:::Mean)	6.376401075	6.376401075	log(p/mL)	2.302585093	0	0	0	0	.	0	0	.	0	0	640	.	.	.	QP13C05-S006	1	Piperaquine	.	.	2	0	640	0	1	24	180	68.9	.	30	.	0
3217	.	QP13C05-S006	30	QP13C05	1	640mgPiperaquine	4	36	133.3	36	36	HOURS	1	log(Parasitemia:::Total:::Mean)	5.447687823	5.447687823	log(p/mL)	2.302585093	0	0	0	0	.	0	0	.	0	0	640	.	.	.	QP13C05-S006	1	Piperaquine	.	.	2	0	640	0	1	24	180	68.9	.	36	.	0
3218	.	QP13C05-S006	30	QP13C05	1	640mgPiperaquine	4	48.05	145.35	48.05	48.05	HOURS	1	log(Parasitemia:::Total:::Mean)	4.248909836	4.248909836	log(p/mL)	2.302585093	0	0	0	0	.	0	0	.	0	0	640	.	.	.	QP13C05-S006	1	Piperaquine	.	.	2	0	640	0	1	24	180	68.9	.	48.05	.	0
3220	.	QP13C05-S006	30	QP13C05	1	640mgPiperaquine	4	57.98	155.28	57.98	57.98	HOURS	1	log(Parasitemia:::Total:::Mean)	4.284537013	4.284537013	log(p/mL)	2.302585093	0	0	0	0	.	0	0	.	0	0	640	.	.	.	QP13C05-S006	1	Piperaquine	.	.	2	0	640	0	1	24	180	68.9	.	57.98	.	0
3221	.	QP13C05-S006	30	QP13C05	1	640mgPiperaquine	4	72.23	169.53	72.23	72.23	HOURS	1	log(Parasitemia:::Total:::Mean)	3.654364632	3.654364632	log(p/mL)	2.302585093	0	0	0	0	.	0	0	.	0	0	640	.	.	.	QP13C05-S006	1	Piperaquine	.	.	2	0	640	0	1	24	180	68.9	.	72.23	.	0
3226	.	QP13C05-S006	30	QP13C05	1	640mgPiperaquine	4	119.58	216.88	119.58	119.58	HOURS	1	log(Parasitemia:::Total:::Mean)	1.232234388	2.302585093	log(p/mL)	2.302585093	1	0	0	0	.	0	0	.	0	0	640	.	.	.	QP13C05-S006	1	Piperaquine	.	.	2	0	640	0	1	24	180	68.9	.	119.58	.	0
3227	.	QP13C05-S006	30	QP13C05	1	640mgPiperaquine	4	143.55	240.85	143.55	143.55	HOURS	1	log(Parasitemia:::Total:::Mean)	1.609437912	2.302585093	log(p/mL)	2.302585093	1	0	0	0	.	0	0	.	0	0	640	.	.	.	QP13C05-S006	1	Piperaquine	.	.	2	0	640	0	1	24	180	68.9	.	143.55	.	0
3229	.	QP13C05-S006	30	QP13C05	1	640mgPiperaquine	4	166.66	263.96	166.66	166.66	HOURS	1	log(Parasitemia:::Total:::Mean)	1.609437912	2.302585093	log(p/mL)	2.302585093	1	0	0	0	.	0	0	.	0	0	640	.	.	.	QP13C05-S006	1	Piperaquine	.	.	2	0	640	0	1	24	180	68.9	.	166.66	.	0
3230	.	QP13C05-S006	30	QP13C05	1	640mgPiperaquine	4	167.53	264.83	167.53	167.53	HOURS	1	log(Parasitemia:::Total:::Mean)	1.609437912	2.302585093	log(p/mL)	2.302585093	1	0	0	0	.	0	0	.	0	0	640	.	.	.	QP13C05-S006	1	Piperaquine	.	.	2	0	640	0	1	24	180	68.9	.	167.53	.	0
3233	.	QP13C05-S006	30	QP13C05	1	640mgPiperaquine	4	264.45	361.75	264.45	264.45	HOURS	1	log(Parasitemia:::Total:::Mean)	1.914743171	2.302585093	log(p/mL)	2.302585093	1	0	0	0	.	0	0	.	0	0	640	.	.	.	QP13C05-S006	1	Piperaquine	.	.	2	0	640	0	1	24	180	68.9	.	264.45	.	0
3235	.	QP13C05-S006	30	QP13C05	1	640mgPiperaquine	4	311.95	409.25	311.95	311.95	HOURS	1	log(Parasitemia:::Total:::Mean)	5.259096653	5.259096653	log(p/mL)	2.302585093	0	0	0	0	.	0	0	.	0	0	640	.	.	.	QP13C05-S006	1	Piperaquine	.	.	2	0	640	0	1	24	180	68.9	.	311.95	.	0
3237	.	QP13C05-S006	30	QP13C05	1	640mgPiperaquine	4	408.61	505.91	408.61	408.61	HOURS	1	log(Parasitemia:::Total:::Mean)	9.022926043	9.022926043	log(p/mL)	2.302585093	0	0	0	0	.	0	0	.	0	0	640	.	.	.	QP13C05-S006	1	Piperaquine	.	.	2	0	640	0	1	24	180	68.9	.	408.61	.	0
3242	.	QP13C05-S007	31	QP13C05	1	640mgPiperaquine	4	-74.19	23.38	0	-74.19	HOURS	1	log(Parasitemia:::Total:::Mean)	5.081491231	5.081491231	log(p/mL)	2.302585093	0	0	0	0	.	0	0	.	0	0	0	.	.	.	QP13C05-S007	1	Piperaquine	.	.	2	0	640	0	1	30	174	71.5	.	-74.19	.	0
3243	.	QP13C05-S007	31	QP13C05	1	640mgPiperaquine	4	-62.24	35.33	0	-62.24	HOURS	1	log(Parasitemia:::Total:::Mean)	4.517522879	4.517522879	log(p/mL)	2.302585093	0	0	0	0	.	0	0	.	0	0	0	.	.	.	QP13C05-S007	1	Piperaquine	.	.	2	0	640	0	1	30	174	71.5	.	-62.24	.	0
3244	.	QP13C05-S007	31	QP13C05	1	640mgPiperaquine	4	-49.47	48.1	0	-49.47	HOURS	1	log(Parasitemia:::Total:::Mean)	4.277054544	4.277054544	log(p/mL)	2.302585093	0	0	0	0	.	0	0	.	0	0	0	.	.	.	QP13C05-S007	1	Piperaquine	.	.	2	0	640	0	1	30	174	71.5	.	-49.47	.	0
3245	.	QP13C05-S007	31	QP13C05	1	640mgPiperaquine	4	-37.87	59.7	0	-37.87	HOURS	1	log(Parasitemia:::Total:::Mean)	5.231445122	5.231445122	log(p/mL)	2.302585093	0	0	0	0	.	0	0	.	0	0	0	.	.	.	QP13C05-S007	1	Piperaquine	.	.	2	0	640	0	1	30	174	71.5	.	-37.87	.	0
3246	.	QP13C05-S007	31	QP13C05	1	640mgPiperaquine	4	-26.04	71.53	0	-26.04	HOURS	1	log(Parasitemia:::Total:::Mean)	6.447494246	6.447494246	log(p/mL)	2.302585093	0	0	0	0	.	0	0	.	0	0	0	.	.	.	QP13C05-S007	1	Piperaquine	.	.	2	0	640	0	1	30	174	71.5	.	-26.04	.	0
3247	.	QP13C05-S007	31	QP13C05	1	640mgPiperaquine	4	-14.17	83.4	0	-14.17	HOURS	1	log(Parasitemia:::Total:::Mean)	6.416549442	6.416549442	log(p/mL)	2.302585093	0	0	0	0	.	0	0	.	0	0	0	.	.	.	QP13C05-S007	1	Piperaquine	.	.	2	0	640	0	1	30	174	71.5	.	-14.17	.	0
3248	.	QP13C05-S007	31	QP13C05	1	640mgPiperaquine	4	-0.3	97.27	0	-0.3	HOURS	1	log(Parasitemia:::Total:::Mean)	9.27629834	9.27629834	log(p/mL)	2.302585093	0	0	0	0	.	0	0	.	0	0	0	.	.	.	QP13C05-S007	1	Piperaquine	.	.	2	0	640	0	1	30	174	71.5	.	-0.3	.	0
3249	.	QP13C05-S007	31	QP13C05	1	640mgPiperaquine	4	0	97.57	0	0	HOURS	.	Piperaquine:::Dose	640	0	mg	.	0	1	1	640	2	0	0	ORAL	0	0	640	.	.	.	QP13C05-S007	1	Piperaquine	.	.	2	0	640	0	1	30	174	71.5	.	0	.	0
3252	.	QP13C05-S007	31	QP13C05	1	640mgPiperaquine	4	2	99.57	2	2	HOURS	1	log(Parasitemia:::Total:::Mean)	9.908718602	9.908718602	log(p/mL)	2.302585093	0	0	0	0	.	0	0	.	0	0	640	.	.	.	QP13C05-S007	1	Piperaquine	.	.	2	0	640	0	1	30	174	71.5	.	2	.	0
3255	.	QP13C05-S007	31	QP13C05	1	640mgPiperaquine	4	3.95	101.52	3.95	3.95	HOURS	1	log(Parasitemia:::Total:::Mean)	8.696012118	8.696012118	log(p/mL)	2.302585093	0	0	0	0	.	0	0	.	0	0	640	.	.	.	QP13C05-S007	1	Piperaquine	.	.	2	0	640	0	1	30	174	71.5	.	3.95	.	0
3258	.	QP13C05-S007	31	QP13C05	1	640mgPiperaquine	4	8	105.57	8	8	HOURS	1	log(Parasitemia:::Total:::Mean)	9.264775579	9.264775579	log(p/mL)	2.302585093	0	0	0	0	.	0	0	.	0	0	640	.	.	.	QP13C05-S007	1	Piperaquine	.	.	2	0	640	0	1	30	174	71.5	.	8	.	0
3260	.	QP13C05-S007	31	QP13C05	1	640mgPiperaquine	4	12	109.57	12	12	HOURS	1	log(Parasitemia:::Total:::Mean)	10.11254636	10.11254636	log(p/mL)	2.302585093	0	0	0	0	.	0	0	.	0	0	640	.	.	.	QP13C05-S007	1	Piperaquine	.	.	2	0	640	0	1	30	174	71.5	.	12	.	0
3262	.	QP13C05-S007	31	QP13C05	1	640mgPiperaquine	4	16	113.57	16	16	HOURS	1	log(Parasitemia:::Total:::Mean)	8.752845592	8.752845592	log(p/mL)	2.302585093	0	0	0	0	.	0	0	.	0	0	640	.	.	.	QP13C05-S007	1	Piperaquine	.	.	2	0	640	0	1	30	174	71.5	.	16	.	0
3263	.	QP13C05-S007	31	QP13C05	1	640mgPiperaquine	4	20	117.57	20	20	HOURS	1	log(Parasitemia:::Total:::Mean)	8.554933519	8.554933519	log(p/mL)	2.302585093	0	0	0	0	.	0	0	.	0	0	640	.	.	.	QP13C05-S007	1	Piperaquine	.	.	2	0	640	0	1	30	174	71.5	.	20	.	0
3264	.	QP13C05-S007	31	QP13C05	1	640mgPiperaquine	4	24	121.57	24	24	HOURS	1	log(Parasitemia:::Total:::Mean)	7.665222425	7.665222425	log(p/mL)	2.302585093	0	0	0	0	.	0	0	.	0	0	640	.	.	.	QP13C05-S007	1	Piperaquine	.	.	2	0	640	0	1	30	174	71.5	.	24	.	0
3266	.	QP13C05-S007	31	QP13C05	1	640mgPiperaquine	4	30	127.57	30	30	HOURS	1	log(Parasitemia:::Total:::Mean)	5.6766101	5.6766101	log(p/mL)	2.302585093	0	0	0	0	.	0	0	.	0	0	640	.	.	.	QP13C05-S007	1	Piperaquine	.	.	2	0	640	0	1	30	174	71.5	.	30	.	0
3267	.	QP13C05-S007	31	QP13C05	1	640mgPiperaquine	4	36.03	133.6	36.03	36.03	HOURS	1	log(Parasitemia:::Total:::Mean)	5.259096653	5.259096653	log(p/mL)	2.302585093	0	0	0	0	.	0	0	.	0	0	640	.	.	.	QP13C05-S007	1	Piperaquine	.	.	2	0	640	0	1	30	174	71.5	.	36.03	.	0
3268	.	QP13C05-S007	31	QP13C05	1	640mgPiperaquine	4	48.23	145.8	48.23	48.23	HOURS	1	log(Parasitemia:::Total:::Mean)	6.189828069	6.189828069	log(p/mL)	2.302585093	0	0	0	0	.	0	0	.	0	0	640	.	.	.	QP13C05-S007	1	Piperaquine	.	.	2	0	640	0	1	30	174	71.5	.	48.23	.	0
3270	.	QP13C05-S007	31	QP13C05	1	640mgPiperaquine	4	58.06	155.63	58.06	58.06	HOURS	1	log(Parasitemia:::Total:::Mean)	4.545746766	4.545746766	log(p/mL)	2.302585093	0	0	0	0	.	0	0	.	0	0	640	.	.	.	QP13C05-S007	1	Piperaquine	.	.	2	0	640	0	1	30	174	71.5	.	58.06	.	0
3272	.	QP13C05-S007	31	QP13C05	1	640mgPiperaquine	4	81.96	179.53	81.96	81.96	HOURS	1	log(Parasitemia:::Total:::Mean)	5.426150738	5.426150738	log(p/mL)	2.302585093	0	0	0	0	.	0	0	.	0	0	640	.	.	.	QP13C05-S007	1	Piperaquine	.	.	2	0	640	0	1	30	174	71.5	.	81.96	.	0
3273	.	QP13C05-S007	31	QP13C05	1	640mgPiperaquine	4	93.85	191.42	93.85	93.85	HOURS	1	log(Parasitemia:::Total:::Mean)	5.856933654	5.856933654	log(p/mL)	2.302585093	0	0	0	0	.	0	0	.	0	0	640	.	.	.	QP13C05-S007	1	Piperaquine	.	.	2	0	640	0	1	30	174	71.5	.	93.85	.	0
3274	.	QP13C05-S007	31	QP13C05	1	640mgPiperaquine	4	94.65	192.22	94.65	94.65	HOURS	1	log(Parasitemia:::Total:::Mean)	1.395863812	2.302585093	log(p/mL)	2.302585093	1	0	0	0	.	0	0	.	0	0	640	.	.	.	QP13C05-S007	1	Piperaquine	.	.	2	0	640	0	1	30	174	71.5	.	94.65	.	0
3276	.	QP13C05-S007	31	QP13C05	1	640mgPiperaquine	4	142.08	239.65	142.08	142.08	HOURS	1	log(Parasitemia:::Total:::Mean)	6.207590526	6.207590526	log(p/mL)	2.302585093	0	0	0	0	.	0	0	.	0	0	640	.	.	.	QP13C05-S007	1	Piperaquine	.	.	2	0	640	0	1	30	174	71.5	.	142.08	.	0
3278	.	QP13C05-S007	31	QP13C05	1	640mgPiperaquine	4	166.83	264.4	166.83	166.83	HOURS	1	log(Parasitemia:::Total:::Mean)	7.50559228	7.50559228	log(p/mL)	2.302585093	0	0	0	0	.	0	0	.	0	0	640	.	.	.	QP13C05-S007	1	Piperaquine	.	.	2	0	640	0	1	30	174	71.5	.	166.83	.	0
3279	.	QP13C05-S007	31	QP13C05	1	640mgPiperaquine	4	190.45	288.02	190.45	190.45	HOURS	1	log(Parasitemia:::Total:::Mean)	9.873316675	9.873316675	log(p/mL)	2.302585093	0	0	0	0	.	0	0	.	0	0	640	.	.	.	QP13C05-S007	1	Piperaquine	.	.	2	0	640	0	1	30	174	71.5	.	190.45	.	0
3291	.	QP13C05-S008	32	QP13C05	1	640mgPiperaquine	4	-72.18	25.8	0	-72.18	HOURS	1	log(Parasitemia:::Total:::Mean)	3.73398411	3.73398411	log(p/mL)	2.302585093	0	0	0	0	.	0	0	.	0	0	0	.	.	.	QP13C05-S008	1	Piperaquine	.	.	2	0	640	0	1	25	178	69.9	.	-72.18	.	0
3292	.	QP13C05-S008	32	QP13C05	1	640mgPiperaquine	4	-61.27	36.71	0	-61.27	HOURS	1	log(Parasitemia:::Total:::Mean)	4.913296353	4.913296353	log(p/mL)	2.302585093	0	0	0	0	.	0	0	.	0	0	0	.	.	.	QP13C05-S008	1	Piperaquine	.	.	2	0	640	0	1	25	178	69.9	.	-61.27	.	0
3293	.	QP13C05-S008	32	QP13C05	1	640mgPiperaquine	4	-49.72	48.26	0	-49.72	HOURS	1	log(Parasitemia:::Total:::Mean)	2.04681563	2.302585093	log(p/mL)	2.302585093	1	0	0	0	.	0	0	.	0	0	0	.	.	.	QP13C05-S008	1	Piperaquine	.	.	2	0	640	0	1	25	178	69.9	.	-49.72	.	0
3294	.	QP13C05-S008	32	QP13C05	1	640mgPiperaquine	4	-36.82	61.16	0	-36.82	HOURS	1	log(Parasitemia:::Total:::Mean)	4.665542314	4.665542314	log(p/mL)	2.302585093	0	0	0	0	.	0	0	.	0	0	0	.	.	.	QP13C05-S008	1	Piperaquine	.	.	2	0	640	0	1	25	178	69.9	.	-36.82	.	0
3295	.	QP13C05-S008	32	QP13C05	1	640mgPiperaquine	4	-25.88	72.1	0	-25.88	HOURS	1	log(Parasitemia:::Total:::Mean)	7.159109446	7.159109446	log(p/mL)	2.302585093	0	0	0	0	.	0	0	.	0	0	0	.	.	.	QP13C05-S008	1	Piperaquine	.	.	2	0	640	0	1	25	178	69.9	.	-25.88	.	0
3296	.	QP13C05-S008	32	QP13C05	1	640mgPiperaquine	4	-12.67	85.31	0	-12.67	HOURS	1	log(Parasitemia:::Total:::Mean)	6.534491422	6.534491422	log(p/mL)	2.302585093	0	0	0	0	.	0	0	.	0	0	0	.	.	.	QP13C05-S008	1	Piperaquine	.	.	2	0	640	0	1	25	178	69.9	.	-12.67	.	0
3297	.	QP13C05-S008	32	QP13C05	1	640mgPiperaquine	4	-0.27	97.71	0	-0.27	HOURS	1	log(Parasitemia:::Total:::Mean)	8.071218987	8.071218987	log(p/mL)	2.302585093	0	0	0	0	.	0	0	.	0	0	0	.	.	.	QP13C05-S008	1	Piperaquine	.	.	2	0	640	0	1	25	178	69.9	.	-0.27	.	0
3298	.	QP13C05-S008	32	QP13C05	1	640mgPiperaquine	4	0	97.98	0	0	HOURS	.	Piperaquine:::Dose	640	0	mg	.	0	1	1	640	2	0	0	ORAL	0	0	640	.	.	.	QP13C05-S008	1	Piperaquine	.	.	2	0	640	0	1	25	178	69.9	.	0	.	0
3301	.	QP13C05-S008	32	QP13C05	1	640mgPiperaquine	4	2	99.98	2	2	HOURS	1	log(Parasitemia:::Total:::Mean)	8.485952002	8.485952002	log(p/mL)	2.302585093	0	0	0	0	.	0	0	.	0	0	640	.	.	.	QP13C05-S008	1	Piperaquine	.	.	2	0	640	0	1	25	178	69.9	.	2	.	0
3304	.	QP13C05-S008	32	QP13C05	1	640mgPiperaquine	4	4	101.98	4	4	HOURS	1	log(Parasitemia:::Total:::Mean)	9.730776321	9.730776321	log(p/mL)	2.302585093	0	0	0	0	.	0	0	.	0	0	640	.	.	.	QP13C05-S008	1	Piperaquine	.	.	2	0	640	0	1	25	178	69.9	.	4	.	0
3307	.	QP13C05-S008	32	QP13C05	1	640mgPiperaquine	4	8	105.98	8	8	HOURS	1	log(Parasitemia:::Total:::Mean)	10.22984339	10.22984339	log(p/mL)	2.302585093	0	0	0	0	.	0	0	.	0	0	640	.	.	.	QP13C05-S008	1	Piperaquine	.	.	2	0	640	0	1	25	178	69.9	.	8	.	0
3309	.	QP13C05-S008	32	QP13C05	1	640mgPiperaquine	4	12	109.98	12	12	HOURS	1	log(Parasitemia:::Total:::Mean)	8.794629825	8.794629825	log(p/mL)	2.302585093	0	0	0	0	.	0	0	.	0	0	640	.	.	.	QP13C05-S008	1	Piperaquine	.	.	2	0	640	0	1	25	178	69.9	.	12	.	0
3311	.	QP13C05-S008	32	QP13C05	1	640mgPiperaquine	4	16	113.98	16	16	HOURS	1	log(Parasitemia:::Total:::Mean)	8.389164717	8.389164717	log(p/mL)	2.302585093	0	0	0	0	.	0	0	.	0	0	640	.	.	.	QP13C05-S008	1	Piperaquine	.	.	2	0	640	0	1	25	178	69.9	.	16	.	0
3312	.	QP13C05-S008	32	QP13C05	1	640mgPiperaquine	4	20	117.98	20	20	HOURS	1	log(Parasitemia:::Total:::Mean)	7.687854226	7.687854226	log(p/mL)	2.302585093	0	0	0	0	.	0	0	.	0	0	640	.	.	.	QP13C05-S008	1	Piperaquine	.	.	2	0	640	0	1	25	178	69.9	.	20	.	0
3313	.	QP13C05-S008	32	QP13C05	1	640mgPiperaquine	4	24.02	122	24.02	24.02	HOURS	1	log(Parasitemia:::Total:::Mean)	5.774204939	5.774204939	log(p/mL)	2.302585093	0	0	0	0	.	0	0	.	0	0	640	.	.	.	QP13C05-S008	1	Piperaquine	.	.	2	0	640	0	1	25	178	69.9	.	24.02	.	0
3315	.	QP13C05-S008	32	QP13C05	1	640mgPiperaquine	4	30	127.98	30	30	HOURS	1	log(Parasitemia:::Total:::Mean)	2.415428273	2.415428273	log(p/mL)	2.302585093	0	0	0	0	.	0	0	.	0	0	640	.	.	.	QP13C05-S008	1	Piperaquine	.	.	2	0	640	0	1	25	178	69.9	.	30	.	0
3316	.	QP13C05-S008	32	QP13C05	1	640mgPiperaquine	4	36.02	134	36.02	36.02	HOURS	1	log(Parasitemia:::Total:::Mean)	1.481409438	2.302585093	log(p/mL)	2.302585093	1	0	0	0	.	0	0	.	0	0	640	.	.	.	QP13C05-S008	1	Piperaquine	.	.	2	0	640	0	1	25	178	69.9	.	36.02	.	0
3317	.	QP13C05-S008	32	QP13C05	1	640mgPiperaquine	4	48.28	146.26	48.28	48.28	HOURS	1	log(Parasitemia:::Total:::Mean)	1.954963667	2.302585093	log(p/mL)	2.302585093	1	0	0	0	.	0	0	.	0	0	640	.	.	.	QP13C05-S008	1	Piperaquine	.	.	2	0	640	0	1	25	178	69.9	.	48.28	.	0
3320	.	QP13C05-S008	32	QP13C05	1	640mgPiperaquine	4	69.9	167.88	69.9	69.9	HOURS	1	log(Parasitemia:::Total:::Mean)	2.178613419	2.302585093	log(p/mL)	2.302585093	1	0	0	0	.	0	0	.	0	0	640	.	.	.	QP13C05-S008	1	Piperaquine	.	.	2	0	640	0	1	25	178	69.9	.	69.9	.	0
3328	.	QP13C05-S008	32	QP13C05	1	640mgPiperaquine	4	167.28	265.26	167.28	167.28	HOURS	1	log(Parasitemia:::Total:::Mean)	1.699663004	2.302585093	log(p/mL)	2.302585093	1	0	0	0	.	0	0	.	0	0	640	.	.	.	QP13C05-S008	1	Piperaquine	.	.	2	0	640	0	1	25	178	69.9	.	167.28	.	0
3329	.	QP13C05-S008	32	QP13C05	1	640mgPiperaquine	4	168.5	266.48	168.5	168.5	HOURS	1	log(Parasitemia:::Total:::Mean)	1.831149824	2.302585093	log(p/mL)	2.302585093	1	0	0	0	.	0	0	.	0	0	640	.	.	.	QP13C05-S008	1	Piperaquine	.	.	2	0	640	0	1	25	178	69.9	.	168.5	.	0
3331	.	QP13C05-S008	32	QP13C05	1	640mgPiperaquine	4	239.07	337.05	239.07	239.07	HOURS	1	log(Parasitemia:::Total:::Mean)	1.609437912	2.302585093	log(p/mL)	2.302585093	1	0	0	0	.	0	0	.	0	0	640	.	.	.	QP13C05-S008	1	Piperaquine	.	.	2	0	640	0	1	25	178	69.9	.	239.07	.	0
3332	.	QP13C05-S008	32	QP13C05	1	640mgPiperaquine	4	262.62	360.6	262.62	262.62	HOURS	1	log(Parasitemia:::Total:::Mean)	1.609437912	2.302585093	log(p/mL)	2.302585093	1	0	0	0	.	0	0	.	0	0	640	.	.	.	QP13C05-S008	1	Piperaquine	.	.	2	0	640	0	1	25	178	69.9	.	262.62	.	0
3334	.	QP13C05-S008	32	QP13C05	1	640mgPiperaquine	4	311.1	409.08	311.1	311.1	HOURS	1	log(Parasitemia:::Total:::Mean)	1.609437912	2.302585093	log(p/mL)	2.302585093	1	0	0	0	.	0	0	.	0	0	640	.	.	.	QP13C05-S008	1	Piperaquine	.	.	2	0	640	0	1	25	178	69.9	.	311.1	.	0
3336	.	QP13C05-S008	32	QP13C05	1	640mgPiperaquine	4	407.42	505.4	407.42	407.42	HOURS	1	log(Parasitemia:::Total:::Mean)	1.609437912	2.302585093	log(p/mL)	2.302585093	1	0	0	0	.	0	0	.	0	0	640	.	.	.	QP13C05-S008	1	Piperaquine	.	.	2	0	640	0	1	25	178	69.9	.	407.42	.	0
3341	.	QP13C05-S009	33	QP13C05	1	640mgPiperaquine	4	-71.98	23.8	0	-71.98	HOURS	1	log(Parasitemia:::Total:::Mean)	3.815485078	3.815485078	log(p/mL)	2.302585093	0	0	0	0	.	0	0	.	0	0	0	.	.	.	QP13C05-S009	1	Piperaquine	.	.	2	0	640	0	1	19	171	81.5	.	-71.98	.	0
3342	.	QP13C05-S009	33	QP13C05	1	640mgPiperaquine	4	-61.83	33.95	0	-61.83	HOURS	1	log(Parasitemia:::Total:::Mean)	4.292642115	4.292642115	log(p/mL)	2.302585093	0	0	0	0	.	0	0	.	0	0	0	.	.	.	QP13C05-S009	1	Piperaquine	.	.	2	0	640	0	1	19	171	81.5	.	-61.83	.	0
3343	.	QP13C05-S009	33	QP13C05	1	640mgPiperaquine	4	-48.33	47.45	0	-48.33	HOURS	1	log(Parasitemia:::Total:::Mean)	1.994241128	2.302585093	log(p/mL)	2.302585093	1	0	0	0	.	0	0	.	0	0	0	.	.	.	QP13C05-S009	1	Piperaquine	.	.	2	0	640	0	1	19	171	81.5	.	-48.33	.	0
3344	.	QP13C05-S009	33	QP13C05	1	640mgPiperaquine	4	-37.3	58.48	0	-37.3	HOURS	1	log(Parasitemia:::Total:::Mean)	5.119058599	5.119058599	log(p/mL)	2.302585093	0	0	0	0	.	0	0	.	0	0	0	.	.	.	QP13C05-S009	1	Piperaquine	.	.	2	0	640	0	1	19	171	81.5	.	-37.3	.	0
3345	.	QP13C05-S009	33	QP13C05	1	640mgPiperaquine	4	-24.45	71.33	0	-24.45	HOURS	1	log(Parasitemia:::Total:::Mean)	7.335465996	7.335465996	log(p/mL)	2.302585093	0	0	0	0	.	0	0	.	0	0	0	.	.	.	QP13C05-S009	1	Piperaquine	.	.	2	0	640	0	1	19	171	81.5	.	-24.45	.	0
3346	.	QP13C05-S009	33	QP13C05	1	640mgPiperaquine	4	-13.98	81.8	0	-13.98	HOURS	1	log(Parasitemia:::Total:::Mean)	6.235853207	6.235853207	log(p/mL)	2.302585093	0	0	0	0	.	0	0	.	0	0	0	.	.	.	QP13C05-S009	1	Piperaquine	.	.	2	0	640	0	1	19	171	81.5	.	-13.98	.	0
3347	.	QP13C05-S009	33	QP13C05	1	640mgPiperaquine	4	-0.2	95.58	0	-0.2	HOURS	1	log(Parasitemia:::Total:::Mean)	7.91207936	7.91207936	log(p/mL)	2.302585093	0	0	0	0	.	0	0	.	0	0	0	.	.	.	QP13C05-S009	1	Piperaquine	.	.	2	0	640	0	1	19	171	81.5	.	-0.2	.	0
3348	.	QP13C05-S009	33	QP13C05	1	640mgPiperaquine	4	0	95.78	0	0	HOURS	.	Piperaquine:::Dose	640	0	mg	.	0	1	1	640	2	0	0	ORAL	0	0	640	.	.	.	QP13C05-S009	1	Piperaquine	.	.	2	0	640	0	1	19	171	81.5	.	0	.	0
3351	.	QP13C05-S009	33	QP13C05	1	640mgPiperaquine	4	2	97.78	2	2	HOURS	1	log(Parasitemia:::Total:::Mean)	9.084665851	9.084665851	log(p/mL)	2.302585093	0	0	0	0	.	0	0	.	0	0	640	.	.	.	QP13C05-S009	1	Piperaquine	.	.	2	0	640	0	1	19	171	81.5	.	2	.	0
3354	.	QP13C05-S009	33	QP13C05	1	640mgPiperaquine	4	4	99.78	4	4	HOURS	1	log(Parasitemia:::Total:::Mean)	9.601387105	9.601387105	log(p/mL)	2.302585093	0	0	0	0	.	0	0	.	0	0	640	.	.	.	QP13C05-S009	1	Piperaquine	.	.	2	0	640	0	1	19	171	81.5	.	4	.	0
3357	.	QP13C05-S009	33	QP13C05	1	640mgPiperaquine	4	8	103.78	8	8	HOURS	1	log(Parasitemia:::Total:::Mean)	10.10805472	10.10805472	log(p/mL)	2.302585093	0	0	0	0	.	0	0	.	0	0	640	.	.	.	QP13C05-S009	1	Piperaquine	.	.	2	0	640	0	1	19	171	81.5	.	8	.	0
3359	.	QP13C05-S009	33	QP13C05	1	640mgPiperaquine	4	12.02	107.8	12.02	12.02	HOURS	1	log(Parasitemia:::Total:::Mean)	9.742411104	9.742411104	log(p/mL)	2.302585093	0	0	0	0	.	0	0	.	0	0	640	.	.	.	QP13C05-S009	1	Piperaquine	.	.	2	0	640	0	1	19	171	81.5	.	12.02	.	0
3361	.	QP13C05-S009	33	QP13C05	1	640mgPiperaquine	4	16	111.78	16	16	HOURS	1	log(Parasitemia:::Total:::Mean)	9.190200264	9.190200264	log(p/mL)	2.302585093	0	0	0	0	.	0	0	.	0	0	640	.	.	.	QP13C05-S009	1	Piperaquine	.	.	2	0	640	0	1	19	171	81.5	.	16	.	0
3362	.	QP13C05-S009	33	QP13C05	1	640mgPiperaquine	4	20	115.78	20	20	HOURS	1	log(Parasitemia:::Total:::Mean)	8.427389297	8.427389297	log(p/mL)	2.302585093	0	0	0	0	.	0	0	.	0	0	640	.	.	.	QP13C05-S009	1	Piperaquine	.	.	2	0	640	0	1	19	171	81.5	.	20	.	0
3363	.	QP13C05-S009	33	QP13C05	1	640mgPiperaquine	4	24.02	119.8	24.02	24.02	HOURS	1	log(Parasitemia:::Total:::Mean)	7.144305491	7.144305491	log(p/mL)	2.302585093	0	0	0	0	.	0	0	.	0	0	640	.	.	.	QP13C05-S009	1	Piperaquine	.	.	2	0	640	0	1	19	171	81.5	.	24.02	.	0
3365	.	QP13C05-S009	33	QP13C05	1	640mgPiperaquine	4	30.02	125.8	30.02	30.02	HOURS	1	log(Parasitemia:::Total:::Mean)	3.168550741	3.168550741	log(p/mL)	2.302585093	0	0	0	0	.	0	0	.	0	0	640	.	.	.	QP13C05-S009	1	Piperaquine	.	.	2	0	640	0	1	19	171	81.5	.	30.02	.	0
3366	.	QP13C05-S009	33	QP13C05	1	640mgPiperaquine	4	36.02	131.8	36.02	36.02	HOURS	1	log(Parasitemia:::Total:::Mean)	3.030400402	3.030400402	log(p/mL)	2.302585093	0	0	0	0	.	0	0	.	0	0	640	.	.	.	QP13C05-S009	1	Piperaquine	.	.	2	0	640	0	1	19	171	81.5	.	36.02	.	0
3367	.	QP13C05-S009	33	QP13C05	1	640mgPiperaquine	4	48.07	143.85	48.07	48.07	HOURS	1	log(Parasitemia:::Total:::Mean)	4.271454882	4.271454882	log(p/mL)	2.302585093	0	0	0	0	.	0	0	.	0	0	640	.	.	.	QP13C05-S009	1	Piperaquine	.	.	2	0	640	0	1	19	171	81.5	.	48.07	.	0
3370	.	QP13C05-S009	33	QP13C05	1	640mgPiperaquine	4	71.52	167.3	71.52	71.52	HOURS	1	log(Parasitemia:::Total:::Mean)	1.590861527	2.302585093	log(p/mL)	2.302585093	1	0	0	0	.	0	0	.	0	0	640	.	.	.	QP13C05-S009	1	Piperaquine	.	.	2	0	640	0	1	19	171	81.5	.	71.52	.	0
3372	.	QP13C05-S009	33	QP13C05	1	640mgPiperaquine	4	82.27	178.05	82.27	82.27	HOURS	1	log(Parasitemia:::Total:::Mean)	1.387060938	2.302585093	log(p/mL)	2.302585093	1	0	0	0	.	0	0	.	0	0	640	.	.	.	QP13C05-S009	1	Piperaquine	.	.	2	0	640	0	1	19	171	81.5	.	82.27	.	0
3378	.	QP13C05-S009	33	QP13C05	1	640mgPiperaquine	4	166.87	262.65	166.87	166.87	HOURS	1	log(Parasitemia:::Total:::Mean)	1.609437912	2.302585093	log(p/mL)	2.302585093	1	0	0	0	.	0	0	.	0	0	640	.	.	.	QP13C05-S009	1	Piperaquine	.	.	2	0	640	0	1	19	171	81.5	.	166.87	.	0
3379	.	QP13C05-S009	33	QP13C05	1	640mgPiperaquine	4	191.6	287.38	191.6	191.6	HOURS	1	log(Parasitemia:::Total:::Mean)	1.609437912	2.302585093	log(p/mL)	2.302585093	1	0	0	0	.	0	0	.	0	0	640	.	.	.	QP13C05-S009	1	Piperaquine	.	.	2	0	640	0	1	19	171	81.5	.	191.6	.	0
3381	.	QP13C05-S009	33	QP13C05	1	640mgPiperaquine	4	239.17	334.95	239.17	239.17	HOURS	1	log(Parasitemia:::Total:::Mean)	1.609437912	2.302585093	log(p/mL)	2.302585093	1	0	0	0	.	0	0	.	0	0	640	.	.	.	QP13C05-S009	1	Piperaquine	.	.	2	0	640	0	1	19	171	81.5	.	239.17	.	0
3383	.	QP13C05-S009	33	QP13C05	1	640mgPiperaquine	4	263.32	359.1	263.32	263.32	HOURS	1	log(Parasitemia:::Total:::Mean)	1.609437912	2.302585093	log(p/mL)	2.302585093	1	0	0	0	.	0	0	.	0	0	640	.	.	.	QP13C05-S009	1	Piperaquine	.	.	2	0	640	0	1	19	171	81.5	.	263.32	.	0
3384	.	QP13C05-S009	33	QP13C05	1	640mgPiperaquine	4	311.45	407.23	311.45	311.45	HOURS	1	log(Parasitemia:::Total:::Mean)	8.726747899	8.726747899	log(p/mL)	2.302585093	0	0	0	0	.	0	0	.	0	0	640	.	.	.	QP13C05-S009	1	Piperaquine	.	.	2	0	640	0	1	19	171	81.5	.	311.45	.	0
3386	.	QP13C05-S009	33	QP13C05	1	640mgPiperaquine	4	335.44	431.22	335.44	335.44	HOURS	1	log(Parasitemia:::Total:::Mean)	9.597229095	9.597229095	log(p/mL)	2.302585093	0	0	0	0	.	0	0	.	0	0	640	.	.	.	QP13C05-S009	1	Piperaquine	.	.	2	0	640	0	1	19	171	81.5	.	335.44	.	0
3391	.	QP13C05-S010	34	QP13C05	1	640mgPiperaquine	4	-97.98	0	0	-97.98	HOURS	1	log(Parasitemia:::Total:::Mean)	1.627549662	2.302585093	log(p/mL)	2.302585093	1	0	0	0	.	0	0	.	0	0	0	.	.	.	QP13C05-S010	1	Piperaquine	.	.	2	0	640	0	1	24	176	76.6	.	-97.98	.	0
3392	.	QP13C05-S010	34	QP13C05	1	640mgPiperaquine	4	-73.23	24.75	0	-73.23	HOURS	1	log(Parasitemia:::Total:::Mean)	3.470335296	3.470335296	log(p/mL)	2.302585093	0	0	0	0	.	0	0	.	0	0	0	.	.	.	QP13C05-S010	1	Piperaquine	.	.	2	0	640	0	1	24	176	76.6	.	-73.23	.	0
3393	.	QP13C05-S010	34	QP13C05	1	640mgPiperaquine	4	-61.25	36.73	0	-61.25	HOURS	1	log(Parasitemia:::Total:::Mean)	1.497674581	2.302585093	log(p/mL)	2.302585093	1	0	0	0	.	0	0	.	0	0	0	.	.	.	QP13C05-S010	1	Piperaquine	.	.	2	0	640	0	1	24	176	76.6	.	-61.25	.	0
3394	.	QP13C05-S010	34	QP13C05	1	640mgPiperaquine	4	-48.23	49.75	0	-48.23	HOURS	1	log(Parasitemia:::Total:::Mean)	3.428878583	3.428878583	log(p/mL)	2.302585093	0	0	0	0	.	0	0	.	0	0	0	.	.	.	QP13C05-S010	1	Piperaquine	.	.	2	0	640	0	1	24	176	76.6	.	-48.23	.	0
3395	.	QP13C05-S010	34	QP13C05	1	640mgPiperaquine	4	-37.86	60.12	0	-37.86	HOURS	1	log(Parasitemia:::Total:::Mean)	3.567028921	3.567028921	log(p/mL)	2.302585093	0	0	0	0	.	0	0	.	0	0	0	.	.	.	QP13C05-S010	1	Piperaquine	.	.	2	0	640	0	1	24	176	76.6	.	-37.86	.	0
3396	.	QP13C05-S010	34	QP13C05	1	640mgPiperaquine	4	-24.75	73.23	0	-24.75	HOURS	1	log(Parasitemia:::Total:::Mean)	6.854467417	6.854467417	log(p/mL)	2.302585093	0	0	0	0	.	0	0	.	0	0	0	.	.	.	QP13C05-S010	1	Piperaquine	.	.	2	0	640	0	1	24	176	76.6	.	-24.75	.	0
3397	.	QP13C05-S010	34	QP13C05	1	640mgPiperaquine	4	-13.23	84.75	0	-13.23	HOURS	1	log(Parasitemia:::Total:::Mean)	6.193499135	6.193499135	log(p/mL)	2.302585093	0	0	0	0	.	0	0	.	0	0	0	.	.	.	QP13C05-S010	1	Piperaquine	.	.	2	0	640	0	1	24	176	76.6	.	-13.23	.	0
3398	.	QP13C05-S010	34	QP13C05	1	640mgPiperaquine	4	-0.18	97.8	0	-0.18	HOURS	1	log(Parasitemia:::Total:::Mean)	7.667499077	7.667499077	log(p/mL)	2.302585093	0	0	0	0	.	0	0	.	0	0	0	.	.	.	QP13C05-S010	1	Piperaquine	.	.	2	0	640	0	1	24	176	76.6	.	-0.18	.	0
3399	.	QP13C05-S010	34	QP13C05	1	640mgPiperaquine	4	0	97.98	0	0	HOURS	.	Piperaquine:::Dose	640	0	mg	.	0	1	1	640	2	0	0	ORAL	0	0	640	.	.	.	QP13C05-S010	1	Piperaquine	.	.	2	0	640	0	1	24	176	76.6	.	0	.	0
3402	.	QP13C05-S010	34	QP13C05	1	640mgPiperaquine	4	2	99.98	2	2	HOURS	1	log(Parasitemia:::Total:::Mean)	8.818167727	8.818167727	log(p/mL)	2.302585093	0	0	0	0	.	0	0	.	0	0	640	.	.	.	QP13C05-S010	1	Piperaquine	.	.	2	0	640	0	1	24	176	76.6	.	2	.	0
3405	.	QP13C05-S010	34	QP13C05	1	640mgPiperaquine	4	4	101.98	4	4	HOURS	1	log(Parasitemia:::Total:::Mean)	9.120238537	9.120238537	log(p/mL)	2.302585093	0	0	0	0	.	0	0	.	0	0	640	.	.	.	QP13C05-S010	1	Piperaquine	.	.	2	0	640	0	1	24	176	76.6	.	4	.	0
3408	.	QP13C05-S010	34	QP13C05	1	640mgPiperaquine	4	8	105.98	8	8	HOURS	1	log(Parasitemia:::Total:::Mean)	8.99078047	8.99078047	log(p/mL)	2.302585093	0	0	0	0	.	0	0	.	0	0	640	.	.	.	QP13C05-S010	1	Piperaquine	.	.	2	0	640	0	1	24	176	76.6	.	8	.	0
3410	.	QP13C05-S010	34	QP13C05	1	640mgPiperaquine	4	12	109.98	12	12	HOURS	1	log(Parasitemia:::Total:::Mean)	8.060159913	8.060159913	log(p/mL)	2.302585093	0	0	0	0	.	0	0	.	0	0	640	.	.	.	QP13C05-S010	1	Piperaquine	.	.	2	0	640	0	1	24	176	76.6	.	12	.	0
3412	.	QP13C05-S010	34	QP13C05	1	640mgPiperaquine	4	16	113.98	16	16	HOURS	1	log(Parasitemia:::Total:::Mean)	8.044575182	8.044575182	log(p/mL)	2.302585093	0	0	0	0	.	0	0	.	0	0	640	.	.	.	QP13C05-S010	1	Piperaquine	.	.	2	0	640	0	1	24	176	76.6	.	16	.	0
3413	.	QP13C05-S010	34	QP13C05	1	640mgPiperaquine	4	20	117.98	20	20	HOURS	1	log(Parasitemia:::Total:::Mean)	7.892168181	7.892168181	log(p/mL)	2.302585093	0	0	0	0	.	0	0	.	0	0	640	.	.	.	QP13C05-S010	1	Piperaquine	.	.	2	0	640	0	1	24	176	76.6	.	20	.	0
3414	.	QP13C05-S010	34	QP13C05	1	640mgPiperaquine	4	24	121.98	24	24	HOURS	1	log(Parasitemia:::Total:::Mean)	6.120928442	6.120928442	log(p/mL)	2.302585093	0	0	0	0	.	0	0	.	0	0	640	.	.	.	QP13C05-S010	1	Piperaquine	.	.	2	0	640	0	1	24	176	76.6	.	24	.	0
3416	.	QP13C05-S010	34	QP13C05	1	640mgPiperaquine	4	30	127.98	30	30	HOURS	1	log(Parasitemia:::Total:::Mean)	4.362998838	4.362998838	log(p/mL)	2.302585093	0	0	0	0	.	0	0	.	0	0	640	.	.	.	QP13C05-S010	1	Piperaquine	.	.	2	0	640	0	1	24	176	76.6	.	30	.	0
3417	.	QP13C05-S010	34	QP13C05	1	640mgPiperaquine	4	36.04	134.02	36.04	36.04	HOURS	1	log(Parasitemia:::Total:::Mean)	4.433238333	4.433238333	log(p/mL)	2.302585093	0	0	0	0	.	0	0	.	0	0	640	.	.	.	QP13C05-S010	1	Piperaquine	.	.	2	0	640	0	1	24	176	76.6	.	36.04	.	0
3418	.	QP13C05-S010	34	QP13C05	1	640mgPiperaquine	4	48.3	146.28	48.3	48.3	HOURS	1	log(Parasitemia:::Total:::Mean)	2.099154573	2.302585093	log(p/mL)	2.302585093	1	0	0	0	.	0	0	.	0	0	640	.	.	.	QP13C05-S010	1	Piperaquine	.	.	2	0	640	0	1	24	176	76.6	.	48.3	.	0
3421	.	QP13C05-S010	34	QP13C05	1	640mgPiperaquine	4	71.64	169.62	71.64	71.64	HOURS	1	log(Parasitemia:::Total:::Mean)	0.947141508	2.302585093	log(p/mL)	2.302585093	1	0	0	0	.	0	0	.	0	0	640	.	.	.	QP13C05-S010	1	Piperaquine	.	.	2	0	640	0	1	24	176	76.6	.	71.64	.	0
3423	.	QP13C05-S010	34	QP13C05	1	640mgPiperaquine	4	81.99	179.97	81.99	81.99	HOURS	1	log(Parasitemia:::Total:::Mean)	1.212422643	2.302585093	log(p/mL)	2.302585093	1	0	0	0	.	0	0	.	0	0	640	.	.	.	QP13C05-S010	1	Piperaquine	.	.	2	0	640	0	1	24	176	76.6	.	81.99	.	0
3429	.	QP13C05-S010	34	QP13C05	1	640mgPiperaquine	4	168.02	266	168.02	168.02	HOURS	1	log(Parasitemia:::Total:::Mean)	4.28520585	4.28520585	log(p/mL)	2.302585093	0	0	0	0	.	0	0	.	0	0	640	.	.	.	QP13C05-S010	1	Piperaquine	.	.	2	0	640	0	1	24	176	76.6	.	168.02	.	0
3430	.	QP13C05-S010	34	QP13C05	1	640mgPiperaquine	4	191.5	289.48	191.5	191.5	HOURS	1	log(Parasitemia:::Total:::Mean)	5.552311694	5.552311694	log(p/mL)	2.302585093	0	0	0	0	.	0	0	.	0	0	640	.	.	.	QP13C05-S010	1	Piperaquine	.	.	2	0	640	0	1	24	176	76.6	.	191.5	.	0
3432	.	QP13C05-S010	34	QP13C05	1	640mgPiperaquine	4	240.1	338.08	240.1	240.1	HOURS	1	log(Parasitemia:::Total:::Mean)	10.55447236	10.55447236	log(p/mL)	2.302585093	0	0	0	0	.	0	0	.	0	0	640	.	.	.	QP13C05-S010	1	Piperaquine	.	.	2	0	640	0	1	24	176	76.6	.	240.1	.	0
3441	.	QP13C05-S011	35	QP13C05	1	640mgPiperaquine	4	-97.23	0	0	-97.23	HOURS	1	log(Parasitemia:::Total:::Mean)	3.393229212	3.393229212	log(p/mL)	2.302585093	0	0	0	0	.	0	0	.	0	0	0	.	.	.	QP13C05-S011	1	Piperaquine	.	.	1	0	640	0	1	26	174	71.4	.	-97.23	.	0
3442	.	QP13C05-S011	35	QP13C05	1	640mgPiperaquine	4	-72.62	24.61	0	-72.62	HOURS	1	log(Parasitemia:::Total:::Mean)	4.26624396	4.26624396	log(p/mL)	2.302585093	0	0	0	0	.	0	0	.	0	0	0	.	.	.	QP13C05-S011	1	Piperaquine	.	.	1	0	640	0	1	26	174	71.4	.	-72.62	.	0
3443	.	QP13C05-S011	35	QP13C05	1	640mgPiperaquine	4	-61.25	35.98	0	-61.25	HOURS	1	log(Parasitemia:::Total:::Mean)	5.194744856	5.194744856	log(p/mL)	2.302585093	0	0	0	0	.	0	0	.	0	0	0	.	.	.	QP13C05-S011	1	Piperaquine	.	.	1	0	640	0	1	26	174	71.4	.	-61.25	.	0
3445	.	QP13C05-S011	35	QP13C05	1	640mgPiperaquine	4	-37.55	59.68	0	-37.55	HOURS	1	log(Parasitemia:::Total:::Mean)	6.882581108	6.882581108	log(p/mL)	2.302585093	0	0	0	0	.	0	0	.	0	0	0	.	.	.	QP13C05-S011	1	Piperaquine	.	.	1	0	640	0	1	26	174	71.4	.	-37.55	.	0
3446	.	QP13C05-S011	35	QP13C05	1	640mgPiperaquine	4	-24.38	72.85	0	-24.38	HOURS	1	log(Parasitemia:::Total:::Mean)	7.633285585	7.633285585	log(p/mL)	2.302585093	0	0	0	0	.	0	0	.	0	0	0	.	.	.	QP13C05-S011	1	Piperaquine	.	.	1	0	640	0	1	26	174	71.4	.	-24.38	.	0
3447	.	QP13C05-S011	35	QP13C05	1	640mgPiperaquine	4	-13.35	83.88	0	-13.35	HOURS	1	log(Parasitemia:::Total:::Mean)	4.757217816	4.757217816	log(p/mL)	2.302585093	0	0	0	0	.	0	0	.	0	0	0	.	.	.	QP13C05-S011	1	Piperaquine	.	.	1	0	640	0	1	26	174	71.4	.	-13.35	.	0
3448	.	QP13C05-S011	35	QP13C05	1	640mgPiperaquine	4	-0.07	97.16	0	-0.07	HOURS	1	log(Parasitemia:::Total:::Mean)	8.893286221	8.893286221	log(p/mL)	2.302585093	0	0	0	0	.	0	0	.	0	0	0	.	.	.	QP13C05-S011	1	Piperaquine	.	.	1	0	640	0	1	26	174	71.4	.	-0.07	.	0
3449	.	QP13C05-S011	35	QP13C05	1	640mgPiperaquine	4	0	97.23	0	0	HOURS	.	Piperaquine:::Dose	640	0	mg	.	0	1	1	640	2	0	0	ORAL	0	0	640	.	.	.	QP13C05-S011	1	Piperaquine	.	.	1	0	640	0	1	26	174	71.4	.	0	.	0
3452	.	QP13C05-S011	35	QP13C05	1	640mgPiperaquine	4	2	99.23	2	2	HOURS	1	log(Parasitemia:::Total:::Mean)	7.14480726	7.14480726	log(p/mL)	2.302585093	0	0	0	0	.	0	0	.	0	0	640	.	.	.	QP13C05-S011	1	Piperaquine	.	.	1	0	640	0	1	26	174	71.4	.	2	.	0
3455	.	QP13C05-S011	35	QP13C05	1	640mgPiperaquine	4	4	101.23	4	4	HOURS	1	log(Parasitemia:::Total:::Mean)	9.545961907	9.545961907	log(p/mL)	2.302585093	0	0	0	0	.	0	0	.	0	0	640	.	.	.	QP13C05-S011	1	Piperaquine	.	.	1	0	640	0	1	26	174	71.4	.	4	.	0
3458	.	QP13C05-S011	35	QP13C05	1	640mgPiperaquine	4	8.02	105.25	8.02	8.02	HOURS	1	log(Parasitemia:::Total:::Mean)	7.263203981	7.263203981	log(p/mL)	2.302585093	0	0	0	0	.	0	0	.	0	0	640	.	.	.	QP13C05-S011	1	Piperaquine	.	.	1	0	640	0	1	26	174	71.4	.	8.02	.	0
3460	.	QP13C05-S011	35	QP13C05	1	640mgPiperaquine	4	12.03	109.26	12.03	12.03	HOURS	1	log(Parasitemia:::Total:::Mean)	10.5588136	10.5588136	log(p/mL)	2.302585093	0	0	0	0	.	0	0	.	0	0	640	.	.	.	QP13C05-S011	1	Piperaquine	.	.	1	0	640	0	1	26	174	71.4	.	12.03	.	0
3462	.	QP13C05-S011	35	QP13C05	1	640mgPiperaquine	4	15.92	113.15	15.92	15.92	HOURS	1	log(Parasitemia:::Total:::Mean)	9.197655212	9.197655212	log(p/mL)	2.302585093	0	0	0	0	.	0	0	.	0	0	640	.	.	.	QP13C05-S011	1	Piperaquine	.	.	1	0	640	0	1	26	174	71.4	.	15.92	.	0
3463	.	QP13C05-S011	35	QP13C05	1	640mgPiperaquine	4	19.92	117.15	19.92	19.92	HOURS	1	log(Parasitemia:::Total:::Mean)	8.392030048	8.392030048	log(p/mL)	2.302585093	0	0	0	0	.	0	0	.	0	0	640	.	.	.	QP13C05-S011	1	Piperaquine	.	.	1	0	640	0	1	26	174	71.4	.	19.92	.	0
3464	.	QP13C05-S011	35	QP13C05	1	640mgPiperaquine	4	24	121.23	24	24	HOURS	1	log(Parasitemia:::Total:::Mean)	6.048953594	6.048953594	log(p/mL)	2.302585093	0	0	0	0	.	0	0	.	0	0	640	.	.	.	QP13C05-S011	1	Piperaquine	.	.	1	0	640	0	1	26	174	71.4	.	24	.	0
3466	.	QP13C05-S011	35	QP13C05	1	640mgPiperaquine	4	30.07	127.3	30.07	30.07	HOURS	1	log(Parasitemia:::Total:::Mean)	3.493872738	3.493872738	log(p/mL)	2.302585093	0	0	0	0	.	0	0	.	0	0	640	.	.	.	QP13C05-S011	1	Piperaquine	.	.	1	0	640	0	1	26	174	71.4	.	30.07	.	0
3467	.	QP13C05-S011	35	QP13C05	1	640mgPiperaquine	4	36.03	133.26	36.03	36.03	HOURS	1	log(Parasitemia:::Total:::Mean)	1.792576129	2.302585093	log(p/mL)	2.302585093	1	0	0	0	.	0	0	.	0	0	640	.	.	.	QP13C05-S011	1	Piperaquine	.	.	1	0	640	0	1	26	174	71.4	.	36.03	.	0
3468	.	QP13C05-S011	35	QP13C05	1	640mgPiperaquine	4	48.45	145.68	48.45	48.45	HOURS	1	log(Parasitemia:::Total:::Mean)	1.142231488	2.302585093	log(p/mL)	2.302585093	1	0	0	0	.	0	0	.	0	0	640	.	.	.	QP13C05-S011	1	Piperaquine	.	.	1	0	640	0	1	26	174	71.4	.	48.45	.	0
3470	.	QP13C05-S011	35	QP13C05	1	640mgPiperaquine	4	58.75	155.98	58.75	58.75	HOURS	1	log(Parasitemia:::Total:::Mean)	1.119631656	2.302585093	log(p/mL)	2.302585093	1	0	0	0	.	0	0	.	0	0	640	.	.	.	QP13C05-S011	1	Piperaquine	.	.	1	0	640	0	1	26	174	71.4	.	58.75	.	0
3471	.	QP13C05-S011	35	QP13C05	1	640mgPiperaquine	4	71.72	168.95	71.72	71.72	HOURS	1	log(Parasitemia:::Total:::Mean)	0.882099367	2.302585093	log(p/mL)	2.302585093	1	0	0	0	.	0	0	.	0	0	640	.	.	.	QP13C05-S011	1	Piperaquine	.	.	1	0	640	0	1	26	174	71.4	.	71.72	.	0
3477	.	QP13C05-S011	35	QP13C05	1	640mgPiperaquine	4	143.88	241.11	143.88	143.88	HOURS	1	log(Parasitemia:::Total:::Mean)	1.902880671	2.302585093	log(p/mL)	2.302585093	1	0	0	0	.	0	0	.	0	0	640	.	.	.	QP13C05-S011	1	Piperaquine	.	.	1	0	640	0	1	26	174	71.4	.	143.88	.	0
3479	.	QP13C05-S011	35	QP13C05	1	640mgPiperaquine	4	167.4	264.63	167.4	167.4	HOURS	1	log(Parasitemia:::Total:::Mean)	1.609437912	2.302585093	log(p/mL)	2.302585093	1	0	0	0	.	0	0	.	0	0	640	.	.	.	QP13C05-S011	1	Piperaquine	.	.	1	0	640	0	1	26	174	71.4	.	167.4	.	0
3480	.	QP13C05-S011	35	QP13C05	1	640mgPiperaquine	4	190.27	287.5	190.27	190.27	HOURS	1	log(Parasitemia:::Total:::Mean)	1.609437912	2.302585093	log(p/mL)	2.302585093	1	0	0	0	.	0	0	.	0	0	640	.	.	.	QP13C05-S011	1	Piperaquine	.	.	1	0	640	0	1	26	174	71.4	.	190.27	.	0
3482	.	QP13C05-S011	35	QP13C05	1	640mgPiperaquine	4	239.37	336.6	239.37	239.37	HOURS	1	log(Parasitemia:::Total:::Mean)	1.609437912	2.302585093	log(p/mL)	2.302585093	1	0	0	0	.	0	0	.	0	0	640	.	.	.	QP13C05-S011	1	Piperaquine	.	.	1	0	640	0	1	26	174	71.4	.	239.37	.	0
3485	.	QP13C05-S011	35	QP13C05	1	640mgPiperaquine	4	311.33	408.56	311.33	311.33	HOURS	1	log(Parasitemia:::Total:::Mean)	1.609437912	2.302585093	log(p/mL)	2.302585093	1	0	0	0	.	0	0	.	0	0	640	.	.	.	QP13C05-S011	1	Piperaquine	.	.	1	0	640	0	1	26	174	71.4	.	311.33	.	0
3487	.	QP13C05-S011	35	QP13C05	1	640mgPiperaquine	4	406.32	503.55	406.32	406.32	HOURS	1	log(Parasitemia:::Total:::Mean)	1.609437912	2.302585093	log(p/mL)	2.302585093	1	0	0	0	.	0	0	.	0	0	640	.	.	.	QP13C05-S011	1	Piperaquine	.	.	1	0	640	0	1	26	174	71.4	.	406.32	.	0
3491	.	QP13C05-S012	36	QP13C05	1	640mgPiperaquine	4	-97.58	0	0	-97.58	HOURS	1	log(Parasitemia:::Total:::Mean)	1.764113664	2.302585093	log(p/mL)	2.302585093	1	0	0	0	.	0	0	.	0	0	0	.	.	.	QP13C05-S012	1	Piperaquine	.	.	2	0	640	0	1	22	172	81.6	.	-97.58	.	0
3492	.	QP13C05-S012	36	QP13C05	1	640mgPiperaquine	4	-73.5	24.08	0	-73.5	HOURS	1	log(Parasitemia:::Total:::Mean)	3.847484484	3.847484484	log(p/mL)	2.302585093	0	0	0	0	.	0	0	.	0	0	0	.	.	.	QP13C05-S012	1	Piperaquine	.	.	2	0	640	0	1	22	172	81.6	.	-73.5	.	0
3493	.	QP13C05-S012	36	QP13C05	1	640mgPiperaquine	4	-62.2	35.38	0	-62.2	HOURS	1	log(Parasitemia:::Total:::Mean)	2.401953427	2.401953427	log(p/mL)	2.302585093	0	0	0	0	.	0	0	.	0	0	0	.	.	.	QP13C05-S012	1	Piperaquine	.	.	2	0	640	0	1	22	172	81.6	.	-62.2	.	0
3494	.	QP13C05-S012	36	QP13C05	1	640mgPiperaquine	4	-49.61	47.97	0	-49.61	HOURS	1	log(Parasitemia:::Total:::Mean)	2.359454113	2.359454113	log(p/mL)	2.302585093	0	0	0	0	.	0	0	.	0	0	0	.	.	.	QP13C05-S012	1	Piperaquine	.	.	2	0	640	0	1	22	172	81.6	.	-49.61	.	0
3495	.	QP13C05-S012	36	QP13C05	1	640mgPiperaquine	4	-37.78	59.8	0	-37.78	HOURS	1	log(Parasitemia:::Total:::Mean)	4.018302217	4.018302217	log(p/mL)	2.302585093	0	0	0	0	.	0	0	.	0	0	0	.	.	.	QP13C05-S012	1	Piperaquine	.	.	2	0	640	0	1	22	172	81.6	.	-37.78	.	0
3496	.	QP13C05-S012	36	QP13C05	1	640mgPiperaquine	4	-25.46	72.12	0	-25.46	HOURS	1	log(Parasitemia:::Total:::Mean)	8.056945737	8.056945737	log(p/mL)	2.302585093	0	0	0	0	.	0	0	.	0	0	0	.	.	.	QP13C05-S012	1	Piperaquine	.	.	2	0	640	0	1	22	172	81.6	.	-25.46	.	0
3497	.	QP13C05-S012	36	QP13C05	1	640mgPiperaquine	4	-14.43	83.15	0	-14.43	HOURS	1	log(Parasitemia:::Total:::Mean)	8.17580694	8.17580694	log(p/mL)	2.302585093	0	0	0	0	.	0	0	.	0	0	0	.	.	.	QP13C05-S012	1	Piperaquine	.	.	2	0	640	0	1	22	172	81.6	.	-14.43	.	0
3498	.	QP13C05-S012	36	QP13C05	1	640mgPiperaquine	4	-0.11	97.47	0	-0.11	HOURS	1	log(Parasitemia:::Total:::Mean)	9.13924445	9.13924445	log(p/mL)	2.302585093	0	0	0	0	.	0	0	.	0	0	0	.	.	.	QP13C05-S012	1	Piperaquine	.	.	2	0	640	0	1	22	172	81.6	.	-0.11	.	0
3499	.	QP13C05-S012	36	QP13C05	1	640mgPiperaquine	4	0	97.58	0	0	HOURS	.	Piperaquine:::Dose	640	0	mg	.	0	1	1	640	2	0	0	ORAL	0	0	640	.	.	.	QP13C05-S012	1	Piperaquine	.	.	2	0	640	0	1	22	172	81.6	.	0	.	0
3502	.	QP13C05-S012	36	QP13C05	1	640mgPiperaquine	4	2	99.58	2	2	HOURS	1	log(Parasitemia:::Total:::Mean)	10.77144757	10.77144757	log(p/mL)	2.302585093	0	0	0	0	.	0	0	.	0	0	640	.	.	.	QP13C05-S012	1	Piperaquine	.	.	2	0	640	0	1	22	172	81.6	.	2	.	0
3505	.	QP13C05-S012	36	QP13C05	1	640mgPiperaquine	4	4	101.58	4	4	HOURS	1	log(Parasitemia:::Total:::Mean)	11.27193051	11.27193051	log(p/mL)	2.302585093	0	0	0	0	.	0	0	.	0	0	640	.	.	.	QP13C05-S012	1	Piperaquine	.	.	2	0	640	0	1	22	172	81.6	.	4	.	0
3508	.	QP13C05-S012	36	QP13C05	1	640mgPiperaquine	4	8	105.58	8	8	HOURS	1	log(Parasitemia:::Total:::Mean)	11.72868891	11.72868891	log(p/mL)	2.302585093	0	0	0	0	.	0	0	.	0	0	640	.	.	.	QP13C05-S012	1	Piperaquine	.	.	2	0	640	0	1	22	172	81.6	.	8	.	0
3510	.	QP13C05-S012	36	QP13C05	1	640mgPiperaquine	4	12.05	109.63	12.05	12.05	HOURS	1	log(Parasitemia:::Total:::Mean)	10.9397376	10.9397376	log(p/mL)	2.302585093	0	0	0	0	.	0	0	.	0	0	640	.	.	.	QP13C05-S012	1	Piperaquine	.	.	2	0	640	0	1	22	172	81.6	.	12.05	.	0
3512	.	QP13C05-S012	36	QP13C05	1	640mgPiperaquine	4	16.17	113.75	16.17	16.17	HOURS	1	log(Parasitemia:::Total:::Mean)	10.98229721	10.98229721	log(p/mL)	2.302585093	0	0	0	0	.	0	0	.	0	0	640	.	.	.	QP13C05-S012	1	Piperaquine	.	.	2	0	640	0	1	22	172	81.6	.	16.17	.	0
3513	.	QP13C05-S012	36	QP13C05	1	640mgPiperaquine	4	20.09	117.67	20.09	20.09	HOURS	1	log(Parasitemia:::Total:::Mean)	11.23621242	11.23621242	log(p/mL)	2.302585093	0	0	0	0	.	0	0	.	0	0	640	.	.	.	QP13C05-S012	1	Piperaquine	.	.	2	0	640	0	1	22	172	81.6	.	20.09	.	0
3514	.	QP13C05-S012	36	QP13C05	1	640mgPiperaquine	4	24.12	121.7	24.12	24.12	HOURS	1	log(Parasitemia:::Total:::Mean)	9.883684925	9.883684925	log(p/mL)	2.302585093	0	0	0	0	.	0	0	.	0	0	640	.	.	.	QP13C05-S012	1	Piperaquine	.	.	2	0	640	0	1	22	172	81.6	.	24.12	.	0
3516	.	QP13C05-S012	36	QP13C05	1	640mgPiperaquine	4	30.1	127.68	30.1	30.1	HOURS	1	log(Parasitemia:::Total:::Mean)	7.286099379	7.286099379	log(p/mL)	2.302585093	0	0	0	0	.	0	0	.	0	0	640	.	.	.	QP13C05-S012	1	Piperaquine	.	.	2	0	640	0	1	22	172	81.6	.	30.1	.	0
3517	.	QP13C05-S012	36	QP13C05	1	640mgPiperaquine	4	35.2	132.78	35.2	35.2	HOURS	1	log(Parasitemia:::Total:::Mean)	5.012471842	5.012471842	log(p/mL)	2.302585093	0	0	0	0	.	0	0	.	0	0	640	.	.	.	QP13C05-S012	1	Piperaquine	.	.	2	0	640	0	1	22	172	81.6	.	35.2	.	0
3518	.	QP13C05-S012	36	QP13C05	1	640mgPiperaquine	4	48.32	145.9	48.32	48.32	HOURS	1	log(Parasitemia:::Total:::Mean)	1.544899391	2.302585093	log(p/mL)	2.302585093	1	0	0	0	.	0	0	.	0	0	640	.	.	.	QP13C05-S012	1	Piperaquine	.	.	2	0	640	0	1	22	172	81.6	.	48.32	.	0
3521	.	QP13C05-S012	36	QP13C05	1	640mgPiperaquine	4	72.12	169.7	72.12	72.12	HOURS	1	log(Parasitemia:::Total:::Mean)	1.544899391	2.302585093	log(p/mL)	2.302585093	1	0	0	0	.	0	0	.	0	0	640	.	.	.	QP13C05-S012	1	Piperaquine	.	.	2	0	640	0	1	22	172	81.6	.	72.12	.	0
3523	.	QP13C05-S012	36	QP13C05	1	640mgPiperaquine	4	81.57	179.15	81.57	81.57	HOURS	1	log(Parasitemia:::Total:::Mean)	1.342775207	2.302585093	log(p/mL)	2.302585093	1	0	0	0	.	0	0	.	0	0	640	.	.	.	QP13C05-S012	1	Piperaquine	.	.	2	0	640	0	1	22	172	81.6	.	81.57	.	0
3526	.	QP13C05-S012	36	QP13C05	1	640mgPiperaquine	4	119.45	217.03	119.45	119.45	HOURS	1	log(Parasitemia:::Total:::Mean)	1.609437912	2.302585093	log(p/mL)	2.302585093	1	0	0	0	.	0	0	.	0	0	640	.	.	.	QP13C05-S012	1	Piperaquine	.	.	2	0	640	0	1	22	172	81.6	.	119.45	.	0
3527	.	QP13C05-S012	36	QP13C05	1	640mgPiperaquine	4	143.67	241.25	143.67	143.67	HOURS	1	log(Parasitemia:::Total:::Mean)	1.609437912	2.302585093	log(p/mL)	2.302585093	1	0	0	0	.	0	0	.	0	0	640	.	.	.	QP13C05-S012	1	Piperaquine	.	.	2	0	640	0	1	22	172	81.6	.	143.67	.	0
3529	.	QP13C05-S012	36	QP13C05	1	640mgPiperaquine	4	167.09	264.67	167.09	167.09	HOURS	1	log(Parasitemia:::Total:::Mean)	1.609437912	2.302585093	log(p/mL)	2.302585093	1	0	0	0	.	0	0	.	0	0	640	.	.	.	QP13C05-S012	1	Piperaquine	.	.	2	0	640	0	1	22	172	81.6	.	167.09	.	0
3530	.	QP13C05-S012	36	QP13C05	1	640mgPiperaquine	4	191.27	288.85	191.27	191.27	HOURS	1	log(Parasitemia:::Total:::Mean)	1.609437912	2.302585093	log(p/mL)	2.302585093	1	0	0	0	.	0	0	.	0	0	640	.	.	.	QP13C05-S012	1	Piperaquine	.	.	2	0	640	0	1	22	172	81.6	.	191.27	.	0
3532	.	QP13C05-S012	36	QP13C05	1	640mgPiperaquine	4	238.95	336.53	238.95	238.95	HOURS	1	log(Parasitemia:::Total:::Mean)	1.609437912	2.302585093	log(p/mL)	2.302585093	1	0	0	0	.	0	0	.	0	0	640	.	.	.	QP13C05-S012	1	Piperaquine	.	.	2	0	640	0	1	22	172	81.6	.	238.95	.	0
3533	.	QP13C05-S012	36	QP13C05	1	640mgPiperaquine	4	262.79	360.37	262.79	262.79	HOURS	1	log(Parasitemia:::Total:::Mean)	1.609437912	2.302585093	log(p/mL)	2.302585093	1	0	0	0	.	0	0	.	0	0	640	.	.	.	QP13C05-S012	1	Piperaquine	.	.	2	0	640	0	1	22	172	81.6	.	262.79	.	0
3535	.	QP13C05-S012	36	QP13C05	1	640mgPiperaquine	4	311.05	408.63	311.05	311.05	HOURS	1	log(Parasitemia:::Total:::Mean)	1.609437912	2.302585093	log(p/mL)	2.302585093	1	0	0	0	.	0	0	.	0	0	640	.	.	.	QP13C05-S012	1	Piperaquine	.	.	2	0	640	0	1	22	172	81.6	.	311.05	.	0
3537	.	QP13C05-S012	36	QP13C05	1	640mgPiperaquine	4	334.55	432.13	334.55	334.55	HOURS	1	log(Parasitemia:::Total:::Mean)	1.609437912	2.302585093	log(p/mL)	2.302585093	1	0	0	0	.	0	0	.	0	0	640	.	.	.	QP13C05-S012	1	Piperaquine	.	.	2	0	640	0	1	22	172	81.6	.	334.55	.	0
3538	.	QP13C05-S012	36	QP13C05	1	640mgPiperaquine	4	407.57	505.15	407.57	407.57	HOURS	1	log(Parasitemia:::Total:::Mean)	1.609437912	2.302585093	log(p/mL)	2.302585093	1	0	0	0	.	0	0	.	0	0	640	.	.	.	QP13C05-S012	1	Piperaquine	.	.	2	0	640	0	1	22	172	81.6	.	407.57	.	0
3542	.	QP13C05-S013	37	QP13C05	1	480mgPiperaquine	5	-97.53	0	0	-97.53	HOURS	1	log(Parasitemia:::Total:::Mean)	1.418605666	2.302585093	log(p/mL)	2.302585093	1	0	0	0	.	0	0	.	0	0	0	.	.	.	QP13C05-S013	1	Piperaquine	.	.	2	0	480	0	1	22	174	70.8	.	-97.53	.	0
3543	.	QP13C05-S013	37	QP13C05	1	480mgPiperaquine	5	-73.58	23.95	0	-73.58	HOURS	1	log(Parasitemia:::Total:::Mean)	5.861759561	5.861759561	log(p/mL)	2.302585093	0	0	0	0	.	0	0	.	0	0	0	.	.	.	QP13C05-S013	1	Piperaquine	.	.	2	0	480	0	1	22	174	70.8	.	-73.58	.	0
3544	.	QP13C05-S013	37	QP13C05	1	480mgPiperaquine	5	-61.76	35.77	0	-61.76	HOURS	1	log(Parasitemia:::Total:::Mean)	6.06151618	6.06151618	log(p/mL)	2.302585093	0	0	0	0	.	0	0	.	0	0	0	.	.	.	QP13C05-S013	1	Piperaquine	.	.	2	0	480	0	1	22	174	70.8	.	-61.76	.	0
3545	.	QP13C05-S013	37	QP13C05	1	480mgPiperaquine	5	-49.7	47.83	0	-49.7	HOURS	1	log(Parasitemia:::Total:::Mean)	5.517214627	5.517214627	log(p/mL)	2.302585093	0	0	0	0	.	0	0	.	0	0	0	.	.	.	QP13C05-S013	1	Piperaquine	.	.	2	0	480	0	1	22	174	70.8	.	-49.7	.	0
3546	.	QP13C05-S013	37	QP13C05	1	480mgPiperaquine	5	-37.93	59.6	0	-37.93	HOURS	1	log(Parasitemia:::Total:::Mean)	8.574822304	8.574822304	log(p/mL)	2.302585093	0	0	0	0	.	0	0	.	0	0	0	.	.	.	QP13C05-S013	1	Piperaquine	.	.	2	0	480	0	1	22	174	70.8	.	-37.93	.	0
3547	.	QP13C05-S013	37	QP13C05	1	480mgPiperaquine	5	-25.61	71.92	0	-25.61	HOURS	1	log(Parasitemia:::Total:::Mean)	9.658884812	9.658884812	log(p/mL)	2.302585093	0	0	0	0	.	0	0	.	0	0	0	.	.	.	QP13C05-S013	1	Piperaquine	.	.	2	0	480	0	1	22	174	70.8	.	-25.61	.	0
3548	.	QP13C05-S013	37	QP13C05	1	480mgPiperaquine	5	-13.75	83.78	0	-13.75	HOURS	1	log(Parasitemia:::Total:::Mean)	8.431721461	8.431721461	log(p/mL)	2.302585093	0	0	0	0	.	0	0	.	0	0	0	.	.	.	QP13C05-S013	1	Piperaquine	.	.	2	0	480	0	1	22	174	70.8	.	-13.75	.	0
3549	.	QP13C05-S013	37	QP13C05	1	480mgPiperaquine	5	-0.65	96.88	0	-0.65	HOURS	1	log(Parasitemia:::Total:::Mean)	10.6458956	10.6458956	log(p/mL)	2.302585093	0	0	0	0	.	0	0	.	0	0	0	.	.	.	QP13C05-S013	1	Piperaquine	.	.	2	0	480	0	1	22	174	70.8	.	-0.65	.	0
3550	.	QP13C05-S013	37	QP13C05	1	480mgPiperaquine	5	0	97.53	0	0	HOURS	.	Piperaquine:::Dose	480	0	mg	.	0	1	1	480	2	0	0	ORAL	0	0	480	.	.	.	QP13C05-S013	1	Piperaquine	.	.	2	0	480	0	1	22	174	70.8	.	0	.	0
3553	.	QP13C05-S013	37	QP13C05	1	480mgPiperaquine	5	2.05	99.58	2.05	2.05	HOURS	1	log(Parasitemia:::Total:::Mean)	11.42745373	11.42745373	log(p/mL)	2.302585093	0	0	0	0	.	0	0	.	0	0	480	.	.	.	QP13C05-S013	1	Piperaquine	.	.	2	0	480	0	1	22	174	70.8	.	2.05	.	0
3556	.	QP13C05-S013	37	QP13C05	1	480mgPiperaquine	5	4.12	101.65	4.12	4.12	HOURS	1	log(Parasitemia:::Total:::Mean)	11.74870076	11.74870076	log(p/mL)	2.302585093	0	0	0	0	.	0	0	.	0	0	480	.	.	.	QP13C05-S013	1	Piperaquine	.	.	2	0	480	0	1	22	174	70.8	.	4.12	.	0
3559	.	QP13C05-S013	37	QP13C05	1	480mgPiperaquine	5	8.05	105.58	8.05	8.05	HOURS	1	log(Parasitemia:::Total:::Mean)	10.98176741	10.98176741	log(p/mL)	2.302585093	0	0	0	0	.	0	0	.	0	0	480	.	.	.	QP13C05-S013	1	Piperaquine	.	.	2	0	480	0	1	22	174	70.8	.	8.05	.	0
3561	.	QP13C05-S013	37	QP13C05	1	480mgPiperaquine	5	12.02	109.55	12.02	12.02	HOURS	1	log(Parasitemia:::Total:::Mean)	11.77485504	11.77485504	log(p/mL)	2.302585093	0	0	0	0	.	0	0	.	0	0	480	.	.	.	QP13C05-S013	1	Piperaquine	.	.	2	0	480	0	1	22	174	70.8	.	12.02	.	0
3563	.	QP13C05-S013	37	QP13C05	1	480mgPiperaquine	5	16.02	113.55	16.02	16.02	HOURS	1	log(Parasitemia:::Total:::Mean)	11.96372216	11.96372216	log(p/mL)	2.302585093	0	0	0	0	.	0	0	.	0	0	480	.	.	.	QP13C05-S013	1	Piperaquine	.	.	2	0	480	0	1	22	174	70.8	.	16.02	.	0
3564	.	QP13C05-S013	37	QP13C05	1	480mgPiperaquine	5	20.04	117.57	20.04	20.04	HOURS	1	log(Parasitemia:::Total:::Mean)	10.71488847	10.71488847	log(p/mL)	2.302585093	0	0	0	0	.	0	0	.	0	0	480	.	.	.	QP13C05-S013	1	Piperaquine	.	.	2	0	480	0	1	22	174	70.8	.	20.04	.	0
3565	.	QP13C05-S013	37	QP13C05	1	480mgPiperaquine	5	24.02	121.55	24.02	24.02	HOURS	1	log(Parasitemia:::Total:::Mean)	8.837186569	8.837186569	log(p/mL)	2.302585093	0	0	0	0	.	0	0	.	0	0	480	.	.	.	QP13C05-S013	1	Piperaquine	.	.	2	0	480	0	1	22	174	70.8	.	24.02	.	0
3567	.	QP13C05-S013	37	QP13C05	1	480mgPiperaquine	5	30.12	127.65	30.12	30.12	HOURS	1	log(Parasitemia:::Total:::Mean)	7.144924306	7.144924306	log(p/mL)	2.302585093	0	0	0	0	.	0	0	.	0	0	480	.	.	.	QP13C05-S013	1	Piperaquine	.	.	2	0	480	0	1	22	174	70.8	.	30.12	.	0
3568	.	QP13C05-S013	37	QP13C05	1	480mgPiperaquine	5	36	133.53	36	36	HOURS	1	log(Parasitemia:::Total:::Mean)	5.925041011	5.925041011	log(p/mL)	2.302585093	0	0	0	0	.	0	0	.	0	0	480	.	.	.	QP13C05-S013	1	Piperaquine	.	.	2	0	480	0	1	22	174	70.8	.	36	.	0
3569	.	QP13C05-S013	37	QP13C05	1	480mgPiperaquine	5	48.02	145.55	48.02	48.02	HOURS	1	log(Parasitemia:::Total:::Mean)	4.484469763	4.484469763	log(p/mL)	2.302585093	0	0	0	0	.	0	0	.	0	0	480	.	.	.	QP13C05-S013	1	Piperaquine	.	.	2	0	480	0	1	22	174	70.8	.	48.02	.	0
3571	.	QP13C05-S013	37	QP13C05	1	480mgPiperaquine	5	58.77	156.3	58.77	58.77	HOURS	1	log(Parasitemia:::Total:::Mean)	4.456185049	4.456185049	log(p/mL)	2.302585093	0	0	0	0	.	0	0	.	0	0	480	.	.	.	QP13C05-S013	1	Piperaquine	.	.	2	0	480	0	1	22	174	70.8	.	58.77	.	0
3572	.	QP13C05-S013	37	QP13C05	1	480mgPiperaquine	5	70.39	167.92	70.39	70.39	HOURS	1	log(Parasitemia:::Total:::Mean)	1.205031566	2.302585093	log(p/mL)	2.302585093	1	0	0	0	.	0	0	.	0	0	480	.	.	.	QP13C05-S013	1	Piperaquine	.	.	2	0	480	0	1	22	174	70.8	.	70.39	.	0
3575	.	QP13C05-S013	37	QP13C05	1	480mgPiperaquine	5	94.74	192.27	94.74	94.74	HOURS	1	log(Parasitemia:::Total:::Mean)	1.156241402	2.302585093	log(p/mL)	2.302585093	1	0	0	0	.	0	0	.	0	0	480	.	.	.	QP13C05-S013	1	Piperaquine	.	.	2	0	480	0	1	22	174	70.8	.	94.74	.	0
3577	.	QP13C05-S013	37	QP13C05	1	480mgPiperaquine	5	118.75	216.28	118.75	118.75	HOURS	1	log(Parasitemia:::Total:::Mean)	2.24368039	2.302585093	log(p/mL)	2.302585093	1	0	0	0	.	0	0	.	0	0	480	.	.	.	QP13C05-S013	1	Piperaquine	.	.	2	0	480	0	1	22	174	70.8	.	118.75	.	0
3579	.	QP13C05-S013	37	QP13C05	1	480mgPiperaquine	5	142.42	239.95	142.42	142.42	HOURS	1	log(Parasitemia:::Total:::Mean)	1.609437912	2.302585093	log(p/mL)	2.302585093	1	0	0	0	.	0	0	.	0	0	480	.	.	.	QP13C05-S013	1	Piperaquine	.	.	2	0	480	0	1	22	174	70.8	.	142.42	.	0
3581	.	QP13C05-S013	37	QP13C05	1	480mgPiperaquine	5	166.85	264.38	166.85	166.85	HOURS	1	log(Parasitemia:::Total:::Mean)	1.609437912	2.302585093	log(p/mL)	2.302585093	1	0	0	0	.	0	0	.	0	0	480	.	.	.	QP13C05-S013	1	Piperaquine	.	.	2	0	480	0	1	22	174	70.8	.	166.85	.	0
3582	.	QP13C05-S013	37	QP13C05	1	480mgPiperaquine	5	178.39	275.92	178.39	178.39	HOURS	1	log(Parasitemia:::Total:::Mean)	1.609437912	2.302585093	log(p/mL)	2.302585093	1	0	0	0	.	0	0	.	0	0	480	.	.	.	QP13C05-S013	1	Piperaquine	.	.	2	0	480	0	1	22	174	70.8	.	178.39	.	0
3583	.	QP13C05-S013	37	QP13C05	1	480mgPiperaquine	5	191.09	288.62	191.09	191.09	HOURS	1	log(Parasitemia:::Total:::Mean)	1.609437912	2.302585093	log(p/mL)	2.302585093	1	0	0	0	.	0	0	.	0	0	480	.	.	.	QP13C05-S013	1	Piperaquine	.	.	2	0	480	0	1	22	174	70.8	.	191.09	.	0
3585	.	QP13C05-S013	37	QP13C05	1	480mgPiperaquine	5	202.34	299.87	202.34	202.34	HOURS	1	log(Parasitemia:::Total:::Mean)	1.609437912	2.302585093	log(p/mL)	2.302585093	1	0	0	0	.	0	0	.	0	0	480	.	.	.	QP13C05-S013	1	Piperaquine	.	.	2	0	480	0	1	22	174	70.8	.	202.34	.	0
3586	.	QP13C05-S013	37	QP13C05	1	480mgPiperaquine	5	215.52	313.05	215.52	215.52	HOURS	1	log(Parasitemia:::Total:::Mean)	1.609437912	2.302585093	log(p/mL)	2.302585093	1	0	0	0	.	0	0	.	0	0	480	.	.	.	QP13C05-S013	1	Piperaquine	.	.	2	0	480	0	1	22	174	70.8	.	215.52	.	0
3614	.	QP13C05-S014	38	QP13C05	1	480mgPiperaquine	5	-73.49	24.05	0	-73.49	HOURS	1	log(Parasitemia:::Total:::Mean)	4.983927475	4.983927475	log(p/mL)	2.302585093	0	0	0	0	.	0	0	.	0	0	0	.	.	.	QP13C05-S014	1	Piperaquine	.	.	2	0	480	0	1	24	186	68.3	.	-73.49	.	0
3615	.	QP13C05-S014	38	QP13C05	1	480mgPiperaquine	5	-61.3	36.24	0	-61.3	HOURS	1	log(Parasitemia:::Total:::Mean)	5.786187521	5.786187521	log(p/mL)	2.302585093	0	0	0	0	.	0	0	.	0	0	0	.	.	.	QP13C05-S014	1	Piperaquine	.	.	2	0	480	0	1	24	186	68.3	.	-61.3	.	0
3616	.	QP13C05-S014	38	QP13C05	1	480mgPiperaquine	5	-49.62	47.92	0	-49.62	HOURS	1	log(Parasitemia:::Total:::Mean)	3.929439991	3.929439991	log(p/mL)	2.302585093	0	0	0	0	.	0	0	.	0	0	0	.	.	.	QP13C05-S014	1	Piperaquine	.	.	2	0	480	0	1	24	186	68.3	.	-49.62	.	0
3617	.	QP13C05-S014	38	QP13C05	1	480mgPiperaquine	5	-37.82	59.72	0	-37.82	HOURS	1	log(Parasitemia:::Total:::Mean)	7.804828864	7.804828864	log(p/mL)	2.302585093	0	0	0	0	.	0	0	.	0	0	0	.	.	.	QP13C05-S014	1	Piperaquine	.	.	2	0	480	0	1	24	186	68.3	.	-37.82	.	0
3618	.	QP13C05-S014	38	QP13C05	1	480mgPiperaquine	5	-25.47	72.07	0	-25.47	HOURS	1	log(Parasitemia:::Total:::Mean)	8.562980875	8.562980875	log(p/mL)	2.302585093	0	0	0	0	.	0	0	.	0	0	0	.	.	.	QP13C05-S014	1	Piperaquine	.	.	2	0	480	0	1	24	186	68.3	.	-25.47	.	0
3619	.	QP13C05-S014	38	QP13C05	1	480mgPiperaquine	5	-13.42	84.12	0	-13.42	HOURS	1	log(Parasitemia:::Total:::Mean)	7.890595685	7.890595685	log(p/mL)	2.302585093	0	0	0	0	.	0	0	.	0	0	0	.	.	.	QP13C05-S014	1	Piperaquine	.	.	2	0	480	0	1	24	186	68.3	.	-13.42	.	0
3620	.	QP13C05-S014	38	QP13C05	1	480mgPiperaquine	5	-0.64	96.9	0	-0.64	HOURS	1	log(Parasitemia:::Total:::Mean)	9.945772605	9.945772605	log(p/mL)	2.302585093	0	0	0	0	.	0	0	.	0	0	0	.	.	.	QP13C05-S014	1	Piperaquine	.	.	2	0	480	0	1	24	186	68.3	.	-0.64	.	0
3621	.	QP13C05-S014	38	QP13C05	1	480mgPiperaquine	5	0	97.54	0	0	HOURS	.	Piperaquine:::Dose	480	0	mg	.	0	1	1	480	2	0	0	ORAL	0	0	480	.	.	.	QP13C05-S014	1	Piperaquine	.	.	2	0	480	0	1	24	186	68.3	.	0	.	0
3624	.	QP13C05-S014	38	QP13C05	1	480mgPiperaquine	5	2.01	99.55	2.01	2.01	HOURS	1	log(Parasitemia:::Total:::Mean)	10.54229295	10.54229295	log(p/mL)	2.302585093	0	0	0	0	.	0	0	.	0	0	480	.	.	.	QP13C05-S014	1	Piperaquine	.	.	2	0	480	0	1	24	186	68.3	.	2.01	.	0
3627	.	QP13C05-S014	38	QP13C05	1	480mgPiperaquine	5	4.03	101.57	4.03	4.03	HOURS	1	log(Parasitemia:::Total:::Mean)	10.59864589	10.59864589	log(p/mL)	2.302585093	0	0	0	0	.	0	0	.	0	0	480	.	.	.	QP13C05-S014	1	Piperaquine	.	.	2	0	480	0	1	24	186	68.3	.	4.03	.	0
3630	.	QP13C05-S014	38	QP13C05	1	480mgPiperaquine	5	8.06	105.6	8.06	8.06	HOURS	1	log(Parasitemia:::Total:::Mean)	10.78930398	10.78930398	log(p/mL)	2.302585093	0	0	0	0	.	0	0	.	0	0	480	.	.	.	QP13C05-S014	1	Piperaquine	.	.	2	0	480	0	1	24	186	68.3	.	8.06	.	0
3632	.	QP13C05-S014	38	QP13C05	1	480mgPiperaquine	5	12	109.54	12	12	HOURS	1	log(Parasitemia:::Total:::Mean)	10.92660186	10.92660186	log(p/mL)	2.302585093	0	0	0	0	.	0	0	.	0	0	480	.	.	.	QP13C05-S014	1	Piperaquine	.	.	2	0	480	0	1	24	186	68.3	.	12	.	0
3634	.	QP13C05-S014	38	QP13C05	1	480mgPiperaquine	5	16	113.54	16	16	HOURS	1	log(Parasitemia:::Total:::Mean)	10.28474797	10.28474797	log(p/mL)	2.302585093	0	0	0	0	.	0	0	.	0	0	480	.	.	.	QP13C05-S014	1	Piperaquine	.	.	2	0	480	0	1	24	186	68.3	.	16	.	0
3635	.	QP13C05-S014	38	QP13C05	1	480mgPiperaquine	5	20	117.54	20	20	HOURS	1	log(Parasitemia:::Total:::Mean)	6.375845094	6.375845094	log(p/mL)	2.302585093	0	0	0	0	.	0	0	.	0	0	480	.	.	.	QP13C05-S014	1	Piperaquine	.	.	2	0	480	0	1	24	186	68.3	.	20	.	0
3636	.	QP13C05-S014	38	QP13C05	1	480mgPiperaquine	5	24	121.54	24	24	HOURS	1	log(Parasitemia:::Total:::Mean)	7.727270629	7.727270629	log(p/mL)	2.302585093	0	0	0	0	.	0	0	.	0	0	480	.	.	.	QP13C05-S014	1	Piperaquine	.	.	2	0	480	0	1	24	186	68.3	.	24	.	0
3638	.	QP13C05-S014	38	QP13C05	1	480mgPiperaquine	5	30	127.54	30	30	HOURS	1	log(Parasitemia:::Total:::Mean)	5.567248601	5.567248601	log(p/mL)	2.302585093	0	0	0	0	.	0	0	.	0	0	480	.	.	.	QP13C05-S014	1	Piperaquine	.	.	2	0	480	0	1	24	186	68.3	.	30	.	0
3639	.	QP13C05-S014	38	QP13C05	1	480mgPiperaquine	5	36.06	133.6	36.06	36.06	HOURS	1	log(Parasitemia:::Total:::Mean)	5.148762017	5.148762017	log(p/mL)	2.302585093	0	0	0	0	.	0	0	.	0	0	480	.	.	.	QP13C05-S014	1	Piperaquine	.	.	2	0	480	0	1	24	186	68.3	.	36.06	.	0
3640	.	QP13C05-S014	38	QP13C05	1	480mgPiperaquine	5	48.05	145.59	48.05	48.05	HOURS	1	log(Parasitemia:::Total:::Mean)	1.437313094	2.302585093	log(p/mL)	2.302585093	1	0	0	0	.	0	0	.	0	0	480	.	.	.	QP13C05-S014	1	Piperaquine	.	.	2	0	480	0	1	24	186	68.3	.	48.05	.	0
3642	.	QP13C05-S014	38	QP13C05	1	480mgPiperaquine	5	58.66	156.2	58.66	58.66	HOURS	1	log(Parasitemia:::Total:::Mean)	2.955779228	2.955779228	log(p/mL)	2.302585093	0	0	0	0	.	0	0	.	0	0	480	.	.	.	QP13C05-S014	1	Piperaquine	.	.	2	0	480	0	1	24	186	68.3	.	58.66	.	0
3643	.	QP13C05-S014	38	QP13C05	1	480mgPiperaquine	5	70.73	168.27	70.73	70.73	HOURS	1	log(Parasitemia:::Total:::Mean)	2.213841883	2.302585093	log(p/mL)	2.302585093	1	0	0	0	.	0	0	.	0	0	480	.	.	.	QP13C05-S014	1	Piperaquine	.	.	2	0	480	0	1	24	186	68.3	.	70.73	.	0
3645	.	QP13C05-S014	38	QP13C05	1	480mgPiperaquine	5	82.08	179.62	82.08	82.08	HOURS	1	log(Parasitemia:::Total:::Mean)	1.203240472	2.302585093	log(p/mL)	2.302585093	1	0	0	0	.	0	0	.	0	0	480	.	.	.	QP13C05-S014	1	Piperaquine	.	.	2	0	480	0	1	24	186	68.3	.	82.08	.	0
3650	.	QP13C05-S014	38	QP13C05	1	480mgPiperaquine	5	142.65	240.19	142.65	142.65	HOURS	1	log(Parasitemia:::Total:::Mean)	2.24534055	2.302585093	log(p/mL)	2.302585093	1	0	0	0	.	0	0	.	0	0	480	.	.	.	QP13C05-S014	1	Piperaquine	.	.	2	0	480	0	1	24	186	68.3	.	142.65	.	0
3652	.	QP13C05-S014	38	QP13C05	1	480mgPiperaquine	5	166.25	263.79	166.25	166.25	HOURS	1	log(Parasitemia:::Total:::Mean)	1.099100213	2.302585093	log(p/mL)	2.302585093	1	0	0	0	.	0	0	.	0	0	480	.	.	.	QP13C05-S014	1	Piperaquine	.	.	2	0	480	0	1	24	186	68.3	.	166.25	.	0
3654	.	QP13C05-S014	38	QP13C05	1	480mgPiperaquine	5	190.26	287.8	190.26	190.26	HOURS	1	log(Parasitemia:::Total:::Mean)	0.982840406	2.302585093	log(p/mL)	2.302585093	1	0	0	0	.	0	0	.	0	0	480	.	.	.	QP13C05-S014	1	Piperaquine	.	.	2	0	480	0	1	24	186	68.3	.	190.26	.	0
3656	.	QP13C05-S014	38	QP13C05	1	480mgPiperaquine	5	202.13	299.67	202.13	202.13	HOURS	1	log(Parasitemia:::Total:::Mean)	1.341568037	2.302585093	log(p/mL)	2.302585093	1	0	0	0	.	0	0	.	0	0	480	.	.	.	QP13C05-S014	1	Piperaquine	.	.	2	0	480	0	1	24	186	68.3	.	202.13	.	0
3685	.	QP13C05-S015	39	QP13C05	1	480mgPiperaquine	5	-73.3	24.12	0	-73.3	HOURS	1	log(Parasitemia:::Total:::Mean)	4.455575323	4.455575323	log(p/mL)	2.302585093	0	0	0	0	.	0	0	.	0	0	0	.	.	.	QP13C05-S015	1	Piperaquine	.	.	1	0	480	0	1	19	167	51.1	.	-73.3	.	0
3686	.	QP13C05-S015	39	QP13C05	1	480mgPiperaquine	5	-61.65	35.77	0	-61.65	HOURS	1	log(Parasitemia:::Total:::Mean)	4.483588359	4.483588359	log(p/mL)	2.302585093	0	0	0	0	.	0	0	.	0	0	0	.	.	.	QP13C05-S015	1	Piperaquine	.	.	1	0	480	0	1	19	167	51.1	.	-61.65	.	0
3687	.	QP13C05-S015	39	QP13C05	1	480mgPiperaquine	5	-49.97	47.45	0	-49.97	HOURS	1	log(Parasitemia:::Total:::Mean)	1.718704683	2.302585093	log(p/mL)	2.302585093	1	0	0	0	.	0	0	.	0	0	0	.	.	.	QP13C05-S015	1	Piperaquine	.	.	1	0	480	0	1	19	167	51.1	.	-49.97	.	0
3688	.	QP13C05-S015	39	QP13C05	1	480mgPiperaquine	5	-37.75	59.67	0	-37.75	HOURS	1	log(Parasitemia:::Total:::Mean)	6.749601162	6.749601162	log(p/mL)	2.302585093	0	0	0	0	.	0	0	.	0	0	0	.	.	.	QP13C05-S015	1	Piperaquine	.	.	1	0	480	0	1	19	167	51.1	.	-37.75	.	0
3689	.	QP13C05-S015	39	QP13C05	1	480mgPiperaquine	5	-24.69	72.73	0	-24.69	HOURS	1	log(Parasitemia:::Total:::Mean)	7.906644534	7.906644534	log(p/mL)	2.302585093	0	0	0	0	.	0	0	.	0	0	0	.	.	.	QP13C05-S015	1	Piperaquine	.	.	1	0	480	0	1	19	167	51.1	.	-24.69	.	0
3690	.	QP13C05-S015	39	QP13C05	1	480mgPiperaquine	5	-13.4	84.02	0	-13.4	HOURS	1	log(Parasitemia:::Total:::Mean)	6.578109007	6.578109007	log(p/mL)	2.302585093	0	0	0	0	.	0	0	.	0	0	0	.	.	.	QP13C05-S015	1	Piperaquine	.	.	1	0	480	0	1	19	167	51.1	.	-13.4	.	0
3691	.	QP13C05-S015	39	QP13C05	1	480mgPiperaquine	5	0	97.42	0	0	HOURS	1	log(Parasitemia:::Total:::Mean)	9.168376173	9.168376173	log(p/mL)	2.302585093	0	0	0	0	.	0	0	.	0	0	0	.	.	.	QP13C05-S015	1	Piperaquine	.	.	1	0	480	0	1	19	167	51.1	.	0	.	0
3692	.	QP13C05-S015	39	QP13C05	1	480mgPiperaquine	5	0	97.42	0	0	HOURS	.	Piperaquine:::Dose	480	0	mg	.	0	1	1	480	2	0	0	ORAL	0	0	480	.	.	.	QP13C05-S015	1	Piperaquine	.	.	1	0	480	0	1	19	167	51.1	.	0	.	0
3695	.	QP13C05-S015	39	QP13C05	1	480mgPiperaquine	5	2	99.42	2	2	HOURS	1	log(Parasitemia:::Total:::Mean)	9.242119647	9.242119647	log(p/mL)	2.302585093	0	0	0	0	.	0	0	.	0	0	480	.	.	.	QP13C05-S015	1	Piperaquine	.	.	1	0	480	0	1	19	167	51.1	.	2	.	0
3698	.	QP13C05-S015	39	QP13C05	1	480mgPiperaquine	5	4	101.42	4	4	HOURS	1	log(Parasitemia:::Total:::Mean)	9.710344444	9.710344444	log(p/mL)	2.302585093	0	0	0	0	.	0	0	.	0	0	480	.	.	.	QP13C05-S015	1	Piperaquine	.	.	1	0	480	0	1	19	167	51.1	.	4	.	0
3701	.	QP13C05-S015	39	QP13C05	1	480mgPiperaquine	5	8.01	105.43	8.01	8.01	HOURS	1	log(Parasitemia:::Total:::Mean)	8.315108146	8.315108146	log(p/mL)	2.302585093	0	0	0	0	.	0	0	.	0	0	480	.	.	.	QP13C05-S015	1	Piperaquine	.	.	1	0	480	0	1	19	167	51.1	.	8.01	.	0
3703	.	QP13C05-S015	39	QP13C05	1	480mgPiperaquine	5	12	109.42	12	12	HOURS	1	log(Parasitemia:::Total:::Mean)	9.372981603	9.372981603	log(p/mL)	2.302585093	0	0	0	0	.	0	0	.	0	0	480	.	.	.	QP13C05-S015	1	Piperaquine	.	.	1	0	480	0	1	19	167	51.1	.	12	.	0
3705	.	QP13C05-S015	39	QP13C05	1	480mgPiperaquine	5	16.01	113.43	16.01	16.01	HOURS	1	log(Parasitemia:::Total:::Mean)	9.341299967	9.341299967	log(p/mL)	2.302585093	0	0	0	0	.	0	0	.	0	0	480	.	.	.	QP13C05-S015	1	Piperaquine	.	.	1	0	480	0	1	19	167	51.1	.	16.01	.	0
3706	.	QP13C05-S015	39	QP13C05	1	480mgPiperaquine	5	20.06	117.48	20.06	20.06	HOURS	1	log(Parasitemia:::Total:::Mean)	8.234066936	8.234066936	log(p/mL)	2.302585093	0	0	0	0	.	0	0	.	0	0	480	.	.	.	QP13C05-S015	1	Piperaquine	.	.	1	0	480	0	1	19	167	51.1	.	20.06	.	0
3707	.	QP13C05-S015	39	QP13C05	1	480mgPiperaquine	5	24	121.42	24	24	HOURS	1	log(Parasitemia:::Total:::Mean)	6.152024612	6.152024612	log(p/mL)	2.302585093	0	0	0	0	.	0	0	.	0	0	480	.	.	.	QP13C05-S015	1	Piperaquine	.	.	1	0	480	0	1	19	167	51.1	.	24	.	0
3709	.	QP13C05-S015	39	QP13C05	1	480mgPiperaquine	5	30	127.42	30	30	HOURS	1	log(Parasitemia:::Total:::Mean)	3.679540482	3.679540482	log(p/mL)	2.302585093	0	0	0	0	.	0	0	.	0	0	480	.	.	.	QP13C05-S015	1	Piperaquine	.	.	1	0	480	0	1	19	167	51.1	.	30	.	0
3710	.	QP13C05-S015	39	QP13C05	1	480mgPiperaquine	5	36.16	133.58	36.16	36.16	HOURS	1	log(Parasitemia:::Total:::Mean)	4.003590199	4.003590199	log(p/mL)	2.302585093	0	0	0	0	.	0	0	.	0	0	480	.	.	.	QP13C05-S015	1	Piperaquine	.	.	1	0	480	0	1	19	167	51.1	.	36.16	.	0
3713	.	QP13C05-S015	39	QP13C05	1	480mgPiperaquine	5	58.81	156.23	58.81	58.81	HOURS	1	log(Parasitemia:::Total:::Mean)	1.125640961	2.302585093	log(p/mL)	2.302585093	1	0	0	0	.	0	0	.	0	0	480	.	.	.	QP13C05-S015	1	Piperaquine	.	.	1	0	480	0	1	19	167	51.1	.	58.81	.	0
3719	.	QP13C05-S015	39	QP13C05	1	480mgPiperaquine	5	118.08	215.5	118.08	118.08	HOURS	1	log(Parasitemia:::Total:::Mean)	1.141389318	2.302585093	log(p/mL)	2.302585093	1	0	0	0	.	0	0	.	0	0	480	.	.	.	QP13C05-S015	1	Piperaquine	.	.	1	0	480	0	1	19	167	51.1	.	118.08	.	0
3721	.	QP13C05-S015	39	QP13C05	1	480mgPiperaquine	5	142.8	240.22	142.8	142.8	HOURS	1	log(Parasitemia:::Total:::Mean)	1.194633833	2.302585093	log(p/mL)	2.302585093	1	0	0	0	.	0	0	.	0	0	480	.	.	.	QP13C05-S015	1	Piperaquine	.	.	1	0	480	0	1	19	167	51.1	.	142.8	.	0
3723	.	QP13C05-S015	39	QP13C05	1	480mgPiperaquine	5	166.38	263.8	166.38	166.38	HOURS	1	log(Parasitemia:::Total:::Mean)	1.562358613	2.302585093	log(p/mL)	2.302585093	1	0	0	0	.	0	0	.	0	0	480	.	.	.	QP13C05-S015	1	Piperaquine	.	.	1	0	480	0	1	19	167	51.1	.	166.38	.	0
3724	.	QP13C05-S015	39	QP13C05	1	480mgPiperaquine	5	178.6	276.02	178.6	178.6	HOURS	1	log(Parasitemia:::Total:::Mean)	1.609437912	2.302585093	log(p/mL)	2.302585093	1	0	0	0	.	0	0	.	0	0	480	.	.	.	QP13C05-S015	1	Piperaquine	.	.	1	0	480	0	1	19	167	51.1	.	178.6	.	0
3725	.	QP13C05-S015	39	QP13C05	1	480mgPiperaquine	5	190.56	287.98	190.56	190.56	HOURS	1	log(Parasitemia:::Total:::Mean)	1.609437912	2.302585093	log(p/mL)	2.302585093	1	0	0	0	.	0	0	.	0	0	480	.	.	.	QP13C05-S015	1	Piperaquine	.	.	1	0	480	0	1	19	167	51.1	.	190.56	.	0
3727	.	QP13C05-S015	39	QP13C05	1	480mgPiperaquine	5	201.75	299.17	201.75	201.75	HOURS	1	log(Parasitemia:::Total:::Mean)	1.609437912	2.302585093	log(p/mL)	2.302585093	1	0	0	0	.	0	0	.	0	0	480	.	.	.	QP13C05-S015	1	Piperaquine	.	.	1	0	480	0	1	19	167	51.1	.	201.75	.	0
3728	.	QP13C05-S015	39	QP13C05	1	480mgPiperaquine	5	215.5	312.92	215.5	215.5	HOURS	1	log(Parasitemia:::Total:::Mean)	2.130000711	2.302585093	log(p/mL)	2.302585093	1	0	0	0	.	0	0	.	0	0	480	.	.	.	QP13C05-S015	1	Piperaquine	.	.	1	0	480	0	1	19	167	51.1	.	215.5	.	0
3756	.	QP13C05-S016	40	QP13C05	1	480mgPiperaquine	5	-98.18	0	0	-98.18	HOURS	1	log(Parasitemia:::Total:::Mean)	1.47257873	2.302585093	log(p/mL)	2.302585093	1	0	0	0	.	0	0	.	0	0	0	.	.	.	QP13C05-S016	1	Piperaquine	.	.	1	0	480	0	1	20	171	64.5	.	-98.18	.	0
3757	.	QP13C05-S016	40	QP13C05	1	480mgPiperaquine	5	-74.1	24.08	0	-74.1	HOURS	1	log(Parasitemia:::Total:::Mean)	4.102066608	4.102066608	log(p/mL)	2.302585093	0	0	0	0	.	0	0	.	0	0	0	.	.	.	QP13C05-S016	1	Piperaquine	.	.	1	0	480	0	1	20	171	64.5	.	-74.1	.	0
3758	.	QP13C05-S016	40	QP13C05	1	480mgPiperaquine	5	-61.58	36.6	0	-61.58	HOURS	1	log(Parasitemia:::Total:::Mean)	4.530764018	4.530764018	log(p/mL)	2.302585093	0	0	0	0	.	0	0	.	0	0	0	.	.	.	QP13C05-S016	1	Piperaquine	.	.	1	0	480	0	1	20	171	64.5	.	-61.58	.	0
3760	.	QP13C05-S016	40	QP13C05	1	480mgPiperaquine	5	-38.42	59.76	0	-38.42	HOURS	1	log(Parasitemia:::Total:::Mean)	6.928849062	6.928849062	log(p/mL)	2.302585093	0	0	0	0	.	0	0	.	0	0	0	.	.	.	QP13C05-S016	1	Piperaquine	.	.	1	0	480	0	1	20	171	64.5	.	-38.42	.	0
3761	.	QP13C05-S016	40	QP13C05	1	480mgPiperaquine	5	-25.57	72.61	0	-25.57	HOURS	1	log(Parasitemia:::Total:::Mean)	7.954666193	7.954666193	log(p/mL)	2.302585093	0	0	0	0	.	0	0	.	0	0	0	.	.	.	QP13C05-S016	1	Piperaquine	.	.	1	0	480	0	1	20	171	64.5	.	-25.57	.	0
3762	.	QP13C05-S016	40	QP13C05	1	480mgPiperaquine	5	-14.1	84.08	0	-14.1	HOURS	1	log(Parasitemia:::Total:::Mean)	6.680241728	6.680241728	log(p/mL)	2.302585093	0	0	0	0	.	0	0	.	0	0	0	.	.	.	QP13C05-S016	1	Piperaquine	.	.	1	0	480	0	1	20	171	64.5	.	-14.1	.	0
3763	.	QP13C05-S016	40	QP13C05	1	480mgPiperaquine	5	-0.83	97.35	0	-0.83	HOURS	1	log(Parasitemia:::Total:::Mean)	9.722328111	9.722328111	log(p/mL)	2.302585093	0	0	0	0	.	0	0	.	0	0	0	.	.	.	QP13C05-S016	1	Piperaquine	.	.	1	0	480	0	1	20	171	64.5	.	-0.83	.	0
3764	.	QP13C05-S016	40	QP13C05	1	480mgPiperaquine	5	0	98.18	0	0	HOURS	.	Piperaquine:::Dose	480	0	mg	.	0	1	1	480	2	0	0	ORAL	0	0	480	.	.	.	QP13C05-S016	1	Piperaquine	.	.	1	0	480	0	1	20	171	64.5	.	0	.	0
3767	.	QP13C05-S016	40	QP13C05	1	480mgPiperaquine	5	2	100.18	2	2	HOURS	1	log(Parasitemia:::Total:::Mean)	9.930257794	9.930257794	log(p/mL)	2.302585093	0	0	0	0	.	0	0	.	0	0	480	.	.	.	QP13C05-S016	1	Piperaquine	.	.	1	0	480	0	1	20	171	64.5	.	2	.	0
3770	.	QP13C05-S016	40	QP13C05	1	480mgPiperaquine	5	4	102.18	4	4	HOURS	1	log(Parasitemia:::Total:::Mean)	10.07083974	10.07083974	log(p/mL)	2.302585093	0	0	0	0	.	0	0	.	0	0	480	.	.	.	QP13C05-S016	1	Piperaquine	.	.	1	0	480	0	1	20	171	64.5	.	4	.	0
3773	.	QP13C05-S016	40	QP13C05	1	480mgPiperaquine	5	8	106.18	8	8	HOURS	1	log(Parasitemia:::Total:::Mean)	9.860927938	9.860927938	log(p/mL)	2.302585093	0	0	0	0	.	0	0	.	0	0	480	.	.	.	QP13C05-S016	1	Piperaquine	.	.	1	0	480	0	1	20	171	64.5	.	8	.	0
3775	.	QP13C05-S016	40	QP13C05	1	480mgPiperaquine	5	12	110.18	12	12	HOURS	1	log(Parasitemia:::Total:::Mean)	10.04594219	10.04594219	log(p/mL)	2.302585093	0	0	0	0	.	0	0	.	0	0	480	.	.	.	QP13C05-S016	1	Piperaquine	.	.	1	0	480	0	1	20	171	64.5	.	12	.	0
3777	.	QP13C05-S016	40	QP13C05	1	480mgPiperaquine	5	16	114.18	16	16	HOURS	1	log(Parasitemia:::Total:::Mean)	9.911209599	9.911209599	log(p/mL)	2.302585093	0	0	0	0	.	0	0	.	0	0	480	.	.	.	QP13C05-S016	1	Piperaquine	.	.	1	0	480	0	1	20	171	64.5	.	16	.	0
3778	.	QP13C05-S016	40	QP13C05	1	480mgPiperaquine	5	20	118.18	20	20	HOURS	1	log(Parasitemia:::Total:::Mean)	8.477662353	8.477662353	log(p/mL)	2.302585093	0	0	0	0	.	0	0	.	0	0	480	.	.	.	QP13C05-S016	1	Piperaquine	.	.	1	0	480	0	1	20	171	64.5	.	20	.	0
3779	.	QP13C05-S016	40	QP13C05	1	480mgPiperaquine	5	24	122.18	24	24	HOURS	1	log(Parasitemia:::Total:::Mean)	6.704281347	6.704281347	log(p/mL)	2.302585093	0	0	0	0	.	0	0	.	0	0	480	.	.	.	QP13C05-S016	1	Piperaquine	.	.	1	0	480	0	1	20	171	64.5	.	24	.	0
3781	.	QP13C05-S016	40	QP13C05	1	480mgPiperaquine	5	30	128.18	30	30	HOURS	1	log(Parasitemia:::Total:::Mean)	4.190945898	4.190945898	log(p/mL)	2.302585093	0	0	0	0	.	0	0	.	0	0	480	.	.	.	QP13C05-S016	1	Piperaquine	.	.	1	0	480	0	1	20	171	64.5	.	30	.	0
3782	.	QP13C05-S016	40	QP13C05	1	480mgPiperaquine	5	36.02	134.2	36.02	36.02	HOURS	1	log(Parasitemia:::Total:::Mean)	3.187377158	3.187377158	log(p/mL)	2.302585093	0	0	0	0	.	0	0	.	0	0	480	.	.	.	QP13C05-S016	1	Piperaquine	.	.	1	0	480	0	1	20	171	64.5	.	36.02	.	0
3783	.	QP13C05-S016	40	QP13C05	1	480mgPiperaquine	5	48.02	146.2	48.02	48.02	HOURS	1	log(Parasitemia:::Total:::Mean)	2.585897166	2.585897166	log(p/mL)	2.302585093	0	0	0	0	.	0	0	.	0	0	480	.	.	.	QP13C05-S016	1	Piperaquine	.	.	1	0	480	0	1	20	171	64.5	.	48.02	.	0
3785	.	QP13C05-S016	40	QP13C05	1	480mgPiperaquine	5	57.93	156.11	57.93	57.93	HOURS	1	log(Parasitemia:::Total:::Mean)	2.342476422	2.342476422	log(p/mL)	2.302585093	0	0	0	0	.	0	0	.	0	0	480	.	.	.	QP13C05-S016	1	Piperaquine	.	.	1	0	480	0	1	20	171	64.5	.	57.93	.	0
3786	.	QP13C05-S016	40	QP13C05	1	480mgPiperaquine	5	69.72	167.9	69.72	69.72	HOURS	1	log(Parasitemia:::Total:::Mean)	1.260485015	2.302585093	log(p/mL)	2.302585093	1	0	0	0	.	0	0	.	0	0	480	.	.	.	QP13C05-S016	1	Piperaquine	.	.	1	0	480	0	1	20	171	64.5	.	69.72	.	0
3791	.	QP13C05-S016	40	QP13C05	1	480mgPiperaquine	5	118	216.18	118	118	HOURS	1	log(Parasitemia:::Total:::Mean)	1.44097339	2.302585093	log(p/mL)	2.302585093	1	0	0	0	.	0	0	.	0	0	480	.	.	.	QP13C05-S016	1	Piperaquine	.	.	1	0	480	0	1	20	171	64.5	.	118	.	0
3793	.	QP13C05-S016	40	QP13C05	1	480mgPiperaquine	5	141.97	240.15	141.97	141.97	HOURS	1	log(Parasitemia:::Total:::Mean)	1.609437912	2.302585093	log(p/mL)	2.302585093	1	0	0	0	.	0	0	.	0	0	480	.	.	.	QP13C05-S016	1	Piperaquine	.	.	1	0	480	0	1	20	171	64.5	.	141.97	.	0
3795	.	QP13C05-S016	40	QP13C05	1	480mgPiperaquine	5	165.93	264.11	165.93	165.93	HOURS	1	log(Parasitemia:::Total:::Mean)	1.609437912	2.302585093	log(p/mL)	2.302585093	1	0	0	0	.	0	0	.	0	0	480	.	.	.	QP13C05-S016	1	Piperaquine	.	.	1	0	480	0	1	20	171	64.5	.	165.93	.	0
3796	.	QP13C05-S016	40	QP13C05	1	480mgPiperaquine	5	177.18	275.36	177.18	177.18	HOURS	1	log(Parasitemia:::Total:::Mean)	1.609437912	2.302585093	log(p/mL)	2.302585093	1	0	0	0	.	0	0	.	0	0	480	.	.	.	QP13C05-S016	1	Piperaquine	.	.	1	0	480	0	1	20	171	64.5	.	177.18	.	0
3798	.	QP13C05-S016	40	QP13C05	1	480mgPiperaquine	5	190.85	289.03	190.85	190.85	HOURS	1	log(Parasitemia:::Total:::Mean)	1.609437912	2.302585093	log(p/mL)	2.302585093	1	0	0	0	.	0	0	.	0	0	480	.	.	.	QP13C05-S016	1	Piperaquine	.	.	1	0	480	0	1	20	171	64.5	.	190.85	.	0
3827	.	QP13C05-S017	41	QP13C05	1	480mgPiperaquine	5	-97.7	0	0	-97.7	HOURS	1	log(Parasitemia:::Total:::Mean)	2.108894809	2.302585093	log(p/mL)	2.302585093	1	0	0	0	.	0	0	.	0	0	0	.	.	.	QP13C05-S017	1	Piperaquine	.	.	1	0	480	0	1	25	164	57.5	.	-97.7	.	0
3828	.	QP13C05-S017	41	QP13C05	1	480mgPiperaquine	5	-73.32	24.38	0	-73.32	HOURS	1	log(Parasitemia:::Total:::Mean)	5.43048914	5.43048914	log(p/mL)	2.302585093	0	0	0	0	.	0	0	.	0	0	0	.	.	.	QP13C05-S017	1	Piperaquine	.	.	1	0	480	0	1	25	164	57.5	.	-73.32	.	0
3829	.	QP13C05-S017	41	QP13C05	1	480mgPiperaquine	5	-62.07	35.63	0	-62.07	HOURS	1	log(Parasitemia:::Total:::Mean)	5.321948971	5.321948971	log(p/mL)	2.302585093	0	0	0	0	.	0	0	.	0	0	0	.	.	.	QP13C05-S017	1	Piperaquine	.	.	1	0	480	0	1	25	164	57.5	.	-62.07	.	0
3830	.	QP13C05-S017	41	QP13C05	1	480mgPiperaquine	5	-48.99	48.71	0	-48.99	HOURS	1	log(Parasitemia:::Total:::Mean)	1.820332842	2.302585093	log(p/mL)	2.302585093	1	0	0	0	.	0	0	.	0	0	0	.	.	.	QP13C05-S017	1	Piperaquine	.	.	1	0	480	0	1	25	164	57.5	.	-48.99	.	0
3831	.	QP13C05-S017	41	QP13C05	1	480mgPiperaquine	5	-36.84	60.86	0	-36.84	HOURS	1	log(Parasitemia:::Total:::Mean)	7.043729338	7.043729338	log(p/mL)	2.302585093	0	0	0	0	.	0	0	.	0	0	0	.	.	.	QP13C05-S017	1	Piperaquine	.	.	1	0	480	0	1	25	164	57.5	.	-36.84	.	0
3832	.	QP13C05-S017	41	QP13C05	1	480mgPiperaquine	5	-25.3	72.4	0	-25.3	HOURS	1	log(Parasitemia:::Total:::Mean)	8.122538999	8.122538999	log(p/mL)	2.302585093	0	0	0	0	.	0	0	.	0	0	0	.	.	.	QP13C05-S017	1	Piperaquine	.	.	1	0	480	0	1	25	164	57.5	.	-25.3	.	0
3833	.	QP13C05-S017	41	QP13C05	1	480mgPiperaquine	5	-12.69	85.01	0	-12.69	HOURS	1	log(Parasitemia:::Total:::Mean)	6.277787	6.277787	log(p/mL)	2.302585093	0	0	0	0	.	0	0	.	0	0	0	.	.	.	QP13C05-S017	1	Piperaquine	.	.	1	0	480	0	1	25	164	57.5	.	-12.69	.	0
3834	.	QP13C05-S017	41	QP13C05	1	480mgPiperaquine	5	-0.75	96.95	0	-0.75	HOURS	1	log(Parasitemia:::Total:::Mean)	9.227582178	9.227582178	log(p/mL)	2.302585093	0	0	0	0	.	0	0	.	0	0	0	.	.	.	QP13C05-S017	1	Piperaquine	.	.	1	0	480	0	1	25	164	57.5	.	-0.75	.	0
3835	.	QP13C05-S017	41	QP13C05	1	480mgPiperaquine	5	0	97.7	0	0	HOURS	.	Piperaquine:::Dose	480	0	mg	.	0	1	1	480	2	0	0	ORAL	0	0	480	.	.	.	QP13C05-S017	1	Piperaquine	.	.	1	0	480	0	1	25	164	57.5	.	0	.	0
3838	.	QP13C05-S017	41	QP13C05	1	480mgPiperaquine	5	2	99.7	2	2	HOURS	1	log(Parasitemia:::Total:::Mean)	9.697852866	9.697852866	log(p/mL)	2.302585093	0	0	0	0	.	0	0	.	0	0	480	.	.	.	QP13C05-S017	1	Piperaquine	.	.	1	0	480	0	1	25	164	57.5	.	2	.	0
3841	.	QP13C05-S017	41	QP13C05	1	480mgPiperaquine	5	4	101.7	4	4	HOURS	1	log(Parasitemia:::Total:::Mean)	10.01642796	10.01642796	log(p/mL)	2.302585093	0	0	0	0	.	0	0	.	0	0	480	.	.	.	QP13C05-S017	1	Piperaquine	.	.	1	0	480	0	1	25	164	57.5	.	4	.	0
3844	.	QP13C05-S017	41	QP13C05	1	480mgPiperaquine	5	8	105.7	8	8	HOURS	1	log(Parasitemia:::Total:::Mean)	8.551384556	8.551384556	log(p/mL)	2.302585093	0	0	0	0	.	0	0	.	0	0	480	.	.	.	QP13C05-S017	1	Piperaquine	.	.	1	0	480	0	1	25	164	57.5	.	8	.	0
3846	.	QP13C05-S017	41	QP13C05	1	480mgPiperaquine	5	12.03	109.73	12.03	12.03	HOURS	1	log(Parasitemia:::Total:::Mean)	10.23372924	10.23372924	log(p/mL)	2.302585093	0	0	0	0	.	0	0	.	0	0	480	.	.	.	QP13C05-S017	1	Piperaquine	.	.	1	0	480	0	1	25	164	57.5	.	12.03	.	0
3848	.	QP13C05-S017	41	QP13C05	1	480mgPiperaquine	5	16	113.7	16	16	HOURS	1	log(Parasitemia:::Total:::Mean)	9.891458977	9.891458977	log(p/mL)	2.302585093	0	0	0	0	.	0	0	.	0	0	480	.	.	.	QP13C05-S017	1	Piperaquine	.	.	1	0	480	0	1	25	164	57.5	.	16	.	0
3849	.	QP13C05-S017	41	QP13C05	1	480mgPiperaquine	5	20.01	117.71	20.01	20.01	HOURS	1	log(Parasitemia:::Total:::Mean)	8.81568618	8.81568618	log(p/mL)	2.302585093	0	0	0	0	.	0	0	.	0	0	480	.	.	.	QP13C05-S017	1	Piperaquine	.	.	1	0	480	0	1	25	164	57.5	.	20.01	.	0
3850	.	QP13C05-S017	41	QP13C05	1	480mgPiperaquine	5	24	121.7	24	24	HOURS	1	log(Parasitemia:::Total:::Mean)	7.377758908	7.377758908	log(p/mL)	2.302585093	0	0	0	0	.	0	0	.	0	0	480	.	.	.	QP13C05-S017	1	Piperaquine	.	.	1	0	480	0	1	25	164	57.5	.	24	.	0
3852	.	QP13C05-S017	41	QP13C05	1	480mgPiperaquine	5	30	127.7	30	30	HOURS	1	log(Parasitemia:::Total:::Mean)	4.785678506	4.785678506	log(p/mL)	2.302585093	0	0	0	0	.	0	0	.	0	0	480	.	.	.	QP13C05-S017	1	Piperaquine	.	.	1	0	480	0	1	25	164	57.5	.	30	.	0
3853	.	QP13C05-S017	41	QP13C05	1	480mgPiperaquine	5	36.13	133.83	36.13	36.13	HOURS	1	log(Parasitemia:::Total:::Mean)	4.34324061	4.34324061	log(p/mL)	2.302585093	0	0	0	0	.	0	0	.	0	0	480	.	.	.	QP13C05-S017	1	Piperaquine	.	.	1	0	480	0	1	25	164	57.5	.	36.13	.	0
3854	.	QP13C05-S017	41	QP13C05	1	480mgPiperaquine	5	48.1	145.8	48.1	48.1	HOURS	1	log(Parasitemia:::Total:::Mean)	2.64060892	2.64060892	log(p/mL)	2.302585093	0	0	0	0	.	0	0	.	0	0	480	.	.	.	QP13C05-S017	1	Piperaquine	.	.	1	0	480	0	1	25	164	57.5	.	48.1	.	0
3856	.	QP13C05-S017	41	QP13C05	1	480mgPiperaquine	5	58.43	156.13	58.43	58.43	HOURS	1	log(Parasitemia:::Total:::Mean)	2.515239038	2.515239038	log(p/mL)	2.302585093	0	0	0	0	.	0	0	.	0	0	480	.	.	.	QP13C05-S017	1	Piperaquine	.	.	1	0	480	0	1	25	164	57.5	.	58.43	.	0
3860	.	QP13C05-S017	41	QP13C05	1	480mgPiperaquine	5	94.8	192.5	94.8	94.8	HOURS	1	log(Parasitemia:::Total:::Mean)	1.21478372	2.302585093	log(p/mL)	2.302585093	1	0	0	0	.	0	0	.	0	0	480	.	.	.	QP13C05-S017	1	Piperaquine	.	.	1	0	480	0	1	25	164	57.5	.	94.8	.	0
3864	.	QP13C05-S017	41	QP13C05	1	480mgPiperaquine	5	143	240.7	143	143	HOURS	1	log(Parasitemia:::Total:::Mean)	1.120118494	2.302585093	log(p/mL)	2.302585093	1	0	0	0	.	0	0	.	0	0	480	.	.	.	QP13C05-S017	1	Piperaquine	.	.	1	0	480	0	1	25	164	57.5	.	143	.	0
3866	.	QP13C05-S017	41	QP13C05	1	480mgPiperaquine	5	167.43	265.13	167.43	167.43	HOURS	1	log(Parasitemia:::Total:::Mean)	0.853489831	2.302585093	log(p/mL)	2.302585093	1	0	0	0	.	0	0	.	0	0	480	.	.	.	QP13C05-S017	1	Piperaquine	.	.	1	0	480	0	1	25	164	57.5	.	167.43	.	0
3867	.	QP13C05-S017	41	QP13C05	1	480mgPiperaquine	5	180.56	278.26	180.56	180.56	HOURS	1	log(Parasitemia:::Total:::Mean)	1.518466134	2.302585093	log(p/mL)	2.302585093	1	0	0	0	.	0	0	.	0	0	480	.	.	.	QP13C05-S017	1	Piperaquine	.	.	1	0	480	0	1	25	164	57.5	.	180.56	.	0
3868	.	QP13C05-S017	41	QP13C05	1	480mgPiperaquine	5	191.83	289.53	191.83	191.83	HOURS	1	log(Parasitemia:::Total:::Mean)	1.609437912	2.302585093	log(p/mL)	2.302585093	1	0	0	0	.	0	0	.	0	0	480	.	.	.	QP13C05-S017	1	Piperaquine	.	.	1	0	480	0	1	25	164	57.5	.	191.83	.	0
3870	.	QP13C05-S017	41	QP13C05	1	480mgPiperaquine	5	200.53	298.23	200.53	200.53	HOURS	1	log(Parasitemia:::Total:::Mean)	1.609437912	2.302585093	log(p/mL)	2.302585093	1	0	0	0	.	0	0	.	0	0	480	.	.	.	QP13C05-S017	1	Piperaquine	.	.	1	0	480	0	1	25	164	57.5	.	200.53	.	0
3871	.	QP13C05-S017	41	QP13C05	1	480mgPiperaquine	5	215.2	312.9	215.2	215.2	HOURS	1	log(Parasitemia:::Total:::Mean)	1.609437912	2.302585093	log(p/mL)	2.302585093	1	0	0	0	.	0	0	.	0	0	480	.	.	.	QP13C05-S017	1	Piperaquine	.	.	1	0	480	0	1	25	164	57.5	.	215.2	.	0
3898	.	QP13C05-S018	42	QP13C05	1	480mgPiperaquine	5	-101.78	0	0	-101.78	HOURS	1	log(Parasitemia:::Total:::Mean)	1.778722294	2.302585093	log(p/mL)	2.302585093	1	0	0	0	.	0	0	.	0	0	0	.	.	.	QP13C05-S018	1	Piperaquine	.	.	1	0	480	0	1	22	149	53.4	.	-101.78	.	0
3899	.	QP13C05-S018	42	QP13C05	1	480mgPiperaquine	5	-77.43	24.35	0	-77.43	HOURS	1	log(Parasitemia:::Total:::Mean)	5.792145414	5.792145414	log(p/mL)	2.302585093	0	0	0	0	.	0	0	.	0	0	0	.	.	.	QP13C05-S018	1	Piperaquine	.	.	1	0	480	0	1	22	149	53.4	.	-77.43	.	0
3900	.	QP13C05-S018	42	QP13C05	1	480mgPiperaquine	5	-65.6	36.18	0	-65.6	HOURS	1	log(Parasitemia:::Total:::Mean)	6.197610522	6.197610522	log(p/mL)	2.302585093	0	0	0	0	.	0	0	.	0	0	0	.	.	.	QP13C05-S018	1	Piperaquine	.	.	1	0	480	0	1	22	149	53.4	.	-65.6	.	0
3901	.	QP13C05-S018	42	QP13C05	1	480mgPiperaquine	5	-53.13	48.65	0	-53.13	HOURS	1	log(Parasitemia:::Total:::Mean)	4.618655626	4.618655626	log(p/mL)	2.302585093	0	0	0	0	.	0	0	.	0	0	0	.	.	.	QP13C05-S018	1	Piperaquine	.	.	1	0	480	0	1	22	149	53.4	.	-53.13	.	0
3902	.	QP13C05-S018	42	QP13C05	1	480mgPiperaquine	5	-41.65	60.13	0	-41.65	HOURS	1	log(Parasitemia:::Total:::Mean)	8.20933389	8.20933389	log(p/mL)	2.302585093	0	0	0	0	.	0	0	.	0	0	0	.	.	.	QP13C05-S018	1	Piperaquine	.	.	1	0	480	0	1	22	149	53.4	.	-41.65	.	0
3903	.	QP13C05-S018	42	QP13C05	1	480mgPiperaquine	5	-28.83	72.95	0	-28.83	HOURS	1	log(Parasitemia:::Total:::Mean)	9.574710352	9.574710352	log(p/mL)	2.302585093	0	0	0	0	.	0	0	.	0	0	0	.	.	.	QP13C05-S018	1	Piperaquine	.	.	1	0	480	0	1	22	149	53.4	.	-28.83	.	0
3904	.	QP13C05-S018	42	QP13C05	1	480mgPiperaquine	5	-17.28	84.5	0	-17.28	HOURS	1	log(Parasitemia:::Total:::Mean)	8.64202581	8.64202581	log(p/mL)	2.302585093	0	0	0	0	.	0	0	.	0	0	0	.	.	.	QP13C05-S018	1	Piperaquine	.	.	1	0	480	0	1	22	149	53.4	.	-17.28	.	0
3905	.	QP13C05-S018	42	QP13C05	1	480mgPiperaquine	5	-11.65	90.13	0	-11.65	HOURS	1	log(Parasitemia:::Total:::Mean)	12.32156425	12.32156425	log(p/mL)	2.302585093	0	0	0	0	.	0	0	.	0	0	0	.	.	.	QP13C05-S018	1	Piperaquine	.	.	1	0	480	0	1	22	149	53.4	.	-11.65	.	0
3906	.	QP13C05-S018	42	QP13C05	1	480mgPiperaquine	5	-3.53	98.25	0	-3.53	HOURS	1	log(Parasitemia:::Total:::Mean)	11.60627595	11.60627595	log(p/mL)	2.302585093	0	0	0	0	.	0	0	.	0	0	0	.	.	.	QP13C05-S018	1	Piperaquine	.	.	1	0	480	0	1	22	149	53.4	.	-3.53	.	0
3907	.	QP13C05-S018	42	QP13C05	1	480mgPiperaquine	5	0	101.78	0	0	HOURS	.	Piperaquine:::Dose	480	0	mg	.	0	1	1	480	2	0	0	ORAL	0	0	480	.	.	.	QP13C05-S018	1	Piperaquine	.	.	1	0	480	0	1	22	149	53.4	.	0	.	0
3910	.	QP13C05-S018	42	QP13C05	1	480mgPiperaquine	5	2.02	103.8	2.02	2.02	HOURS	1	log(Parasitemia:::Total:::Mean)	12.57853984	12.57853984	log(p/mL)	2.302585093	0	0	0	0	.	0	0	.	0	0	480	.	.	.	QP13C05-S018	1	Piperaquine	.	.	1	0	480	0	1	22	149	53.4	.	2.02	.	0
3913	.	QP13C05-S018	42	QP13C05	1	480mgPiperaquine	5	4	105.78	4	4	HOURS	1	log(Parasitemia:::Total:::Mean)	12.71408533	12.71408533	log(p/mL)	2.302585093	0	0	0	0	.	0	0	.	0	0	480	.	.	.	QP13C05-S018	1	Piperaquine	.	.	1	0	480	0	1	22	149	53.4	.	4	.	0
3916	.	QP13C05-S018	42	QP13C05	1	480mgPiperaquine	5	8.02	109.8	8.02	8.02	HOURS	1	log(Parasitemia:::Total:::Mean)	11.40370817	11.40370817	log(p/mL)	2.302585093	0	0	0	0	.	0	0	.	0	0	480	.	.	.	QP13C05-S018	1	Piperaquine	.	.	1	0	480	0	1	22	149	53.4	.	8.02	.	0
3919	.	QP13C05-S018	42	QP13C05	1	480mgPiperaquine	5	16	117.78	16	16	HOURS	1	log(Parasitemia:::Total:::Mean)	11.65007857	11.65007857	log(p/mL)	2.302585093	0	0	0	0	.	0	0	.	0	0	480	.	.	.	QP13C05-S018	1	Piperaquine	.	.	1	0	480	0	1	22	149	53.4	.	16	.	0
3920	.	QP13C05-S018	42	QP13C05	1	480mgPiperaquine	5	20.02	121.8	20.02	20.02	HOURS	1	log(Parasitemia:::Total:::Mean)	11.1255541	11.1255541	log(p/mL)	2.302585093	0	0	0	0	.	0	0	.	0	0	480	.	.	.	QP13C05-S018	1	Piperaquine	.	.	1	0	480	0	1	22	149	53.4	.	20.02	.	0
3921	.	QP13C05-S018	42	QP13C05	1	480mgPiperaquine	5	24	125.78	24	24	HOURS	1	log(Parasitemia:::Total:::Mean)	8.798534982	8.798534982	log(p/mL)	2.302585093	0	0	0	0	.	0	0	.	0	0	480	.	.	.	QP13C05-S018	1	Piperaquine	.	.	1	0	480	0	1	22	149	53.4	.	24	.	0
3923	.	QP13C05-S018	42	QP13C05	1	480mgPiperaquine	5	30.05	131.83	30.05	30.05	HOURS	1	log(Parasitemia:::Total:::Mean)	6.714134167	6.714134167	log(p/mL)	2.302585093	0	0	0	0	.	0	0	.	0	0	480	.	.	.	QP13C05-S018	1	Piperaquine	.	.	1	0	480	0	1	22	149	53.4	.	30.05	.	0
3924	.	QP13C05-S018	42	QP13C05	1	480mgPiperaquine	5	36	137.78	36	36	HOURS	1	log(Parasitemia:::Total:::Mean)	6.819210551	6.819210551	log(p/mL)	2.302585093	0	0	0	0	.	0	0	.	0	0	480	.	.	.	QP13C05-S018	1	Piperaquine	.	.	1	0	480	0	1	22	149	53.4	.	36	.	0
3925	.	QP13C05-S018	42	QP13C05	1	480mgPiperaquine	5	48.02	149.8	48.02	48.02	HOURS	1	log(Parasitemia:::Total:::Mean)	5.330109954	5.330109954	log(p/mL)	2.302585093	0	0	0	0	.	0	0	.	0	0	480	.	.	.	QP13C05-S018	1	Piperaquine	.	.	1	0	480	0	1	22	149	53.4	.	48.02	.	0
3927	.	QP13C05-S018	42	QP13C05	1	480mgPiperaquine	5	54.55	156.33	54.55	54.55	HOURS	1	log(Parasitemia:::Total:::Mean)	2.622059753	2.622059753	log(p/mL)	2.302585093	0	0	0	0	.	0	0	.	0	0	480	.	.	.	QP13C05-S018	1	Piperaquine	.	.	1	0	480	0	1	22	149	53.4	.	54.55	.	0
3928	.	QP13C05-S018	42	QP13C05	1	480mgPiperaquine	5	67.17	168.95	67.17	67.17	HOURS	1	log(Parasitemia:::Total:::Mean)	4.274765646	4.274765646	log(p/mL)	2.302585093	0	0	0	0	.	0	0	.	0	0	480	.	.	.	QP13C05-S018	1	Piperaquine	.	.	1	0	480	0	1	22	149	53.4	.	67.17	.	0
3930	.	QP13C05-S018	42	QP13C05	1	480mgPiperaquine	5	79	180.78	79	79	HOURS	1	log(Parasitemia:::Total:::Mean)	2.361224931	2.361224931	log(p/mL)	2.302585093	0	0	0	0	.	0	0	.	0	0	480	.	.	.	QP13C05-S018	1	Piperaquine	.	.	1	0	480	0	1	22	149	53.4	.	79	.	0
3933	.	QP13C05-S018	42	QP13C05	1	480mgPiperaquine	5	115.47	217.25	115.47	115.47	HOURS	1	log(Parasitemia:::Total:::Mean)	1.609437912	2.302585093	log(p/mL)	2.302585093	1	0	0	0	.	0	0	.	0	0	480	.	.	.	QP13C05-S018	1	Piperaquine	.	.	1	0	480	0	1	22	149	53.4	.	115.47	.	0
3935	.	QP13C05-S018	42	QP13C05	1	480mgPiperaquine	5	139.35	241.13	139.35	139.35	HOURS	1	log(Parasitemia:::Total:::Mean)	1.609437912	2.302585093	log(p/mL)	2.302585093	1	0	0	0	.	0	0	.	0	0	480	.	.	.	QP13C05-S018	1	Piperaquine	.	.	1	0	480	0	1	22	149	53.4	.	139.35	.	0
3937	.	QP13C05-S018	42	QP13C05	1	480mgPiperaquine	5	163.3	265.08	163.3	163.3	HOURS	1	log(Parasitemia:::Total:::Mean)	1.609437912	2.302585093	log(p/mL)	2.302585093	1	0	0	0	.	0	0	.	0	0	480	.	.	.	QP13C05-S018	1	Piperaquine	.	.	1	0	480	0	1	22	149	53.4	.	163.3	.	0
3938	.	QP13C05-S018	42	QP13C05	1	480mgPiperaquine	5	174.65	276.43	174.65	174.65	HOURS	1	log(Parasitemia:::Total:::Mean)	1.609437912	2.302585093	log(p/mL)	2.302585093	1	0	0	0	.	0	0	.	0	0	480	.	.	.	QP13C05-S018	1	Piperaquine	.	.	1	0	480	0	1	22	149	53.4	.	174.65	.	0
3939	.	QP13C05-S018	42	QP13C05	1	480mgPiperaquine	5	187.4	289.18	187.4	187.4	HOURS	1	log(Parasitemia:::Total:::Mean)	1.609437912	2.302585093	log(p/mL)	2.302585093	1	0	0	0	.	0	0	.	0	0	480	.	.	.	QP13C05-S018	1	Piperaquine	.	.	1	0	480	0	1	22	149	53.4	.	187.4	.	0
3941	.	QP13C05-S018	42	QP13C05	1	480mgPiperaquine	5	197.87	299.65	197.87	197.87	HOURS	1	log(Parasitemia:::Total:::Mean)	1.609437912	2.302585093	log(p/mL)	2.302585093	1	0	0	0	.	0	0	.	0	0	480	.	.	.	QP13C05-S018	1	Piperaquine	.	.	1	0	480	0	1	22	149	53.4	.	197.87	.	0
3942	.	QP13C05-S018	42	QP13C05	1	480mgPiperaquine	5	212.07	313.85	212.07	212.07	HOURS	1	log(Parasitemia:::Total:::Mean)	1.609437912	2.302585093	log(p/mL)	2.302585093	1	0	0	0	.	0	0	.	0	0	480	.	.	.	QP13C05-S018	1	Piperaquine	.	.	1	0	480	0	1	22	149	53.4	.	212.07	.	0
3970	.	QP13C05-S019	43	QP13C05	1	480mgPiperaquine	5	-49.67	0.63	0	-49.67	HOURS	1	log(Parasitemia:::Total:::Mean)	5.487519684	5.487519684	log(p/mL)	2.302585093	0	0	0	0	.	0	0	.	0	0	0	.	.	.	QP13C05-S019	1	Piperaquine	.	.	2	0	480	0	1	18	180	86.9	.	-49.67	.	0
3971	.	QP13C05-S019	43	QP13C05	1	480mgPiperaquine	5	-38.6	11.7	0	-38.6	HOURS	1	log(Parasitemia:::Total:::Mean)	4.998284693	4.998284693	log(p/mL)	2.302585093	0	0	0	0	.	0	0	.	0	0	0	.	.	.	QP13C05-S019	1	Piperaquine	.	.	2	0	480	0	1	18	180	86.9	.	-38.6	.	0
3972	.	QP13C05-S019	43	QP13C05	1	480mgPiperaquine	5	-25.8	24.5	0	-25.8	HOURS	1	log(Parasitemia:::Total:::Mean)	4.147745339	4.147745339	log(p/mL)	2.302585093	0	0	0	0	.	0	0	.	0	0	0	.	.	.	QP13C05-S019	1	Piperaquine	.	.	2	0	480	0	1	18	180	86.9	.	-25.8	.	0
3973	.	QP13C05-S019	43	QP13C05	1	480mgPiperaquine	5	-14.74	35.56	0	-14.74	HOURS	1	log(Parasitemia:::Total:::Mean)	8.349720565	8.349720565	log(p/mL)	2.302585093	0	0	0	0	.	0	0	.	0	0	0	.	.	.	QP13C05-S019	1	Piperaquine	.	.	2	0	480	0	1	18	180	86.9	.	-14.74	.	0
3974	.	QP13C05-S019	43	QP13C05	1	480mgPiperaquine	5	-0.8	49.5	0	-0.8	HOURS	1	log(Parasitemia:::Total:::Mean)	8.336021721	8.336021721	log(p/mL)	2.302585093	0	0	0	0	.	0	0	.	0	0	0	.	.	.	QP13C05-S019	1	Piperaquine	.	.	2	0	480	0	1	18	180	86.9	.	-0.8	.	0
3975	.	QP13C05-S019	43	QP13C05	1	480mgPiperaquine	5	0	50.3	0	0	HOURS	.	Piperaquine:::Dose	480	0	mg	.	0	1	1	480	2	0	0	ORAL	0	0	480	.	.	.	QP13C05-S019	1	Piperaquine	.	.	2	0	480	0	1	18	180	86.9	.	0	.	0
3978	.	QP13C05-S019	43	QP13C05	1	480mgPiperaquine	5	2	52.3	2	2	HOURS	1	log(Parasitemia:::Total:::Mean)	9.25093219	9.25093219	log(p/mL)	2.302585093	0	0	0	0	.	0	0	.	0	0	480	.	.	.	QP13C05-S019	1	Piperaquine	.	.	2	0	480	0	1	18	180	86.9	.	2	.	0
3981	.	QP13C05-S019	43	QP13C05	1	480mgPiperaquine	5	4	54.3	4	4	HOURS	1	log(Parasitemia:::Total:::Mean)	9.26872869	9.26872869	log(p/mL)	2.302585093	0	0	0	0	.	0	0	.	0	0	480	.	.	.	QP13C05-S019	1	Piperaquine	.	.	2	0	480	0	1	18	180	86.9	.	4	.	0
3984	.	QP13C05-S019	43	QP13C05	1	480mgPiperaquine	5	8	58.3	8	8	HOURS	1	log(Parasitemia:::Total:::Mean)	9.034327984	9.034327984	log(p/mL)	2.302585093	0	0	0	0	.	0	0	.	0	0	480	.	.	.	QP13C05-S019	1	Piperaquine	.	.	2	0	480	0	1	18	180	86.9	.	8	.	0
3986	.	QP13C05-S019	43	QP13C05	1	480mgPiperaquine	5	12.1	62.4	12.1	12.1	HOURS	1	log(Parasitemia:::Total:::Mean)	7.621967856	7.621967856	log(p/mL)	2.302585093	0	0	0	0	.	0	0	.	0	0	480	.	.	.	QP13C05-S019	1	Piperaquine	.	.	2	0	480	0	1	18	180	86.9	.	12.1	.	0
3988	.	QP13C05-S019	43	QP13C05	1	480mgPiperaquine	5	16.13	66.43	16.13	16.13	HOURS	1	log(Parasitemia:::Total:::Mean)	5.413411712	5.413411712	log(p/mL)	2.302585093	0	0	0	0	.	0	0	.	0	0	480	.	.	.	QP13C05-S019	1	Piperaquine	.	.	2	0	480	0	1	18	180	86.9	.	16.13	.	0
3989	.	QP13C05-S019	43	QP13C05	1	480mgPiperaquine	5	19.66	69.96	19.66	19.66	HOURS	1	log(Parasitemia:::Total:::Mean)	6.295800892	6.295800892	log(p/mL)	2.302585093	0	0	0	0	.	0	0	.	0	0	480	.	.	.	QP13C05-S019	1	Piperaquine	.	.	2	0	480	0	1	18	180	86.9	.	19.66	.	0
3990	.	QP13C05-S019	43	QP13C05	1	480mgPiperaquine	5	24	74.3	24	24	HOURS	1	log(Parasitemia:::Total:::Mean)	8.017998932	8.017998932	log(p/mL)	2.302585093	0	0	0	0	.	0	0	.	0	0	480	.	.	.	QP13C05-S019	1	Piperaquine	.	.	2	0	480	0	1	18	180	86.9	.	24	.	0
3992	.	QP13C05-S019	43	QP13C05	1	480mgPiperaquine	5	30	80.3	30	30	HOURS	1	log(Parasitemia:::Total:::Mean)	8.732248888	8.732248888	log(p/mL)	2.302585093	0	0	0	0	.	0	0	.	0	0	480	.	.	.	QP13C05-S019	1	Piperaquine	.	.	2	0	480	0	1	18	180	86.9	.	30	.	0
3993	.	QP13C05-S019	43	QP13C05	1	480mgPiperaquine	5	36.01	86.31	36.01	36.01	HOURS	1	log(Parasitemia:::Total:::Mean)	7.621967856	7.621967856	log(p/mL)	2.302585093	0	0	0	0	.	0	0	.	0	0	480	.	.	.	QP13C05-S019	1	Piperaquine	.	.	2	0	480	0	1	18	180	86.9	.	36.01	.	0
3994	.	QP13C05-S019	43	QP13C05	1	480mgPiperaquine	5	47.75	98.05	47.75	47.75	HOURS	1	log(Parasitemia:::Total:::Mean)	7.196587438	7.196587438	log(p/mL)	2.302585093	0	0	0	0	.	0	0	.	0	0	480	.	.	.	QP13C05-S019	1	Piperaquine	.	.	2	0	480	0	1	18	180	86.9	.	47.75	.	0
3996	.	QP13C05-S019	43	QP13C05	1	480mgPiperaquine	5	57.75	108.05	57.75	57.75	HOURS	1	log(Parasitemia:::Total:::Mean)	6.818754268	6.818754268	log(p/mL)	2.302585093	0	0	0	0	.	0	0	.	0	0	480	.	.	.	QP13C05-S019	1	Piperaquine	.	.	2	0	480	0	1	18	180	86.9	.	57.75	.	0
3997	.	QP13C05-S019	43	QP13C05	1	480mgPiperaquine	5	69.76	120.06	69.76	69.76	HOURS	1	log(Parasitemia:::Total:::Mean)	10.0249717	10.0249717	log(p/mL)	2.302585093	0	0	0	0	.	0	0	.	0	0	480	.	.	.	QP13C05-S019	1	Piperaquine	.	.	2	0	480	0	1	18	180	86.9	.	69.76	.	0
3999	.	QP13C05-S019	43	QP13C05	1	480mgPiperaquine	5	94.53	144.83	94.53	94.53	HOURS	1	log(Parasitemia:::Total:::Mean)	8.459154406	8.459154406	log(p/mL)	2.302585093	0	0	0	0	.	0	0	.	0	0	480	.	.	.	QP13C05-S019	1	Piperaquine	.	.	2	0	480	0	1	18	180	86.9	.	94.53	.	0
4001	.	QP13C05-S019	43	QP13C05	1	480mgPiperaquine	5	99.68	149.98	99.68	99.68	HOURS	1	log(Parasitemia:::Total:::Mean)	10.22622126	10.22622126	log(p/mL)	2.302585093	0	0	0	0	.	0	0	.	0	0	480	.	.	.	QP13C05-S019	1	Piperaquine	.	.	2	0	480	0	1	18	180	86.9	.	99.68	.	0
4032	.	QP13C05-S020	44	QP13C05	1	480mgPiperaquine	5	-73.95	0	0	-73.95	HOURS	1	log(Parasitemia:::Total:::Mean)	1.648745902	2.302585093	log(p/mL)	2.302585093	1	0	0	0	.	0	0	.	0	0	0	.	.	.	QP13C05-S020	1	Piperaquine	.	.	2	0	480	0	1	23	177	66.1	.	-73.95	.	0
4033	.	QP13C05-S020	44	QP13C05	1	480mgPiperaquine	5	-49.46	24.49	0	-49.46	HOURS	1	log(Parasitemia:::Total:::Mean)	1.701855727	2.302585093	log(p/mL)	2.302585093	1	0	0	0	.	0	0	.	0	0	0	.	.	.	QP13C05-S020	1	Piperaquine	.	.	2	0	480	0	1	23	177	66.1	.	-49.46	.	0
4034	.	QP13C05-S020	44	QP13C05	1	480mgPiperaquine	5	-38.96	34.99	0	-38.96	HOURS	1	log(Parasitemia:::Total:::Mean)	4.844818238	4.844818238	log(p/mL)	2.302585093	0	0	0	0	.	0	0	.	0	0	0	.	.	.	QP13C05-S020	1	Piperaquine	.	.	2	0	480	0	1	23	177	66.1	.	-38.96	.	0
4035	.	QP13C05-S020	44	QP13C05	1	480mgPiperaquine	5	-25.66	48.29	0	-25.66	HOURS	1	log(Parasitemia:::Total:::Mean)	2.132293756	2.302585093	log(p/mL)	2.302585093	1	0	0	0	.	0	0	.	0	0	0	.	.	.	QP13C05-S020	1	Piperaquine	.	.	2	0	480	0	1	23	177	66.1	.	-25.66	.	0
4036	.	QP13C05-S020	44	QP13C05	1	480mgPiperaquine	5	-15.35	58.6	0	-15.35	HOURS	1	log(Parasitemia:::Total:::Mean)	6.373717288	6.373717288	log(p/mL)	2.302585093	0	0	0	0	.	0	0	.	0	0	0	.	.	.	QP13C05-S020	1	Piperaquine	.	.	2	0	480	0	1	23	177	66.1	.	-15.35	.	0
4037	.	QP13C05-S020	44	QP13C05	1	480mgPiperaquine	5	-0.56	73.39	0	-0.56	HOURS	1	log(Parasitemia:::Total:::Mean)	7.78391717	7.78391717	log(p/mL)	2.302585093	0	0	0	0	.	0	0	.	0	0	0	.	.	.	QP13C05-S020	1	Piperaquine	.	.	2	0	480	0	1	23	177	66.1	.	-0.56	.	0
4038	.	QP13C05-S020	44	QP13C05	1	480mgPiperaquine	5	0	73.95	0	0	HOURS	.	Piperaquine:::Dose	480	0	mg	.	0	1	1	480	2	0	0	ORAL	0	0	480	.	.	.	QP13C05-S020	1	Piperaquine	.	.	2	0	480	0	1	23	177	66.1	.	0	.	0
4041	.	QP13C05-S020	44	QP13C05	1	480mgPiperaquine	5	2	75.95	2	2	HOURS	1	log(Parasitemia:::Total:::Mean)	7.212220831	7.212220831	log(p/mL)	2.302585093	0	0	0	0	.	0	0	.	0	0	480	.	.	.	QP13C05-S020	1	Piperaquine	.	.	2	0	480	0	1	23	177	66.1	.	2	.	0
4044	.	QP13C05-S020	44	QP13C05	1	480mgPiperaquine	5	4	77.95	4	4	HOURS	1	log(Parasitemia:::Total:::Mean)	7.768043821	7.768043821	log(p/mL)	2.302585093	0	0	0	0	.	0	0	.	0	0	480	.	.	.	QP13C05-S020	1	Piperaquine	.	.	2	0	480	0	1	23	177	66.1	.	4	.	0
4047	.	QP13C05-S020	44	QP13C05	1	480mgPiperaquine	5	8	81.95	8	8	HOURS	1	log(Parasitemia:::Total:::Mean)	7.513409602	7.513409602	log(p/mL)	2.302585093	0	0	0	0	.	0	0	.	0	0	480	.	.	.	QP13C05-S020	1	Piperaquine	.	.	2	0	480	0	1	23	177	66.1	.	8	.	0
4049	.	QP13C05-S020	44	QP13C05	1	480mgPiperaquine	5	12.07	86.02	12.07	12.07	HOURS	1	log(Parasitemia:::Total:::Mean)	5.179375377	5.179375377	log(p/mL)	2.302585093	0	0	0	0	.	0	0	.	0	0	480	.	.	.	QP13C05-S020	1	Piperaquine	.	.	2	0	480	0	1	23	177	66.1	.	12.07	.	0
4051	.	QP13C05-S020	44	QP13C05	1	480mgPiperaquine	5	16	89.95	16	16	HOURS	1	log(Parasitemia:::Total:::Mean)	3.831728123	3.831728123	log(p/mL)	2.302585093	0	0	0	0	.	0	0	.	0	0	480	.	.	.	QP13C05-S020	1	Piperaquine	.	.	2	0	480	0	1	23	177	66.1	.	16	.	0
4052	.	QP13C05-S020	44	QP13C05	1	480mgPiperaquine	5	20	93.95	20	20	HOURS	1	log(Parasitemia:::Total:::Mean)	3.02590778	3.02590778	log(p/mL)	2.302585093	0	0	0	0	.	0	0	.	0	0	480	.	.	.	QP13C05-S020	1	Piperaquine	.	.	2	0	480	0	1	23	177	66.1	.	20	.	0
4053	.	QP13C05-S020	44	QP13C05	1	480mgPiperaquine	5	24	97.95	24	24	HOURS	1	log(Parasitemia:::Total:::Mean)	4.772311547	4.772311547	log(p/mL)	2.302585093	0	0	0	0	.	0	0	.	0	0	480	.	.	.	QP13C05-S020	1	Piperaquine	.	.	2	0	480	0	1	23	177	66.1	.	24	.	0
4055	.	QP13C05-S020	44	QP13C05	1	480mgPiperaquine	5	30	103.95	30	30	HOURS	1	log(Parasitemia:::Total:::Mean)	4.828313737	4.828313737	log(p/mL)	2.302585093	0	0	0	0	.	0	0	.	0	0	480	.	.	.	QP13C05-S020	1	Piperaquine	.	.	2	0	480	0	1	23	177	66.1	.	30	.	0
4056	.	QP13C05-S020	44	QP13C05	1	480mgPiperaquine	5	36	109.95	36	36	HOURS	1	log(Parasitemia:::Total:::Mean)	4.272096103	4.272096103	log(p/mL)	2.302585093	0	0	0	0	.	0	0	.	0	0	480	.	.	.	QP13C05-S020	1	Piperaquine	.	.	2	0	480	0	1	23	177	66.1	.	36	.	0
4062	.	QP13C05-S020	44	QP13C05	1	480mgPiperaquine	5	81.29	155.24	81.29	81.29	HOURS	1	log(Parasitemia:::Total:::Mean)	1.015581426	2.302585093	log(p/mL)	2.302585093	1	0	0	0	.	0	0	.	0	0	480	.	.	.	QP13C05-S020	1	Piperaquine	.	.	2	0	480	0	1	23	177	66.1	.	81.29	.	0
4069	.	QP13C05-S020	44	QP13C05	1	480mgPiperaquine	5	190.24	264.19	190.24	190.24	HOURS	1	log(Parasitemia:::Total:::Mean)	1.609437912	2.302585093	log(p/mL)	2.302585093	1	0	0	0	.	0	0	.	0	0	480	.	.	.	QP13C05-S020	1	Piperaquine	.	.	2	0	480	0	1	23	177	66.1	.	190.24	.	0
4071	.	QP13C05-S020	44	QP13C05	1	480mgPiperaquine	5	262.47	336.42	262.47	262.47	HOURS	1	log(Parasitemia:::Total:::Mean)	1.609437912	2.302585093	log(p/mL)	2.302585093	1	0	0	0	.	0	0	.	0	0	480	.	.	.	QP13C05-S020	1	Piperaquine	.	.	2	0	480	0	1	23	177	66.1	.	262.47	.	0
4073	.	QP13C05-S020	44	QP13C05	1	480mgPiperaquine	5	286.69	360.64	286.69	286.69	HOURS	1	log(Parasitemia:::Total:::Mean)	1.609437912	2.302585093	log(p/mL)	2.302585093	1	0	0	0	.	0	0	.	0	0	480	.	.	.	QP13C05-S020	1	Piperaquine	.	.	2	0	480	0	1	23	177	66.1	.	286.69	.	0
4074	.	QP13C05-S020	44	QP13C05	1	480mgPiperaquine	5	334.84	408.79	334.84	334.84	HOURS	1	log(Parasitemia:::Total:::Mean)	7.909543383	7.909543383	log(p/mL)	2.302585093	0	0	0	0	.	0	0	.	0	0	480	.	.	.	QP13C05-S020	1	Piperaquine	.	.	2	0	480	0	1	23	177	66.1	.	334.84	.	0
4076	.	QP13C05-S020	44	QP13C05	1	480mgPiperaquine	5	383.45	457.4	383.45	383.45	HOURS	1	log(Parasitemia:::Total:::Mean)	8.606156772	8.606156772	log(p/mL)	2.302585093	0	0	0	0	.	0	0	.	0	0	480	.	.	.	QP13C05-S020	1	Piperaquine	.	.	2	0	480	0	1	23	177	66.1	.	383.45	.	0
4096	.	QP13C05-S021	45	QP13C05	1	480mgPiperaquine	5	-73.84	0	0	-73.84	HOURS	1	log(Parasitemia:::Total:::Mean)	1.521568535	2.302585093	log(p/mL)	2.302585093	1	0	0	0	.	0	0	.	0	0	0	.	.	.	QP13C05-S021	1	Piperaquine	.	.	1	0	480	0	1	20	169	63.6	.	-73.84	.	0
4097	.	QP13C05-S021	45	QP13C05	1	480mgPiperaquine	5	-48.95	24.89	0	-48.95	HOURS	1	log(Parasitemia:::Total:::Mean)	3.109313622	3.109313622	log(p/mL)	2.302585093	0	0	0	0	.	0	0	.	0	0	0	.	.	.	QP13C05-S021	1	Piperaquine	.	.	1	0	480	0	1	20	169	63.6	.	-48.95	.	0
4098	.	QP13C05-S021	45	QP13C05	1	480mgPiperaquine	5	-38.17	35.67	0	-38.17	HOURS	1	log(Parasitemia:::Total:::Mean)	1.803871358	2.302585093	log(p/mL)	2.302585093	1	0	0	0	.	0	0	.	0	0	0	.	.	.	QP13C05-S021	1	Piperaquine	.	.	1	0	480	0	1	20	169	63.6	.	-38.17	.	0
4100	.	QP13C05-S021	45	QP13C05	1	480mgPiperaquine	5	-13.8	60.04	0	-13.8	HOURS	1	log(Parasitemia:::Total:::Mean)	7.228208154	7.228208154	log(p/mL)	2.302585093	0	0	0	0	.	0	0	.	0	0	0	.	.	.	QP13C05-S021	1	Piperaquine	.	.	1	0	480	0	1	20	169	63.6	.	-13.8	.	0
4101	.	QP13C05-S021	45	QP13C05	1	480mgPiperaquine	5	-0.77	73.07	0	-0.77	HOURS	1	log(Parasitemia:::Total:::Mean)	7.3090187	7.3090187	log(p/mL)	2.302585093	0	0	0	0	.	0	0	.	0	0	0	.	.	.	QP13C05-S021	1	Piperaquine	.	.	1	0	480	0	1	20	169	63.6	.	-0.77	.	0
4102	.	QP13C05-S021	45	QP13C05	1	480mgPiperaquine	5	0	73.84	0	0	HOURS	.	Piperaquine:::Dose	480	0	mg	.	0	1	1	480	2	0	0	ORAL	0	0	480	.	.	.	QP13C05-S021	1	Piperaquine	.	.	1	0	480	0	1	20	169	63.6	.	0	.	0
4105	.	QP13C05-S021	45	QP13C05	1	480mgPiperaquine	5	2	75.84	2	2	HOURS	1	log(Parasitemia:::Total:::Mean)	6.828432962	6.828432962	log(p/mL)	2.302585093	0	0	0	0	.	0	0	.	0	0	480	.	.	.	QP13C05-S021	1	Piperaquine	.	.	1	0	480	0	1	20	169	63.6	.	2	.	0
4108	.	QP13C05-S021	45	QP13C05	1	480mgPiperaquine	5	4.05	77.89	4.05	4.05	HOURS	1	log(Parasitemia:::Total:::Mean)	6.583783205	6.583783205	log(p/mL)	2.302585093	0	0	0	0	.	0	0	.	0	0	480	.	.	.	QP13C05-S021	1	Piperaquine	.	.	1	0	480	0	1	20	169	63.6	.	4.05	.	0
4111	.	QP13C05-S021	45	QP13C05	1	480mgPiperaquine	5	8.03	81.87	8.03	8.03	HOURS	1	log(Parasitemia:::Total:::Mean)	6.539331443	6.539331443	log(p/mL)	2.302585093	0	0	0	0	.	0	0	.	0	0	480	.	.	.	QP13C05-S021	1	Piperaquine	.	.	1	0	480	0	1	20	169	63.6	.	8.03	.	0
4113	.	QP13C05-S021	45	QP13C05	1	480mgPiperaquine	5	12.05	85.89	12.05	12.05	HOURS	1	log(Parasitemia:::Total:::Mean)	4.565477663	4.565477663	log(p/mL)	2.302585093	0	0	0	0	.	0	0	.	0	0	480	.	.	.	QP13C05-S021	1	Piperaquine	.	.	1	0	480	0	1	20	169	63.6	.	12.05	.	0
4117	.	QP13C05-S021	45	QP13C05	1	480mgPiperaquine	5	24.06	97.9	24.06	24.06	HOURS	1	log(Parasitemia:::Total:::Mean)	1.087809918	2.302585093	log(p/mL)	2.302585093	1	0	0	0	.	0	0	.	0	0	480	.	.	.	QP13C05-S021	1	Piperaquine	.	.	1	0	480	0	1	20	169	63.6	.	24.06	.	0
4131	.	QP13C05-S021	45	QP13C05	1	480mgPiperaquine	5	142.1	215.94	142.1	142.1	HOURS	1	log(Parasitemia:::Total:::Mean)	1.363834906	2.302585093	log(p/mL)	2.302585093	1	0	0	0	.	0	0	.	0	0	480	.	.	.	QP13C05-S021	1	Piperaquine	.	.	1	0	480	0	1	20	169	63.6	.	142.1	.	0
4133	.	QP13C05-S021	45	QP13C05	1	480mgPiperaquine	5	190.21	264.05	190.21	190.21	HOURS	1	log(Parasitemia:::Total:::Mean)	1.609437912	2.302585093	log(p/mL)	2.302585093	1	0	0	0	.	0	0	.	0	0	480	.	.	.	QP13C05-S021	1	Piperaquine	.	.	1	0	480	0	1	20	169	63.6	.	190.21	.	0
4135	.	QP13C05-S021	45	QP13C05	1	480mgPiperaquine	5	263.15	336.99	263.15	263.15	HOURS	1	log(Parasitemia:::Total:::Mean)	1.609437912	2.302585093	log(p/mL)	2.302585093	1	0	0	0	.	0	0	.	0	0	480	.	.	.	QP13C05-S021	1	Piperaquine	.	.	1	0	480	0	1	20	169	63.6	.	263.15	.	0
4137	.	QP13C05-S021	45	QP13C05	1	480mgPiperaquine	5	285.81	359.65	285.81	285.81	HOURS	1	log(Parasitemia:::Total:::Mean)	1.609437912	2.302585093	log(p/mL)	2.302585093	1	0	0	0	.	0	0	.	0	0	480	.	.	.	QP13C05-S021	1	Piperaquine	.	.	1	0	480	0	1	20	169	63.6	.	285.81	.	0
4138	.	QP13C05-S021	45	QP13C05	1	480mgPiperaquine	5	334.3	408.14	334.3	334.3	HOURS	1	log(Parasitemia:::Total:::Mean)	1.609437912	2.302585093	log(p/mL)	2.302585093	1	0	0	0	.	0	0	.	0	0	480	.	.	.	QP13C05-S021	1	Piperaquine	.	.	1	0	480	0	1	20	169	63.6	.	334.3	.	0
4140	.	QP13C05-S021	45	QP13C05	1	480mgPiperaquine	5	381.91	455.75	381.91	381.91	HOURS	1	log(Parasitemia:::Total:::Mean)	1.246679814	2.302585093	log(p/mL)	2.302585093	1	0	0	0	.	0	0	.	0	0	480	.	.	.	QP13C05-S021	1	Piperaquine	.	.	1	0	480	0	1	20	169	63.6	.	381.91	.	0
4142	.	QP13C05-S021	45	QP13C05	1	480mgPiperaquine	5	430.73	504.57	430.73	430.73	HOURS	1	log(Parasitemia:::Total:::Mean)	1.609437912	2.302585093	log(p/mL)	2.302585093	1	0	0	0	.	0	0	.	0	0	480	.	.	.	QP13C05-S021	1	Piperaquine	.	.	1	0	480	0	1	20	169	63.6	.	430.73	.	0
4144	.	QP13C05-S021	45	QP13C05	1	480mgPiperaquine	5	453.85	527.69	453.85	453.85	HOURS	1	log(Parasitemia:::Total:::Mean)	1.609437912	2.302585093	log(p/mL)	2.302585093	1	0	0	0	.	0	0	.	0	0	480	.	.	.	QP13C05-S021	1	Piperaquine	.	.	1	0	480	0	1	20	169	63.6	.	453.85	.	0
4145	.	QP13C05-S021	45	QP13C05	1	480mgPiperaquine	5	479.35	553.19	479.35	479.35	HOURS	1	log(Parasitemia:::Total:::Mean)	1.609437912	2.302585093	log(p/mL)	2.302585093	1	0	0	0	.	0	0	.	0	0	480	.	.	.	QP13C05-S021	1	Piperaquine	.	.	1	0	480	0	1	20	169	63.6	.	479.35	.	0
4152	.	QP13C05-S022	46	QP13C05	1	480mgPiperaquine	5	-49.53	23.69	0	-49.53	HOURS	1	log(Parasitemia:::Total:::Mean)	5.072510698	5.072510698	log(p/mL)	2.302585093	0	0	0	0	.	0	0	.	0	0	0	.	.	.	QP13C05-S022	1	Piperaquine	.	.	1	0	480	0	1	22	172	70.5	.	-49.53	.	0
4153	.	QP13C05-S022	46	QP13C05	1	480mgPiperaquine	5	-37.45	35.77	0	-37.45	HOURS	1	log(Parasitemia:::Total:::Mean)	3.6314081	3.6314081	log(p/mL)	2.302585093	0	0	0	0	.	0	0	.	0	0	0	.	.	.	QP13C05-S022	1	Piperaquine	.	.	1	0	480	0	1	22	172	70.5	.	-37.45	.	0
4155	.	QP13C05-S022	46	QP13C05	1	480mgPiperaquine	5	-13.72	59.5	0	-13.72	HOURS	1	log(Parasitemia:::Total:::Mean)	7.424943597	7.424943597	log(p/mL)	2.302585093	0	0	0	0	.	0	0	.	0	0	0	.	.	.	QP13C05-S022	1	Piperaquine	.	.	1	0	480	0	1	22	172	70.5	.	-13.72	.	0
4156	.	QP13C05-S022	46	QP13C05	1	480mgPiperaquine	5	-0.73	72.49	0	-0.73	HOURS	1	log(Parasitemia:::Total:::Mean)	8.618289308	8.618289308	log(p/mL)	2.302585093	0	0	0	0	.	0	0	.	0	0	0	.	.	.	QP13C05-S022	1	Piperaquine	.	.	1	0	480	0	1	22	172	70.5	.	-0.73	.	0
4157	.	QP13C05-S022	46	QP13C05	1	480mgPiperaquine	5	0	73.22	0	0	HOURS	.	Piperaquine:::Dose	480	0	mg	.	0	1	1	480	2	0	0	ORAL	0	0	480	.	.	.	QP13C05-S022	1	Piperaquine	.	.	1	0	480	0	1	22	172	70.5	.	0	.	0
4160	.	QP13C05-S022	46	QP13C05	1	480mgPiperaquine	5	2	75.22	2	2	HOURS	1	log(Parasitemia:::Total:::Mean)	7.975152548	7.975152548	log(p/mL)	2.302585093	0	0	0	0	.	0	0	.	0	0	480	.	.	.	QP13C05-S022	1	Piperaquine	.	.	1	0	480	0	1	22	172	70.5	.	2	.	0
4163	.	QP13C05-S022	46	QP13C05	1	480mgPiperaquine	5	4.02	77.24	4.02	4.02	HOURS	1	log(Parasitemia:::Total:::Mean)	8.652938444	8.652938444	log(p/mL)	2.302585093	0	0	0	0	.	0	0	.	0	0	480	.	.	.	QP13C05-S022	1	Piperaquine	.	.	1	0	480	0	1	22	172	70.5	.	4.02	.	0
4166	.	QP13C05-S022	46	QP13C05	1	480mgPiperaquine	5	8.03	81.25	8.03	8.03	HOURS	1	log(Parasitemia:::Total:::Mean)	8.158489849	8.158489849	log(p/mL)	2.302585093	0	0	0	0	.	0	0	.	0	0	480	.	.	.	QP13C05-S022	1	Piperaquine	.	.	1	0	480	0	1	22	172	70.5	.	8.03	.	0
4168	.	QP13C05-S022	46	QP13C05	1	480mgPiperaquine	5	12.07	85.29	12.07	12.07	HOURS	1	log(Parasitemia:::Total:::Mean)	7.064940863	7.064940863	log(p/mL)	2.302585093	0	0	0	0	.	0	0	.	0	0	480	.	.	.	QP13C05-S022	1	Piperaquine	.	.	1	0	480	0	1	22	172	70.5	.	12.07	.	0
4170	.	QP13C05-S022	46	QP13C05	1	480mgPiperaquine	5	16	89.22	16	16	HOURS	1	log(Parasitemia:::Total:::Mean)	4.65867734	4.65867734	log(p/mL)	2.302585093	0	0	0	0	.	0	0	.	0	0	480	.	.	.	QP13C05-S022	1	Piperaquine	.	.	1	0	480	0	1	22	172	70.5	.	16	.	0
4171	.	QP13C05-S022	46	QP13C05	1	480mgPiperaquine	5	20	93.22	20	20	HOURS	1	log(Parasitemia:::Total:::Mean)	3.868537893	3.868537893	log(p/mL)	2.302585093	0	0	0	0	.	0	0	.	0	0	480	.	.	.	QP13C05-S022	1	Piperaquine	.	.	1	0	480	0	1	22	172	70.5	.	20	.	0
4172	.	QP13C05-S022	46	QP13C05	1	480mgPiperaquine	5	24.22	97.44	24.22	24.22	HOURS	1	log(Parasitemia:::Total:::Mean)	3.63609195	3.63609195	log(p/mL)	2.302585093	0	0	0	0	.	0	0	.	0	0	480	.	.	.	QP13C05-S022	1	Piperaquine	.	.	1	0	480	0	1	22	172	70.5	.	24.22	.	0
4183	.	QP13C05-S022	46	QP13C05	1	480mgPiperaquine	5	118.63	191.85	118.63	118.63	HOURS	1	log(Parasitemia:::Total:::Mean)	1.061281042	2.302585093	log(p/mL)	2.302585093	1	0	0	0	.	0	0	.	0	0	480	.	.	.	QP13C05-S022	1	Piperaquine	.	.	1	0	480	0	1	22	172	70.5	.	118.63	.	0
4185	.	QP13C05-S022	46	QP13C05	1	480mgPiperaquine	5	142.18	215.4	142.18	142.18	HOURS	1	log(Parasitemia:::Total:::Mean)	1.073476315	2.302585093	log(p/mL)	2.302585093	1	0	0	0	.	0	0	.	0	0	480	.	.	.	QP13C05-S022	1	Piperaquine	.	.	1	0	480	0	1	22	172	70.5	.	142.18	.	0
4187	.	QP13C05-S022	46	QP13C05	1	480mgPiperaquine	5	190.77	263.99	190.77	190.77	HOURS	1	log(Parasitemia:::Total:::Mean)	1.609437912	2.302585093	log(p/mL)	2.302585093	1	0	0	0	.	0	0	.	0	0	480	.	.	.	QP13C05-S022	1	Piperaquine	.	.	1	0	480	0	1	22	172	70.5	.	190.77	.	0
4189	.	QP13C05-S022	46	QP13C05	1	480mgPiperaquine	5	214.87	288.09	214.87	214.87	HOURS	1	log(Parasitemia:::Total:::Mean)	1.609437912	2.302585093	log(p/mL)	2.302585093	1	0	0	0	.	0	0	.	0	0	480	.	.	.	QP13C05-S022	1	Piperaquine	.	.	1	0	480	0	1	22	172	70.5	.	214.87	.	0
4190	.	QP13C05-S022	46	QP13C05	1	480mgPiperaquine	5	263.27	336.49	263.27	263.27	HOURS	1	log(Parasitemia:::Total:::Mean)	1.609437912	2.302585093	log(p/mL)	2.302585093	1	0	0	0	.	0	0	.	0	0	480	.	.	.	QP13C05-S022	1	Piperaquine	.	.	1	0	480	0	1	22	172	70.5	.	263.27	.	0
4192	.	QP13C05-S022	46	QP13C05	1	480mgPiperaquine	5	286.82	360.04	286.82	286.82	HOURS	1	log(Parasitemia:::Total:::Mean)	1.609437912	2.302585093	log(p/mL)	2.302585093	1	0	0	0	.	0	0	.	0	0	480	.	.	.	QP13C05-S022	1	Piperaquine	.	.	1	0	480	0	1	22	172	70.5	.	286.82	.	0
4195	.	QP13C05-S022	46	QP13C05	1	480mgPiperaquine	5	383.32	456.54	383.32	383.32	HOURS	1	log(Parasitemia:::Total:::Mean)	1.609437912	2.302585093	log(p/mL)	2.302585093	1	0	0	0	.	0	0	.	0	0	480	.	.	.	QP13C05-S022	1	Piperaquine	.	.	1	0	480	0	1	22	172	70.5	.	383.32	.	0
4196	.	QP13C05-S022	46	QP13C05	1	480mgPiperaquine	5	406.95	480.17	406.95	406.95	HOURS	1	log(Parasitemia:::Total:::Mean)	1.609437912	2.302585093	log(p/mL)	2.302585093	1	0	0	0	.	0	0	.	0	0	480	.	.	.	QP13C05-S022	1	Piperaquine	.	.	1	0	480	0	1	22	172	70.5	.	406.95	.	0
4197	.	QP13C05-S022	46	QP13C05	1	480mgPiperaquine	5	431.42	504.64	431.42	431.42	HOURS	1	log(Parasitemia:::Total:::Mean)	1.677957859	2.302585093	log(p/mL)	2.302585093	1	0	0	0	.	0	0	.	0	0	480	.	.	.	QP13C05-S022	1	Piperaquine	.	.	1	0	480	0	1	22	172	70.5	.	431.42	.	0
4199	.	QP13C05-S022	46	QP13C05	1	480mgPiperaquine	5	453.7	526.92	453.7	453.7	HOURS	1	log(Parasitemia:::Total:::Mean)	0.923357899	2.302585093	log(p/mL)	2.302585093	1	0	0	0	.	0	0	.	0	0	480	.	.	.	QP13C05-S022	1	Piperaquine	.	.	1	0	480	0	1	22	172	70.5	.	453.7	.	0
4200	.	QP13C05-S022	46	QP13C05	1	480mgPiperaquine	5	477.67	550.89	477.67	477.67	HOURS	1	log(Parasitemia:::Total:::Mean)	1.235389001	2.302585093	log(p/mL)	2.302585093	1	0	0	0	.	0	0	.	0	0	480	.	.	.	QP13C05-S022	1	Piperaquine	.	.	1	0	480	0	1	22	172	70.5	.	477.67	.	0
4207	.	QP13C05-S023	47	QP13C05	1	480mgPiperaquine	5	-74.35	0	0	-74.35	HOURS	1	log(Parasitemia:::Total:::Mean)	1.590836486	2.302585093	log(p/mL)	2.302585093	1	0	0	0	.	0	0	.	0	0	0	.	.	.	QP13C05-S023	1	Piperaquine	.	.	1	0	480	0	1	32	164	62.4	.	-74.35	.	0
4208	.	QP13C05-S023	47	QP13C05	1	480mgPiperaquine	5	-50.3	24.05	0	-50.3	HOURS	1	log(Parasitemia:::Total:::Mean)	7.334624296	7.334624296	log(p/mL)	2.302585093	0	0	0	0	.	0	0	.	0	0	0	.	.	.	QP13C05-S023	1	Piperaquine	.	.	1	0	480	0	1	32	164	62.4	.	-50.3	.	0
4209	.	QP13C05-S023	47	QP13C05	1	480mgPiperaquine	5	-38.53	35.82	0	-38.53	HOURS	1	log(Parasitemia:::Total:::Mean)	7.255779128	7.255779128	log(p/mL)	2.302585093	0	0	0	0	.	0	0	.	0	0	0	.	.	.	QP13C05-S023	1	Piperaquine	.	.	1	0	480	0	1	32	164	62.4	.	-38.53	.	0
4210	.	QP13C05-S023	47	QP13C05	1	480mgPiperaquine	5	-26.3	48.05	0	-26.3	HOURS	1	log(Parasitemia:::Total:::Mean)	4.823494451	4.823494451	log(p/mL)	2.302585093	0	0	0	0	.	0	0	.	0	0	0	.	.	.	QP13C05-S023	1	Piperaquine	.	.	1	0	480	0	1	32	164	62.4	.	-26.3	.	0
4211	.	QP13C05-S023	47	QP13C05	1	480mgPiperaquine	5	-14.63	59.72	0	-14.63	HOURS	1	log(Parasitemia:::Total:::Mean)	10.56260884	10.56260884	log(p/mL)	2.302585093	0	0	0	0	.	0	0	.	0	0	0	.	.	.	QP13C05-S023	1	Piperaquine	.	.	1	0	480	0	1	32	164	62.4	.	-14.63	.	0
4212	.	QP13C05-S023	47	QP13C05	1	480mgPiperaquine	5	-0.47	73.88	0	-0.47	HOURS	1	log(Parasitemia:::Total:::Mean)	11.12591876	11.12591876	log(p/mL)	2.302585093	0	0	0	0	.	0	0	.	0	0	0	.	.	.	QP13C05-S023	1	Piperaquine	.	.	1	0	480	0	1	32	164	62.4	.	-0.47	.	0
4213	.	QP13C05-S023	47	QP13C05	1	480mgPiperaquine	5	0	74.35	0	0	HOURS	.	Piperaquine:::Dose	480	0	mg	.	0	1	1	480	2	0	0	ORAL	0	0	480	.	.	.	QP13C05-S023	1	Piperaquine	.	.	1	0	480	0	1	32	164	62.4	.	0	.	0
4216	.	QP13C05-S023	47	QP13C05	1	480mgPiperaquine	5	2	76.35	2	2	HOURS	1	log(Parasitemia:::Total:::Mean)	10.47606838	10.47606838	log(p/mL)	2.302585093	0	0	0	0	.	0	0	.	0	0	480	.	.	.	QP13C05-S023	1	Piperaquine	.	.	1	0	480	0	1	32	164	62.4	.	2	.	0
4219	.	QP13C05-S023	47	QP13C05	1	480mgPiperaquine	5	4	78.35	4	4	HOURS	1	log(Parasitemia:::Total:::Mean)	10.24156107	10.24156107	log(p/mL)	2.302585093	0	0	0	0	.	0	0	.	0	0	480	.	.	.	QP13C05-S023	1	Piperaquine	.	.	1	0	480	0	1	32	164	62.4	.	4	.	0
4222	.	QP13C05-S023	47	QP13C05	1	480mgPiperaquine	5	8.02	82.37	8.02	8.02	HOURS	1	log(Parasitemia:::Total:::Mean)	10.48730445	10.48730445	log(p/mL)	2.302585093	0	0	0	0	.	0	0	.	0	0	480	.	.	.	QP13C05-S023	1	Piperaquine	.	.	1	0	480	0	1	32	164	62.4	.	8.02	.	0
4224	.	QP13C05-S023	47	QP13C05	1	480mgPiperaquine	5	12.07	86.42	12.07	12.07	HOURS	1	log(Parasitemia:::Total:::Mean)	8.875069337	8.875069337	log(p/mL)	2.302585093	0	0	0	0	.	0	0	.	0	0	480	.	.	.	QP13C05-S023	1	Piperaquine	.	.	1	0	480	0	1	32	164	62.4	.	12.07	.	0
4226	.	QP13C05-S023	47	QP13C05	1	480mgPiperaquine	5	16.02	90.37	16.02	16.02	HOURS	1	log(Parasitemia:::Total:::Mean)	7.049118503	7.049118503	log(p/mL)	2.302585093	0	0	0	0	.	0	0	.	0	0	480	.	.	.	QP13C05-S023	1	Piperaquine	.	.	1	0	480	0	1	32	164	62.4	.	16.02	.	0
4227	.	QP13C05-S023	47	QP13C05	1	480mgPiperaquine	5	20.12	94.47	20.12	20.12	HOURS	1	log(Parasitemia:::Total:::Mean)	5.685181049	5.685181049	log(p/mL)	2.302585093	0	0	0	0	.	0	0	.	0	0	480	.	.	.	QP13C05-S023	1	Piperaquine	.	.	1	0	480	0	1	32	164	62.4	.	20.12	.	0
4228	.	QP13C05-S023	47	QP13C05	1	480mgPiperaquine	5	24.1	98.45	24.1	24.1	HOURS	1	log(Parasitemia:::Total:::Mean)	6.610950525	6.610950525	log(p/mL)	2.302585093	0	0	0	0	.	0	0	.	0	0	480	.	.	.	QP13C05-S023	1	Piperaquine	.	.	1	0	480	0	1	32	164	62.4	.	24.1	.	0
4230	.	QP13C05-S023	47	QP13C05	1	480mgPiperaquine	5	30.1	104.45	30.1	30.1	HOURS	1	log(Parasitemia:::Total:::Mean)	2.830097636	2.830097636	log(p/mL)	2.302585093	0	0	0	0	.	0	0	.	0	0	480	.	.	.	QP13C05-S023	1	Piperaquine	.	.	1	0	480	0	1	32	164	62.4	.	30.1	.	0
4231	.	QP13C05-S023	47	QP13C05	1	480mgPiperaquine	5	36.02	110.37	36.02	36.02	HOURS	1	log(Parasitemia:::Total:::Mean)	3.14575356	3.14575356	log(p/mL)	2.302585093	0	0	0	0	.	0	0	.	0	0	480	.	.	.	QP13C05-S023	1	Piperaquine	.	.	1	0	480	0	1	32	164	62.4	.	36.02	.	0
4234	.	QP13C05-S023	47	QP13C05	1	480mgPiperaquine	5	58.27	132.62	58.27	58.27	HOURS	1	log(Parasitemia:::Total:::Mean)	2.710983928	2.710983928	log(p/mL)	2.302585093	0	0	0	0	.	0	0	.	0	0	480	.	.	.	QP13C05-S023	1	Piperaquine	.	.	1	0	480	0	1	32	164	62.4	.	58.27	.	0
4237	.	QP13C05-S023	47	QP13C05	1	480mgPiperaquine	5	81.85	156.2	81.85	81.85	HOURS	1	log(Parasitemia:::Total:::Mean)	1.304514034	2.302585093	log(p/mL)	2.302585093	1	0	0	0	.	0	0	.	0	0	480	.	.	.	QP13C05-S023	1	Piperaquine	.	.	1	0	480	0	1	32	164	62.4	.	81.85	.	0
4238	.	QP13C05-S023	47	QP13C05	1	480mgPiperaquine	5	93.98	168.33	93.98	93.98	HOURS	1	log(Parasitemia:::Total:::Mean)	1.201566064	2.302585093	log(p/mL)	2.302585093	1	0	0	0	.	0	0	.	0	0	480	.	.	.	QP13C05-S023	1	Piperaquine	.	.	1	0	480	0	1	32	164	62.4	.	93.98	.	0
4240	.	QP13C05-S023	47	QP13C05	1	480mgPiperaquine	5	117.33	191.68	117.33	117.33	HOURS	1	log(Parasitemia:::Total:::Mean)	1.299064429	2.302585093	log(p/mL)	2.302585093	1	0	0	0	.	0	0	.	0	0	480	.	.	.	QP13C05-S023	1	Piperaquine	.	.	1	0	480	0	1	32	164	62.4	.	117.33	.	0
4242	.	QP13C05-S023	47	QP13C05	1	480mgPiperaquine	5	141.3	215.65	141.3	141.3	HOURS	1	log(Parasitemia:::Total:::Mean)	1.609437912	2.302585093	log(p/mL)	2.302585093	1	0	0	0	.	0	0	.	0	0	480	.	.	.	QP13C05-S023	1	Piperaquine	.	.	1	0	480	0	1	32	164	62.4	.	141.3	.	0
4244	.	QP13C05-S023	47	QP13C05	1	480mgPiperaquine	5	190.82	265.17	190.82	190.82	HOURS	1	log(Parasitemia:::Total:::Mean)	1.609437912	2.302585093	log(p/mL)	2.302585093	1	0	0	0	.	0	0	.	0	0	480	.	.	.	QP13C05-S023	1	Piperaquine	.	.	1	0	480	0	1	32	164	62.4	.	190.82	.	0
4246	.	QP13C05-S023	47	QP13C05	1	480mgPiperaquine	5	214.48	288.83	214.48	214.48	HOURS	1	log(Parasitemia:::Total:::Mean)	1.609437912	2.302585093	log(p/mL)	2.302585093	1	0	0	0	.	0	0	.	0	0	480	.	.	.	QP13C05-S023	1	Piperaquine	.	.	1	0	480	0	1	32	164	62.4	.	214.48	.	0
4247	.	QP13C05-S023	47	QP13C05	1	480mgPiperaquine	5	262.08	336.43	262.08	262.08	HOURS	1	log(Parasitemia:::Total:::Mean)	1.609437912	2.302585093	log(p/mL)	2.302585093	1	0	0	0	.	0	0	.	0	0	480	.	.	.	QP13C05-S023	1	Piperaquine	.	.	1	0	480	0	1	32	164	62.4	.	262.08	.	0
4249	.	QP13C05-S023	47	QP13C05	1	480mgPiperaquine	5	285.57	359.92	285.57	285.57	HOURS	1	log(Parasitemia:::Total:::Mean)	1.609437912	2.302585093	log(p/mL)	2.302585093	1	0	0	0	.	0	0	.	0	0	480	.	.	.	QP13C05-S023	1	Piperaquine	.	.	1	0	480	0	1	32	164	62.4	.	285.57	.	0
4250	.	QP13C05-S023	47	QP13C05	1	480mgPiperaquine	5	333.55	407.9	333.55	333.55	HOURS	1	log(Parasitemia:::Total:::Mean)	1.609437912	2.302585093	log(p/mL)	2.302585093	1	0	0	0	.	0	0	.	0	0	480	.	.	.	QP13C05-S023	1	Piperaquine	.	.	1	0	480	0	1	32	164	62.4	.	333.55	.	0
4252	.	QP13C05-S023	47	QP13C05	1	480mgPiperaquine	5	381.88	456.23	381.88	381.88	HOURS	1	log(Parasitemia:::Total:::Mean)	1.609437912	2.302585093	log(p/mL)	2.302585093	1	0	0	0	.	0	0	.	0	0	480	.	.	.	QP13C05-S023	1	Piperaquine	.	.	1	0	480	0	1	32	164	62.4	.	381.88	.	0
4253	.	QP13C05-S023	47	QP13C05	1	480mgPiperaquine	5	405.77	480.12	405.77	405.77	HOURS	1	log(Parasitemia:::Total:::Mean)	1.609437912	2.302585093	log(p/mL)	2.302585093	1	0	0	0	.	0	0	.	0	0	480	.	.	.	QP13C05-S023	1	Piperaquine	.	.	1	0	480	0	1	32	164	62.4	.	405.77	.	0
4254	.	QP13C05-S023	47	QP13C05	1	480mgPiperaquine	5	430.68	505.03	430.68	430.68	HOURS	1	log(Parasitemia:::Total:::Mean)	9.618739207	9.618739207	log(p/mL)	2.302585093	0	0	0	0	.	0	0	.	0	0	480	.	.	.	QP13C05-S023	1	Piperaquine	.	.	1	0	480	0	1	32	164	62.4	.	430.68	.	0
4256	.	QP13C05-S023	47	QP13C05	1	480mgPiperaquine	5	453.9	528.25	453.9	453.9	HOURS	1	log(Parasitemia:::Total:::Mean)	10.07904214	10.07904214	log(p/mL)	2.302585093	0	0	0	0	.	0	0	.	0	0	480	.	.	.	QP13C05-S023	1	Piperaquine	.	.	1	0	480	0	1	32	164	62.4	.	453.9	.	0
4257	.	QP13C05-S023	47	QP13C05	1	480mgPiperaquine	5	477.77	552.12	477.77	477.77	HOURS	1	log(Parasitemia:::Total:::Mean)	11.17484938	11.17484938	log(p/mL)	2.302585093	0	0	0	0	.	0	0	.	0	0	480	.	.	.	QP13C05-S023	1	Piperaquine	.	.	1	0	480	0	1	32	164	62.4	.	477.77	.	0
4275	.	QP13C05-S024	48	QP13C05	1	480mgPiperaquine	5	-50.7	23.06	0	-50.7	HOURS	1	log(Parasitemia:::Total:::Mean)	4.708921691	4.708921691	log(p/mL)	2.302585093	0	0	0	0	.	0	0	.	0	0	0	.	.	.	QP13C05-S024	1	Piperaquine	.	.	1	0	480	0	1	25	172	62.2	.	-50.7	.	0
4276	.	QP13C05-S024	48	QP13C05	1	480mgPiperaquine	5	-38.86	34.9	0	-38.86	HOURS	1	log(Parasitemia:::Total:::Mean)	3.464277847	3.464277847	log(p/mL)	2.302585093	0	0	0	0	.	0	0	.	0	0	0	.	.	.	QP13C05-S024	1	Piperaquine	.	.	1	0	480	0	1	25	172	62.2	.	-38.86	.	0
4277	.	QP13C05-S024	48	QP13C05	1	480mgPiperaquine	5	-26.6	47.16	0	-26.6	HOURS	1	log(Parasitemia:::Total:::Mean)	1.589956777	2.302585093	log(p/mL)	2.302585093	1	0	0	0	.	0	0	.	0	0	0	.	.	.	QP13C05-S024	1	Piperaquine	.	.	1	0	480	0	1	25	172	62.2	.	-26.6	.	0
4278	.	QP13C05-S024	48	QP13C05	1	480mgPiperaquine	5	-14.93	58.83	0	-14.93	HOURS	1	log(Parasitemia:::Total:::Mean)	6.877975391	6.877975391	log(p/mL)	2.302585093	0	0	0	0	.	0	0	.	0	0	0	.	.	.	QP13C05-S024	1	Piperaquine	.	.	1	0	480	0	1	25	172	62.2	.	-14.93	.	0
4279	.	QP13C05-S024	48	QP13C05	1	480mgPiperaquine	5	-0.63	73.13	0	-0.63	HOURS	1	log(Parasitemia:::Total:::Mean)	6.223411677	6.223411677	log(p/mL)	2.302585093	0	0	0	0	.	0	0	.	0	0	0	.	.	.	QP13C05-S024	1	Piperaquine	.	.	1	0	480	0	1	25	172	62.2	.	-0.63	.	0
4280	.	QP13C05-S024	48	QP13C05	1	480mgPiperaquine	5	0	73.76	0	0	HOURS	.	Piperaquine:::Dose	480	0	mg	.	0	1	1	480	2	0	0	ORAL	0	0	480	.	.	.	QP13C05-S024	1	Piperaquine	.	.	1	0	480	0	1	25	172	62.2	.	0	.	0
4283	.	QP13C05-S024	48	QP13C05	1	480mgPiperaquine	5	2	75.76	2	2	HOURS	1	log(Parasitemia:::Total:::Mean)	6.303760804	6.303760804	log(p/mL)	2.302585093	0	0	0	0	.	0	0	.	0	0	480	.	.	.	QP13C05-S024	1	Piperaquine	.	.	1	0	480	0	1	25	172	62.2	.	2	.	0
4286	.	QP13C05-S024	48	QP13C05	1	480mgPiperaquine	5	4	77.76	4	4	HOURS	1	log(Parasitemia:::Total:::Mean)	7.162547041	7.162547041	log(p/mL)	2.302585093	0	0	0	0	.	0	0	.	0	0	480	.	.	.	QP13C05-S024	1	Piperaquine	.	.	1	0	480	0	1	25	172	62.2	.	4	.	0
4289	.	QP13C05-S024	48	QP13C05	1	480mgPiperaquine	5	8	81.76	8	8	HOURS	1	log(Parasitemia:::Total:::Mean)	6.484856119	6.484856119	log(p/mL)	2.302585093	0	0	0	0	.	0	0	.	0	0	480	.	.	.	QP13C05-S024	1	Piperaquine	.	.	1	0	480	0	1	25	172	62.2	.	8	.	0
4291	.	QP13C05-S024	48	QP13C05	1	480mgPiperaquine	5	12.09	85.85	12.09	12.09	HOURS	1	log(Parasitemia:::Total:::Mean)	2.897403072	2.897403072	log(p/mL)	2.302585093	0	0	0	0	.	0	0	.	0	0	480	.	.	.	QP13C05-S024	1	Piperaquine	.	.	1	0	480	0	1	25	172	62.2	.	12.09	.	0
4294	.	QP13C05-S024	48	QP13C05	1	480mgPiperaquine	5	20.02	93.78	20.02	20.02	HOURS	1	log(Parasitemia:::Total:::Mean)	1.069522294	2.302585093	log(p/mL)	2.302585093	1	0	0	0	.	0	0	.	0	0	480	.	.	.	QP13C05-S024	1	Piperaquine	.	.	1	0	480	0	1	25	172	62.2	.	20.02	.	0
4295	.	QP13C05-S024	48	QP13C05	1	480mgPiperaquine	5	24.02	97.78	24.02	24.02	HOURS	1	log(Parasitemia:::Total:::Mean)	2.118654525	2.302585093	log(p/mL)	2.302585093	1	0	0	0	.	0	0	.	0	0	480	.	.	.	QP13C05-S024	1	Piperaquine	.	.	1	0	480	0	1	25	172	62.2	.	24.02	.	0
4297	.	QP13C05-S024	48	QP13C05	1	480mgPiperaquine	5	30	103.76	30	30	HOURS	1	log(Parasitemia:::Total:::Mean)	2.170430795	2.302585093	log(p/mL)	2.302585093	1	0	0	0	.	0	0	.	0	0	480	.	.	.	QP13C05-S024	1	Piperaquine	.	.	1	0	480	0	1	25	172	62.2	.	30	.	0
4311	.	QP13C05-S024	48	QP13C05	1	480mgPiperaquine	5	190.92	264.68	190.92	190.92	HOURS	1	log(Parasitemia:::Total:::Mean)	1.609437912	2.302585093	log(p/mL)	2.302585093	1	0	0	0	.	0	0	.	0	0	480	.	.	.	QP13C05-S024	1	Piperaquine	.	.	1	0	480	0	1	25	172	62.2	.	190.92	.	0
4313	.	QP13C05-S024	48	QP13C05	1	480mgPiperaquine	5	262.34	336.1	262.34	262.34	HOURS	1	log(Parasitemia:::Total:::Mean)	1.609437912	2.302585093	log(p/mL)	2.302585093	1	0	0	0	.	0	0	.	0	0	480	.	.	.	QP13C05-S024	1	Piperaquine	.	.	1	0	480	0	1	25	172	62.2	.	262.34	.	0
4315	.	QP13C05-S024	48	QP13C05	1	480mgPiperaquine	5	286.84	360.6	286.84	286.84	HOURS	1	log(Parasitemia:::Total:::Mean)	1.609437912	2.302585093	log(p/mL)	2.302585093	1	0	0	0	.	0	0	.	0	0	480	.	.	.	QP13C05-S024	1	Piperaquine	.	.	1	0	480	0	1	25	172	62.2	.	286.84	.	0
4316	.	QP13C05-S024	48	QP13C05	1	480mgPiperaquine	5	335.27	409.03	335.27	335.27	HOURS	1	log(Parasitemia:::Total:::Mean)	1.609437912	2.302585093	log(p/mL)	2.302585093	1	0	0	0	.	0	0	.	0	0	480	.	.	.	QP13C05-S024	1	Piperaquine	.	.	1	0	480	0	1	25	172	62.2	.	335.27	.	0
4319	.	QP13C05-S024	48	QP13C05	1	480mgPiperaquine	5	406.64	480.4	406.64	406.64	HOURS	1	log(Parasitemia:::Total:::Mean)	1.609437912	2.302585093	log(p/mL)	2.302585093	1	0	0	0	.	0	0	.	0	0	480	.	.	.	QP13C05-S024	1	Piperaquine	.	.	1	0	480	0	1	25	172	62.2	.	406.64	.	0
4320	.	QP13C05-S024	48	QP13C05	1	480mgPiperaquine	5	430.52	504.28	430.52	430.52	HOURS	1	log(Parasitemia:::Total:::Mean)	1.609437912	2.302585093	log(p/mL)	2.302585093	1	0	0	0	.	0	0	.	0	0	480	.	.	.	QP13C05-S024	1	Piperaquine	.	.	1	0	480	0	1	25	172	62.2	.	430.52	.	0
4322	.	QP13C05-S024	48	QP13C05	1	480mgPiperaquine	5	453.77	527.53	453.77	453.77	HOURS	1	log(Parasitemia:::Total:::Mean)	1.425507345	2.302585093	log(p/mL)	2.302585093	1	0	0	0	.	0	0	.	0	0	480	.	.	.	QP13C05-S024	1	Piperaquine	.	.	1	0	480	0	1	25	172	62.2	.	453.77	.	0
4323	.	QP13C05-S024	48	QP13C05	1	480mgPiperaquine	5	478.87	552.63	478.87	478.87	HOURS	1	log(Parasitemia:::Total:::Mean)	1.526510555	2.302585093	log(p/mL)	2.302585093	1	0	0	0	.	0	0	.	0	0	480	.	.	.	QP13C05-S024	1	Piperaquine	.	.	1	0	480	0	1	25	172	62.2	.	478.87	.	0
4325	.	QP13C05-S024	48	QP13C05	1	480mgPiperaquine	5	526.9	600.66	526.9	526.9	HOURS	1	log(Parasitemia:::Total:::Mean)	1.228586989	2.302585093	log(p/mL)	2.302585093	1	0	0	0	.	0	0	.	0	0	480	.	.	.	QP13C05-S024	1	Piperaquine	.	.	1	0	480	0	1	25	172	62.2	.	526.9	.	0
4327	.	QP13C05-S024	48	QP13C05	1	480mgPiperaquine	5	646.67	720.43	646.67	646.67	HOURS	1	log(Parasitemia:::Total:::Mean)	1.246080146	2.302585093	log(p/mL)	2.302585093	1	0	0	0	.	0	0	.	0	0	480	.	.	.	QP13C05-S024	1	Piperaquine	.	.	1	0	480	0	1	25	172	62.2	.	646.67	.	0
1	.	QP17C19-R101	49	QP17C19	2	400mgOZ439+480mgPiperaquine	6	-191.05	0	-192	-191.05	HOURS	1	log(Parasitemia:::Total:::Mean)	0	2.302585093	log(p/mL)	2.302585093	1	0	0	0	.	0	0	.	0	0	0	.	.	.	QP17C19-101-R101	1	OZ439+Piperaquine	.	.	1	400	480	1	1	28	171	60	-191.05	-191.05	-1006.55	0
2	.	QP17C19-R101	49	QP17C19	2	400mgOZ439+480mgPiperaquine	6	-97.7	93.35	-96	-97.7	HOURS	1	log(Parasitemia:::Total:::Mean)	3.005423356	3.005423356	log(p/mL)	2.302585093	0	0	0	0	.	0	0	.	0	0	0	.	.	.	QP17C19-101-R101	1	OZ439+Piperaquine	.	.	1	400	480	1	1	28	171	60	-97.7	-97.7	-913.2	0
3	.	QP17C19-R101	49	QP17C19	2	400mgOZ439+480mgPiperaquine	6	-72.57	118.48	-72	-72.57	HOURS	1	log(Parasitemia:::Total:::Mean)	6.642788498	6.642788498	log(p/mL)	2.302585093	0	0	0	0	.	0	0	.	0	0	0	.	.	.	QP17C19-101-R101	1	OZ439+Piperaquine	.	.	1	400	480	1	1	28	171	60	-72.57	-72.57	-888.07	0
4	.	QP17C19-R101	49	QP17C19	2	400mgOZ439+480mgPiperaquine	6	-60.75	130.3	-60	-60.75	HOURS	1	log(Parasitemia:::Total:::Mean)	6.761575534	6.761575534	log(p/mL)	2.302585093	0	0	0	0	.	0	0	.	0	0	0	.	.	.	QP17C19-101-R101	1	OZ439+Piperaquine	.	.	1	400	480	1	1	28	171	60	-60.75	-60.75	-876.25	0
5	.	QP17C19-R101	49	QP17C19	2	400mgOZ439+480mgPiperaquine	6	-48.37	142.68	-48	-48.37	HOURS	1	log(Parasitemia:::Total:::Mean)	6.142324925	6.142324925	log(p/mL)	2.302585093	0	0	0	0	.	0	0	.	0	0	0	.	.	.	QP17C19-101-R101	1	OZ439+Piperaquine	.	.	1	400	480	1	1	28	171	60	-48.37	-48.37	-863.87	0
6	.	QP17C19-R101	49	QP17C19	2	400mgOZ439+480mgPiperaquine	6	-37.5	153.55	-36	-37.5	HOURS	1	log(Parasitemia:::Total:::Mean)	8.014492182	8.014492182	log(p/mL)	2.302585093	0	0	0	0	.	0	0	.	0	0	0	.	.	.	QP17C19-101-R101	1	OZ439+Piperaquine	.	.	1	400	480	1	1	28	171	60	-37.5	-37.5	-853	0
7	.	QP17C19-R101	49	QP17C19	2	400mgOZ439+480mgPiperaquine	6	-24.38	166.67	-24	-24.38	HOURS	1	log(Parasitemia:::Total:::Mean)	10.17491147	10.17491147	log(p/mL)	2.302585093	0	0	0	0	.	0	0	.	0	0	0	.	.	.	QP17C19-101-R101	1	OZ439+Piperaquine	.	.	1	400	480	1	1	28	171	60	-24.38	-24.38	-839.88	0
8	.	QP17C19-R101	49	QP17C19	2	400mgOZ439+480mgPiperaquine	6	-13.77	177.28	-12	-13.77	HOURS	1	log(Parasitemia:::Total:::Mean)	8.485223239	8.485223239	log(p/mL)	2.302585093	0	0	0	0	.	0	0	.	0	0	0	.	.	.	QP17C19-101-R101	1	OZ439+Piperaquine	.	.	1	400	480	1	1	28	171	60	-13.77	-13.77	-829.27	0
9	.	QP17C19-R101	49	QP17C19	2	400mgOZ439+480mgPiperaquine	6	-0.38	190.67	0	-0.38	HOURS	1	log(Parasitemia:::Total:::Mean)	11.26242692	11.26242692	log(p/mL)	2.302585093	0	0	0	0	.	0	0	.	0	0	0	.	.	.	QP17C19-101-R101	1	OZ439+Piperaquine	.	.	1	400	480	1	1	28	171	60	-0.38	-0.38	-815.88	0
12	.	QP17C19-R101	49	QP17C19	2	400mgOZ439+480mgPiperaquine	6	0	191.05	0	0	HOURS	.	OZ439:::Dose	400	0	mg	.	0	1	1	400	1	0	0	ORAL	0	0	400	.	.	.	QP17C19-101-R101	1	OZ439+Piperaquine	.	.	1	400	480	1	1	28	171	60	0	0	-815.5	400
13	.	QP17C19-R101	49	QP17C19	2	400mgOZ439+480mgPiperaquine	6	0	191.05	0	0	HOURS	.	Piperaquine:::Dose	480	0	mg	.	0	1	1	480	2	0	0	ORAL	0	0	480	.	.	.	QP17C19-101-R101	1	OZ439+Piperaquine	.	.	1	400	480	1	1	28	171	60	0	0	-815.5	400
18	.	QP17C19-R101	49	QP17C19	2	400mgOZ439+480mgPiperaquine	6	2.02	193.07	2	2.02	HOURS	1	log(Parasitemia:::Total:::Mean)	11.97180888	11.97180888	log(p/mL)	2.302585093	0	0	0	0	.	0	0	.	0	0	480	.	.	.	QP17C19-101-R101	1	OZ439+Piperaquine	.	.	1	400	480	1	1	28	171	60	2.02	2.02	-813.48	400
23	.	QP17C19-R101	49	QP17C19	2	400mgOZ439+480mgPiperaquine	6	4	195.05	4	4	HOURS	1	log(Parasitemia:::Total:::Mean)	11.72829414	11.72829414	log(p/mL)	2.302585093	0	0	0	0	.	0	0	.	0	0	480	.	.	.	QP17C19-101-R101	1	OZ439+Piperaquine	.	.	1	400	480	1	1	28	171	60	4	4	-811.5	400
30	.	QP17C19-R101	49	QP17C19	2	400mgOZ439+480mgPiperaquine	6	8.13	199.18	8	8.13	HOURS	1	log(Parasitemia:::Total:::Mean)	11.61572641	11.61572641	log(p/mL)	2.302585093	0	0	0	0	.	0	0	.	0	0	480	.	.	.	QP17C19-101-R101	1	OZ439+Piperaquine	.	.	1	400	480	1	1	28	171	60	8.13	8.13	-807.37	400
33	.	QP17C19-R101	49	QP17C19	2	400mgOZ439+480mgPiperaquine	6	12.08	203.13	12	12.08	HOURS	1	log(Parasitemia:::Total:::Mean)	11.00807048	11.00807048	log(p/mL)	2.302585093	0	0	0	0	.	0	0	.	0	0	480	.	.	.	QP17C19-101-R101	1	OZ439+Piperaquine	.	.	1	400	480	1	1	28	171	60	12.08	12.08	-803.42	400
36	.	QP17C19-R101	49	QP17C19	2	400mgOZ439+480mgPiperaquine	6	16.02	207.07	16	16.02	HOURS	1	log(Parasitemia:::Total:::Mean)	10.20079567	10.20079567	log(p/mL)	2.302585093	0	0	0	0	.	0	0	.	0	0	480	.	.	.	QP17C19-101-R101	1	OZ439+Piperaquine	.	.	1	400	480	1	1	28	171	60	16.02	16.02	-799.48	400
39	.	QP17C19-R101	49	QP17C19	2	400mgOZ439+480mgPiperaquine	6	20	211.05	20	20	HOURS	1	log(Parasitemia:::Total:::Mean)	9.0881329	9.0881329	log(p/mL)	2.302585093	0	0	0	0	.	0	0	.	0	0	480	.	.	.	QP17C19-101-R101	1	OZ439+Piperaquine	.	.	1	400	480	1	1	28	171	60	20	20	-795.5	400
40	.	QP17C19-R101	49	QP17C19	2	400mgOZ439+480mgPiperaquine	6	24	215.05	24	24	HOURS	1	log(Parasitemia:::Total:::Mean)	8.919767689	8.919767689	log(p/mL)	2.302585093	0	0	0	0	.	0	0	.	0	0	480	.	.	.	QP17C19-101-R101	1	OZ439+Piperaquine	.	.	1	400	480	1	1	28	171	60	24	24	-791.5	400
43	.	QP17C19-R101	49	QP17C19	2	400mgOZ439+480mgPiperaquine	6	30	221.05	30	30	HOURS	1	log(Parasitemia:::Total:::Mean)	6.977423609	6.977423609	log(p/mL)	2.302585093	0	0	0	0	.	0	0	.	0	0	480	.	.	.	QP17C19-101-R101	1	OZ439+Piperaquine	.	.	1	400	480	1	1	28	171	60	30	30	-785.5	400
44	.	QP17C19-R101	49	QP17C19	2	400mgOZ439+480mgPiperaquine	6	36	227.05	36	36	HOURS	1	log(Parasitemia:::Total:::Mean)	6.563711892	6.563711892	log(p/mL)	2.302585093	0	0	0	0	.	0	0	.	0	0	480	.	.	.	QP17C19-101-R101	1	OZ439+Piperaquine	.	.	1	400	480	1	1	28	171	60	36	36	-779.5	400
45	.	QP17C19-R101	49	QP17C19	2	400mgOZ439+480mgPiperaquine	6	42	233.05	42	42	HOURS	1	log(Parasitemia:::Total:::Mean)	5.992425297	5.992425297	log(p/mL)	2.302585093	0	0	0	0	.	0	0	.	0	0	480	.	.	.	QP17C19-101-R101	1	OZ439+Piperaquine	.	.	1	400	480	1	1	28	171	60	42	42	-773.5	400
46	.	QP17C19-R101	49	QP17C19	2	400mgOZ439+480mgPiperaquine	6	48.02	239.07	48	48.02	HOURS	1	log(Parasitemia:::Total:::Mean)	5.617813293	5.617813293	log(p/mL)	2.302585093	0	0	0	0	.	0	0	.	0	0	480	.	.	.	QP17C19-101-R101	1	OZ439+Piperaquine	.	.	1	400	480	1	1	28	171	60	48.02	48.02	-767.48	400
49	.	QP17C19-R101	49	QP17C19	2	400mgOZ439+480mgPiperaquine	6	60	251.05	60	60	HOURS	1	log(Parasitemia:::Total:::Mean)	3.544418639	3.544418639	log(p/mL)	2.302585093	0	0	0	0	.	0	0	.	0	0	480	.	.	.	QP17C19-101-R101	1	OZ439+Piperaquine	.	.	1	400	480	1	1	28	171	60	60	60	-755.5	400
50	.	QP17C19-R101	49	QP17C19	2	400mgOZ439+480mgPiperaquine	6	72	263.05	72	72	HOURS	1	log(Parasitemia:::Total:::Mean)	0	2.302585093	log(p/mL)	2.302585093	1	0	0	0	.	0	0	.	0	0	480	.	.	.	QP17C19-101-R101	1	OZ439+Piperaquine	.	.	1	400	480	1	1	28	171	60	72	72	-743.5	400
53	.	QP17C19-R101	49	QP17C19	2	400mgOZ439+480mgPiperaquine	6	83.37	274.42	84	83.37	HOURS	1	log(Parasitemia:::Total:::Mean)	0	2.302585093	log(p/mL)	2.302585093	1	0	0	0	.	0	0	.	0	0	480	.	.	.	QP17C19-101-R101	1	OZ439+Piperaquine	.	.	1	400	480	1	1	28	171	60	83.37	83.37	-732.13	400
54	.	QP17C19-R101	49	QP17C19	2	400mgOZ439+480mgPiperaquine	6	95.35	286.4	96	95.35	HOURS	1	log(Parasitemia:::Total:::Mean)	2.421343381	2.421343381	log(p/mL)	2.302585093	0	0	0	0	.	0	0	.	0	0	480	.	.	.	QP17C19-101-R101	1	OZ439+Piperaquine	.	.	1	400	480	1	1	28	171	60	95.35	95.35	-720.15	400
57	.	QP17C19-R101	49	QP17C19	2	400mgOZ439+480mgPiperaquine	6	107.6	298.65	108	107.6	HOURS	1	log(Parasitemia:::Total:::Mean)	0	2.302585093	log(p/mL)	2.302585093	1	0	0	0	.	0	0	.	0	0	480	.	.	.	QP17C19-101-R101	1	OZ439+Piperaquine	.	.	1	400	480	1	1	28	171	60	107.6	107.6	-707.9	400
58	.	QP17C19-R101	49	QP17C19	2	400mgOZ439+480mgPiperaquine	6	119.97	311.02	120	119.97	HOURS	1	log(Parasitemia:::Total:::Mean)	1.203639304	2.302585093	log(p/mL)	2.302585093	1	0	0	0	.	0	0	.	0	0	480	.	.	.	QP17C19-101-R101	1	OZ439+Piperaquine	.	.	1	400	480	1	1	28	171	60	119.97	119.97	-695.53	400
59	.	QP17C19-R101	49	QP17C19	2	400mgOZ439+480mgPiperaquine	6	131.85	322.9	132	131.85	HOURS	1	log(Parasitemia:::Total:::Mean)	0	2.302585093	log(p/mL)	2.302585093	1	0	0	0	.	0	0	.	0	0	480	.	.	.	QP17C19-101-R101	1	OZ439+Piperaquine	.	.	1	400	480	1	1	28	171	60	131.85	131.85	-683.65	400
60	.	QP17C19-R101	49	QP17C19	2	400mgOZ439+480mgPiperaquine	6	143.53	334.58	144	143.53	HOURS	1	log(Parasitemia:::Total:::Mean)	0	2.302585093	log(p/mL)	2.302585093	1	0	0	0	.	0	0	.	0	0	480	.	.	.	QP17C19-101-R101	1	OZ439+Piperaquine	.	.	1	400	480	1	1	28	171	60	143.53	143.53	-671.97	400
61	.	QP17C19-R101	49	QP17C19	2	400mgOZ439+480mgPiperaquine	6	168.08	359.13	168	168.08	HOURS	1	log(Parasitemia:::Total:::Mean)	0	2.302585093	log(p/mL)	2.302585093	1	0	0	0	.	0	0	.	0	0	480	.	.	.	QP17C19-101-R101	1	OZ439+Piperaquine	.	.	1	400	480	1	1	28	171	60	168.08	168.08	-647.42	400
64	.	QP17C19-R101	49	QP17C19	2	400mgOZ439+480mgPiperaquine	6	215.88	406.93	216	215.88	HOURS	1	log(Parasitemia:::Total:::Mean)	1.18511602	2.302585093	log(p/mL)	2.302585093	1	0	0	0	.	0	0	.	0	0	480	.	.	.	QP17C19-101-R101	1	OZ439+Piperaquine	.	.	1	400	480	1	1	28	171	60	215.88	215.88	-599.62	400
67	.	QP17C19-R101	49	QP17C19	2	400mgOZ439+480mgPiperaquine	6	286.57	477.62	288	286.57	HOURS	1	log(Parasitemia:::Total:::Mean)	0	2.302585093	log(p/mL)	2.302585093	1	0	0	0	.	0	0	.	0	0	480	.	.	.	QP17C19-101-R101	1	OZ439+Piperaquine	.	.	1	400	480	1	1	28	171	60	286.57	286.57	-528.93	400
68	.	QP17C19-R101	49	QP17C19	2	400mgOZ439+480mgPiperaquine	6	334.85	525.9	336	334.85	HOURS	1	log(Parasitemia:::Total:::Mean)	1.221187215	2.302585093	log(p/mL)	2.302585093	1	0	0	0	.	0	0	.	0	0	480	.	.	.	QP17C19-101-R101	1	OZ439+Piperaquine	.	.	1	400	480	1	1	28	171	60	334.85	334.85	-480.65	400
71	.	QP17C19-R101	49	QP17C19	2	400mgOZ439+480mgPiperaquine	6	383.9	574.95	384	383.9	HOURS	1	log(Parasitemia:::Total:::Mean)	0	2.302585093	log(p/mL)	2.302585093	1	0	0	0	.	0	0	.	0	0	480	.	.	.	QP17C19-101-R101	1	OZ439+Piperaquine	.	.	1	400	480	1	1	28	171	60	383.9	383.9	-431.6	400
72	.	QP17C19-R101	49	QP17C19	2	400mgOZ439+480mgPiperaquine	6	455.65	646.7	456	455.65	HOURS	1	log(Parasitemia:::Total:::Mean)	0	2.302585093	log(p/mL)	2.302585093	1	0	0	0	.	0	0	.	0	0	480	.	.	.	QP17C19-101-R101	1	OZ439+Piperaquine	.	.	1	400	480	1	1	28	171	60	455.65	455.65	-359.85	400
73	.	QP17C19-R101	49	QP17C19	2	400mgOZ439+480mgPiperaquine	6	504.05	695.1	504	504.05	HOURS	1	log(Parasitemia:::Total:::Mean)	0	2.302585093	log(p/mL)	2.302585093	1	0	0	0	.	0	0	.	0	0	480	.	.	.	QP17C19-101-R101	1	OZ439+Piperaquine	.	.	1	400	480	1	1	28	171	60	504.05	504.05	-311.45	400
76	.	QP17C19-R101	49	QP17C19	2	400mgOZ439+480mgPiperaquine	6	550.22	741.27	552	550.22	HOURS	1	log(Parasitemia:::Total:::Mean)	0	2.302585093	log(p/mL)	2.302585093	1	0	0	0	.	0	0	.	0	0	480	.	.	.	QP17C19-101-R101	1	OZ439+Piperaquine	.	.	1	400	480	1	1	28	171	60	550.22	550.22	-265.28	400
77	.	QP17C19-R101	49	QP17C19	2	400mgOZ439+480mgPiperaquine	6	624.2	815.25	624	624.2	HOURS	1	log(Parasitemia:::Total:::Mean)	0	2.302585093	log(p/mL)	2.302585093	1	0	0	0	.	0	0	.	0	0	480	.	.	.	QP17C19-101-R101	1	OZ439+Piperaquine	.	.	1	400	480	1	1	28	171	60	624.2	624.2	-191.3	400
78	.	QP17C19-R101	49	QP17C19	2	400mgOZ439+480mgPiperaquine	6	672.37	863.42	672	672.37	HOURS	1	log(Parasitemia:::Total:::Mean)	0	2.302585093	log(p/mL)	2.302585093	1	0	0	0	.	0	0	.	0	0	480	.	.	.	QP17C19-101-R101	1	OZ439+Piperaquine	.	.	1	400	480	1	1	28	171	60	672.37	672.37	-143.13	400
81	.	QP17C19-R101	49	QP17C19	2	400mgOZ439+480mgPiperaquine	6	720.4	911.45	720	720.4	HOURS	1	log(Parasitemia:::Total:::Mean)	0	2.302585093	log(p/mL)	2.302585093	1	0	0	0	.	0	0	.	0	0	480	.	.	.	QP17C19-101-R101	1	OZ439+Piperaquine	.	.	1	400	480	1	1	28	171	60	720.4	720.4	-95.1	400
82	.	QP17C19-R101	49	QP17C19	2	400mgOZ439+480mgPiperaquine	6	815.23	1006.28	816	815.23	HOURS	1	log(Parasitemia:::Total:::Mean)	0	2.302585093	log(p/mL)	2.302585093	1	0	0	0	.	0	0	.	0	0	480	.	.	.	QP17C19-101-R101	1	OZ439+Piperaquine	.	.	1	400	480	1	1	28	171	60	815.23	815.23	-0.27	400
92	.	QP17C19-R102	50	QP17C19	2	200mgOZ439+640mgPiperaquine	7	-190.93	0	-192	-190.93	HOURS	1	log(Parasitemia:::Total:::Mean)	0	2.302585093	log(p/mL)	2.302585093	1	0	0	0	.	0	0	.	0	0	0	.	.	.	QP17C19-101-R102	1	OZ439+Piperaquine	.	.	2	200	640	1	1	24	172	71.6	-190.93	-190.93	-1006.11	0
93	.	QP17C19-R102	50	QP17C19	2	200mgOZ439+640mgPiperaquine	7	-96.57	94.36	-96	-96.57	HOURS	1	log(Parasitemia:::Total:::Mean)	2.424132798	2.424132798	log(p/mL)	2.302585093	0	0	0	0	.	0	0	.	0	0	0	.	.	.	QP17C19-101-R102	1	OZ439+Piperaquine	.	.	2	200	640	1	1	24	172	71.6	-96.57	-96.57	-911.75	0
94	.	QP17C19-R102	50	QP17C19	2	200mgOZ439+640mgPiperaquine	7	-71.8	119.13	-72	-71.8	HOURS	1	log(Parasitemia:::Total:::Mean)	5.554237708	5.554237708	log(p/mL)	2.302585093	0	0	0	0	.	0	0	.	0	0	0	.	.	.	QP17C19-101-R102	1	OZ439+Piperaquine	.	.	2	200	640	1	1	24	172	71.6	-71.8	-71.8	-886.98	0
95	.	QP17C19-R102	50	QP17C19	2	200mgOZ439+640mgPiperaquine	7	-62.05	128.88	-60	-62.05	HOURS	1	log(Parasitemia:::Total:::Mean)	6.040106625	6.040106625	log(p/mL)	2.302585093	0	0	0	0	.	0	0	.	0	0	0	.	.	.	QP17C19-101-R102	1	OZ439+Piperaquine	.	.	2	200	640	1	1	24	172	71.6	-62.05	-62.05	-877.23	0
96	.	QP17C19-R102	50	QP17C19	2	200mgOZ439+640mgPiperaquine	7	-48.8	142.13	-48	-48.8	HOURS	1	log(Parasitemia:::Total:::Mean)	4.855287467	4.855287467	log(p/mL)	2.302585093	0	0	0	0	.	0	0	.	0	0	0	.	.	.	QP17C19-101-R102	1	OZ439+Piperaquine	.	.	2	200	640	1	1	24	172	71.6	-48.8	-48.8	-863.98	0
97	.	QP17C19-R102	50	QP17C19	2	200mgOZ439+640mgPiperaquine	7	-38	152.93	-36	-38	HOURS	1	log(Parasitemia:::Total:::Mean)	6.847595911	6.847595911	log(p/mL)	2.302585093	0	0	0	0	.	0	0	.	0	0	0	.	.	.	QP17C19-101-R102	1	OZ439+Piperaquine	.	.	2	200	640	1	1	24	172	71.6	-38	-38	-853.18	0
98	.	QP17C19-R102	50	QP17C19	2	200mgOZ439+640mgPiperaquine	7	-24.43	166.5	-24	-24.43	HOURS	1	log(Parasitemia:::Total:::Mean)	9.240695667	9.240695667	log(p/mL)	2.302585093	0	0	0	0	.	0	0	.	0	0	0	.	.	.	QP17C19-101-R102	1	OZ439+Piperaquine	.	.	2	200	640	1	1	24	172	71.6	-24.43	-24.43	-839.61	0
99	.	QP17C19-R102	50	QP17C19	2	200mgOZ439+640mgPiperaquine	7	-13.67	177.26	-12	-13.67	HOURS	1	log(Parasitemia:::Total:::Mean)	8.370418636	8.370418636	log(p/mL)	2.302585093	0	0	0	0	.	0	0	.	0	0	0	.	.	.	QP17C19-101-R102	1	OZ439+Piperaquine	.	.	2	200	640	1	1	24	172	71.6	-13.67	-13.67	-828.85	0
100	.	QP17C19-R102	50	QP17C19	2	200mgOZ439+640mgPiperaquine	7	-0.37	190.56	0	-0.37	HOURS	1	log(Parasitemia:::Total:::Mean)	9.240287315	9.240287315	log(p/mL)	2.302585093	0	0	0	0	.	0	0	.	0	0	0	.	.	.	QP17C19-101-R102	1	OZ439+Piperaquine	.	.	2	200	640	1	1	24	172	71.6	-0.37	-0.37	-815.55	0
103	.	QP17C19-R102	50	QP17C19	2	200mgOZ439+640mgPiperaquine	7	0	190.93	0	0	HOURS	.	OZ439:::Dose	200	0	mg	.	0	1	1	200	1	0	0	ORAL	0	0	200	.	.	.	QP17C19-101-R102	1	OZ439+Piperaquine	.	.	2	200	640	1	1	24	172	71.6	0	0	-815.18	200
104	.	QP17C19-R102	50	QP17C19	2	200mgOZ439+640mgPiperaquine	7	0	190.93	0	0	HOURS	.	Piperaquine:::Dose	640	0	mg	.	0	1	1	640	2	0	0	ORAL	0	0	640	.	.	.	QP17C19-101-R102	1	OZ439+Piperaquine	.	.	2	200	640	1	1	24	172	71.6	0	0	-815.18	200
109	.	QP17C19-R102	50	QP17C19	2	200mgOZ439+640mgPiperaquine	7	2.02	192.95	2	2.02	HOURS	1	log(Parasitemia:::Total:::Mean)	9.892393272	9.892393272	log(p/mL)	2.302585093	0	0	0	0	.	0	0	.	0	0	640	.	.	.	QP17C19-101-R102	1	OZ439+Piperaquine	.	.	2	200	640	1	1	24	172	71.6	2.02	2.02	-813.16	200
114	.	QP17C19-R102	50	QP17C19	2	200mgOZ439+640mgPiperaquine	7	4	194.93	4	4	HOURS	1	log(Parasitemia:::Total:::Mean)	10.30034052	10.30034052	log(p/mL)	2.302585093	0	0	0	0	.	0	0	.	0	0	640	.	.	.	QP17C19-101-R102	1	OZ439+Piperaquine	.	.	2	200	640	1	1	24	172	71.6	4	4	-811.18	200
121	.	QP17C19-R102	50	QP17C19	2	200mgOZ439+640mgPiperaquine	7	8.05	198.98	8	8.05	HOURS	1	log(Parasitemia:::Total:::Mean)	10.2556262	10.2556262	log(p/mL)	2.302585093	0	0	0	0	.	0	0	.	0	0	640	.	.	.	QP17C19-101-R102	1	OZ439+Piperaquine	.	.	2	200	640	1	1	24	172	71.6	8.05	8.05	-807.13	200
124	.	QP17C19-R102	50	QP17C19	2	200mgOZ439+640mgPiperaquine	7	12.02	202.95	12	12.02	HOURS	1	log(Parasitemia:::Total:::Mean)	10.20676545	10.20676545	log(p/mL)	2.302585093	0	0	0	0	.	0	0	.	0	0	640	.	.	.	QP17C19-101-R102	1	OZ439+Piperaquine	.	.	2	200	640	1	1	24	172	71.6	12.02	12.02	-803.16	200
127	.	QP17C19-R102	50	QP17C19	2	200mgOZ439+640mgPiperaquine	7	16	206.93	16	16	HOURS	1	log(Parasitemia:::Total:::Mean)	10.19048554	10.19048554	log(p/mL)	2.302585093	0	0	0	0	.	0	0	.	0	0	640	.	.	.	QP17C19-101-R102	1	OZ439+Piperaquine	.	.	2	200	640	1	1	24	172	71.6	16	16	-799.18	200
130	.	QP17C19-R102	50	QP17C19	2	200mgOZ439+640mgPiperaquine	7	20	210.93	20	20	HOURS	1	log(Parasitemia:::Total:::Mean)	9.618222913	9.618222913	log(p/mL)	2.302585093	0	0	0	0	.	0	0	.	0	0	640	.	.	.	QP17C19-101-R102	1	OZ439+Piperaquine	.	.	2	200	640	1	1	24	172	71.6	20	20	-795.18	200
131	.	QP17C19-R102	50	QP17C19	2	200mgOZ439+640mgPiperaquine	7	24	214.93	24	24	HOURS	1	log(Parasitemia:::Total:::Mean)	9.70513724	9.70513724	log(p/mL)	2.302585093	0	0	0	0	.	0	0	.	0	0	640	.	.	.	QP17C19-101-R102	1	OZ439+Piperaquine	.	.	2	200	640	1	1	24	172	71.6	24	24	-791.18	200
134	.	QP17C19-R102	50	QP17C19	2	200mgOZ439+640mgPiperaquine	7	30	220.93	30	30	HOURS	1	log(Parasitemia:::Total:::Mean)	8.017351697	8.017351697	log(p/mL)	2.302585093	0	0	0	0	.	0	0	.	0	0	640	.	.	.	QP17C19-101-R102	1	OZ439+Piperaquine	.	.	2	200	640	1	1	24	172	71.6	30	30	-785.18	200
135	.	QP17C19-R102	50	QP17C19	2	200mgOZ439+640mgPiperaquine	7	36	226.93	36	36	HOURS	1	log(Parasitemia:::Total:::Mean)	7.196413459	7.196413459	log(p/mL)	2.302585093	0	0	0	0	.	0	0	.	0	0	640	.	.	.	QP17C19-101-R102	1	OZ439+Piperaquine	.	.	2	200	640	1	1	24	172	71.6	36	36	-779.18	200
136	.	QP17C19-R102	50	QP17C19	2	200mgOZ439+640mgPiperaquine	7	42	232.93	42	42	HOURS	1	log(Parasitemia:::Total:::Mean)	7.509422644	7.509422644	log(p/mL)	2.302585093	0	0	0	0	.	0	0	.	0	0	640	.	.	.	QP17C19-101-R102	1	OZ439+Piperaquine	.	.	2	200	640	1	1	24	172	71.6	42	42	-773.18	200
137	.	QP17C19-R102	50	QP17C19	2	200mgOZ439+640mgPiperaquine	7	48	238.93	48	48	HOURS	1	log(Parasitemia:::Total:::Mean)	6.550357224	6.550357224	log(p/mL)	2.302585093	0	0	0	0	.	0	0	.	0	0	640	.	.	.	QP17C19-101-R102	1	OZ439+Piperaquine	.	.	2	200	640	1	1	24	172	71.6	48	48	-767.18	200
140	.	QP17C19-R102	50	QP17C19	2	200mgOZ439+640mgPiperaquine	7	60	250.93	60	60	HOURS	1	log(Parasitemia:::Total:::Mean)	5.317157437	5.317157437	log(p/mL)	2.302585093	0	0	0	0	.	0	0	.	0	0	640	.	.	.	QP17C19-101-R102	1	OZ439+Piperaquine	.	.	2	200	640	1	1	24	172	71.6	60	60	-755.18	200
141	.	QP17C19-R102	50	QP17C19	2	200mgOZ439+640mgPiperaquine	7	72	262.93	72	72	HOURS	1	log(Parasitemia:::Total:::Mean)	2.961352021	2.961352021	log(p/mL)	2.302585093	0	0	0	0	.	0	0	.	0	0	640	.	.	.	QP17C19-101-R102	1	OZ439+Piperaquine	.	.	2	200	640	1	1	24	172	71.6	72	72	-743.18	200
144	.	QP17C19-R102	50	QP17C19	2	200mgOZ439+640mgPiperaquine	7	82.05	272.98	84	82.05	HOURS	1	log(Parasitemia:::Total:::Mean)	3.885732985	3.885732985	log(p/mL)	2.302585093	0	0	0	0	.	0	0	.	0	0	640	.	.	.	QP17C19-101-R102	1	OZ439+Piperaquine	.	.	2	200	640	1	1	24	172	71.6	82.05	82.05	-733.13	200
145	.	QP17C19-R102	50	QP17C19	2	200mgOZ439+640mgPiperaquine	7	95.83	286.76	96	95.83	HOURS	1	log(Parasitemia:::Total:::Mean)	0	2.302585093	log(p/mL)	2.302585093	1	0	0	0	.	0	0	.	0	0	640	.	.	.	QP17C19-101-R102	1	OZ439+Piperaquine	.	.	2	200	640	1	1	24	172	71.6	95.83	95.83	-719.35	200
148	.	QP17C19-R102	50	QP17C19	2	200mgOZ439+640mgPiperaquine	7	106.8	297.73	108	106.8	HOURS	1	log(Parasitemia:::Total:::Mean)	0	2.302585093	log(p/mL)	2.302585093	1	0	0	0	.	0	0	.	0	0	640	.	.	.	QP17C19-101-R102	1	OZ439+Piperaquine	.	.	2	200	640	1	1	24	172	71.6	106.8	106.8	-708.38	200
149	.	QP17C19-R102	50	QP17C19	2	200mgOZ439+640mgPiperaquine	7	120.07	311	120	120.07	HOURS	1	log(Parasitemia:::Total:::Mean)	1.194506313	2.302585093	log(p/mL)	2.302585093	1	0	0	0	.	0	0	.	0	0	640	.	.	.	QP17C19-101-R102	1	OZ439+Piperaquine	.	.	2	200	640	1	1	24	172	71.6	120.07	120.07	-695.11	200
150	.	QP17C19-R102	50	QP17C19	2	200mgOZ439+640mgPiperaquine	7	130.17	321.1	132	130.17	HOURS	1	log(Parasitemia:::Total:::Mean)	0	2.302585093	log(p/mL)	2.302585093	1	0	0	0	.	0	0	.	0	0	640	.	.	.	QP17C19-101-R102	1	OZ439+Piperaquine	.	.	2	200	640	1	1	24	172	71.6	130.17	130.17	-685.01	200
151	.	QP17C19-R102	50	QP17C19	2	200mgOZ439+640mgPiperaquine	7	143.68	334.61	144	143.68	HOURS	1	log(Parasitemia:::Total:::Mean)	1.268887496	2.302585093	log(p/mL)	2.302585093	1	0	0	0	.	0	0	.	0	0	640	.	.	.	QP17C19-101-R102	1	OZ439+Piperaquine	.	.	2	200	640	1	1	24	172	71.6	143.68	143.68	-671.5	200
152	.	QP17C19-R102	50	QP17C19	2	200mgOZ439+640mgPiperaquine	7	168.25	359.18	168	168.25	HOURS	1	log(Parasitemia:::Total:::Mean)	0	2.302585093	log(p/mL)	2.302585093	1	0	0	0	.	0	0	.	0	0	640	.	.	.	QP17C19-101-R102	1	OZ439+Piperaquine	.	.	2	200	640	1	1	24	172	71.6	168.25	168.25	-646.93	200
155	.	QP17C19-R102	50	QP17C19	2	200mgOZ439+640mgPiperaquine	7	216.65	407.58	216	216.65	HOURS	1	log(Parasitemia:::Total:::Mean)	1.663477529	2.302585093	log(p/mL)	2.302585093	1	0	0	0	.	0	0	.	0	0	640	.	.	.	QP17C19-101-R102	1	OZ439+Piperaquine	.	.	2	200	640	1	1	24	172	71.6	216.65	216.65	-598.53	200
158	.	QP17C19-R102	50	QP17C19	2	200mgOZ439+640mgPiperaquine	7	287.23	478.16	288	287.23	HOURS	1	log(Parasitemia:::Total:::Mean)	1.609437912	2.302585093	log(p/mL)	2.302585093	1	0	0	0	.	0	0	.	0	0	640	.	.	.	QP17C19-101-R102	1	OZ439+Piperaquine	.	.	2	200	640	1	1	24	172	71.6	287.23	287.23	-527.95	200
159	.	QP17C19-R102	50	QP17C19	2	200mgOZ439+640mgPiperaquine	7	311.53	502.46	312	311.53	HOURS	1	log(Parasitemia:::Total:::Mean)	1.609437912	2.302585093	log(p/mL)	2.302585093	1	0	0	0	.	0	0	.	0	0	640	.	.	.	QP17C19-101-R102	1	OZ439+Piperaquine	.	.	2	200	640	1	1	24	172	71.6	311.53	311.53	-503.65	200
160	.	QP17C19-R102	50	QP17C19	2	200mgOZ439+640mgPiperaquine	7	336.02	526.95	336	336.02	HOURS	1	log(Parasitemia:::Total:::Mean)	1.229626485	2.302585093	log(p/mL)	2.302585093	1	0	0	0	.	0	0	.	0	0	640	.	.	.	QP17C19-101-R102	1	OZ439+Piperaquine	.	.	2	200	640	1	1	24	172	71.6	336.02	336.02	-479.16	200
163	.	QP17C19-R102	50	QP17C19	2	200mgOZ439+640mgPiperaquine	7	382.05	572.98	384	382.05	HOURS	1	log(Parasitemia:::Total:::Mean)	1.609437912	2.302585093	log(p/mL)	2.302585093	1	0	0	0	.	0	0	.	0	0	640	.	.	.	QP17C19-101-R102	1	OZ439+Piperaquine	.	.	2	200	640	1	1	24	172	71.6	382.05	382.05	-433.13	200
164	.	QP17C19-R102	50	QP17C19	2	200mgOZ439+640mgPiperaquine	7	408.25	599.18	408	408.25	HOURS	1	log(Parasitemia:::Total:::Mean)	1.609437912	2.302585093	log(p/mL)	2.302585093	1	0	0	0	.	0	0	.	0	0	640	.	.	.	QP17C19-101-R102	1	OZ439+Piperaquine	.	.	2	200	640	1	1	24	172	71.6	408.25	408.25	-406.93	200
165	.	QP17C19-R102	50	QP17C19	2	200mgOZ439+640mgPiperaquine	7	455.77	646.7	456	455.77	HOURS	1	log(Parasitemia:::Total:::Mean)	1.609437912	2.302585093	log(p/mL)	2.302585093	1	0	0	0	.	0	0	.	0	0	640	.	.	.	QP17C19-101-R102	1	OZ439+Piperaquine	.	.	2	200	640	1	1	24	172	71.6	455.77	455.77	-359.41	200
166	.	QP17C19-R102	50	QP17C19	2	200mgOZ439+640mgPiperaquine	7	504.32	695.25	504	504.32	HOURS	1	log(Parasitemia:::Total:::Mean)	1.609437912	2.302585093	log(p/mL)	2.302585093	1	0	0	0	.	0	0	.	0	0	640	.	.	.	QP17C19-101-R102	1	OZ439+Piperaquine	.	.	2	200	640	1	1	24	172	71.6	504.32	504.32	-310.86	200
169	.	QP17C19-R102	50	QP17C19	2	200mgOZ439+640mgPiperaquine	7	552.08	743.01	552	552.08	HOURS	1	log(Parasitemia:::Total:::Mean)	1.203639304	2.302585093	log(p/mL)	2.302585093	1	0	0	0	.	0	0	.	0	0	640	.	.	.	QP17C19-101-R102	1	OZ439+Piperaquine	.	.	2	200	640	1	1	24	172	71.6	552.08	552.08	-263.1	200
170	.	QP17C19-R102	50	QP17C19	2	200mgOZ439+640mgPiperaquine	7	631.1	822.03	624	631.1	HOURS	1	log(Parasitemia:::Total:::Mean)	1.194506313	2.302585093	log(p/mL)	2.302585093	1	0	0	0	.	0	0	.	0	0	640	.	.	.	QP17C19-101-R102	1	OZ439+Piperaquine	.	.	2	200	640	1	1	24	172	71.6	631.1	631.1	-184.08	200
171	.	QP17C19-R102	50	QP17C19	2	200mgOZ439+640mgPiperaquine	7	702.55	893.48	696	702.55	HOURS	1	log(Parasitemia:::Total:::Mean)	1.609437912	2.302585093	log(p/mL)	2.302585093	1	0	0	0	.	0	0	.	0	0	640	.	.	.	QP17C19-101-R102	1	OZ439+Piperaquine	.	.	2	200	640	1	1	24	172	71.6	702.55	702.55	-112.63	200
174	.	QP17C19-R102	50	QP17C19	2	200mgOZ439+640mgPiperaquine	7	744.03	934.96	744	744.03	HOURS	1	log(Parasitemia:::Total:::Mean)	0	2.302585093	log(p/mL)	2.302585093	1	0	0	0	.	0	0	.	0	0	640	.	.	.	QP17C19-101-R102	1	OZ439+Piperaquine	.	.	2	200	640	1	1	24	172	71.6	744.03	744.03	-71.15	200
175	.	QP17C19-R102	50	QP17C19	2	200mgOZ439+640mgPiperaquine	7	815.02	1005.95	816	815.02	HOURS	1	log(Parasitemia:::Total:::Mean)	0	2.302585093	log(p/mL)	2.302585093	1	0	0	0	.	0	0	.	0	0	640	.	.	.	QP17C19-101-R102	1	OZ439+Piperaquine	.	.	2	200	640	1	1	24	172	71.6	815.02	815.02	-0.16	200
185	.	QP17C19-R103	51	QP17C19	2	200mgOZ439+480mgPiperaquine	8	-191.05	0	-192	-191.05	HOURS	1	log(Parasitemia:::Total:::Mean)	0	2.302585093	log(p/mL)	2.302585093	1	0	0	0	.	0	0	.	0	0	0	.	.	.	QP17C19-101-R103	1	OZ439+Piperaquine	.	.	2	200	480	1	1	42	168	63.9	-191.05	-191.05	-525.45	0
186	.	QP17C19-R103	51	QP17C19	2	200mgOZ439+480mgPiperaquine	8	-97.2	93.85	-96	-97.2	HOURS	1	log(Parasitemia:::Total:::Mean)	1.175453508	2.302585093	log(p/mL)	2.302585093	1	0	0	0	.	0	0	.	0	0	0	.	.	.	QP17C19-101-R103	1	OZ439+Piperaquine	.	.	2	200	480	1	1	42	168	63.9	-97.2	-97.2	-431.6	0
187	.	QP17C19-R103	51	QP17C19	2	200mgOZ439+480mgPiperaquine	8	-73.07	117.98	-72	-73.07	HOURS	1	log(Parasitemia:::Total:::Mean)	5.58051818	5.58051818	log(p/mL)	2.302585093	0	0	0	0	.	0	0	.	0	0	0	.	.	.	QP17C19-101-R103	1	OZ439+Piperaquine	.	.	2	200	480	1	1	42	168	63.9	-73.07	-73.07	-407.47	0
188	.	QP17C19-R103	51	QP17C19	2	200mgOZ439+480mgPiperaquine	8	-62.03	129.02	-60	-62.03	HOURS	1	log(Parasitemia:::Total:::Mean)	5.472786743	5.472786743	log(p/mL)	2.302585093	0	0	0	0	.	0	0	.	0	0	0	.	.	.	QP17C19-101-R103	1	OZ439+Piperaquine	.	.	2	200	480	1	1	42	168	63.9	-62.03	-62.03	-396.43	0
189	.	QP17C19-R103	51	QP17C19	2	200mgOZ439+480mgPiperaquine	8	-49.62	141.43	-48	-49.62	HOURS	1	log(Parasitemia:::Total:::Mean)	4.614115737	4.614115737	log(p/mL)	2.302585093	0	0	0	0	.	0	0	.	0	0	0	.	.	.	QP17C19-101-R103	1	OZ439+Piperaquine	.	.	2	200	480	1	1	42	168	63.9	-49.62	-49.62	-384.02	0
190	.	QP17C19-R103	51	QP17C19	2	200mgOZ439+480mgPiperaquine	8	-38.25	152.8	-36	-38.25	HOURS	1	log(Parasitemia:::Total:::Mean)	7.488985576	7.488985576	log(p/mL)	2.302585093	0	0	0	0	.	0	0	.	0	0	0	.	.	.	QP17C19-101-R103	1	OZ439+Piperaquine	.	.	2	200	480	1	1	42	168	63.9	-38.25	-38.25	-372.65	0
191	.	QP17C19-R103	51	QP17C19	2	200mgOZ439+480mgPiperaquine	8	-25.33	165.72	-24	-25.33	HOURS	1	log(Parasitemia:::Total:::Mean)	9.22795264	9.22795264	log(p/mL)	2.302585093	0	0	0	0	.	0	0	.	0	0	0	.	.	.	QP17C19-101-R103	1	OZ439+Piperaquine	.	.	2	200	480	1	1	42	168	63.9	-25.33	-25.33	-359.73	0
192	.	QP17C19-R103	51	QP17C19	2	200mgOZ439+480mgPiperaquine	8	-13.62	177.43	-12	-13.62	HOURS	1	log(Parasitemia:::Total:::Mean)	7.381563456	7.381563456	log(p/mL)	2.302585093	0	0	0	0	.	0	0	.	0	0	0	.	.	.	QP17C19-101-R103	1	OZ439+Piperaquine	.	.	2	200	480	1	1	42	168	63.9	-13.62	-13.62	-348.02	0
193	.	QP17C19-R103	51	QP17C19	2	200mgOZ439+480mgPiperaquine	8	-0.35	190.7	0	-0.35	HOURS	1	log(Parasitemia:::Total:::Mean)	10.25584659	10.25584659	log(p/mL)	2.302585093	0	0	0	0	.	0	0	.	0	0	0	.	.	.	QP17C19-101-R103	1	OZ439+Piperaquine	.	.	2	200	480	1	1	42	168	63.9	-0.35	-0.35	-334.75	0
196	.	QP17C19-R103	51	QP17C19	2	200mgOZ439+480mgPiperaquine	8	0	191.05	0	0	HOURS	.	OZ439:::Dose	200	0	mg	.	0	1	1	200	1	0	0	ORAL	0	0	200	.	.	.	QP17C19-101-R103	1	OZ439+Piperaquine	.	.	2	200	480	1	1	42	168	63.9	0	0	-334.4	200
197	.	QP17C19-R103	51	QP17C19	2	200mgOZ439+480mgPiperaquine	8	0	191.05	0	0	HOURS	.	Piperaquine:::Dose	480	0	mg	.	0	1	1	480	2	0	0	ORAL	0	0	480	.	.	.	QP17C19-101-R103	1	OZ439+Piperaquine	.	.	2	200	480	1	1	42	168	63.9	0	0	-334.4	200
202	.	QP17C19-R103	51	QP17C19	2	200mgOZ439+480mgPiperaquine	8	2	193.05	2	2	HOURS	1	log(Parasitemia:::Total:::Mean)	10.86787112	10.86787112	log(p/mL)	2.302585093	0	0	0	0	.	0	0	.	0	0	480	.	.	.	QP17C19-101-R103	1	OZ439+Piperaquine	.	.	2	200	480	1	1	42	168	63.9	2	2	-332.4	200
207	.	QP17C19-R103	51	QP17C19	2	200mgOZ439+480mgPiperaquine	8	4	195.05	4	4	HOURS	1	log(Parasitemia:::Total:::Mean)	10.58157718	10.58157718	log(p/mL)	2.302585093	0	0	0	0	.	0	0	.	0	0	480	.	.	.	QP17C19-101-R103	1	OZ439+Piperaquine	.	.	2	200	480	1	1	42	168	63.9	4	4	-330.4	200
214	.	QP17C19-R103	51	QP17C19	2	200mgOZ439+480mgPiperaquine	8	8.05	199.1	8	8.05	HOURS	1	log(Parasitemia:::Total:::Mean)	10.84588312	10.84588312	log(p/mL)	2.302585093	0	0	0	0	.	0	0	.	0	0	480	.	.	.	QP17C19-101-R103	1	OZ439+Piperaquine	.	.	2	200	480	1	1	42	168	63.9	8.05	8.05	-326.35	200
217	.	QP17C19-R103	51	QP17C19	2	200mgOZ439+480mgPiperaquine	8	12	203.05	12	12	HOURS	1	log(Parasitemia:::Total:::Mean)	10.64453314	10.64453314	log(p/mL)	2.302585093	0	0	0	0	.	0	0	.	0	0	480	.	.	.	QP17C19-101-R103	1	OZ439+Piperaquine	.	.	2	200	480	1	1	42	168	63.9	12	12	-322.4	200
220	.	QP17C19-R103	51	QP17C19	2	200mgOZ439+480mgPiperaquine	8	16	207.05	16	16	HOURS	1	log(Parasitemia:::Total:::Mean)	10.47202053	10.47202053	log(p/mL)	2.302585093	0	0	0	0	.	0	0	.	0	0	480	.	.	.	QP17C19-101-R103	1	OZ439+Piperaquine	.	.	2	200	480	1	1	42	168	63.9	16	16	-318.4	200
223	.	QP17C19-R103	51	QP17C19	2	200mgOZ439+480mgPiperaquine	8	20	211.05	20	20	HOURS	1	log(Parasitemia:::Total:::Mean)	9.649401161	9.649401161	log(p/mL)	2.302585093	0	0	0	0	.	0	0	.	0	0	480	.	.	.	QP17C19-101-R103	1	OZ439+Piperaquine	.	.	2	200	480	1	1	42	168	63.9	20	20	-314.4	200
224	.	QP17C19-R103	51	QP17C19	2	200mgOZ439+480mgPiperaquine	8	24	215.05	24	24	HOURS	1	log(Parasitemia:::Total:::Mean)	9.268599173	9.268599173	log(p/mL)	2.302585093	0	0	0	0	.	0	0	.	0	0	480	.	.	.	QP17C19-101-R103	1	OZ439+Piperaquine	.	.	2	200	480	1	1	42	168	63.9	24	24	-310.4	200
227	.	QP17C19-R103	51	QP17C19	2	200mgOZ439+480mgPiperaquine	8	30	221.05	30	30	HOURS	1	log(Parasitemia:::Total:::Mean)	6.982011938	6.982011938	log(p/mL)	2.302585093	0	0	0	0	.	0	0	.	0	0	480	.	.	.	QP17C19-101-R103	1	OZ439+Piperaquine	.	.	2	200	480	1	1	42	168	63.9	30	30	-304.4	200
228	.	QP17C19-R103	51	QP17C19	2	200mgOZ439+480mgPiperaquine	8	36	227.05	36	36	HOURS	1	log(Parasitemia:::Total:::Mean)	6.617937426	6.617937426	log(p/mL)	2.302585093	0	0	0	0	.	0	0	.	0	0	480	.	.	.	QP17C19-101-R103	1	OZ439+Piperaquine	.	.	2	200	480	1	1	42	168	63.9	36	36	-298.4	200
229	.	QP17C19-R103	51	QP17C19	2	200mgOZ439+480mgPiperaquine	8	42	233.05	42	42	HOURS	1	log(Parasitemia:::Total:::Mean)	5.496019539	5.496019539	log(p/mL)	2.302585093	0	0	0	0	.	0	0	.	0	0	480	.	.	.	QP17C19-101-R103	1	OZ439+Piperaquine	.	.	2	200	480	1	1	42	168	63.9	42	42	-292.4	200
230	.	QP17C19-R103	51	QP17C19	2	200mgOZ439+480mgPiperaquine	8	48	239.05	48	48	HOURS	1	log(Parasitemia:::Total:::Mean)	5.565321899	5.565321899	log(p/mL)	2.302585093	0	0	0	0	.	0	0	.	0	0	480	.	.	.	QP17C19-101-R103	1	OZ439+Piperaquine	.	.	2	200	480	1	1	42	168	63.9	48	48	-286.4	200
233	.	QP17C19-R103	51	QP17C19	2	200mgOZ439+480mgPiperaquine	8	60	251.05	60	60	HOURS	1	log(Parasitemia:::Total:::Mean)	4.008752648	4.008752648	log(p/mL)	2.302585093	0	0	0	0	.	0	0	.	0	0	480	.	.	.	QP17C19-101-R103	1	OZ439+Piperaquine	.	.	2	200	480	1	1	42	168	63.9	60	60	-274.4	200
234	.	QP17C19-R103	51	QP17C19	2	200mgOZ439+480mgPiperaquine	8	72.08	263.13	72	72.08	HOURS	1	log(Parasitemia:::Total:::Mean)	2.969519792	2.969519792	log(p/mL)	2.302585093	0	0	0	0	.	0	0	.	0	0	480	.	.	.	QP17C19-101-R103	1	OZ439+Piperaquine	.	.	2	200	480	1	1	42	168	63.9	72.08	72.08	-262.32	200
237	.	QP17C19-R103	51	QP17C19	2	200mgOZ439+480mgPiperaquine	8	82.22	273.27	84	82.22	HOURS	1	log(Parasitemia:::Total:::Mean)	1.098612289	2.302585093	log(p/mL)	2.302585093	1	0	0	0	.	0	0	.	0	0	480	.	.	.	QP17C19-101-R103	1	OZ439+Piperaquine	.	.	2	200	480	1	1	42	168	63.9	82.22	82.22	-252.18	200
238	.	QP17C19-R103	51	QP17C19	2	200mgOZ439+480mgPiperaquine	8	95.08	286.13	96	95.08	HOURS	1	log(Parasitemia:::Total:::Mean)	1.396551581	2.302585093	log(p/mL)	2.302585093	1	0	0	0	.	0	0	.	0	0	480	.	.	.	QP17C19-101-R103	1	OZ439+Piperaquine	.	.	2	200	480	1	1	42	168	63.9	95.08	95.08	-239.32	200
241	.	QP17C19-R103	51	QP17C19	2	200mgOZ439+480mgPiperaquine	8	106.28	297.33	108	106.28	HOURS	1	log(Parasitemia:::Total:::Mean)	0	2.302585093	log(p/mL)	2.302585093	1	0	0	0	.	0	0	.	0	0	480	.	.	.	QP17C19-101-R103	1	OZ439+Piperaquine	.	.	2	200	480	1	1	42	168	63.9	106.28	106.28	-228.12	200
242	.	QP17C19-R103	51	QP17C19	2	200mgOZ439+480mgPiperaquine	8	119.12	310.17	120	119.12	HOURS	1	log(Parasitemia:::Total:::Mean)	0	2.302585093	log(p/mL)	2.302585093	1	0	0	0	.	0	0	.	0	0	480	.	.	.	QP17C19-101-R103	1	OZ439+Piperaquine	.	.	2	200	480	1	1	42	168	63.9	119.12	119.12	-215.28	200
243	.	QP17C19-R103	51	QP17C19	2	200mgOZ439+480mgPiperaquine	8	130.17	321.22	132	130.17	HOURS	1	log(Parasitemia:::Total:::Mean)	0	2.302585093	log(p/mL)	2.302585093	1	0	0	0	.	0	0	.	0	0	480	.	.	.	QP17C19-101-R103	1	OZ439+Piperaquine	.	.	2	200	480	1	1	42	168	63.9	130.17	130.17	-204.23	200
244	.	QP17C19-R103	51	QP17C19	2	200mgOZ439+480mgPiperaquine	8	143.02	334.07	144	143.02	HOURS	1	log(Parasitemia:::Total:::Mean)	0.9026834	2.302585093	log(p/mL)	2.302585093	1	0	0	0	.	0	0	.	0	0	480	.	.	.	QP17C19-101-R103	1	OZ439+Piperaquine	.	.	2	200	480	1	1	42	168	63.9	143.02	143.02	-191.38	200
245	.	QP17C19-R103	51	QP17C19	2	200mgOZ439+480mgPiperaquine	8	166.62	357.67	168	166.62	HOURS	1	log(Parasitemia:::Total:::Mean)	0	2.302585093	log(p/mL)	2.302585093	1	0	0	0	.	0	0	.	0	0	480	.	.	.	QP17C19-101-R103	1	OZ439+Piperaquine	.	.	2	200	480	1	1	42	168	63.9	166.62	166.62	-167.78	200
248	.	QP17C19-R103	51	QP17C19	2	200mgOZ439+480mgPiperaquine	8	214.27	405.32	216	214.27	HOURS	1	log(Parasitemia:::Total:::Mean)	3.71479345	3.71479345	log(p/mL)	2.302585093	0	0	0	0	.	0	0	.	0	0	480	.	.	.	QP17C19-101-R103	1	OZ439+Piperaquine	.	.	2	200	480	1	1	42	168	63.9	214.27	214.27	-120.13	200
251	.	QP17C19-R103	51	QP17C19	2	200mgOZ439+480mgPiperaquine	8	286.4	477.45	288	286.4	HOURS	1	log(Parasitemia:::Total:::Mean)	7.934337136	7.934337136	log(p/mL)	2.302585093	0	0	0	0	.	0	0	.	0	0	480	.	.	.	QP17C19-101-R103	1	OZ439+Piperaquine	.	.	2	200	480	1	1	42	168	63.9	286.4	286.4	-48	200
252	.	QP17C19-R103	51	QP17C19	2	200mgOZ439+480mgPiperaquine	8	310.13	501.18	312	310.13	HOURS	1	log(Parasitemia:::Total:::Mean)	7.803396708	7.803396708	log(p/mL)	2.302585093	0	0	0	0	.	0	0	.	0	0	480	.	.	.	QP17C19-101-R103	1	OZ439+Piperaquine	.	.	2	200	480	1	1	42	168	63.9	310.13	310.13	-24.27	200
272	.	QP17C19-R104	52	QP17C19	2	200mgOZ439+640mgPiperaquine	7	-191.07	0	-192	-191.07	HOURS	1	log(Parasitemia:::Total:::Mean)	0	2.302585093	log(p/mL)	2.302585093	1	0	0	0	.	0	0	.	0	0	0	.	.	.	QP17C19-101-R104	1	OZ439+Piperaquine	.	.	2	200	640	1	1	22	173	62.2	-191.07	-191.07	-1006.89	0
273	.	QP17C19-R104	52	QP17C19	2	200mgOZ439+640mgPiperaquine	7	-96.68	94.39	-96	-96.68	HOURS	1	log(Parasitemia:::Total:::Mean)	1.144662401	2.302585093	log(p/mL)	2.302585093	1	0	0	0	.	0	0	.	0	0	0	.	.	.	QP17C19-101-R104	1	OZ439+Piperaquine	.	.	2	200	640	1	1	22	173	62.2	-96.68	-96.68	-912.5	0
274	.	QP17C19-R104	52	QP17C19	2	200mgOZ439+640mgPiperaquine	7	-72.8	118.27	-72	-72.8	HOURS	1	log(Parasitemia:::Total:::Mean)	4.458764054	4.458764054	log(p/mL)	2.302585093	0	0	0	0	.	0	0	.	0	0	0	.	.	.	QP17C19-101-R104	1	OZ439+Piperaquine	.	.	2	200	640	1	1	22	173	62.2	-72.8	-72.8	-888.62	0
275	.	QP17C19-R104	52	QP17C19	2	200mgOZ439+640mgPiperaquine	7	-60.93	130.14	-60	-60.93	HOURS	1	log(Parasitemia:::Total:::Mean)	3.38011225	3.38011225	log(p/mL)	2.302585093	0	0	0	0	.	0	0	.	0	0	0	.	.	.	QP17C19-101-R104	1	OZ439+Piperaquine	.	.	2	200	640	1	1	22	173	62.2	-60.93	-60.93	-876.75	0
276	.	QP17C19-R104	52	QP17C19	2	200mgOZ439+640mgPiperaquine	7	-48.77	142.3	-48	-48.77	HOURS	1	log(Parasitemia:::Total:::Mean)	0	2.302585093	log(p/mL)	2.302585093	1	0	0	0	.	0	0	.	0	0	0	.	.	.	QP17C19-101-R104	1	OZ439+Piperaquine	.	.	2	200	640	1	1	22	173	62.2	-48.77	-48.77	-864.59	0
277	.	QP17C19-R104	52	QP17C19	2	200mgOZ439+640mgPiperaquine	7	-37.85	153.22	-36	-37.85	HOURS	1	log(Parasitemia:::Total:::Mean)	5.096313929	5.096313929	log(p/mL)	2.302585093	0	0	0	0	.	0	0	.	0	0	0	.	.	.	QP17C19-101-R104	1	OZ439+Piperaquine	.	.	2	200	640	1	1	22	173	62.2	-37.85	-37.85	-853.67	0
278	.	QP17C19-R104	52	QP17C19	2	200mgOZ439+640mgPiperaquine	7	-24.57	166.5	-24	-24.57	HOURS	1	log(Parasitemia:::Total:::Mean)	7.081035841	7.081035841	log(p/mL)	2.302585093	0	0	0	0	.	0	0	.	0	0	0	.	.	.	QP17C19-101-R104	1	OZ439+Piperaquine	.	.	2	200	640	1	1	22	173	62.2	-24.57	-24.57	-840.39	0
279	.	QP17C19-R104	52	QP17C19	2	200mgOZ439+640mgPiperaquine	7	-13.12	177.95	-12	-13.12	HOURS	1	log(Parasitemia:::Total:::Mean)	5.768377784	5.768377784	log(p/mL)	2.302585093	0	0	0	0	.	0	0	.	0	0	0	.	.	.	QP17C19-101-R104	1	OZ439+Piperaquine	.	.	2	200	640	1	1	22	173	62.2	-13.12	-13.12	-828.94	0
280	.	QP17C19-R104	52	QP17C19	2	200mgOZ439+640mgPiperaquine	7	-0.07	191	0	-0.07	HOURS	1	log(Parasitemia:::Total:::Mean)	6.688648242	6.688648242	log(p/mL)	2.302585093	0	0	0	0	.	0	0	.	0	0	0	.	.	.	QP17C19-101-R104	1	OZ439+Piperaquine	.	.	2	200	640	1	1	22	173	62.2	-0.07	-0.07	-815.89	0
283	.	QP17C19-R104	52	QP17C19	2	200mgOZ439+640mgPiperaquine	7	0	191.07	0	0	HOURS	.	OZ439:::Dose	200	0	mg	.	0	1	1	200	1	0	0	ORAL	0	0	200	.	.	.	QP17C19-101-R104	1	OZ439+Piperaquine	.	.	2	200	640	1	1	22	173	62.2	0	0	-815.82	200
284	.	QP17C19-R104	52	QP17C19	2	200mgOZ439+640mgPiperaquine	7	0	191.07	0	0	HOURS	.	Piperaquine:::Dose	640	0	mg	.	0	1	1	640	2	0	0	ORAL	0	0	640	.	.	.	QP17C19-101-R104	1	OZ439+Piperaquine	.	.	2	200	640	1	1	22	173	62.2	0	0	-815.82	200
289	.	QP17C19-R104	52	QP17C19	2	200mgOZ439+640mgPiperaquine	7	2	193.07	2	2	HOURS	1	log(Parasitemia:::Total:::Mean)	7.75571968	7.75571968	log(p/mL)	2.302585093	0	0	0	0	.	0	0	.	0	0	640	.	.	.	QP17C19-101-R104	1	OZ439+Piperaquine	.	.	2	200	640	1	1	22	173	62.2	2	2	-813.82	200
294	.	QP17C19-R104	52	QP17C19	2	200mgOZ439+640mgPiperaquine	7	4.02	195.09	4	4.02	HOURS	1	log(Parasitemia:::Total:::Mean)	7.626158568	7.626158568	log(p/mL)	2.302585093	0	0	0	0	.	0	0	.	0	0	640	.	.	.	QP17C19-101-R104	1	OZ439+Piperaquine	.	.	2	200	640	1	1	22	173	62.2	4.02	4.02	-811.8	200
301	.	QP17C19-R104	52	QP17C19	2	200mgOZ439+640mgPiperaquine	7	8.03	199.1	8	8.03	HOURS	1	log(Parasitemia:::Total:::Mean)	8.431481365	8.431481365	log(p/mL)	2.302585093	0	0	0	0	.	0	0	.	0	0	640	.	.	.	QP17C19-101-R104	1	OZ439+Piperaquine	.	.	2	200	640	1	1	22	173	62.2	8.03	8.03	-807.79	200
304	.	QP17C19-R104	52	QP17C19	2	200mgOZ439+640mgPiperaquine	7	12.02	203.09	12	12.02	HOURS	1	log(Parasitemia:::Total:::Mean)	8.168961979	8.168961979	log(p/mL)	2.302585093	0	0	0	0	.	0	0	.	0	0	640	.	.	.	QP17C19-101-R104	1	OZ439+Piperaquine	.	.	2	200	640	1	1	22	173	62.2	12.02	12.02	-803.8	200
307	.	QP17C19-R104	52	QP17C19	2	200mgOZ439+640mgPiperaquine	7	16.1	207.17	16	16.1	HOURS	1	log(Parasitemia:::Total:::Mean)	7.363663192	7.363663192	log(p/mL)	2.302585093	0	0	0	0	.	0	0	.	0	0	640	.	.	.	QP17C19-101-R104	1	OZ439+Piperaquine	.	.	2	200	640	1	1	22	173	62.2	16.1	16.1	-799.72	200
310	.	QP17C19-R104	52	QP17C19	2	200mgOZ439+640mgPiperaquine	7	20.13	211.2	20	20.13	HOURS	1	log(Parasitemia:::Total:::Mean)	6.602663563	6.602663563	log(p/mL)	2.302585093	0	0	0	0	.	0	0	.	0	0	640	.	.	.	QP17C19-101-R104	1	OZ439+Piperaquine	.	.	2	200	640	1	1	22	173	62.2	20.13	20.13	-795.69	200
311	.	QP17C19-R104	52	QP17C19	2	200mgOZ439+640mgPiperaquine	7	24.05	215.12	24	24.05	HOURS	1	log(Parasitemia:::Total:::Mean)	6.597770435	6.597770435	log(p/mL)	2.302585093	0	0	0	0	.	0	0	.	0	0	640	.	.	.	QP17C19-101-R104	1	OZ439+Piperaquine	.	.	2	200	640	1	1	22	173	62.2	24.05	24.05	-791.77	200
314	.	QP17C19-R104	52	QP17C19	2	200mgOZ439+640mgPiperaquine	7	30	221.07	30	30	HOURS	1	log(Parasitemia:::Total:::Mean)	4.332647453	4.332647453	log(p/mL)	2.302585093	0	0	0	0	.	0	0	.	0	0	640	.	.	.	QP17C19-101-R104	1	OZ439+Piperaquine	.	.	2	200	640	1	1	22	173	62.2	30	30	-785.82	200
315	.	QP17C19-R104	52	QP17C19	2	200mgOZ439+640mgPiperaquine	7	36	227.07	36	36	HOURS	1	log(Parasitemia:::Total:::Mean)	2.836387007	2.836387007	log(p/mL)	2.302585093	0	0	0	0	.	0	0	.	0	0	640	.	.	.	QP17C19-101-R104	1	OZ439+Piperaquine	.	.	2	200	640	1	1	22	173	62.2	36	36	-779.82	200
316	.	QP17C19-R104	52	QP17C19	2	200mgOZ439+640mgPiperaquine	7	42	233.07	42	42	HOURS	1	log(Parasitemia:::Total:::Mean)	2.4314591	2.4314591	log(p/mL)	2.302585093	0	0	0	0	.	0	0	.	0	0	640	.	.	.	QP17C19-101-R104	1	OZ439+Piperaquine	.	.	2	200	640	1	1	22	173	62.2	42	42	-773.82	200
317	.	QP17C19-R104	52	QP17C19	2	200mgOZ439+640mgPiperaquine	7	48.27	239.34	48	48.27	HOURS	1	log(Parasitemia:::Total:::Mean)	3.182437495	3.182437495	log(p/mL)	2.302585093	0	0	0	0	.	0	0	.	0	0	640	.	.	.	QP17C19-101-R104	1	OZ439+Piperaquine	.	.	2	200	640	1	1	22	173	62.2	48.27	48.27	-767.55	200
320	.	QP17C19-R104	52	QP17C19	2	200mgOZ439+640mgPiperaquine	7	60.08	251.15	60	60.08	HOURS	1	log(Parasitemia:::Total:::Mean)	0	2.302585093	log(p/mL)	2.302585093	1	0	0	0	.	0	0	.	0	0	640	.	.	.	QP17C19-101-R104	1	OZ439+Piperaquine	.	.	2	200	640	1	1	22	173	62.2	60.08	60.08	-755.74	200
321	.	QP17C19-R104	52	QP17C19	2	200mgOZ439+640mgPiperaquine	7	72.1	263.17	72	72.1	HOURS	1	log(Parasitemia:::Total:::Mean)	0	2.302585093	log(p/mL)	2.302585093	1	0	0	0	.	0	0	.	0	0	640	.	.	.	QP17C19-101-R104	1	OZ439+Piperaquine	.	.	2	200	640	1	1	22	173	62.2	72.1	72.1	-743.72	200
324	.	QP17C19-R104	52	QP17C19	2	200mgOZ439+640mgPiperaquine	7	82.72	273.79	84	82.72	HOURS	1	log(Parasitemia:::Total:::Mean)	0	2.302585093	log(p/mL)	2.302585093	1	0	0	0	.	0	0	.	0	0	640	.	.	.	QP17C19-101-R104	1	OZ439+Piperaquine	.	.	2	200	640	1	1	22	173	62.2	82.72	82.72	-733.1	200
325	.	QP17C19-R104	52	QP17C19	2	200mgOZ439+640mgPiperaquine	7	95.58	286.65	96	95.58	HOURS	1	log(Parasitemia:::Total:::Mean)	0	2.302585093	log(p/mL)	2.302585093	1	0	0	0	.	0	0	.	0	0	640	.	.	.	QP17C19-101-R104	1	OZ439+Piperaquine	.	.	2	200	640	1	1	22	173	62.2	95.58	95.58	-720.24	200
328	.	QP17C19-R104	52	QP17C19	2	200mgOZ439+640mgPiperaquine	7	106.78	297.85	108	106.78	HOURS	1	log(Parasitemia:::Total:::Mean)	0	2.302585093	log(p/mL)	2.302585093	1	0	0	0	.	0	0	.	0	0	640	.	.	.	QP17C19-101-R104	1	OZ439+Piperaquine	.	.	2	200	640	1	1	22	173	62.2	106.78	106.78	-709.04	200
329	.	QP17C19-R104	52	QP17C19	2	200mgOZ439+640mgPiperaquine	7	119.23	310.3	120	119.23	HOURS	1	log(Parasitemia:::Total:::Mean)	0	2.302585093	log(p/mL)	2.302585093	1	0	0	0	.	0	0	.	0	0	640	.	.	.	QP17C19-101-R104	1	OZ439+Piperaquine	.	.	2	200	640	1	1	22	173	62.2	119.23	119.23	-696.59	200
330	.	QP17C19-R104	52	QP17C19	2	200mgOZ439+640mgPiperaquine	7	130.98	322.05	132	130.98	HOURS	1	log(Parasitemia:::Total:::Mean)	0	2.302585093	log(p/mL)	2.302585093	1	0	0	0	.	0	0	.	0	0	640	.	.	.	QP17C19-101-R104	1	OZ439+Piperaquine	.	.	2	200	640	1	1	22	173	62.2	130.98	130.98	-684.84	200
331	.	QP17C19-R104	52	QP17C19	2	200mgOZ439+640mgPiperaquine	7	142.65	333.72	144	142.65	HOURS	1	log(Parasitemia:::Total:::Mean)	0	2.302585093	log(p/mL)	2.302585093	1	0	0	0	.	0	0	.	0	0	640	.	.	.	QP17C19-101-R104	1	OZ439+Piperaquine	.	.	2	200	640	1	1	22	173	62.2	142.65	142.65	-673.17	200
332	.	QP17C19-R104	52	QP17C19	2	200mgOZ439+640mgPiperaquine	7	167.68	358.75	168	167.68	HOURS	1	log(Parasitemia:::Total:::Mean)	0	2.302585093	log(p/mL)	2.302585093	1	0	0	0	.	0	0	.	0	0	640	.	.	.	QP17C19-101-R104	1	OZ439+Piperaquine	.	.	2	200	640	1	1	22	173	62.2	167.68	167.68	-648.14	200
335	.	QP17C19-R104	52	QP17C19	2	200mgOZ439+640mgPiperaquine	7	215.22	406.29	216	215.22	HOURS	1	log(Parasitemia:::Total:::Mean)	0	2.302585093	log(p/mL)	2.302585093	1	0	0	0	.	0	0	.	0	0	640	.	.	.	QP17C19-101-R104	1	OZ439+Piperaquine	.	.	2	200	640	1	1	22	173	62.2	215.22	215.22	-600.6	200
338	.	QP17C19-R104	52	QP17C19	2	200mgOZ439+640mgPiperaquine	7	286.88	477.95	288	286.88	HOURS	1	log(Parasitemia:::Total:::Mean)	0	2.302585093	log(p/mL)	2.302585093	1	0	0	0	.	0	0	.	0	0	640	.	.	.	QP17C19-101-R104	1	OZ439+Piperaquine	.	.	2	200	640	1	1	22	173	62.2	286.88	286.88	-528.94	200
339	.	QP17C19-R104	52	QP17C19	2	200mgOZ439+640mgPiperaquine	7	334.8	525.87	336	334.8	HOURS	1	log(Parasitemia:::Total:::Mean)	0	2.302585093	log(p/mL)	2.302585093	1	0	0	0	.	0	0	.	0	0	640	.	.	.	QP17C19-101-R104	1	OZ439+Piperaquine	.	.	2	200	640	1	1	22	173	62.2	334.8	334.8	-481.02	200
342	.	QP17C19-R104	52	QP17C19	2	200mgOZ439+640mgPiperaquine	7	383.13	574.2	384	383.13	HOURS	1	log(Parasitemia:::Total:::Mean)	0	2.302585093	log(p/mL)	2.302585093	1	0	0	0	.	0	0	.	0	0	640	.	.	.	QP17C19-101-R104	1	OZ439+Piperaquine	.	.	2	200	640	1	1	22	173	62.2	383.13	383.13	-432.69	200
343	.	QP17C19-R104	52	QP17C19	2	200mgOZ439+640mgPiperaquine	7	454.7	645.77	456	454.7	HOURS	1	log(Parasitemia:::Total:::Mean)	0	2.302585093	log(p/mL)	2.302585093	1	0	0	0	.	0	0	.	0	0	640	.	.	.	QP17C19-101-R104	1	OZ439+Piperaquine	.	.	2	200	640	1	1	22	173	62.2	454.7	454.7	-361.12	200
344	.	QP17C19-R104	52	QP17C19	2	200mgOZ439+640mgPiperaquine	7	502.15	693.22	504	502.15	HOURS	1	log(Parasitemia:::Total:::Mean)	0	2.302585093	log(p/mL)	2.302585093	1	0	0	0	.	0	0	.	0	0	640	.	.	.	QP17C19-101-R104	1	OZ439+Piperaquine	.	.	2	200	640	1	1	22	173	62.2	502.15	502.15	-313.67	200
347	.	QP17C19-R104	52	QP17C19	2	200mgOZ439+640mgPiperaquine	7	551.07	742.14	552	551.07	HOURS	1	log(Parasitemia:::Total:::Mean)	0	2.302585093	log(p/mL)	2.302585093	1	0	0	0	.	0	0	.	0	0	640	.	.	.	QP17C19-101-R104	1	OZ439+Piperaquine	.	.	2	200	640	1	1	22	173	62.2	551.07	551.07	-264.75	200
348	.	QP17C19-R104	52	QP17C19	2	200mgOZ439+640mgPiperaquine	7	623.18	814.25	624	623.18	HOURS	1	log(Parasitemia:::Total:::Mean)	0	2.302585093	log(p/mL)	2.302585093	1	0	0	0	.	0	0	.	0	0	640	.	.	.	QP17C19-101-R104	1	OZ439+Piperaquine	.	.	2	200	640	1	1	22	173	62.2	623.18	623.18	-192.64	200
349	.	QP17C19-R104	52	QP17C19	2	200mgOZ439+640mgPiperaquine	7	670.9	861.97	672	670.9	HOURS	1	log(Parasitemia:::Total:::Mean)	0	2.302585093	log(p/mL)	2.302585093	1	0	0	0	.	0	0	.	0	0	640	.	.	.	QP17C19-101-R104	1	OZ439+Piperaquine	.	.	2	200	640	1	1	22	173	62.2	670.9	670.9	-144.92	200
352	.	QP17C19-R104	52	QP17C19	2	200mgOZ439+640mgPiperaquine	7	719.48	910.55	720	719.48	HOURS	1	log(Parasitemia:::Total:::Mean)	0	2.302585093	log(p/mL)	2.302585093	1	0	0	0	.	0	0	.	0	0	640	.	.	.	QP17C19-101-R104	1	OZ439+Piperaquine	.	.	2	200	640	1	1	22	173	62.2	719.48	719.48	-96.34	200
353	.	QP17C19-R104	52	QP17C19	2	200mgOZ439+640mgPiperaquine	7	815.63	1006.7	816	815.63	HOURS	1	log(Parasitemia:::Total:::Mean)	0	2.302585093	log(p/mL)	2.302585093	1	0	0	0	.	0	0	.	0	0	640	.	.	.	QP17C19-101-R104	1	OZ439+Piperaquine	.	.	2	200	640	1	1	22	173	62.2	815.63	815.63	-0.19	200
363	.	QP17C19-R105	53	QP17C19	2	400mgOZ439+640mgPiperaquine	9	-191.13	0	-192	-191.13	HOURS	1	log(Parasitemia:::Total:::Mean)	0	2.302585093	log(p/mL)	2.302585093	1	0	0	0	.	0	0	.	0	0	0	.	.	.	QP17C19-101-R105	1	OZ439+Piperaquine	.	.	2	400	640	1	1	21	192	82.5	-191.13	-191.13	-1006.91	0
364	.	QP17C19-R105	53	QP17C19	2	400mgOZ439+640mgPiperaquine	9	-98.12	93.01	-96	-98.12	HOURS	1	log(Parasitemia:::Total:::Mean)	2.340361321	2.340361321	log(p/mL)	2.302585093	0	0	0	0	.	0	0	.	0	0	0	.	.	.	QP17C19-101-R105	1	OZ439+Piperaquine	.	.	2	400	640	1	1	21	192	82.5	-98.12	-98.12	-913.9	0
365	.	QP17C19-R105	53	QP17C19	2	400mgOZ439+640mgPiperaquine	9	-72.55	118.58	-72	-72.55	HOURS	1	log(Parasitemia:::Total:::Mean)	4.982826609	4.982826609	log(p/mL)	2.302585093	0	0	0	0	.	0	0	.	0	0	0	.	.	.	QP17C19-101-R105	1	OZ439+Piperaquine	.	.	2	400	640	1	1	21	192	82.5	-72.55	-72.55	-888.33	0
366	.	QP17C19-R105	53	QP17C19	2	400mgOZ439+640mgPiperaquine	9	-61.8	129.33	-60	-61.8	HOURS	1	log(Parasitemia:::Total:::Mean)	3.993775938	3.993775938	log(p/mL)	2.302585093	0	0	0	0	.	0	0	.	0	0	0	.	.	.	QP17C19-101-R105	1	OZ439+Piperaquine	.	.	2	400	640	1	1	21	192	82.5	-61.8	-61.8	-877.58	0
367	.	QP17C19-R105	53	QP17C19	2	400mgOZ439+640mgPiperaquine	9	-48.57	142.56	-48	-48.57	HOURS	1	log(Parasitemia:::Total:::Mean)	1.221187215	2.302585093	log(p/mL)	2.302585093	1	0	0	0	.	0	0	.	0	0	0	.	.	.	QP17C19-101-R105	1	OZ439+Piperaquine	.	.	2	400	640	1	1	21	192	82.5	-48.57	-48.57	-864.35	0
368	.	QP17C19-R105	53	QP17C19	2	400mgOZ439+640mgPiperaquine	9	-37.8	153.33	-36	-37.8	HOURS	1	log(Parasitemia:::Total:::Mean)	5.05198751	5.05198751	log(p/mL)	2.302585093	0	0	0	0	.	0	0	.	0	0	0	.	.	.	QP17C19-101-R105	1	OZ439+Piperaquine	.	.	2	400	640	1	1	21	192	82.5	-37.8	-37.8	-853.58	0
369	.	QP17C19-R105	53	QP17C19	2	400mgOZ439+640mgPiperaquine	9	-22.9	168.23	-24	-22.9	HOURS	1	log(Parasitemia:::Total:::Mean)	7.435054067	7.435054067	log(p/mL)	2.302585093	0	0	0	0	.	0	0	.	0	0	0	.	.	.	QP17C19-101-R105	1	OZ439+Piperaquine	.	.	2	400	640	1	1	21	192	82.5	-22.9	-22.9	-838.68	0
370	.	QP17C19-R105	53	QP17C19	2	400mgOZ439+640mgPiperaquine	9	-14	177.13	-12	-14	HOURS	1	log(Parasitemia:::Total:::Mean)	6.824715266	6.824715266	log(p/mL)	2.302585093	0	0	0	0	.	0	0	.	0	0	0	.	.	.	QP17C19-101-R105	1	OZ439+Piperaquine	.	.	2	400	640	1	1	21	192	82.5	-14	-14	-829.78	0
371	.	QP17C19-R105	53	QP17C19	2	400mgOZ439+640mgPiperaquine	9	-0.27	190.86	0	-0.27	HOURS	1	log(Parasitemia:::Total:::Mean)	7.751683317	7.751683317	log(p/mL)	2.302585093	0	0	0	0	.	0	0	.	0	0	0	.	.	.	QP17C19-101-R105	1	OZ439+Piperaquine	.	.	2	400	640	1	1	21	192	82.5	-0.27	-0.27	-816.05	0
374	.	QP17C19-R105	53	QP17C19	2	400mgOZ439+640mgPiperaquine	9	0	191.13	0	0	HOURS	.	OZ439:::Dose	400	0	mg	.	0	1	1	400	1	0	0	ORAL	0	0	400	.	.	.	QP17C19-101-R105	1	OZ439+Piperaquine	.	.	2	400	640	1	1	21	192	82.5	0	0	-815.78	400
375	.	QP17C19-R105	53	QP17C19	2	400mgOZ439+640mgPiperaquine	9	0	191.13	0	0	HOURS	.	Piperaquine:::Dose	640	0	mg	.	0	1	1	640	2	0	0	ORAL	0	0	640	.	.	.	QP17C19-101-R105	1	OZ439+Piperaquine	.	.	2	400	640	1	1	21	192	82.5	0	0	-815.78	400
380	.	QP17C19-R105	53	QP17C19	2	400mgOZ439+640mgPiperaquine	9	2	193.13	2	2	HOURS	1	log(Parasitemia:::Total:::Mean)	8.357929862	8.357929862	log(p/mL)	2.302585093	0	0	0	0	.	0	0	.	0	0	640	.	.	.	QP17C19-101-R105	1	OZ439+Piperaquine	.	.	2	400	640	1	1	21	192	82.5	2	2	-813.78	400
385	.	QP17C19-R105	53	QP17C19	2	400mgOZ439+640mgPiperaquine	9	4	195.13	4	4	HOURS	1	log(Parasitemia:::Total:::Mean)	8.434613595	8.434613595	log(p/mL)	2.302585093	0	0	0	0	.	0	0	.	0	0	640	.	.	.	QP17C19-101-R105	1	OZ439+Piperaquine	.	.	2	400	640	1	1	21	192	82.5	4	4	-811.78	400
392	.	QP17C19-R105	53	QP17C19	2	400mgOZ439+640mgPiperaquine	9	8	199.13	8	8	HOURS	1	log(Parasitemia:::Total:::Mean)	8.172756193	8.172756193	log(p/mL)	2.302585093	0	0	0	0	.	0	0	.	0	0	640	.	.	.	QP17C19-101-R105	1	OZ439+Piperaquine	.	.	2	400	640	1	1	21	192	82.5	8	8	-807.78	400
395	.	QP17C19-R105	53	QP17C19	2	400mgOZ439+640mgPiperaquine	9	12	203.13	12	12	HOURS	1	log(Parasitemia:::Total:::Mean)	7.750845045	7.750845045	log(p/mL)	2.302585093	0	0	0	0	.	0	0	.	0	0	640	.	.	.	QP17C19-101-R105	1	OZ439+Piperaquine	.	.	2	400	640	1	1	21	192	82.5	12	12	-803.78	400
398	.	QP17C19-R105	53	QP17C19	2	400mgOZ439+640mgPiperaquine	9	16	207.13	16	16	HOURS	1	log(Parasitemia:::Total:::Mean)	6.829667254	6.829667254	log(p/mL)	2.302585093	0	0	0	0	.	0	0	.	0	0	640	.	.	.	QP17C19-101-R105	1	OZ439+Piperaquine	.	.	2	400	640	1	1	21	192	82.5	16	16	-799.78	400
401	.	QP17C19-R105	53	QP17C19	2	400mgOZ439+640mgPiperaquine	9	20	211.13	20	20	HOURS	1	log(Parasitemia:::Total:::Mean)	5.863100284	5.863100284	log(p/mL)	2.302585093	0	0	0	0	.	0	0	.	0	0	640	.	.	.	QP17C19-101-R105	1	OZ439+Piperaquine	.	.	2	400	640	1	1	21	192	82.5	20	20	-795.78	400
402	.	QP17C19-R105	53	QP17C19	2	400mgOZ439+640mgPiperaquine	9	24	215.13	24	24	HOURS	1	log(Parasitemia:::Total:::Mean)	4.652055917	4.652055917	log(p/mL)	2.302585093	0	0	0	0	.	0	0	.	0	0	640	.	.	.	QP17C19-101-R105	1	OZ439+Piperaquine	.	.	2	400	640	1	1	21	192	82.5	24	24	-791.78	400
405	.	QP17C19-R105	53	QP17C19	2	400mgOZ439+640mgPiperaquine	9	30	221.13	30	30	HOURS	1	log(Parasitemia:::Total:::Mean)	3.016018903	3.016018903	log(p/mL)	2.302585093	0	0	0	0	.	0	0	.	0	0	640	.	.	.	QP17C19-101-R105	1	OZ439+Piperaquine	.	.	2	400	640	1	1	21	192	82.5	30	30	-785.78	400
406	.	QP17C19-R105	53	QP17C19	2	400mgOZ439+640mgPiperaquine	9	36	227.13	36	36	HOURS	1	log(Parasitemia:::Total:::Mean)	1.122431943	2.302585093	log(p/mL)	2.302585093	1	0	0	0	.	0	0	.	0	0	640	.	.	.	QP17C19-101-R105	1	OZ439+Piperaquine	.	.	2	400	640	1	1	21	192	82.5	36	36	-779.78	400
407	.	QP17C19-R105	53	QP17C19	2	400mgOZ439+640mgPiperaquine	9	42.02	233.15	42	42.02	HOURS	1	log(Parasitemia:::Total:::Mean)	1.521449397	2.302585093	log(p/mL)	2.302585093	1	0	0	0	.	0	0	.	0	0	640	.	.	.	QP17C19-101-R105	1	OZ439+Piperaquine	.	.	2	400	640	1	1	21	192	82.5	42.02	42.02	-773.76	400
408	.	QP17C19-R105	53	QP17C19	2	400mgOZ439+640mgPiperaquine	9	48.08	239.21	48	48.08	HOURS	1	log(Parasitemia:::Total:::Mean)	1.297273433	2.302585093	log(p/mL)	2.302585093	1	0	0	0	.	0	0	.	0	0	640	.	.	.	QP17C19-101-R105	1	OZ439+Piperaquine	.	.	2	400	640	1	1	21	192	82.5	48.08	48.08	-767.7	400
411	.	QP17C19-R105	53	QP17C19	2	400mgOZ439+640mgPiperaquine	9	60	251.13	60	60	HOURS	1	log(Parasitemia:::Total:::Mean)	0	2.302585093	log(p/mL)	2.302585093	1	0	0	0	.	0	0	.	0	0	640	.	.	.	QP17C19-101-R105	1	OZ439+Piperaquine	.	.	2	400	640	1	1	21	192	82.5	60	60	-755.78	400
412	.	QP17C19-R105	53	QP17C19	2	400mgOZ439+640mgPiperaquine	9	72.07	263.2	72	72.07	HOURS	1	log(Parasitemia:::Total:::Mean)	0	2.302585093	log(p/mL)	2.302585093	1	0	0	0	.	0	0	.	0	0	640	.	.	.	QP17C19-101-R105	1	OZ439+Piperaquine	.	.	2	400	640	1	1	21	192	82.5	72.07	72.07	-743.71	400
415	.	QP17C19-R105	53	QP17C19	2	400mgOZ439+640mgPiperaquine	9	82.22	273.35	84	82.22	HOURS	1	log(Parasitemia:::Total:::Mean)	0	2.302585093	log(p/mL)	2.302585093	1	0	0	0	.	0	0	.	0	0	640	.	.	.	QP17C19-101-R105	1	OZ439+Piperaquine	.	.	2	400	640	1	1	21	192	82.5	82.22	82.22	-733.56	400
416	.	QP17C19-R105	53	QP17C19	2	400mgOZ439+640mgPiperaquine	9	95.42	286.55	96	95.42	HOURS	1	log(Parasitemia:::Total:::Mean)	0	2.302585093	log(p/mL)	2.302585093	1	0	0	0	.	0	0	.	0	0	640	.	.	.	QP17C19-101-R105	1	OZ439+Piperaquine	.	.	2	400	640	1	1	21	192	82.5	95.42	95.42	-720.36	400
419	.	QP17C19-R105	53	QP17C19	2	400mgOZ439+640mgPiperaquine	9	105.48	296.61	108	105.48	HOURS	1	log(Parasitemia:::Total:::Mean)	0	2.302585093	log(p/mL)	2.302585093	1	0	0	0	.	0	0	.	0	0	640	.	.	.	QP17C19-101-R105	1	OZ439+Piperaquine	.	.	2	400	640	1	1	21	192	82.5	105.48	105.48	-710.3	400
420	.	QP17C19-R105	53	QP17C19	2	400mgOZ439+640mgPiperaquine	9	119.37	310.5	120	119.37	HOURS	1	log(Parasitemia:::Total:::Mean)	0	2.302585093	log(p/mL)	2.302585093	1	0	0	0	.	0	0	.	0	0	640	.	.	.	QP17C19-101-R105	1	OZ439+Piperaquine	.	.	2	400	640	1	1	21	192	82.5	119.37	119.37	-696.41	400
421	.	QP17C19-R105	53	QP17C19	2	400mgOZ439+640mgPiperaquine	9	129.65	320.78	132	129.65	HOURS	1	log(Parasitemia:::Total:::Mean)	0	2.302585093	log(p/mL)	2.302585093	1	0	0	0	.	0	0	.	0	0	640	.	.	.	QP17C19-101-R105	1	OZ439+Piperaquine	.	.	2	400	640	1	1	21	192	82.5	129.65	129.65	-686.13	400
422	.	QP17C19-R105	53	QP17C19	2	400mgOZ439+640mgPiperaquine	9	143.45	334.58	144	143.45	HOURS	1	log(Parasitemia:::Total:::Mean)	0	2.302585093	log(p/mL)	2.302585093	1	0	0	0	.	0	0	.	0	0	640	.	.	.	QP17C19-101-R105	1	OZ439+Piperaquine	.	.	2	400	640	1	1	21	192	82.5	143.45	143.45	-672.33	400
423	.	QP17C19-R105	53	QP17C19	2	400mgOZ439+640mgPiperaquine	9	165.13	356.26	168	165.13	HOURS	1	log(Parasitemia:::Total:::Mean)	0	2.302585093	log(p/mL)	2.302585093	1	0	0	0	.	0	0	.	0	0	640	.	.	.	QP17C19-101-R105	1	OZ439+Piperaquine	.	.	2	400	640	1	1	21	192	82.5	165.13	165.13	-650.65	400
426	.	QP17C19-R105	53	QP17C19	2	400mgOZ439+640mgPiperaquine	9	213.93	405.06	216	213.93	HOURS	1	log(Parasitemia:::Total:::Mean)	0	2.302585093	log(p/mL)	2.302585093	1	0	0	0	.	0	0	.	0	0	640	.	.	.	QP17C19-101-R105	1	OZ439+Piperaquine	.	.	2	400	640	1	1	21	192	82.5	213.93	213.93	-601.85	400
429	.	QP17C19-R105	53	QP17C19	2	400mgOZ439+640mgPiperaquine	9	287.78	478.91	288	287.78	HOURS	1	log(Parasitemia:::Total:::Mean)	0	2.302585093	log(p/mL)	2.302585093	1	0	0	0	.	0	0	.	0	0	640	.	.	.	QP17C19-101-R105	1	OZ439+Piperaquine	.	.	2	400	640	1	1	21	192	82.5	287.78	287.78	-528	400
430	.	QP17C19-R105	53	QP17C19	2	400mgOZ439+640mgPiperaquine	9	333.27	524.4	336	333.27	HOURS	1	log(Parasitemia:::Total:::Mean)	0	2.302585093	log(p/mL)	2.302585093	1	0	0	0	.	0	0	.	0	0	640	.	.	.	QP17C19-101-R105	1	OZ439+Piperaquine	.	.	2	400	640	1	1	21	192	82.5	333.27	333.27	-482.51	400
433	.	QP17C19-R105	53	QP17C19	2	400mgOZ439+640mgPiperaquine	9	382.45	573.58	384	382.45	HOURS	1	log(Parasitemia:::Total:::Mean)	0	2.302585093	log(p/mL)	2.302585093	1	0	0	0	.	0	0	.	0	0	640	.	.	.	QP17C19-101-R105	1	OZ439+Piperaquine	.	.	2	400	640	1	1	21	192	82.5	382.45	382.45	-433.33	400
434	.	QP17C19-R105	53	QP17C19	2	400mgOZ439+640mgPiperaquine	9	455.68	646.81	456	455.68	HOURS	1	log(Parasitemia:::Total:::Mean)	0	2.302585093	log(p/mL)	2.302585093	1	0	0	0	.	0	0	.	0	0	640	.	.	.	QP17C19-101-R105	1	OZ439+Piperaquine	.	.	2	400	640	1	1	21	192	82.5	455.68	455.68	-360.1	400
435	.	QP17C19-R105	53	QP17C19	2	400mgOZ439+640mgPiperaquine	9	501.3	692.43	504	501.3	HOURS	1	log(Parasitemia:::Total:::Mean)	0	2.302585093	log(p/mL)	2.302585093	1	0	0	0	.	0	0	.	0	0	640	.	.	.	QP17C19-101-R105	1	OZ439+Piperaquine	.	.	2	400	640	1	1	21	192	82.5	501.3	501.3	-314.48	400
438	.	QP17C19-R105	53	QP17C19	2	400mgOZ439+640mgPiperaquine	9	551.65	742.78	552	551.65	HOURS	1	log(Parasitemia:::Total:::Mean)	0	2.302585093	log(p/mL)	2.302585093	1	0	0	0	.	0	0	.	0	0	640	.	.	.	QP17C19-101-R105	1	OZ439+Piperaquine	.	.	2	400	640	1	1	21	192	82.5	551.65	551.65	-264.13	400
439	.	QP17C19-R105	53	QP17C19	2	400mgOZ439+640mgPiperaquine	9	622.82	813.95	624	622.82	HOURS	1	log(Parasitemia:::Total:::Mean)	0	2.302585093	log(p/mL)	2.302585093	1	0	0	0	.	0	0	.	0	0	640	.	.	.	QP17C19-101-R105	1	OZ439+Piperaquine	.	.	2	400	640	1	1	21	192	82.5	622.82	622.82	-192.96	400
440	.	QP17C19-R105	53	QP17C19	2	400mgOZ439+640mgPiperaquine	9	669.97	861.1	672	669.97	HOURS	1	log(Parasitemia:::Total:::Mean)	0	2.302585093	log(p/mL)	2.302585093	1	0	0	0	.	0	0	.	0	0	640	.	.	.	QP17C19-101-R105	1	OZ439+Piperaquine	.	.	2	400	640	1	1	21	192	82.5	669.97	669.97	-145.81	400
443	.	QP17C19-R105	53	QP17C19	2	400mgOZ439+640mgPiperaquine	9	717.33	908.46	720	717.33	HOURS	1	log(Parasitemia:::Total:::Mean)	0	2.302585093	log(p/mL)	2.302585093	1	0	0	0	.	0	0	.	0	0	640	.	.	.	QP17C19-101-R105	1	OZ439+Piperaquine	.	.	2	400	640	1	1	21	192	82.5	717.33	717.33	-98.45	400
444	.	QP17C19-R105	53	QP17C19	2	400mgOZ439+640mgPiperaquine	9	815.62	1006.75	816	815.62	HOURS	1	log(Parasitemia:::Total:::Mean)	0	2.302585093	log(p/mL)	2.302585093	1	0	0	0	.	0	0	.	0	0	640	.	.	.	QP17C19-101-R105	1	OZ439+Piperaquine	.	.	2	400	640	1	1	21	192	82.5	815.62	815.62	-0.16	400
454	.	QP17C19-R106	54	QP17C19	2	200mgOZ439+480mgPiperaquine	8	-191.18	0	-192	-191.18	HOURS	1	log(Parasitemia:::Total:::Mean)	0	2.302585093	log(p/mL)	2.302585093	1	0	0	0	.	0	0	.	0	0	0	.	.	.	QP17C19-101-R106	1	OZ439+Piperaquine	.	.	2	200	480	1	1	31	191	99.8	-191.18	-191.18	-285.81	0
455	.	QP17C19-R106	54	QP17C19	2	200mgOZ439+480mgPiperaquine	8	-97.52	93.66	-96	-97.52	HOURS	1	log(Parasitemia:::Total:::Mean)	1.122431943	2.302585093	log(p/mL)	2.302585093	1	0	0	0	.	0	0	.	0	0	0	.	.	.	QP17C19-101-R106	1	OZ439+Piperaquine	.	.	2	200	480	1	1	31	191	99.8	-97.52	-97.52	-192.15	0
456	.	QP17C19-R106	54	QP17C19	2	200mgOZ439+480mgPiperaquine	8	-73.07	118.11	-72	-73.07	HOURS	1	log(Parasitemia:::Total:::Mean)	6.448507349	6.448507349	log(p/mL)	2.302585093	0	0	0	0	.	0	0	.	0	0	0	.	.	.	QP17C19-101-R106	1	OZ439+Piperaquine	.	.	2	200	480	1	1	31	191	99.8	-73.07	-73.07	-167.7	0
457	.	QP17C19-R106	54	QP17C19	2	200mgOZ439+480mgPiperaquine	8	-62.25	128.93	-60	-62.25	HOURS	1	log(Parasitemia:::Total:::Mean)	6.443062674	6.443062674	log(p/mL)	2.302585093	0	0	0	0	.	0	0	.	0	0	0	.	.	.	QP17C19-101-R106	1	OZ439+Piperaquine	.	.	2	200	480	1	1	31	191	99.8	-62.25	-62.25	-156.88	0
458	.	QP17C19-R106	54	QP17C19	2	200mgOZ439+480mgPiperaquine	8	-50.33	140.85	-48	-50.33	HOURS	1	log(Parasitemia:::Total:::Mean)	5.651296377	5.651296377	log(p/mL)	2.302585093	0	0	0	0	.	0	0	.	0	0	0	.	.	.	QP17C19-101-R106	1	OZ439+Piperaquine	.	.	2	200	480	1	1	31	191	99.8	-50.33	-50.33	-144.96	0
459	.	QP17C19-R106	54	QP17C19	2	200mgOZ439+480mgPiperaquine	8	-38.23	152.95	-36	-38.23	HOURS	1	log(Parasitemia:::Total:::Mean)	7.835726332	7.835726332	log(p/mL)	2.302585093	0	0	0	0	.	0	0	.	0	0	0	.	.	.	QP17C19-101-R106	1	OZ439+Piperaquine	.	.	2	200	480	1	1	31	191	99.8	-38.23	-38.23	-132.86	0
460	.	QP17C19-R106	54	QP17C19	2	200mgOZ439+480mgPiperaquine	8	-25.42	165.76	-24	-25.42	HOURS	1	log(Parasitemia:::Total:::Mean)	9.771611595	9.771611595	log(p/mL)	2.302585093	0	0	0	0	.	0	0	.	0	0	0	.	.	.	QP17C19-101-R106	1	OZ439+Piperaquine	.	.	2	200	480	1	1	31	191	99.8	-25.42	-25.42	-120.05	0
461	.	QP17C19-R106	54	QP17C19	2	200mgOZ439+480mgPiperaquine	8	-13.78	177.4	-12	-13.78	HOURS	1	log(Parasitemia:::Total:::Mean)	8.717086419	8.717086419	log(p/mL)	2.302585093	0	0	0	0	.	0	0	.	0	0	0	.	.	.	QP17C19-101-R106	1	OZ439+Piperaquine	.	.	2	200	480	1	1	31	191	99.8	-13.78	-13.78	-108.41	0
462	.	QP17C19-R106	54	QP17C19	2	200mgOZ439+480mgPiperaquine	8	-0.28	190.9	0	-0.28	HOURS	1	log(Parasitemia:::Total:::Mean)	10.83503591	10.83503591	log(p/mL)	2.302585093	0	0	0	0	.	0	0	.	0	0	0	.	.	.	QP17C19-101-R106	1	OZ439+Piperaquine	.	.	2	200	480	1	1	31	191	99.8	-0.28	-0.28	-94.91	0
465	.	QP17C19-R106	54	QP17C19	2	200mgOZ439+480mgPiperaquine	8	0	191.18	0	0	HOURS	.	OZ439:::Dose	200	0	mg	.	0	1	1	200	1	0	0	ORAL	0	0	200	.	.	.	QP17C19-101-R106	1	OZ439+Piperaquine	.	.	2	200	480	1	1	31	191	99.8	0	0	-94.63	200
466	.	QP17C19-R106	54	QP17C19	2	200mgOZ439+480mgPiperaquine	8	0	191.18	0	0	HOURS	.	Piperaquine:::Dose	480	0	mg	.	0	1	1	480	2	0	0	ORAL	0	0	480	.	.	.	QP17C19-101-R106	1	OZ439+Piperaquine	.	.	2	200	480	1	1	31	191	99.8	0	0	-94.63	200
471	.	QP17C19-R106	54	QP17C19	2	200mgOZ439+480mgPiperaquine	8	2	193.18	2	2	HOURS	1	log(Parasitemia:::Total:::Mean)	11.3045959	11.3045959	log(p/mL)	2.302585093	0	0	0	0	.	0	0	.	0	0	480	.	.	.	QP17C19-101-R106	1	OZ439+Piperaquine	.	.	2	200	480	1	1	31	191	99.8	2	2	-92.63	200
476	.	QP17C19-R106	54	QP17C19	2	200mgOZ439+480mgPiperaquine	8	4.03	195.21	4	4.03	HOURS	1	log(Parasitemia:::Total:::Mean)	11.47657149	11.47657149	log(p/mL)	2.302585093	0	0	0	0	.	0	0	.	0	0	480	.	.	.	QP17C19-101-R106	1	OZ439+Piperaquine	.	.	2	200	480	1	1	31	191	99.8	4.03	4.03	-90.6	200
483	.	QP17C19-R106	54	QP17C19	2	200mgOZ439+480mgPiperaquine	8	8	199.18	8	8	HOURS	1	log(Parasitemia:::Total:::Mean)	11.32025792	11.32025792	log(p/mL)	2.302585093	0	0	0	0	.	0	0	.	0	0	480	.	.	.	QP17C19-101-R106	1	OZ439+Piperaquine	.	.	2	200	480	1	1	31	191	99.8	8	8	-86.63	200
486	.	QP17C19-R106	54	QP17C19	2	200mgOZ439+480mgPiperaquine	8	12	203.18	12	12	HOURS	1	log(Parasitemia:::Total:::Mean)	11.65578293	11.65578293	log(p/mL)	2.302585093	0	0	0	0	.	0	0	.	0	0	480	.	.	.	QP17C19-101-R106	1	OZ439+Piperaquine	.	.	2	200	480	1	1	31	191	99.8	12	12	-82.63	200
489	.	QP17C19-R106	54	QP17C19	2	200mgOZ439+480mgPiperaquine	8	16	207.18	16	16	HOURS	1	log(Parasitemia:::Total:::Mean)	11.03645955	11.03645955	log(p/mL)	2.302585093	0	0	0	0	.	0	0	.	0	0	480	.	.	.	QP17C19-101-R106	1	OZ439+Piperaquine	.	.	2	200	480	1	1	31	191	99.8	16	16	-78.63	200
492	.	QP17C19-R106	54	QP17C19	2	200mgOZ439+480mgPiperaquine	8	20	211.18	20	20	HOURS	1	log(Parasitemia:::Total:::Mean)	10.58768267	10.58768267	log(p/mL)	2.302585093	0	0	0	0	.	0	0	.	0	0	480	.	.	.	QP17C19-101-R106	1	OZ439+Piperaquine	.	.	2	200	480	1	1	31	191	99.8	20	20	-74.63	200
493	.	QP17C19-R106	54	QP17C19	2	200mgOZ439+480mgPiperaquine	8	24	215.18	24	24	HOURS	1	log(Parasitemia:::Total:::Mean)	10.56720734	10.56720734	log(p/mL)	2.302585093	0	0	0	0	.	0	0	.	0	0	480	.	.	.	QP17C19-101-R106	1	OZ439+Piperaquine	.	.	2	200	480	1	1	31	191	99.8	24	24	-70.63	200
496	.	QP17C19-R106	54	QP17C19	2	200mgOZ439+480mgPiperaquine	8	30	221.18	30	30	HOURS	1	log(Parasitemia:::Total:::Mean)	8.933208798	8.933208798	log(p/mL)	2.302585093	0	0	0	0	.	0	0	.	0	0	480	.	.	.	QP17C19-101-R106	1	OZ439+Piperaquine	.	.	2	200	480	1	1	31	191	99.8	30	30	-64.63	200
497	.	QP17C19-R106	54	QP17C19	2	200mgOZ439+480mgPiperaquine	8	36	227.18	36	36	HOURS	1	log(Parasitemia:::Total:::Mean)	8.535370192	8.535370192	log(p/mL)	2.302585093	0	0	0	0	.	0	0	.	0	0	480	.	.	.	QP17C19-101-R106	1	OZ439+Piperaquine	.	.	2	200	480	1	1	31	191	99.8	36	36	-58.63	200
498	.	QP17C19-R106	54	QP17C19	2	200mgOZ439+480mgPiperaquine	8	42.1	233.28	42	42.1	HOURS	1	log(Parasitemia:::Total:::Mean)	8.2688544	8.2688544	log(p/mL)	2.302585093	0	0	0	0	.	0	0	.	0	0	480	.	.	.	QP17C19-101-R106	1	OZ439+Piperaquine	.	.	2	200	480	1	1	31	191	99.8	42.1	42.1	-52.53	200
499	.	QP17C19-R106	54	QP17C19	2	200mgOZ439+480mgPiperaquine	8	48.07	239.25	48	48.07	HOURS	1	log(Parasitemia:::Total:::Mean)	7.434520078	7.434520078	log(p/mL)	2.302585093	0	0	0	0	.	0	0	.	0	0	480	.	.	.	QP17C19-101-R106	1	OZ439+Piperaquine	.	.	2	200	480	1	1	31	191	99.8	48.07	48.07	-46.56	200
502	.	QP17C19-R106	54	QP17C19	2	200mgOZ439+480mgPiperaquine	8	60.1	251.28	60	60.1	HOURS	1	log(Parasitemia:::Total:::Mean)	6.380787712	6.380787712	log(p/mL)	2.302585093	0	0	0	0	.	0	0	.	0	0	480	.	.	.	QP17C19-101-R106	1	OZ439+Piperaquine	.	.	2	200	480	1	1	31	191	99.8	60.1	60.1	-34.53	200
503	.	QP17C19-R106	54	QP17C19	2	200mgOZ439+480mgPiperaquine	8	72.05	263.23	72	72.05	HOURS	1	log(Parasitemia:::Total:::Mean)	8.053144285	8.053144285	log(p/mL)	2.302585093	0	0	0	0	.	0	0	.	0	0	480	.	.	.	QP17C19-101-R106	1	OZ439+Piperaquine	.	.	2	200	480	1	1	31	191	99.8	72.05	72.05	-22.58	200
506	.	QP17C19-R106	54	QP17C19	2	200mgOZ439+480mgPiperaquine	8	81.77	272.95	84	81.77	HOURS	1	log(Parasitemia:::Total:::Mean)	8.252108382	8.252108382	log(p/mL)	2.302585093	0	0	0	0	.	0	0	.	0	0	480	.	.	.	QP17C19-101-R106	1	OZ439+Piperaquine	.	.	2	200	480	1	1	31	191	99.8	81.77	81.77	-12.86	200
507	.	QP17C19-R106	54	QP17C19	2	200mgOZ439+480mgPiperaquine	8	94.28	285.46	96	94.28	HOURS	1	log(Parasitemia:::Total:::Mean)	6.580427511	6.580427511	log(p/mL)	2.302585093	0	0	0	0	.	0	0	.	0	0	480	.	.	.	QP17C19-101-R106	1	OZ439+Piperaquine	.	.	2	200	480	1	1	31	191	99.8	94.28	94.28	-0.35	200
536	.	QP17C19-R107	55	QP17C19	2	400mgOZ439+640mgPiperaquine	9	-191.3	0	-192	-191.3	HOURS	1	log(Parasitemia:::Total:::Mean)	0	2.302585093	log(p/mL)	2.302585093	1	0	0	0	.	0	0	.	0	0	0	.	.	.	QP17C19-101-R107	1	OZ439+Piperaquine	.	.	2	400	640	1	1	19	186	64.7	-191.3	-191.3	-1006.13	0
537	.	QP17C19-R107	55	QP17C19	2	400mgOZ439+640mgPiperaquine	9	-98.88	92.42	-96	-98.88	HOURS	1	log(Parasitemia:::Total:::Mean)	2.686109102	2.686109102	log(p/mL)	2.302585093	0	0	0	0	.	0	0	.	0	0	0	.	.	.	QP17C19-101-R107	1	OZ439+Piperaquine	.	.	2	400	640	1	1	19	186	64.7	-98.88	-98.88	-913.71	0
538	.	QP17C19-R107	55	QP17C19	2	400mgOZ439+640mgPiperaquine	9	-70.52	120.78	-72	-70.52	HOURS	1	log(Parasitemia:::Total:::Mean)	6.564509159	6.564509159	log(p/mL)	2.302585093	0	0	0	0	.	0	0	.	0	0	0	.	.	.	QP17C19-101-R107	1	OZ439+Piperaquine	.	.	2	400	640	1	1	19	186	64.7	-70.52	-70.52	-885.35	0
539	.	QP17C19-R107	55	QP17C19	2	400mgOZ439+640mgPiperaquine	9	-62.35	128.95	-60	-62.35	HOURS	1	log(Parasitemia:::Total:::Mean)	5.627614939	5.627614939	log(p/mL)	2.302585093	0	0	0	0	.	0	0	.	0	0	0	.	.	.	QP17C19-101-R107	1	OZ439+Piperaquine	.	.	2	400	640	1	1	19	186	64.7	-62.35	-62.35	-877.18	0
540	.	QP17C19-R107	55	QP17C19	2	400mgOZ439+640mgPiperaquine	9	-49.35	141.95	-48	-49.35	HOURS	1	log(Parasitemia:::Total:::Mean)	5.309933268	5.309933268	log(p/mL)	2.302585093	0	0	0	0	.	0	0	.	0	0	0	.	.	.	QP17C19-101-R107	1	OZ439+Piperaquine	.	.	2	400	640	1	1	19	186	64.7	-49.35	-49.35	-864.18	0
541	.	QP17C19-R107	55	QP17C19	2	400mgOZ439+640mgPiperaquine	9	-37.97	153.33	-36	-37.97	HOURS	1	log(Parasitemia:::Total:::Mean)	7.927996816	7.927996816	log(p/mL)	2.302585093	0	0	0	0	.	0	0	.	0	0	0	.	.	.	QP17C19-101-R107	1	OZ439+Piperaquine	.	.	2	400	640	1	1	19	186	64.7	-37.97	-37.97	-852.8	0
542	.	QP17C19-R107	55	QP17C19	2	400mgOZ439+640mgPiperaquine	9	-24.82	166.48	-24	-24.82	HOURS	1	log(Parasitemia:::Total:::Mean)	9.193712995	9.193712995	log(p/mL)	2.302585093	0	0	0	0	.	0	0	.	0	0	0	.	.	.	QP17C19-101-R107	1	OZ439+Piperaquine	.	.	2	400	640	1	1	19	186	64.7	-24.82	-24.82	-839.65	0
543	.	QP17C19-R107	55	QP17C19	2	400mgOZ439+640mgPiperaquine	9	-13.42	177.88	-12	-13.42	HOURS	1	log(Parasitemia:::Total:::Mean)	8.365101549	8.365101549	log(p/mL)	2.302585093	0	0	0	0	.	0	0	.	0	0	0	.	.	.	QP17C19-101-R107	1	OZ439+Piperaquine	.	.	2	400	640	1	1	19	186	64.7	-13.42	-13.42	-828.25	0
544	.	QP17C19-R107	55	QP17C19	2	400mgOZ439+640mgPiperaquine	9	-0.28	191.02	0	-0.28	HOURS	1	log(Parasitemia:::Total:::Mean)	10.17580664	10.17580664	log(p/mL)	2.302585093	0	0	0	0	.	0	0	.	0	0	0	.	.	.	QP17C19-101-R107	1	OZ439+Piperaquine	.	.	2	400	640	1	1	19	186	64.7	-0.28	-0.28	-815.11	0
547	.	QP17C19-R107	55	QP17C19	2	400mgOZ439+640mgPiperaquine	9	0	191.3	0	0	HOURS	.	OZ439:::Dose	400	0	mg	.	0	1	1	400	1	0	0	ORAL	0	0	400	.	.	.	QP17C19-101-R107	1	OZ439+Piperaquine	.	.	2	400	640	1	1	19	186	64.7	0	0	-814.83	400
548	.	QP17C19-R107	55	QP17C19	2	400mgOZ439+640mgPiperaquine	9	0	191.3	0	0	HOURS	.	Piperaquine:::Dose	640	0	mg	.	0	1	1	640	2	0	0	ORAL	0	0	640	.	.	.	QP17C19-101-R107	1	OZ439+Piperaquine	.	.	2	400	640	1	1	19	186	64.7	0	0	-814.83	400
553	.	QP17C19-R107	55	QP17C19	2	400mgOZ439+640mgPiperaquine	9	2	193.3	2	2	HOURS	1	log(Parasitemia:::Total:::Mean)	10.72782035	10.72782035	log(p/mL)	2.302585093	0	0	0	0	.	0	0	.	0	0	640	.	.	.	QP17C19-101-R107	1	OZ439+Piperaquine	.	.	2	400	640	1	1	19	186	64.7	2	2	-812.83	400
558	.	QP17C19-R107	55	QP17C19	2	400mgOZ439+640mgPiperaquine	9	4.02	195.32	4	4.02	HOURS	1	log(Parasitemia:::Total:::Mean)	11.15663105	11.15663105	log(p/mL)	2.302585093	0	0	0	0	.	0	0	.	0	0	640	.	.	.	QP17C19-101-R107	1	OZ439+Piperaquine	.	.	2	400	640	1	1	19	186	64.7	4.02	4.02	-810.81	400
565	.	QP17C19-R107	55	QP17C19	2	400mgOZ439+640mgPiperaquine	9	8.02	199.32	8	8.02	HOURS	1	log(Parasitemia:::Total:::Mean)	10.7616983	10.7616983	log(p/mL)	2.302585093	0	0	0	0	.	0	0	.	0	0	640	.	.	.	QP17C19-101-R107	1	OZ439+Piperaquine	.	.	2	400	640	1	1	19	186	64.7	8.02	8.02	-806.81	400
568	.	QP17C19-R107	55	QP17C19	2	400mgOZ439+640mgPiperaquine	9	12	203.3	12	12	HOURS	1	log(Parasitemia:::Total:::Mean)	11.15610818	11.15610818	log(p/mL)	2.302585093	0	0	0	0	.	0	0	.	0	0	640	.	.	.	QP17C19-101-R107	1	OZ439+Piperaquine	.	.	2	400	640	1	1	19	186	64.7	12	12	-802.83	400
571	.	QP17C19-R107	55	QP17C19	2	400mgOZ439+640mgPiperaquine	9	16	207.3	16	16	HOURS	1	log(Parasitemia:::Total:::Mean)	10.7643348	10.7643348	log(p/mL)	2.302585093	0	0	0	0	.	0	0	.	0	0	640	.	.	.	QP17C19-101-R107	1	OZ439+Piperaquine	.	.	2	400	640	1	1	19	186	64.7	16	16	-798.83	400
574	.	QP17C19-R107	55	QP17C19	2	400mgOZ439+640mgPiperaquine	9	20	211.3	20	20	HOURS	1	log(Parasitemia:::Total:::Mean)	9.708742235	9.708742235	log(p/mL)	2.302585093	0	0	0	0	.	0	0	.	0	0	640	.	.	.	QP17C19-101-R107	1	OZ439+Piperaquine	.	.	2	400	640	1	1	19	186	64.7	20	20	-794.83	400
575	.	QP17C19-R107	55	QP17C19	2	400mgOZ439+640mgPiperaquine	9	24	215.3	24	24	HOURS	1	log(Parasitemia:::Total:::Mean)	9.41853696	9.41853696	log(p/mL)	2.302585093	0	0	0	0	.	0	0	.	0	0	640	.	.	.	QP17C19-101-R107	1	OZ439+Piperaquine	.	.	2	400	640	1	1	19	186	64.7	24	24	-790.83	400
578	.	QP17C19-R107	55	QP17C19	2	400mgOZ439+640mgPiperaquine	9	30	221.3	30	30	HOURS	1	log(Parasitemia:::Total:::Mean)	7.309909604	7.309909604	log(p/mL)	2.302585093	0	0	0	0	.	0	0	.	0	0	640	.	.	.	QP17C19-101-R107	1	OZ439+Piperaquine	.	.	2	400	640	1	1	19	186	64.7	30	30	-784.83	400
579	.	QP17C19-R107	55	QP17C19	2	400mgOZ439+640mgPiperaquine	9	36	227.3	36	36	HOURS	1	log(Parasitemia:::Total:::Mean)	6.533815597	6.533815597	log(p/mL)	2.302585093	0	0	0	0	.	0	0	.	0	0	640	.	.	.	QP17C19-101-R107	1	OZ439+Piperaquine	.	.	2	400	640	1	1	19	186	64.7	36	36	-778.83	400
580	.	QP17C19-R107	55	QP17C19	2	400mgOZ439+640mgPiperaquine	9	42	233.3	42	42	HOURS	1	log(Parasitemia:::Total:::Mean)	5.789393278	5.789393278	log(p/mL)	2.302585093	0	0	0	0	.	0	0	.	0	0	640	.	.	.	QP17C19-101-R107	1	OZ439+Piperaquine	.	.	2	400	640	1	1	19	186	64.7	42	42	-772.83	400
581	.	QP17C19-R107	55	QP17C19	2	400mgOZ439+640mgPiperaquine	9	48.03	239.33	48	48.03	HOURS	1	log(Parasitemia:::Total:::Mean)	3.599790492	3.599790492	log(p/mL)	2.302585093	0	0	0	0	.	0	0	.	0	0	640	.	.	.	QP17C19-101-R107	1	OZ439+Piperaquine	.	.	2	400	640	1	1	19	186	64.7	48.03	48.03	-766.8	400
584	.	QP17C19-R107	55	QP17C19	2	400mgOZ439+640mgPiperaquine	9	60.03	251.33	60	60.03	HOURS	1	log(Parasitemia:::Total:::Mean)	2.515129916	2.515129916	log(p/mL)	2.302585093	0	0	0	0	.	0	0	.	0	0	640	.	.	.	QP17C19-101-R107	1	OZ439+Piperaquine	.	.	2	400	640	1	1	19	186	64.7	60.03	60.03	-754.8	400
585	.	QP17C19-R107	55	QP17C19	2	400mgOZ439+640mgPiperaquine	9	72.05	263.35	72	72.05	HOURS	1	log(Parasitemia:::Total:::Mean)	1.18511602	2.302585093	log(p/mL)	2.302585093	1	0	0	0	.	0	0	.	0	0	640	.	.	.	QP17C19-101-R107	1	OZ439+Piperaquine	.	.	2	400	640	1	1	19	186	64.7	72.05	72.05	-742.78	400
588	.	QP17C19-R107	55	QP17C19	2	400mgOZ439+640mgPiperaquine	9	81.88	273.18	84	81.88	HOURS	1	log(Parasitemia:::Total:::Mean)	2.640027733	2.640027733	log(p/mL)	2.302585093	0	0	0	0	.	0	0	.	0	0	640	.	.	.	QP17C19-101-R107	1	OZ439+Piperaquine	.	.	2	400	640	1	1	19	186	64.7	81.88	81.88	-732.95	400
589	.	QP17C19-R107	55	QP17C19	2	400mgOZ439+640mgPiperaquine	9	94.62	285.92	96	94.62	HOURS	1	log(Parasitemia:::Total:::Mean)	3.883973966	3.883973966	log(p/mL)	2.302585093	0	0	0	0	.	0	0	.	0	0	640	.	.	.	QP17C19-101-R107	1	OZ439+Piperaquine	.	.	2	400	640	1	1	19	186	64.7	94.62	94.62	-720.21	400
592	.	QP17C19-R107	55	QP17C19	2	400mgOZ439+640mgPiperaquine	9	106.17	297.47	108	106.17	HOURS	1	log(Parasitemia:::Total:::Mean)	0	2.302585093	log(p/mL)	2.302585093	1	0	0	0	.	0	0	.	0	0	640	.	.	.	QP17C19-101-R107	1	OZ439+Piperaquine	.	.	2	400	640	1	1	19	186	64.7	106.17	106.17	-708.66	400
593	.	QP17C19-R107	55	QP17C19	2	400mgOZ439+640mgPiperaquine	9	119.22	310.52	120	119.22	HOURS	1	log(Parasitemia:::Total:::Mean)	0	2.302585093	log(p/mL)	2.302585093	1	0	0	0	.	0	0	.	0	0	640	.	.	.	QP17C19-101-R107	1	OZ439+Piperaquine	.	.	2	400	640	1	1	19	186	64.7	119.22	119.22	-695.61	400
594	.	QP17C19-R107	55	QP17C19	2	400mgOZ439+640mgPiperaquine	9	130.07	321.37	132	130.07	HOURS	1	log(Parasitemia:::Total:::Mean)	0	2.302585093	log(p/mL)	2.302585093	1	0	0	0	.	0	0	.	0	0	640	.	.	.	QP17C19-101-R107	1	OZ439+Piperaquine	.	.	2	400	640	1	1	19	186	64.7	130.07	130.07	-684.76	400
595	.	QP17C19-R107	55	QP17C19	2	400mgOZ439+640mgPiperaquine	9	143.45	334.75	144	143.45	HOURS	1	log(Parasitemia:::Total:::Mean)	0	2.302585093	log(p/mL)	2.302585093	1	0	0	0	.	0	0	.	0	0	640	.	.	.	QP17C19-101-R107	1	OZ439+Piperaquine	.	.	2	400	640	1	1	19	186	64.7	143.45	143.45	-671.38	400
596	.	QP17C19-R107	55	QP17C19	2	400mgOZ439+640mgPiperaquine	9	167.08	358.38	168	167.08	HOURS	1	log(Parasitemia:::Total:::Mean)	0	2.302585093	log(p/mL)	2.302585093	1	0	0	0	.	0	0	.	0	0	640	.	.	.	QP17C19-101-R107	1	OZ439+Piperaquine	.	.	2	400	640	1	1	19	186	64.7	167.08	167.08	-647.75	400
599	.	QP17C19-R107	55	QP17C19	2	400mgOZ439+640mgPiperaquine	9	215.1	406.4	216	215.1	HOURS	1	log(Parasitemia:::Total:::Mean)	0	2.302585093	log(p/mL)	2.302585093	1	0	0	0	.	0	0	.	0	0	640	.	.	.	QP17C19-101-R107	1	OZ439+Piperaquine	.	.	2	400	640	1	1	19	186	64.7	215.1	215.1	-599.73	400
602	.	QP17C19-R107	55	QP17C19	2	400mgOZ439+640mgPiperaquine	9	287.22	478.52	288	287.22	HOURS	1	log(Parasitemia:::Total:::Mean)	1.253733372	2.302585093	log(p/mL)	2.302585093	1	0	0	0	.	0	0	.	0	0	640	.	.	.	QP17C19-101-R107	1	OZ439+Piperaquine	.	.	2	400	640	1	1	19	186	64.7	287.22	287.22	-527.61	400
603	.	QP17C19-R107	55	QP17C19	2	400mgOZ439+640mgPiperaquine	9	312.35	503.65	312	312.35	HOURS	1	log(Parasitemia:::Total:::Mean)	0	2.302585093	log(p/mL)	2.302585093	1	0	0	0	.	0	0	.	0	0	640	.	.	.	QP17C19-101-R107	1	OZ439+Piperaquine	.	.	2	400	640	1	1	19	186	64.7	312.35	312.35	-502.48	400
604	.	QP17C19-R107	55	QP17C19	2	400mgOZ439+640mgPiperaquine	9	335.87	527.17	336	335.87	HOURS	1	log(Parasitemia:::Total:::Mean)	0	2.302585093	log(p/mL)	2.302585093	1	0	0	0	.	0	0	.	0	0	640	.	.	.	QP17C19-101-R107	1	OZ439+Piperaquine	.	.	2	400	640	1	1	19	186	64.7	335.87	335.87	-478.96	400
607	.	QP17C19-R107	55	QP17C19	2	400mgOZ439+640mgPiperaquine	9	382.28	573.58	384	382.28	HOURS	1	log(Parasitemia:::Total:::Mean)	0	2.302585093	log(p/mL)	2.302585093	1	0	0	0	.	0	0	.	0	0	640	.	.	.	QP17C19-101-R107	1	OZ439+Piperaquine	.	.	2	400	640	1	1	19	186	64.7	382.28	382.28	-432.55	400
608	.	QP17C19-R107	55	QP17C19	2	400mgOZ439+640mgPiperaquine	9	454.88	646.18	456	454.88	HOURS	1	log(Parasitemia:::Total:::Mean)	0	2.302585093	log(p/mL)	2.302585093	1	0	0	0	.	0	0	.	0	0	640	.	.	.	QP17C19-101-R107	1	OZ439+Piperaquine	.	.	2	400	640	1	1	19	186	64.7	454.88	454.88	-359.95	400
609	.	QP17C19-R107	55	QP17C19	2	400mgOZ439+640mgPiperaquine	9	502.07	693.37	504	502.07	HOURS	1	log(Parasitemia:::Total:::Mean)	0	2.302585093	log(p/mL)	2.302585093	1	0	0	0	.	0	0	.	0	0	640	.	.	.	QP17C19-101-R107	1	OZ439+Piperaquine	.	.	2	400	640	1	1	19	186	64.7	502.07	502.07	-312.76	400
612	.	QP17C19-R107	55	QP17C19	2	400mgOZ439+640mgPiperaquine	9	551.02	742.32	552	551.02	HOURS	1	log(Parasitemia:::Total:::Mean)	0	2.302585093	log(p/mL)	2.302585093	1	0	0	0	.	0	0	.	0	0	640	.	.	.	QP17C19-101-R107	1	OZ439+Piperaquine	.	.	2	400	640	1	1	19	186	64.7	551.02	551.02	-263.81	400
613	.	QP17C19-R107	55	QP17C19	2	400mgOZ439+640mgPiperaquine	9	622.17	813.47	624	622.17	HOURS	1	log(Parasitemia:::Total:::Mean)	0	2.302585093	log(p/mL)	2.302585093	1	0	0	0	.	0	0	.	0	0	640	.	.	.	QP17C19-101-R107	1	OZ439+Piperaquine	.	.	2	400	640	1	1	19	186	64.7	622.17	622.17	-192.66	400
614	.	QP17C19-R107	55	QP17C19	2	400mgOZ439+640mgPiperaquine	9	670.65	861.95	672	670.65	HOURS	1	log(Parasitemia:::Total:::Mean)	0	2.302585093	log(p/mL)	2.302585093	1	0	0	0	.	0	0	.	0	0	640	.	.	.	QP17C19-101-R107	1	OZ439+Piperaquine	.	.	2	400	640	1	1	19	186	64.7	670.65	670.65	-144.18	400
617	.	QP17C19-R107	55	QP17C19	2	400mgOZ439+640mgPiperaquine	9	719.2	910.5	720	719.2	HOURS	1	log(Parasitemia:::Total:::Mean)	0	2.302585093	log(p/mL)	2.302585093	1	0	0	0	.	0	0	.	0	0	640	.	.	.	QP17C19-101-R107	1	OZ439+Piperaquine	.	.	2	400	640	1	1	19	186	64.7	719.2	719.2	-95.63	400
618	.	QP17C19-R107	55	QP17C19	2	400mgOZ439+640mgPiperaquine	9	814.67	1005.97	816	814.67	HOURS	1	log(Parasitemia:::Total:::Mean)	0	2.302585093	log(p/mL)	2.302585093	1	0	0	0	.	0	0	.	0	0	640	.	.	.	QP17C19-101-R107	1	OZ439+Piperaquine	.	.	2	400	640	1	1	19	186	64.7	814.67	814.67	-0.16	400
628	.	QP17C19-R108	56	QP17C19	2	400mgOZ439+480mgPiperaquine	6	-191.45	0	-192	-191.45	HOURS	1	log(Parasitemia:::Total:::Mean)	0	2.302585093	log(p/mL)	2.302585093	1	0	0	0	.	0	0	.	0	0	0	.	.	.	QP17C19-101-R108	1	OZ439+Piperaquine	.	.	2	400	480	1	1	53	177	74	-191.45	-191.45	-525.05	0
629	.	QP17C19-R108	56	QP17C19	2	400mgOZ439+480mgPiperaquine	6	-98.43	93.02	-96	-98.43	HOURS	1	log(Parasitemia:::Total:::Mean)	2.664764996	2.664764996	log(p/mL)	2.302585093	0	0	0	0	.	0	0	.	0	0	0	.	.	.	QP17C19-101-R108	1	OZ439+Piperaquine	.	.	2	400	480	1	1	53	177	74	-98.43	-98.43	-432.03	0
630	.	QP17C19-R108	56	QP17C19	2	400mgOZ439+480mgPiperaquine	6	-74.48	116.97	-72	-74.48	HOURS	1	log(Parasitemia:::Total:::Mean)	5.346329169	5.346329169	log(p/mL)	2.302585093	0	0	0	0	.	0	0	.	0	0	0	.	.	.	QP17C19-101-R108	1	OZ439+Piperaquine	.	.	2	400	480	1	1	53	177	74	-74.48	-74.48	-408.08	0
631	.	QP17C19-R108	56	QP17C19	2	400mgOZ439+480mgPiperaquine	6	-63.12	128.33	-60	-63.12	HOURS	1	log(Parasitemia:::Total:::Mean)	5.80355386	5.80355386	log(p/mL)	2.302585093	0	0	0	0	.	0	0	.	0	0	0	.	.	.	QP17C19-101-R108	1	OZ439+Piperaquine	.	.	2	400	480	1	1	53	177	74	-63.12	-63.12	-396.72	0
632	.	QP17C19-R108	56	QP17C19	2	400mgOZ439+480mgPiperaquine	6	-51.07	140.38	-48	-51.07	HOURS	1	log(Parasitemia:::Total:::Mean)	5.647342752	5.647342752	log(p/mL)	2.302585093	0	0	0	0	.	0	0	.	0	0	0	.	.	.	QP17C19-101-R108	1	OZ439+Piperaquine	.	.	2	400	480	1	1	53	177	74	-51.07	-51.07	-384.67	0
633	.	QP17C19-R108	56	QP17C19	2	400mgOZ439+480mgPiperaquine	6	-38.87	152.58	-36	-38.87	HOURS	1	log(Parasitemia:::Total:::Mean)	6.050810763	6.050810763	log(p/mL)	2.302585093	0	0	0	0	.	0	0	.	0	0	0	.	.	.	QP17C19-101-R108	1	OZ439+Piperaquine	.	.	2	400	480	1	1	53	177	74	-38.87	-38.87	-372.47	0
634	.	QP17C19-R108	56	QP17C19	2	400mgOZ439+480mgPiperaquine	6	-27.08	164.37	-24	-27.08	HOURS	1	log(Parasitemia:::Total:::Mean)	9.316059752	9.316059752	log(p/mL)	2.302585093	0	0	0	0	.	0	0	.	0	0	0	.	.	.	QP17C19-101-R108	1	OZ439+Piperaquine	.	.	2	400	480	1	1	53	177	74	-27.08	-27.08	-360.68	0
635	.	QP17C19-R108	56	QP17C19	2	400mgOZ439+480mgPiperaquine	6	-14.93	176.52	-12	-14.93	HOURS	1	log(Parasitemia:::Total:::Mean)	8.940926921	8.940926921	log(p/mL)	2.302585093	0	0	0	0	.	0	0	.	0	0	0	.	.	.	QP17C19-101-R108	1	OZ439+Piperaquine	.	.	2	400	480	1	1	53	177	74	-14.93	-14.93	-348.53	0
636	.	QP17C19-R108	56	QP17C19	2	400mgOZ439+480mgPiperaquine	6	-0.35	191.1	0	-0.35	HOURS	1	log(Parasitemia:::Total:::Mean)	8.827884646	8.827884646	log(p/mL)	2.302585093	0	0	0	0	.	0	0	.	0	0	0	.	.	.	QP17C19-101-R108	1	OZ439+Piperaquine	.	.	2	400	480	1	1	53	177	74	-0.35	-0.35	-333.95	0
639	.	QP17C19-R108	56	QP17C19	2	400mgOZ439+480mgPiperaquine	6	0	191.45	0	0	HOURS	.	OZ439:::Dose	400	0	mg	.	0	1	1	400	1	0	0	ORAL	0	0	400	.	.	.	QP17C19-101-R108	1	OZ439+Piperaquine	.	.	2	400	480	1	1	53	177	74	0	0	-333.6	400
640	.	QP17C19-R108	56	QP17C19	2	400mgOZ439+480mgPiperaquine	6	0	191.45	0	0	HOURS	.	Piperaquine:::Dose	480	0	mg	.	0	1	1	480	2	0	0	ORAL	0	0	480	.	.	.	QP17C19-101-R108	1	OZ439+Piperaquine	.	.	2	400	480	1	1	53	177	74	0	0	-333.6	400
647	.	QP17C19-R108	56	QP17C19	2	400mgOZ439+480mgPiperaquine	6	2.77	194.22	2	2.77	HOURS	1	log(Parasitemia:::Total:::Mean)	10.13674109	10.13674109	log(p/mL)	2.302585093	0	0	0	0	.	0	0	.	0	0	480	.	.	.	QP17C19-101-R108	1	OZ439+Piperaquine	.	.	2	400	480	1	1	53	177	74	2.77	2.77	-330.83	400
650	.	QP17C19-R108	56	QP17C19	2	400mgOZ439+480mgPiperaquine	6	4.05	195.5	4	4.05	HOURS	1	log(Parasitemia:::Total:::Mean)	10.21895201	10.21895201	log(p/mL)	2.302585093	0	0	0	0	.	0	0	.	0	0	480	.	.	.	QP17C19-101-R108	1	OZ439+Piperaquine	.	.	2	400	480	1	1	53	177	74	4.05	4.05	-329.55	400
657	.	QP17C19-R108	56	QP17C19	2	400mgOZ439+480mgPiperaquine	6	8	199.45	8	8	HOURS	1	log(Parasitemia:::Total:::Mean)	10.24636083	10.24636083	log(p/mL)	2.302585093	0	0	0	0	.	0	0	.	0	0	480	.	.	.	QP17C19-101-R108	1	OZ439+Piperaquine	.	.	2	400	480	1	1	53	177	74	8	8	-325.6	400
660	.	QP17C19-R108	56	QP17C19	2	400mgOZ439+480mgPiperaquine	6	12.08	203.53	12	12.08	HOURS	1	log(Parasitemia:::Total:::Mean)	9.78161566	9.78161566	log(p/mL)	2.302585093	0	0	0	0	.	0	0	.	0	0	480	.	.	.	QP17C19-101-R108	1	OZ439+Piperaquine	.	.	2	400	480	1	1	53	177	74	12.08	12.08	-321.52	400
663	.	QP17C19-R108	56	QP17C19	2	400mgOZ439+480mgPiperaquine	6	16	207.45	16	16	HOURS	1	log(Parasitemia:::Total:::Mean)	8.803582756	8.803582756	log(p/mL)	2.302585093	0	0	0	0	.	0	0	.	0	0	480	.	.	.	QP17C19-101-R108	1	OZ439+Piperaquine	.	.	2	400	480	1	1	53	177	74	16	16	-317.6	400
666	.	QP17C19-R108	56	QP17C19	2	400mgOZ439+480mgPiperaquine	6	20.03	211.48	20	20.03	HOURS	1	log(Parasitemia:::Total:::Mean)	7.300224467	7.300224467	log(p/mL)	2.302585093	0	0	0	0	.	0	0	.	0	0	480	.	.	.	QP17C19-101-R108	1	OZ439+Piperaquine	.	.	2	400	480	1	1	53	177	74	20.03	20.03	-313.57	400
667	.	QP17C19-R108	56	QP17C19	2	400mgOZ439+480mgPiperaquine	6	24.03	215.48	24	24.03	HOURS	1	log(Parasitemia:::Total:::Mean)	6.840279748	6.840279748	log(p/mL)	2.302585093	0	0	0	0	.	0	0	.	0	0	480	.	.	.	QP17C19-101-R108	1	OZ439+Piperaquine	.	.	2	400	480	1	1	53	177	74	24.03	24.03	-309.57	400
670	.	QP17C19-R108	56	QP17C19	2	400mgOZ439+480mgPiperaquine	6	30	221.45	30	30	HOURS	1	log(Parasitemia:::Total:::Mean)	4.550769681	4.550769681	log(p/mL)	2.302585093	0	0	0	0	.	0	0	.	0	0	480	.	.	.	QP17C19-101-R108	1	OZ439+Piperaquine	.	.	2	400	480	1	1	53	177	74	30	30	-303.6	400
671	.	QP17C19-R108	56	QP17C19	2	400mgOZ439+480mgPiperaquine	6	36	227.45	36	36	HOURS	1	log(Parasitemia:::Total:::Mean)	2.424826519	2.424826519	log(p/mL)	2.302585093	0	0	0	0	.	0	0	.	0	0	480	.	.	.	QP17C19-101-R108	1	OZ439+Piperaquine	.	.	2	400	480	1	1	53	177	74	36	36	-297.6	400
672	.	QP17C19-R108	56	QP17C19	2	400mgOZ439+480mgPiperaquine	6	42.03	233.48	42	42.03	HOURS	1	log(Parasitemia:::Total:::Mean)	2.688421736	2.688421736	log(p/mL)	2.302585093	0	0	0	0	.	0	0	.	0	0	480	.	.	.	QP17C19-101-R108	1	OZ439+Piperaquine	.	.	2	400	480	1	1	53	177	74	42.03	42.03	-291.57	400
673	.	QP17C19-R108	56	QP17C19	2	400mgOZ439+480mgPiperaquine	6	48	239.45	48	48	HOURS	1	log(Parasitemia:::Total:::Mean)	0	2.302585093	log(p/mL)	2.302585093	1	0	0	0	.	0	0	.	0	0	480	.	.	.	QP17C19-101-R108	1	OZ439+Piperaquine	.	.	2	400	480	1	1	53	177	74	48	48	-285.6	400
676	.	QP17C19-R108	56	QP17C19	2	400mgOZ439+480mgPiperaquine	6	60.02	251.47	60	60.02	HOURS	1	log(Parasitemia:::Total:::Mean)	0	2.302585093	log(p/mL)	2.302585093	1	0	0	0	.	0	0	.	0	0	480	.	.	.	QP17C19-101-R108	1	OZ439+Piperaquine	.	.	2	400	480	1	1	53	177	74	60.02	60.02	-273.58	400
677	.	QP17C19-R108	56	QP17C19	2	400mgOZ439+480mgPiperaquine	6	72.03	263.48	72	72.03	HOURS	1	log(Parasitemia:::Total:::Mean)	0	2.302585093	log(p/mL)	2.302585093	1	0	0	0	.	0	0	.	0	0	480	.	.	.	QP17C19-101-R108	1	OZ439+Piperaquine	.	.	2	400	480	1	1	53	177	74	72.03	72.03	-261.57	400
680	.	QP17C19-R108	56	QP17C19	2	400mgOZ439+480mgPiperaquine	6	80.92	272.37	84	80.92	HOURS	1	log(Parasitemia:::Total:::Mean)	0	2.302585093	log(p/mL)	2.302585093	1	0	0	0	.	0	0	.	0	0	480	.	.	.	QP17C19-101-R108	1	OZ439+Piperaquine	.	.	2	400	480	1	1	53	177	74	80.92	80.92	-252.68	400
681	.	QP17C19-R108	56	QP17C19	2	400mgOZ439+480mgPiperaquine	6	92.9	284.35	96	92.9	HOURS	1	log(Parasitemia:::Total:::Mean)	0	2.302585093	log(p/mL)	2.302585093	1	0	0	0	.	0	0	.	0	0	480	.	.	.	QP17C19-101-R108	1	OZ439+Piperaquine	.	.	2	400	480	1	1	53	177	74	92.9	92.9	-240.7	400
684	.	QP17C19-R108	56	QP17C19	2	400mgOZ439+480mgPiperaquine	6	105.38	296.83	108	105.38	HOURS	1	log(Parasitemia:::Total:::Mean)	0	2.302585093	log(p/mL)	2.302585093	1	0	0	0	.	0	0	.	0	0	480	.	.	.	QP17C19-101-R108	1	OZ439+Piperaquine	.	.	2	400	480	1	1	53	177	74	105.38	105.38	-228.22	400
685	.	QP17C19-R108	56	QP17C19	2	400mgOZ439+480mgPiperaquine	6	116.93	308.38	120	116.93	HOURS	1	log(Parasitemia:::Total:::Mean)	0	2.302585093	log(p/mL)	2.302585093	1	0	0	0	.	0	0	.	0	0	480	.	.	.	QP17C19-101-R108	1	OZ439+Piperaquine	.	.	2	400	480	1	1	53	177	74	116.93	116.93	-216.67	400
686	.	QP17C19-R108	56	QP17C19	2	400mgOZ439+480mgPiperaquine	6	128.77	320.22	132	128.77	HOURS	1	log(Parasitemia:::Total:::Mean)	0	2.302585093	log(p/mL)	2.302585093	1	0	0	0	.	0	0	.	0	0	480	.	.	.	QP17C19-101-R108	1	OZ439+Piperaquine	.	.	2	400	480	1	1	53	177	74	128.77	128.77	-204.83	400
687	.	QP17C19-R108	56	QP17C19	2	400mgOZ439+480mgPiperaquine	6	140.97	332.42	144	140.97	HOURS	1	log(Parasitemia:::Total:::Mean)	0	2.302585093	log(p/mL)	2.302585093	1	0	0	0	.	0	0	.	0	0	480	.	.	.	QP17C19-101-R108	1	OZ439+Piperaquine	.	.	2	400	480	1	1	53	177	74	140.97	140.97	-192.63	400
688	.	QP17C19-R108	56	QP17C19	2	400mgOZ439+480mgPiperaquine	6	165	356.45	168	165	HOURS	1	log(Parasitemia:::Total:::Mean)	0	2.302585093	log(p/mL)	2.302585093	1	0	0	0	.	0	0	.	0	0	480	.	.	.	QP17C19-101-R108	1	OZ439+Piperaquine	.	.	2	400	480	1	1	53	177	74	165	165	-168.6	400
691	.	QP17C19-R108	56	QP17C19	2	400mgOZ439+480mgPiperaquine	6	213.1	404.55	216	213.1	HOURS	1	log(Parasitemia:::Total:::Mean)	0	2.302585093	log(p/mL)	2.302585093	1	0	0	0	.	0	0	.	0	0	480	.	.	.	QP17C19-101-R108	1	OZ439+Piperaquine	.	.	2	400	480	1	1	53	177	74	213.1	213.1	-120.5	400
694	.	QP17C19-R108	56	QP17C19	2	400mgOZ439+480mgPiperaquine	6	284.92	476.37	288	284.92	HOURS	1	log(Parasitemia:::Total:::Mean)	5.898446414	5.898446414	log(p/mL)	2.302585093	0	0	0	0	.	0	0	.	0	0	480	.	.	.	QP17C19-101-R108	1	OZ439+Piperaquine	.	.	2	400	480	1	1	53	177	74	284.92	284.92	-48.68	400
695	.	QP17C19-R108	56	QP17C19	2	400mgOZ439+480mgPiperaquine	6	308.9	500.35	312	308.9	HOURS	1	log(Parasitemia:::Total:::Mean)	8.193457767	8.193457767	log(p/mL)	2.302585093	0	0	0	0	.	0	0	.	0	0	480	.	.	.	QP17C19-101-R108	1	OZ439+Piperaquine	.	.	2	400	480	1	1	53	177	74	308.9	308.9	-24.7	400
696	.	QP17C19-R108	56	QP17C19	2	400mgOZ439+480mgPiperaquine	6	333.32	524.77	336	333.32	HOURS	1	log(Parasitemia:::Total:::Mean)	8.46204816	8.46204816	log(p/mL)	2.302585093	0	0	0	0	.	0	0	.	0	0	480	.	.	.	QP17C19-101-R108	1	OZ439+Piperaquine	.	.	2	400	480	1	1	53	177	74	333.32	333.32	-0.28	400
714	.	QP17C19-R201	57	QP17C19	2	800mgOZ439+960mgPiperaquine	10	-190.62	0	-192	-190.62	HOURS	1	log(Parasitemia:::Total:::Mean)	0	2.302585093	log(p/mL)	2.302585093	1	0	0	0	.	0	0	.	0	0	0	.	.	.	QP17C19-101-R201	1	OZ439+Piperaquine	.	.	2	800	960	1	1	18	179	65.4	-190.62	-190.62	-1009.37	0
715	.	QP17C19-R201	57	QP17C19	2	800mgOZ439+960mgPiperaquine	10	-97.1	93.52	-96	-97.1	HOURS	1	log(Parasitemia:::Total:::Mean)	4.020271878	4.020271878	log(p/mL)	2.302585093	0	0	0	0	.	0	0	.	0	0	0	.	.	.	QP17C19-101-R201	1	OZ439+Piperaquine	.	.	2	800	960	1	1	18	179	65.4	-97.1	-97.1	-915.85	0
716	.	QP17C19-R201	57	QP17C19	2	800mgOZ439+960mgPiperaquine	10	-72.02	118.6	-72	-72.02	HOURS	1	log(Parasitemia:::Total:::Mean)	7.099392988	7.099392988	log(p/mL)	2.302585093	0	0	0	0	.	0	0	.	0	0	0	.	.	.	QP17C19-101-R201	1	OZ439+Piperaquine	.	.	2	800	960	1	1	18	179	65.4	-72.02	-72.02	-890.77	0
717	.	QP17C19-R201	57	QP17C19	2	800mgOZ439+960mgPiperaquine	10	-61.38	129.24	-60	-61.38	HOURS	1	log(Parasitemia:::Total:::Mean)	7.342559605	7.342559605	log(p/mL)	2.302585093	0	0	0	0	.	0	0	.	0	0	0	.	.	.	QP17C19-101-R201	1	OZ439+Piperaquine	.	.	2	800	960	1	1	18	179	65.4	-61.38	-61.38	-880.13	0
718	.	QP17C19-R201	57	QP17C19	2	800mgOZ439+960mgPiperaquine	10	-48.1	142.52	-48	-48.1	HOURS	1	log(Parasitemia:::Total:::Mean)	5.080758284	5.080758284	log(p/mL)	2.302585093	0	0	0	0	.	0	0	.	0	0	0	.	.	.	QP17C19-101-R201	1	OZ439+Piperaquine	.	.	2	800	960	1	1	18	179	65.4	-48.1	-48.1	-866.85	0
719	.	QP17C19-R201	57	QP17C19	2	800mgOZ439+960mgPiperaquine	10	-37.42	153.2	-36	-37.42	HOURS	1	log(Parasitemia:::Total:::Mean)	8.971065667	8.971065667	log(p/mL)	2.302585093	0	0	0	0	.	0	0	.	0	0	0	.	.	.	QP17C19-101-R201	1	OZ439+Piperaquine	.	.	2	800	960	1	1	18	179	65.4	-37.42	-37.42	-856.17	0
720	.	QP17C19-R201	57	QP17C19	2	800mgOZ439+960mgPiperaquine	10	-24.28	166.34	-24	-24.28	HOURS	1	log(Parasitemia:::Total:::Mean)	10.16127167	10.16127167	log(p/mL)	2.302585093	0	0	0	0	.	0	0	.	0	0	0	.	.	.	QP17C19-101-R201	1	OZ439+Piperaquine	.	.	2	800	960	1	1	18	179	65.4	-24.28	-24.28	-843.03	0
721	.	QP17C19-R201	57	QP17C19	2	800mgOZ439+960mgPiperaquine	10	-12.9	177.72	-12	-12.9	HOURS	1	log(Parasitemia:::Total:::Mean)	8.692107693	8.692107693	log(p/mL)	2.302585093	0	0	0	0	.	0	0	.	0	0	0	.	.	.	QP17C19-101-R201	1	OZ439+Piperaquine	.	.	2	800	960	1	1	18	179	65.4	-12.9	-12.9	-831.65	0
722	.	QP17C19-R201	57	QP17C19	2	800mgOZ439+960mgPiperaquine	10	-0.52	190.1	0	-0.52	HOURS	1	log(Parasitemia:::Total:::Mean)	10.56215399	10.56215399	log(p/mL)	2.302585093	0	0	0	0	.	0	0	.	0	0	0	.	.	.	QP17C19-101-R201	1	OZ439+Piperaquine	.	.	2	800	960	1	1	18	179	65.4	-0.52	-0.52	-819.27	0
725	.	QP17C19-R201	57	QP17C19	2	800mgOZ439+960mgPiperaquine	10	0	190.62	0	0	HOURS	.	OZ439:::Dose	800	0	mg	.	0	1	1	800	1	0	0	ORAL	0	0	800	.	.	.	QP17C19-101-R201	1	OZ439+Piperaquine	.	.	2	800	960	1	1	18	179	65.4	0	0	-818.75	800
726	.	QP17C19-R201	57	QP17C19	2	800mgOZ439+960mgPiperaquine	10	0	190.62	0	0	HOURS	.	Piperaquine:::Dose	960	0	mg	.	0	1	1	960	2	0	0	ORAL	0	0	960	.	.	.	QP17C19-101-R201	1	OZ439+Piperaquine	.	.	2	800	960	1	1	18	179	65.4	0	0	-818.75	800
731	.	QP17C19-R201	57	QP17C19	2	800mgOZ439+960mgPiperaquine	10	2	192.62	2	2	HOURS	1	log(Parasitemia:::Total:::Mean)	11.05957969	11.05957969	log(p/mL)	2.302585093	0	0	0	0	.	0	0	.	0	0	960	.	.	.	QP17C19-101-R201	1	OZ439+Piperaquine	.	.	2	800	960	1	1	18	179	65.4	2	2	-816.75	800
736	.	QP17C19-R201	57	QP17C19	2	800mgOZ439+960mgPiperaquine	10	4	194.62	4	4	HOURS	1	log(Parasitemia:::Total:::Mean)	11.28727918	11.28727918	log(p/mL)	2.302585093	0	0	0	0	.	0	0	.	0	0	960	.	.	.	QP17C19-101-R201	1	OZ439+Piperaquine	.	.	2	800	960	1	1	18	179	65.4	4	4	-814.75	800
743	.	QP17C19-R201	57	QP17C19	2	800mgOZ439+960mgPiperaquine	10	8	198.62	8	8	HOURS	1	log(Parasitemia:::Total:::Mean)	11.32590339	11.32590339	log(p/mL)	2.302585093	0	0	0	0	.	0	0	.	0	0	960	.	.	.	QP17C19-101-R201	1	OZ439+Piperaquine	.	.	2	800	960	1	1	18	179	65.4	8	8	-810.75	800
746	.	QP17C19-R201	57	QP17C19	2	800mgOZ439+960mgPiperaquine	10	12.08	202.7	12	12.08	HOURS	1	log(Parasitemia:::Total:::Mean)	11.16039622	11.16039622	log(p/mL)	2.302585093	0	0	0	0	.	0	0	.	0	0	960	.	.	.	QP17C19-101-R201	1	OZ439+Piperaquine	.	.	2	800	960	1	1	18	179	65.4	12.08	12.08	-806.67	800
749	.	QP17C19-R201	57	QP17C19	2	800mgOZ439+960mgPiperaquine	10	16.03	206.65	16	16.03	HOURS	1	log(Parasitemia:::Total:::Mean)	10.24599167	10.24599167	log(p/mL)	2.302585093	0	0	0	0	.	0	0	.	0	0	960	.	.	.	QP17C19-101-R201	1	OZ439+Piperaquine	.	.	2	800	960	1	1	18	179	65.4	16.03	16.03	-802.72	800
752	.	QP17C19-R201	57	QP17C19	2	800mgOZ439+960mgPiperaquine	10	20.05	210.67	20	20.05	HOURS	1	log(Parasitemia:::Total:::Mean)	8.906184479	8.906184479	log(p/mL)	2.302585093	0	0	0	0	.	0	0	.	0	0	960	.	.	.	QP17C19-101-R201	1	OZ439+Piperaquine	.	.	2	800	960	1	1	18	179	65.4	20.05	20.05	-798.7	800
753	.	QP17C19-R201	57	QP17C19	2	800mgOZ439+960mgPiperaquine	10	24	214.62	24	24	HOURS	1	log(Parasitemia:::Total:::Mean)	7.883896658	7.883896658	log(p/mL)	2.302585093	0	0	0	0	.	0	0	.	0	0	960	.	.	.	QP17C19-101-R201	1	OZ439+Piperaquine	.	.	2	800	960	1	1	18	179	65.4	24	24	-794.75	800
756	.	QP17C19-R201	57	QP17C19	2	800mgOZ439+960mgPiperaquine	10	30	220.62	30	30	HOURS	1	log(Parasitemia:::Total:::Mean)	6.995057819	6.995057819	log(p/mL)	2.302585093	0	0	0	0	.	0	0	.	0	0	960	.	.	.	QP17C19-101-R201	1	OZ439+Piperaquine	.	.	2	800	960	1	1	18	179	65.4	30	30	-788.75	800
757	.	QP17C19-R201	57	QP17C19	2	800mgOZ439+960mgPiperaquine	10	36.02	226.64	36	36.02	HOURS	1	log(Parasitemia:::Total:::Mean)	5.505035889	5.505035889	log(p/mL)	2.302585093	0	0	0	0	.	0	0	.	0	0	960	.	.	.	QP17C19-101-R201	1	OZ439+Piperaquine	.	.	2	800	960	1	1	18	179	65.4	36.02	36.02	-782.73	800
758	.	QP17C19-R201	57	QP17C19	2	800mgOZ439+960mgPiperaquine	10	42	232.62	42	42	HOURS	1	log(Parasitemia:::Total:::Mean)	3.792024761	3.792024761	log(p/mL)	2.302585093	0	0	0	0	.	0	0	.	0	0	960	.	.	.	QP17C19-101-R201	1	OZ439+Piperaquine	.	.	2	800	960	1	1	18	179	65.4	42	42	-776.75	800
759	.	QP17C19-R201	57	QP17C19	2	800mgOZ439+960mgPiperaquine	10	48.08	238.7	48	48.08	HOURS	1	log(Parasitemia:::Total:::Mean)	1.237857355	2.302585093	log(p/mL)	2.302585093	1	0	0	0	.	0	0	.	0	0	960	.	.	.	QP17C19-101-R201	1	OZ439+Piperaquine	.	.	2	800	960	1	1	18	179	65.4	48.08	48.08	-770.67	800
762	.	QP17C19-R201	57	QP17C19	2	800mgOZ439+960mgPiperaquine	10	60	250.62	60	60	HOURS	1	log(Parasitemia:::Total:::Mean)	3.141144529	3.141144529	log(p/mL)	2.302585093	0	0	0	0	.	0	0	.	0	0	960	.	.	.	QP17C19-101-R201	1	OZ439+Piperaquine	.	.	2	800	960	1	1	18	179	65.4	60	60	-758.75	800
763	.	QP17C19-R201	57	QP17C19	2	800mgOZ439+960mgPiperaquine	10	72.03	262.65	72	72.03	HOURS	1	log(Parasitemia:::Total:::Mean)	0.767528364	2.302585093	log(p/mL)	2.302585093	1	0	0	0	.	0	0	.	0	0	960	.	.	.	QP17C19-101-R201	1	OZ439+Piperaquine	.	.	2	800	960	1	1	18	179	65.4	72.03	72.03	-746.72	800
766	.	QP17C19-R201	57	QP17C19	2	800mgOZ439+960mgPiperaquine	10	82.53	273.15	84	82.53	HOURS	1	log(Parasitemia:::Total:::Mean)	1.401564206	2.302585093	log(p/mL)	2.302585093	1	0	0	0	.	0	0	.	0	0	960	.	.	.	QP17C19-101-R201	1	OZ439+Piperaquine	.	.	2	800	960	1	1	18	179	65.4	82.53	82.53	-736.22	800
767	.	QP17C19-R201	57	QP17C19	2	800mgOZ439+960mgPiperaquine	10	97.2	287.82	96	97.2	HOURS	1	log(Parasitemia:::Total:::Mean)	0	2.302585093	log(p/mL)	2.302585093	1	0	0	0	.	0	0	.	0	0	960	.	.	.	QP17C19-101-R201	1	OZ439+Piperaquine	.	.	2	800	960	1	1	18	179	65.4	97.2	97.2	-721.55	800
770	.	QP17C19-R201	57	QP17C19	2	800mgOZ439+960mgPiperaquine	10	106.78	297.4	108	106.78	HOURS	1	log(Parasitemia:::Total:::Mean)	0.799298424	2.302585093	log(p/mL)	2.302585093	1	0	0	0	.	0	0	.	0	0	960	.	.	.	QP17C19-101-R201	1	OZ439+Piperaquine	.	.	2	800	960	1	1	18	179	65.4	106.78	106.78	-711.97	800
771	.	QP17C19-R201	57	QP17C19	2	800mgOZ439+960mgPiperaquine	10	119.9	310.52	120	119.9	HOURS	1	log(Parasitemia:::Total:::Mean)	0	2.302585093	log(p/mL)	2.302585093	1	0	0	0	.	0	0	.	0	0	960	.	.	.	QP17C19-101-R201	1	OZ439+Piperaquine	.	.	2	800	960	1	1	18	179	65.4	119.9	119.9	-698.85	800
772	.	QP17C19-R201	57	QP17C19	2	800mgOZ439+960mgPiperaquine	10	130.18	320.8	132	130.18	HOURS	1	log(Parasitemia:::Total:::Mean)	0	2.302585093	log(p/mL)	2.302585093	1	0	0	0	.	0	0	.	0	0	960	.	.	.	QP17C19-101-R201	1	OZ439+Piperaquine	.	.	2	800	960	1	1	18	179	65.4	130.18	130.18	-688.57	800
773	.	QP17C19-R201	57	QP17C19	2	800mgOZ439+960mgPiperaquine	10	168.07	358.69	168	168.07	HOURS	1	log(Parasitemia:::Total:::Mean)	0	2.302585093	log(p/mL)	2.302585093	1	0	0	0	.	0	0	.	0	0	960	.	.	.	QP17C19-101-R201	1	OZ439+Piperaquine	.	.	2	800	960	1	1	18	179	65.4	168.07	168.07	-650.68	800
776	.	QP17C19-R201	57	QP17C19	2	800mgOZ439+960mgPiperaquine	10	215.55	406.17	216	215.55	HOURS	1	log(Parasitemia:::Total:::Mean)	0	2.302585093	log(p/mL)	2.302585093	1	0	0	0	.	0	0	.	0	0	960	.	.	.	QP17C19-101-R201	1	OZ439+Piperaquine	.	.	2	800	960	1	1	18	179	65.4	215.55	215.55	-603.2	800
777	.	QP17C19-R201	57	QP17C19	2	800mgOZ439+960mgPiperaquine	10	239.03	429.65	240	239.03	HOURS	1	log(Parasitemia:::Total:::Mean)	0	2.302585093	log(p/mL)	2.302585093	1	0	0	0	.	0	0	.	0	0	960	.	.	.	QP17C19-101-R201	1	OZ439+Piperaquine	.	.	2	800	960	1	1	18	179	65.4	239.03	239.03	-579.72	800
780	.	QP17C19-R201	57	QP17C19	2	800mgOZ439+960mgPiperaquine	10	334.38	525	336	334.38	HOURS	1	log(Parasitemia:::Total:::Mean)	0	2.302585093	log(p/mL)	2.302585093	1	0	0	0	.	0	0	.	0	0	960	.	.	.	QP17C19-101-R201	1	OZ439+Piperaquine	.	.	2	800	960	1	1	18	179	65.4	334.38	334.38	-484.37	800
783	.	QP17C19-R201	57	QP17C19	2	800mgOZ439+960mgPiperaquine	10	383.78	574.4	384	383.78	HOURS	1	log(Parasitemia:::Total:::Mean)	0	2.302585093	log(p/mL)	2.302585093	1	0	0	0	.	0	0	.	0	0	960	.	.	.	QP17C19-101-R201	1	OZ439+Piperaquine	.	.	2	800	960	1	1	18	179	65.4	383.78	383.78	-434.97	800
784	.	QP17C19-R201	57	QP17C19	2	800mgOZ439+960mgPiperaquine	10	407.47	598.09	408	407.47	HOURS	1	log(Parasitemia:::Total:::Mean)	0	2.302585093	log(p/mL)	2.302585093	1	0	0	0	.	0	0	.	0	0	960	.	.	.	QP17C19-101-R201	1	OZ439+Piperaquine	.	.	2	800	960	1	1	18	179	65.4	407.47	407.47	-411.28	800
785	.	QP17C19-R201	57	QP17C19	2	800mgOZ439+960mgPiperaquine	10	502.5	693.12	504	502.5	HOURS	1	log(Parasitemia:::Total:::Mean)	0	2.302585093	log(p/mL)	2.302585093	1	0	0	0	.	0	0	.	0	0	960	.	.	.	QP17C19-101-R201	1	OZ439+Piperaquine	.	.	2	800	960	1	1	18	179	65.4	502.5	502.5	-316.25	800
788	.	QP17C19-R201	57	QP17C19	2	800mgOZ439+960mgPiperaquine	10	551.43	742.05	552	551.43	HOURS	1	log(Parasitemia:::Total:::Mean)	1.16550252	2.302585093	log(p/mL)	2.302585093	1	0	0	0	.	0	0	.	0	0	960	.	.	.	QP17C19-101-R201	1	OZ439+Piperaquine	.	.	2	800	960	1	1	18	179	65.4	551.43	551.43	-267.32	800
789	.	QP17C19-R201	57	QP17C19	2	800mgOZ439+960mgPiperaquine	10	574.57	765.19	576	574.57	HOURS	1	log(Parasitemia:::Total:::Mean)	0	2.302585093	log(p/mL)	2.302585093	1	0	0	0	.	0	0	.	0	0	960	.	.	.	QP17C19-101-R201	1	OZ439+Piperaquine	.	.	2	800	960	1	1	18	179	65.4	574.57	574.57	-244.18	800
790	.	QP17C19-R201	57	QP17C19	2	800mgOZ439+960mgPiperaquine	10	647.5	838.12	648	647.5	HOURS	1	log(Parasitemia:::Total:::Mean)	0	2.302585093	log(p/mL)	2.302585093	1	0	0	0	.	0	0	.	0	0	960	.	.	.	QP17C19-101-R201	1	OZ439+Piperaquine	.	.	2	800	960	1	1	18	179	65.4	647.5	647.5	-171.25	800
793	.	QP17C19-R201	57	QP17C19	2	800mgOZ439+960mgPiperaquine	10	719.65	910.27	720	719.65	HOURS	1	log(Parasitemia:::Total:::Mean)	0	2.302585093	log(p/mL)	2.302585093	1	0	0	0	.	0	0	.	0	0	960	.	.	.	QP17C19-101-R201	1	OZ439+Piperaquine	.	.	2	800	960	1	1	18	179	65.4	719.65	719.65	-99.1	800
794	.	QP17C19-R201	57	QP17C19	2	800mgOZ439+960mgPiperaquine	10	743.5	934.12	744	743.5	HOURS	1	log(Parasitemia:::Total:::Mean)	0	2.302585093	log(p/mL)	2.302585093	1	0	0	0	.	0	0	.	0	0	960	.	.	.	QP17C19-101-R201	1	OZ439+Piperaquine	.	.	2	800	960	1	1	18	179	65.4	743.5	743.5	-75.25	800
795	.	QP17C19-R201	57	QP17C19	2	800mgOZ439+960mgPiperaquine	10	818.62	1009.24	816	818.62	HOURS	1	log(Parasitemia:::Total:::Mean)	0	2.302585093	log(p/mL)	2.302585093	1	0	0	0	.	0	0	.	0	0	960	.	.	.	QP17C19-101-R201	1	OZ439+Piperaquine	.	.	2	800	960	1	1	18	179	65.4	818.62	818.62	-0.13	800
805	.	QP17C19-R202	58	QP17C19	2	200mgOZ439+320mgPiperaquine	11	-191.23	0	-192	-191.23	HOURS	1	log(Parasitemia:::Total:::Mean)	0	2.302585093	log(p/mL)	2.302585093	1	0	0	0	.	0	0	.	0	0	0	.	.	.	QP17C19-101-R202	1	OZ439+Piperaquine	.	.	2	200	320	1	1	29	180	77.5	-191.23	-191.23	-321.63	0
806	.	QP17C19-R202	58	QP17C19	2	200mgOZ439+320mgPiperaquine	11	-98.2	93.03	-96	-98.2	HOURS	1	log(Parasitemia:::Total:::Mean)	4.020957266	4.020957266	log(p/mL)	2.302585093	0	0	0	0	.	0	0	.	0	0	0	.	.	.	QP17C19-101-R202	1	OZ439+Piperaquine	.	.	2	200	320	1	1	29	180	77.5	-98.2	-98.2	-228.6	0
807	.	QP17C19-R202	58	QP17C19	2	200mgOZ439+320mgPiperaquine	11	-74	117.23	-72	-74	HOURS	1	log(Parasitemia:::Total:::Mean)	6.236504505	6.236504505	log(p/mL)	2.302585093	0	0	0	0	.	0	0	.	0	0	0	.	.	.	QP17C19-101-R202	1	OZ439+Piperaquine	.	.	2	200	320	1	1	29	180	77.5	-74	-74	-204.4	0
808	.	QP17C19-R202	58	QP17C19	2	200mgOZ439+320mgPiperaquine	11	-60.97	130.26	-60	-60.97	HOURS	1	log(Parasitemia:::Total:::Mean)	7.000059044	7.000059044	log(p/mL)	2.302585093	0	0	0	0	.	0	0	.	0	0	0	.	.	.	QP17C19-101-R202	1	OZ439+Piperaquine	.	.	2	200	320	1	1	29	180	77.5	-60.97	-60.97	-191.37	0
809	.	QP17C19-R202	58	QP17C19	2	200mgOZ439+320mgPiperaquine	11	-50.15	141.08	-48	-50.15	HOURS	1	log(Parasitemia:::Total:::Mean)	5.908380902	5.908380902	log(p/mL)	2.302585093	0	0	0	0	.	0	0	.	0	0	0	.	.	.	QP17C19-101-R202	1	OZ439+Piperaquine	.	.	2	200	320	1	1	29	180	77.5	-50.15	-50.15	-180.55	0
810	.	QP17C19-R202	58	QP17C19	2	200mgOZ439+320mgPiperaquine	11	-37.82	153.41	-36	-37.82	HOURS	1	log(Parasitemia:::Total:::Mean)	8.114184035	8.114184035	log(p/mL)	2.302585093	0	0	0	0	.	0	0	.	0	0	0	.	.	.	QP17C19-101-R202	1	OZ439+Piperaquine	.	.	2	200	320	1	1	29	180	77.5	-37.82	-37.82	-168.22	0
811	.	QP17C19-R202	58	QP17C19	2	200mgOZ439+320mgPiperaquine	11	-25.9	165.33	-24	-25.9	HOURS	1	log(Parasitemia:::Total:::Mean)	9.792762656	9.792762656	log(p/mL)	2.302585093	0	0	0	0	.	0	0	.	0	0	0	.	.	.	QP17C19-101-R202	1	OZ439+Piperaquine	.	.	2	200	320	1	1	29	180	77.5	-25.9	-25.9	-156.3	0
812	.	QP17C19-R202	58	QP17C19	2	200mgOZ439+320mgPiperaquine	11	-14.05	177.18	-12	-14.05	HOURS	1	log(Parasitemia:::Total:::Mean)	8.78836447	8.78836447	log(p/mL)	2.302585093	0	0	0	0	.	0	0	.	0	0	0	.	.	.	QP17C19-101-R202	1	OZ439+Piperaquine	.	.	2	200	320	1	1	29	180	77.5	-14.05	-14.05	-144.45	0
813	.	QP17C19-R202	58	QP17C19	2	200mgOZ439+320mgPiperaquine	11	-0.43	190.8	0	-0.43	HOURS	1	log(Parasitemia:::Total:::Mean)	10.16782796	10.16782796	log(p/mL)	2.302585093	0	0	0	0	.	0	0	.	0	0	0	.	.	.	QP17C19-101-R202	1	OZ439+Piperaquine	.	.	2	200	320	1	1	29	180	77.5	-0.43	-0.43	-130.83	0
816	.	QP17C19-R202	58	QP17C19	2	200mgOZ439+320mgPiperaquine	11	0	191.23	0	0	HOURS	.	OZ439:::Dose	200	0	mg	.	0	1	1	200	1	0	0	ORAL	0	0	200	.	.	.	QP17C19-101-R202	1	OZ439+Piperaquine	.	.	2	200	320	1	1	29	180	77.5	0	0	-130.4	200
817	.	QP17C19-R202	58	QP17C19	2	200mgOZ439+320mgPiperaquine	11	0	191.23	0	0	HOURS	.	Piperaquine:::Dose	320	0	mg	.	0	1	1	320	2	0	0	ORAL	0	0	320	.	.	.	QP17C19-101-R202	1	OZ439+Piperaquine	.	.	2	200	320	1	1	29	180	77.5	0	0	-130.4	200
822	.	QP17C19-R202	58	QP17C19	2	200mgOZ439+320mgPiperaquine	11	2	193.23	2	2	HOURS	1	log(Parasitemia:::Total:::Mean)	10.38701013	10.38701013	log(p/mL)	2.302585093	0	0	0	0	.	0	0	.	0	0	320	.	.	.	QP17C19-101-R202	1	OZ439+Piperaquine	.	.	2	200	320	1	1	29	180	77.5	2	2	-128.4	200
827	.	QP17C19-R202	58	QP17C19	2	200mgOZ439+320mgPiperaquine	11	4	195.23	4	4	HOURS	1	log(Parasitemia:::Total:::Mean)	10.71290623	10.71290623	log(p/mL)	2.302585093	0	0	0	0	.	0	0	.	0	0	320	.	.	.	QP17C19-101-R202	1	OZ439+Piperaquine	.	.	2	200	320	1	1	29	180	77.5	4	4	-126.4	200
834	.	QP17C19-R202	58	QP17C19	2	200mgOZ439+320mgPiperaquine	11	8	199.23	8	8	HOURS	1	log(Parasitemia:::Total:::Mean)	10.64167592	10.64167592	log(p/mL)	2.302585093	0	0	0	0	.	0	0	.	0	0	320	.	.	.	QP17C19-101-R202	1	OZ439+Piperaquine	.	.	2	200	320	1	1	29	180	77.5	8	8	-122.4	200
837	.	QP17C19-R202	58	QP17C19	2	200mgOZ439+320mgPiperaquine	11	12.05	203.28	12	12.05	HOURS	1	log(Parasitemia:::Total:::Mean)	10.91846967	10.91846967	log(p/mL)	2.302585093	0	0	0	0	.	0	0	.	0	0	320	.	.	.	QP17C19-101-R202	1	OZ439+Piperaquine	.	.	2	200	320	1	1	29	180	77.5	12.05	12.05	-118.35	200
840	.	QP17C19-R202	58	QP17C19	2	200mgOZ439+320mgPiperaquine	11	16.03	207.26	16	16.03	HOURS	1	log(Parasitemia:::Total:::Mean)	10.01541998	10.01541998	log(p/mL)	2.302585093	0	0	0	0	.	0	0	.	0	0	320	.	.	.	QP17C19-101-R202	1	OZ439+Piperaquine	.	.	2	200	320	1	1	29	180	77.5	16.03	16.03	-114.37	200
843	.	QP17C19-R202	58	QP17C19	2	200mgOZ439+320mgPiperaquine	11	20.03	211.26	20	20.03	HOURS	1	log(Parasitemia:::Total:::Mean)	9.062145285	9.062145285	log(p/mL)	2.302585093	0	0	0	0	.	0	0	.	0	0	320	.	.	.	QP17C19-101-R202	1	OZ439+Piperaquine	.	.	2	200	320	1	1	29	180	77.5	20.03	20.03	-110.37	200
844	.	QP17C19-R202	58	QP17C19	2	200mgOZ439+320mgPiperaquine	11	24	215.23	24	24	HOURS	1	log(Parasitemia:::Total:::Mean)	8.2708984	8.2708984	log(p/mL)	2.302585093	0	0	0	0	.	0	0	.	0	0	320	.	.	.	QP17C19-101-R202	1	OZ439+Piperaquine	.	.	2	200	320	1	1	29	180	77.5	24	24	-106.4	200
847	.	QP17C19-R202	58	QP17C19	2	200mgOZ439+320mgPiperaquine	11	30.08	221.31	30	30.08	HOURS	1	log(Parasitemia:::Total:::Mean)	7.247427476	7.247427476	log(p/mL)	2.302585093	0	0	0	0	.	0	0	.	0	0	320	.	.	.	QP17C19-101-R202	1	OZ439+Piperaquine	.	.	2	200	320	1	1	29	180	77.5	30.08	30.08	-100.32	200
848	.	QP17C19-R202	58	QP17C19	2	200mgOZ439+320mgPiperaquine	11	36.08	227.31	36	36.08	HOURS	1	log(Parasitemia:::Total:::Mean)	6.765705251	6.765705251	log(p/mL)	2.302585093	0	0	0	0	.	0	0	.	0	0	320	.	.	.	QP17C19-101-R202	1	OZ439+Piperaquine	.	.	2	200	320	1	1	29	180	77.5	36.08	36.08	-94.32	200
849	.	QP17C19-R202	58	QP17C19	2	200mgOZ439+320mgPiperaquine	11	42.05	233.28	42	42.05	HOURS	1	log(Parasitemia:::Total:::Mean)	5.3028458	5.3028458	log(p/mL)	2.302585093	0	0	0	0	.	0	0	.	0	0	320	.	.	.	QP17C19-101-R202	1	OZ439+Piperaquine	.	.	2	200	320	1	1	29	180	77.5	42.05	42.05	-88.35	200
850	.	QP17C19-R202	58	QP17C19	2	200mgOZ439+320mgPiperaquine	11	48.07	239.3	48	48.07	HOURS	1	log(Parasitemia:::Total:::Mean)	4.774511353	4.774511353	log(p/mL)	2.302585093	0	0	0	0	.	0	0	.	0	0	320	.	.	.	QP17C19-101-R202	1	OZ439+Piperaquine	.	.	2	200	320	1	1	29	180	77.5	48.07	48.07	-82.33	200
853	.	QP17C19-R202	58	QP17C19	2	200mgOZ439+320mgPiperaquine	11	60	251.23	60	60	HOURS	1	log(Parasitemia:::Total:::Mean)	3.056506126	3.056506126	log(p/mL)	2.302585093	0	0	0	0	.	0	0	.	0	0	320	.	.	.	QP17C19-101-R202	1	OZ439+Piperaquine	.	.	2	200	320	1	1	29	180	77.5	60	60	-70.4	200
854	.	QP17C19-R202	58	QP17C19	2	200mgOZ439+320mgPiperaquine	11	72.02	263.25	72	72.02	HOURS	1	log(Parasitemia:::Total:::Mean)	4.369999752	4.369999752	log(p/mL)	2.302585093	0	0	0	0	.	0	0	.	0	0	320	.	.	.	QP17C19-101-R202	1	OZ439+Piperaquine	.	.	2	200	320	1	1	29	180	77.5	72.02	72.02	-58.38	200
857	.	QP17C19-R202	58	QP17C19	2	200mgOZ439+320mgPiperaquine	11	82.78	274.01	84	82.78	HOURS	1	log(Parasitemia:::Total:::Mean)	4.919489512	4.919489512	log(p/mL)	2.302585093	0	0	0	0	.	0	0	.	0	0	320	.	.	.	QP17C19-101-R202	1	OZ439+Piperaquine	.	.	2	200	320	1	1	29	180	77.5	82.78	82.78	-47.62	200
858	.	QP17C19-R202	58	QP17C19	2	200mgOZ439+320mgPiperaquine	11	94.17	285.4	96	94.17	HOURS	1	log(Parasitemia:::Total:::Mean)	3.690407198	3.690407198	log(p/mL)	2.302585093	0	0	0	0	.	0	0	.	0	0	320	.	.	.	QP17C19-101-R202	1	OZ439+Piperaquine	.	.	2	200	320	1	1	29	180	77.5	94.17	94.17	-36.23	200
861	.	QP17C19-R202	58	QP17C19	2	200mgOZ439+320mgPiperaquine	11	105.93	297.16	108	105.93	HOURS	1	log(Parasitemia:::Total:::Mean)	5.886215467	5.886215467	log(p/mL)	2.302585093	0	0	0	0	.	0	0	.	0	0	320	.	.	.	QP17C19-101-R202	1	OZ439+Piperaquine	.	.	2	200	320	1	1	29	180	77.5	105.93	105.93	-24.47	200
862	.	QP17C19-R202	58	QP17C19	2	200mgOZ439+320mgPiperaquine	11	118.1	309.33	120	118.1	HOURS	1	log(Parasitemia:::Total:::Mean)	6.361379183	6.361379183	log(p/mL)	2.302585093	0	0	0	0	.	0	0	.	0	0	320	.	.	.	QP17C19-101-R202	1	OZ439+Piperaquine	.	.	2	200	320	1	1	29	180	77.5	118.1	118.1	-12.3	200
863	.	QP17C19-R202	58	QP17C19	2	200mgOZ439+320mgPiperaquine	11	129.98	321.21	132	129.98	HOURS	1	log(Parasitemia:::Total:::Mean)	5.538223132	5.538223132	log(p/mL)	2.302585093	0	0	0	0	.	0	0	.	0	0	320	.	.	.	QP17C19-101-R202	1	OZ439+Piperaquine	.	.	2	200	320	1	1	29	180	77.5	129.98	129.98	-0.42	200
891	.	QP17C19-R203	59	QP17C19	2	200mgOZ439+320mgPiperaquine	11	-191.25	0	-192	-191.25	HOURS	1	log(Parasitemia:::Total:::Mean)	0	2.302585093	log(p/mL)	2.302585093	1	0	0	0	.	0	0	.	0	0	0	.	.	.	QP17C19-101-R203	1	OZ439+Piperaquine	.	.	2	200	320	1	1	23	178	77.4	-191.25	-191.25	-298.45	0
892	.	QP17C19-R203	59	QP17C19	2	200mgOZ439+320mgPiperaquine	11	-98.15	93.1	-96	-98.15	HOURS	1	log(Parasitemia:::Total:::Mean)	3.974569912	3.974569912	log(p/mL)	2.302585093	0	0	0	0	.	0	0	.	0	0	0	.	.	.	QP17C19-101-R203	1	OZ439+Piperaquine	.	.	2	200	320	1	1	23	178	77.4	-98.15	-98.15	-205.35	0
893	.	QP17C19-R203	59	QP17C19	2	200mgOZ439+320mgPiperaquine	11	-73.62	117.63	-72	-73.62	HOURS	1	log(Parasitemia:::Total:::Mean)	7.146445545	7.146445545	log(p/mL)	2.302585093	0	0	0	0	.	0	0	.	0	0	0	.	.	.	QP17C19-101-R203	1	OZ439+Piperaquine	.	.	2	200	320	1	1	23	178	77.4	-73.62	-73.62	-180.82	0
894	.	QP17C19-R203	59	QP17C19	2	200mgOZ439+320mgPiperaquine	11	-62	129.25	-60	-62	HOURS	1	log(Parasitemia:::Total:::Mean)	7.733033204	7.733033204	log(p/mL)	2.302585093	0	0	0	0	.	0	0	.	0	0	0	.	.	.	QP17C19-101-R203	1	OZ439+Piperaquine	.	.	2	200	320	1	1	23	178	77.4	-62	-62	-169.2	0
895	.	QP17C19-R203	59	QP17C19	2	200mgOZ439+320mgPiperaquine	11	-50.25	141	-48	-50.25	HOURS	1	log(Parasitemia:::Total:::Mean)	5.587129956	5.587129956	log(p/mL)	2.302585093	0	0	0	0	.	0	0	.	0	0	0	.	.	.	QP17C19-101-R203	1	OZ439+Piperaquine	.	.	2	200	320	1	1	23	178	77.4	-50.25	-50.25	-157.45	0
896	.	QP17C19-R203	59	QP17C19	2	200mgOZ439+320mgPiperaquine	11	-38.17	153.08	-36	-38.17	HOURS	1	log(Parasitemia:::Total:::Mean)	8.682925772	8.682925772	log(p/mL)	2.302585093	0	0	0	0	.	0	0	.	0	0	0	.	.	.	QP17C19-101-R203	1	OZ439+Piperaquine	.	.	2	200	320	1	1	23	178	77.4	-38.17	-38.17	-145.37	0
897	.	QP17C19-R203	59	QP17C19	2	200mgOZ439+320mgPiperaquine	11	-25.85	165.4	-24	-25.85	HOURS	1	log(Parasitemia:::Total:::Mean)	10.48121324	10.48121324	log(p/mL)	2.302585093	0	0	0	0	.	0	0	.	0	0	0	.	.	.	QP17C19-101-R203	1	OZ439+Piperaquine	.	.	2	200	320	1	1	23	178	77.4	-25.85	-25.85	-133.05	0
898	.	QP17C19-R203	59	QP17C19	2	200mgOZ439+320mgPiperaquine	11	-14.18	177.07	-12	-14.18	HOURS	1	log(Parasitemia:::Total:::Mean)	9.466569228	9.466569228	log(p/mL)	2.302585093	0	0	0	0	.	0	0	.	0	0	0	.	.	.	QP17C19-101-R203	1	OZ439+Piperaquine	.	.	2	200	320	1	1	23	178	77.4	-14.18	-14.18	-121.38	0
899	.	QP17C19-R203	59	QP17C19	2	200mgOZ439+320mgPiperaquine	11	-0.42	190.83	0	-0.42	HOURS	1	log(Parasitemia:::Total:::Mean)	11.33245454	11.33245454	log(p/mL)	2.302585093	0	0	0	0	.	0	0	.	0	0	0	.	.	.	QP17C19-101-R203	1	OZ439+Piperaquine	.	.	2	200	320	1	1	23	178	77.4	-0.42	-0.42	-107.62	0
902	.	QP17C19-R203	59	QP17C19	2	200mgOZ439+320mgPiperaquine	11	0	191.25	0	0	HOURS	.	OZ439:::Dose	200	0	mg	.	0	1	1	200	1	0	0	ORAL	0	0	200	.	.	.	QP17C19-101-R203	1	OZ439+Piperaquine	.	.	2	200	320	1	1	23	178	77.4	0	0	-107.2	200
903	.	QP17C19-R203	59	QP17C19	2	200mgOZ439+320mgPiperaquine	11	0	191.25	0	0	HOURS	.	Piperaquine:::Dose	320	0	mg	.	0	1	1	320	2	0	0	ORAL	0	0	320	.	.	.	QP17C19-101-R203	1	OZ439+Piperaquine	.	.	2	200	320	1	1	23	178	77.4	0	0	-107.2	200
908	.	QP17C19-R203	59	QP17C19	2	200mgOZ439+320mgPiperaquine	11	2	193.25	2	2	HOURS	1	log(Parasitemia:::Total:::Mean)	11.6862792	11.6862792	log(p/mL)	2.302585093	0	0	0	0	.	0	0	.	0	0	320	.	.	.	QP17C19-101-R203	1	OZ439+Piperaquine	.	.	2	200	320	1	1	23	178	77.4	2	2	-105.2	200
913	.	QP17C19-R203	59	QP17C19	2	200mgOZ439+320mgPiperaquine	11	4	195.25	4	4	HOURS	1	log(Parasitemia:::Total:::Mean)	11.79659098	11.79659098	log(p/mL)	2.302585093	0	0	0	0	.	0	0	.	0	0	320	.	.	.	QP17C19-101-R203	1	OZ439+Piperaquine	.	.	2	200	320	1	1	23	178	77.4	4	4	-103.2	200
920	.	QP17C19-R203	59	QP17C19	2	200mgOZ439+320mgPiperaquine	11	8	199.25	8	8	HOURS	1	log(Parasitemia:::Total:::Mean)	12.1323434	12.1323434	log(p/mL)	2.302585093	0	0	0	0	.	0	0	.	0	0	320	.	.	.	QP17C19-101-R203	1	OZ439+Piperaquine	.	.	2	200	320	1	1	23	178	77.4	8	8	-99.2	200
923	.	QP17C19-R203	59	QP17C19	2	200mgOZ439+320mgPiperaquine	11	12.15	203.4	12	12.15	HOURS	1	log(Parasitemia:::Total:::Mean)	11.82287069	11.82287069	log(p/mL)	2.302585093	0	0	0	0	.	0	0	.	0	0	320	.	.	.	QP17C19-101-R203	1	OZ439+Piperaquine	.	.	2	200	320	1	1	23	178	77.4	12.15	12.15	-95.05	200
926	.	QP17C19-R203	59	QP17C19	2	200mgOZ439+320mgPiperaquine	11	16.07	207.32	16	16.07	HOURS	1	log(Parasitemia:::Total:::Mean)	11.75450017	11.75450017	log(p/mL)	2.302585093	0	0	0	0	.	0	0	.	0	0	320	.	.	.	QP17C19-101-R203	1	OZ439+Piperaquine	.	.	2	200	320	1	1	23	178	77.4	16.07	16.07	-91.13	200
929	.	QP17C19-R203	59	QP17C19	2	200mgOZ439+320mgPiperaquine	11	20.03	211.28	20	20.03	HOURS	1	log(Parasitemia:::Total:::Mean)	11.46852021	11.46852021	log(p/mL)	2.302585093	0	0	0	0	.	0	0	.	0	0	320	.	.	.	QP17C19-101-R203	1	OZ439+Piperaquine	.	.	2	200	320	1	1	23	178	77.4	20.03	20.03	-87.17	200
930	.	QP17C19-R203	59	QP17C19	2	200mgOZ439+320mgPiperaquine	11	24	215.25	24	24	HOURS	1	log(Parasitemia:::Total:::Mean)	10.99203307	10.99203307	log(p/mL)	2.302585093	0	0	0	0	.	0	0	.	0	0	320	.	.	.	QP17C19-101-R203	1	OZ439+Piperaquine	.	.	2	200	320	1	1	23	178	77.4	24	24	-83.2	200
933	.	QP17C19-R203	59	QP17C19	2	200mgOZ439+320mgPiperaquine	11	30	221.25	30	30	HOURS	1	log(Parasitemia:::Total:::Mean)	10.53633669	10.53633669	log(p/mL)	2.302585093	0	0	0	0	.	0	0	.	0	0	320	.	.	.	QP17C19-101-R203	1	OZ439+Piperaquine	.	.	2	200	320	1	1	23	178	77.4	30	30	-77.2	200
934	.	QP17C19-R203	59	QP17C19	2	200mgOZ439+320mgPiperaquine	11	36.02	227.27	36	36.02	HOURS	1	log(Parasitemia:::Total:::Mean)	9.911972419	9.911972419	log(p/mL)	2.302585093	0	0	0	0	.	0	0	.	0	0	320	.	.	.	QP17C19-101-R203	1	OZ439+Piperaquine	.	.	2	200	320	1	1	23	178	77.4	36.02	36.02	-71.18	200
935	.	QP17C19-R203	59	QP17C19	2	200mgOZ439+320mgPiperaquine	11	42.08	233.33	42	42.08	HOURS	1	log(Parasitemia:::Total:::Mean)	8.53708077	8.53708077	log(p/mL)	2.302585093	0	0	0	0	.	0	0	.	0	0	320	.	.	.	QP17C19-101-R203	1	OZ439+Piperaquine	.	.	2	200	320	1	1	23	178	77.4	42.08	42.08	-65.12	200
936	.	QP17C19-R203	59	QP17C19	2	200mgOZ439+320mgPiperaquine	11	48.05	239.3	48	48.05	HOURS	1	log(Parasitemia:::Total:::Mean)	7.912425	7.912425	log(p/mL)	2.302585093	0	0	0	0	.	0	0	.	0	0	320	.	.	.	QP17C19-101-R203	1	OZ439+Piperaquine	.	.	2	200	320	1	1	23	178	77.4	48.05	48.05	-59.15	200
939	.	QP17C19-R203	59	QP17C19	2	200mgOZ439+320mgPiperaquine	11	60	251.25	60	60	HOURS	1	log(Parasitemia:::Total:::Mean)	7.757223983	7.757223983	log(p/mL)	2.302585093	0	0	0	0	.	0	0	.	0	0	320	.	.	.	QP17C19-101-R203	1	OZ439+Piperaquine	.	.	2	200	320	1	1	23	178	77.4	60	60	-47.2	200
940	.	QP17C19-R203	59	QP17C19	2	200mgOZ439+320mgPiperaquine	11	72	263.25	72	72	HOURS	1	log(Parasitemia:::Total:::Mean)	7.937711304	7.937711304	log(p/mL)	2.302585093	0	0	0	0	.	0	0	.	0	0	320	.	.	.	QP17C19-101-R203	1	OZ439+Piperaquine	.	.	2	200	320	1	1	23	178	77.4	72	72	-35.2	200
943	.	QP17C19-R203	59	QP17C19	2	200mgOZ439+320mgPiperaquine	11	81.93	273.18	84	81.93	HOURS	1	log(Parasitemia:::Total:::Mean)	7.707686953	7.707686953	log(p/mL)	2.302585093	0	0	0	0	.	0	0	.	0	0	320	.	.	.	QP17C19-101-R203	1	OZ439+Piperaquine	.	.	2	200	320	1	1	23	178	77.4	81.93	81.93	-25.27	200
944	.	QP17C19-R203	59	QP17C19	2	200mgOZ439+320mgPiperaquine	11	93.8	285.05	96	93.8	HOURS	1	log(Parasitemia:::Total:::Mean)	7.143131745	7.143131745	log(p/mL)	2.302585093	0	0	0	0	.	0	0	.	0	0	320	.	.	.	QP17C19-101-R203	1	OZ439+Piperaquine	.	.	2	200	320	1	1	23	178	77.4	93.8	93.8	-13.4	200
947	.	QP17C19-R203	59	QP17C19	2	200mgOZ439+320mgPiperaquine	11	107.07	298.32	108	107.07	HOURS	1	log(Parasitemia:::Total:::Mean)	9.216891442	9.216891442	log(p/mL)	2.302585093	0	0	0	0	.	0	0	.	0	0	320	.	.	.	QP17C19-101-R203	1	OZ439+Piperaquine	.	.	2	200	320	1	1	23	178	77.4	107.07	107.07	-0.13	200
969	.	QP17C19-R204	60	QP17C19	2	200mgOZ439+320mgPiperaquine	11	-190.38	0	-192	-190.38	HOURS	1	log(Parasitemia:::Total:::Mean)	0	2.302585093	log(p/mL)	2.302585093	1	0	0	0	.	0	0	.	0	0	0	.	.	.	QP17C19-101-R204	1	OZ439+Piperaquine	.	.	1	200	320	1	1	22	177	82.2	-190.38	-190.38	-321.06	0
970	.	QP17C19-R204	60	QP17C19	2	200mgOZ439+320mgPiperaquine	11	-97	93.38	-96	-97	HOURS	1	log(Parasitemia:::Total:::Mean)	2.003755725	2.302585093	log(p/mL)	2.302585093	1	0	0	0	.	0	0	.	0	0	0	.	.	.	QP17C19-101-R204	1	OZ439+Piperaquine	.	.	1	200	320	1	1	22	177	82.2	-97	-97	-227.68	0
971	.	QP17C19-R204	60	QP17C19	2	200mgOZ439+320mgPiperaquine	11	-72.27	118.11	-72	-72.27	HOURS	1	log(Parasitemia:::Total:::Mean)	5.528806686	5.528806686	log(p/mL)	2.302585093	0	0	0	0	.	0	0	.	0	0	0	.	.	.	QP17C19-101-R204	1	OZ439+Piperaquine	.	.	1	200	320	1	1	22	177	82.2	-72.27	-72.27	-202.95	0
972	.	QP17C19-R204	60	QP17C19	2	200mgOZ439+320mgPiperaquine	11	-61.5	128.88	-60	-61.5	HOURS	1	log(Parasitemia:::Total:::Mean)	6.305945028	6.305945028	log(p/mL)	2.302585093	0	0	0	0	.	0	0	.	0	0	0	.	.	.	QP17C19-101-R204	1	OZ439+Piperaquine	.	.	1	200	320	1	1	22	177	82.2	-61.5	-61.5	-192.18	0
973	.	QP17C19-R204	60	QP17C19	2	200mgOZ439+320mgPiperaquine	11	-48.37	142.01	-48	-48.37	HOURS	1	log(Parasitemia:::Total:::Mean)	3.976720343	3.976720343	log(p/mL)	2.302585093	0	0	0	0	.	0	0	.	0	0	0	.	.	.	QP17C19-101-R204	1	OZ439+Piperaquine	.	.	1	200	320	1	1	22	177	82.2	-48.37	-48.37	-179.05	0
974	.	QP17C19-R204	60	QP17C19	2	200mgOZ439+320mgPiperaquine	11	-37.57	152.81	-36	-37.57	HOURS	1	log(Parasitemia:::Total:::Mean)	7.015963534	7.015963534	log(p/mL)	2.302585093	0	0	0	0	.	0	0	.	0	0	0	.	.	.	QP17C19-101-R204	1	OZ439+Piperaquine	.	.	1	200	320	1	1	22	177	82.2	-37.57	-37.57	-168.25	0
975	.	QP17C19-R204	60	QP17C19	2	200mgOZ439+320mgPiperaquine	11	-25.28	165.1	-24	-25.28	HOURS	1	log(Parasitemia:::Total:::Mean)	8.502287215	8.502287215	log(p/mL)	2.302585093	0	0	0	0	.	0	0	.	0	0	0	.	.	.	QP17C19-101-R204	1	OZ439+Piperaquine	.	.	1	200	320	1	1	22	177	82.2	-25.28	-25.28	-155.96	0
976	.	QP17C19-R204	60	QP17C19	2	200mgOZ439+320mgPiperaquine	11	-14.05	176.33	-12	-14.05	HOURS	1	log(Parasitemia:::Total:::Mean)	7.646134991	7.646134991	log(p/mL)	2.302585093	0	0	0	0	.	0	0	.	0	0	0	.	.	.	QP17C19-101-R204	1	OZ439+Piperaquine	.	.	1	200	320	1	1	22	177	82.2	-14.05	-14.05	-144.73	0
977	.	QP17C19-R204	60	QP17C19	2	200mgOZ439+320mgPiperaquine	11	-0.28	190.1	0	-0.28	HOURS	1	log(Parasitemia:::Total:::Mean)	8.481358226	8.481358226	log(p/mL)	2.302585093	0	0	0	0	.	0	0	.	0	0	0	.	.	.	QP17C19-101-R204	1	OZ439+Piperaquine	.	.	1	200	320	1	1	22	177	82.2	-0.28	-0.28	-130.96	0
980	.	QP17C19-R204	60	QP17C19	2	200mgOZ439+320mgPiperaquine	11	0	190.38	0	0	HOURS	.	OZ439:::Dose	200	0	mg	.	0	1	1	200	1	0	0	ORAL	0	0	200	.	.	.	QP17C19-101-R204	1	OZ439+Piperaquine	.	.	1	200	320	1	1	22	177	82.2	0	0	-130.68	200
981	.	QP17C19-R204	60	QP17C19	2	200mgOZ439+320mgPiperaquine	11	0	190.38	0	0	HOURS	.	Piperaquine:::Dose	320	0	mg	.	0	1	1	320	2	0	0	ORAL	0	0	320	.	.	.	QP17C19-101-R204	1	OZ439+Piperaquine	.	.	1	200	320	1	1	22	177	82.2	0	0	-130.68	200
986	.	QP17C19-R204	60	QP17C19	2	200mgOZ439+320mgPiperaquine	11	2	192.38	2	2	HOURS	1	log(Parasitemia:::Total:::Mean)	8.551562738	8.551562738	log(p/mL)	2.302585093	0	0	0	0	.	0	0	.	0	0	320	.	.	.	QP17C19-101-R204	1	OZ439+Piperaquine	.	.	1	200	320	1	1	22	177	82.2	2	2	-128.68	200
991	.	QP17C19-R204	60	QP17C19	2	200mgOZ439+320mgPiperaquine	11	4	194.38	4	4	HOURS	1	log(Parasitemia:::Total:::Mean)	9.12369538	9.12369538	log(p/mL)	2.302585093	0	0	0	0	.	0	0	.	0	0	320	.	.	.	QP17C19-101-R204	1	OZ439+Piperaquine	.	.	1	200	320	1	1	22	177	82.2	4	4	-126.68	200
998	.	QP17C19-R204	60	QP17C19	2	200mgOZ439+320mgPiperaquine	11	8.1	198.48	8	8.1	HOURS	1	log(Parasitemia:::Total:::Mean)	9.15679298	9.15679298	log(p/mL)	2.302585093	0	0	0	0	.	0	0	.	0	0	320	.	.	.	QP17C19-101-R204	1	OZ439+Piperaquine	.	.	1	200	320	1	1	22	177	82.2	8.1	8.1	-122.58	200
1001	.	QP17C19-R204	60	QP17C19	2	200mgOZ439+320mgPiperaquine	11	12.07	202.45	12	12.07	HOURS	1	log(Parasitemia:::Total:::Mean)	8.999137181	8.999137181	log(p/mL)	2.302585093	0	0	0	0	.	0	0	.	0	0	320	.	.	.	QP17C19-101-R204	1	OZ439+Piperaquine	.	.	1	200	320	1	1	22	177	82.2	12.07	12.07	-118.61	200
1004	.	QP17C19-R204	60	QP17C19	2	200mgOZ439+320mgPiperaquine	11	16.02	206.4	16	16.02	HOURS	1	log(Parasitemia:::Total:::Mean)	7.893105556	7.893105556	log(p/mL)	2.302585093	0	0	0	0	.	0	0	.	0	0	320	.	.	.	QP17C19-101-R204	1	OZ439+Piperaquine	.	.	1	200	320	1	1	22	177	82.2	16.02	16.02	-114.66	200
1007	.	QP17C19-R204	60	QP17C19	2	200mgOZ439+320mgPiperaquine	11	20.02	210.4	20	20.02	HOURS	1	log(Parasitemia:::Total:::Mean)	7.602357819	7.602357819	log(p/mL)	2.302585093	0	0	0	0	.	0	0	.	0	0	320	.	.	.	QP17C19-101-R204	1	OZ439+Piperaquine	.	.	1	200	320	1	1	22	177	82.2	20.02	20.02	-110.66	200
1008	.	QP17C19-R204	60	QP17C19	2	200mgOZ439+320mgPiperaquine	11	24.02	214.4	24	24.02	HOURS	1	log(Parasitemia:::Total:::Mean)	7.519997586	7.519997586	log(p/mL)	2.302585093	0	0	0	0	.	0	0	.	0	0	320	.	.	.	QP17C19-101-R204	1	OZ439+Piperaquine	.	.	1	200	320	1	1	22	177	82.2	24.02	24.02	-106.66	200
1011	.	QP17C19-R204	60	QP17C19	2	200mgOZ439+320mgPiperaquine	11	30	220.38	30	30	HOURS	1	log(Parasitemia:::Total:::Mean)	7.214699681	7.214699681	log(p/mL)	2.302585093	0	0	0	0	.	0	0	.	0	0	320	.	.	.	QP17C19-101-R204	1	OZ439+Piperaquine	.	.	1	200	320	1	1	22	177	82.2	30	30	-100.68	200
1012	.	QP17C19-R204	60	QP17C19	2	200mgOZ439+320mgPiperaquine	11	36	226.38	36	36	HOURS	1	log(Parasitemia:::Total:::Mean)	6.649611473	6.649611473	log(p/mL)	2.302585093	0	0	0	0	.	0	0	.	0	0	320	.	.	.	QP17C19-101-R204	1	OZ439+Piperaquine	.	.	1	200	320	1	1	22	177	82.2	36	36	-94.68	200
1013	.	QP17C19-R204	60	QP17C19	2	200mgOZ439+320mgPiperaquine	11	42	232.38	42	42	HOURS	1	log(Parasitemia:::Total:::Mean)	5.442244081	5.442244081	log(p/mL)	2.302585093	0	0	0	0	.	0	0	.	0	0	320	.	.	.	QP17C19-101-R204	1	OZ439+Piperaquine	.	.	1	200	320	1	1	22	177	82.2	42	42	-88.68	200
1014	.	QP17C19-R204	60	QP17C19	2	200mgOZ439+320mgPiperaquine	11	48.03	238.41	48	48.03	HOURS	1	log(Parasitemia:::Total:::Mean)	4.301445571	4.301445571	log(p/mL)	2.302585093	0	0	0	0	.	0	0	.	0	0	320	.	.	.	QP17C19-101-R204	1	OZ439+Piperaquine	.	.	1	200	320	1	1	22	177	82.2	48.03	48.03	-82.65	200
1017	.	QP17C19-R204	60	QP17C19	2	200mgOZ439+320mgPiperaquine	11	60	250.38	60	60	HOURS	1	log(Parasitemia:::Total:::Mean)	5.235499929	5.235499929	log(p/mL)	2.302585093	0	0	0	0	.	0	0	.	0	0	320	.	.	.	QP17C19-101-R204	1	OZ439+Piperaquine	.	.	1	200	320	1	1	22	177	82.2	60	60	-70.68	200
1018	.	QP17C19-R204	60	QP17C19	2	200mgOZ439+320mgPiperaquine	11	72	262.38	72	72	HOURS	1	log(Parasitemia:::Total:::Mean)	6.352112012	6.352112012	log(p/mL)	2.302585093	0	0	0	0	.	0	0	.	0	0	320	.	.	.	QP17C19-101-R204	1	OZ439+Piperaquine	.	.	1	200	320	1	1	22	177	82.2	72	72	-58.68	200
1021	.	QP17C19-R204	60	QP17C19	2	200mgOZ439+320mgPiperaquine	11	81.87	272.25	84	81.87	HOURS	1	log(Parasitemia:::Total:::Mean)	6.278518679	6.278518679	log(p/mL)	2.302585093	0	0	0	0	.	0	0	.	0	0	320	.	.	.	QP17C19-101-R204	1	OZ439+Piperaquine	.	.	1	200	320	1	1	22	177	82.2	81.87	81.87	-48.81	200
1022	.	QP17C19-R204	60	QP17C19	2	200mgOZ439+320mgPiperaquine	11	95.32	285.7	96	95.32	HOURS	1	log(Parasitemia:::Total:::Mean)	5.329911547	5.329911547	log(p/mL)	2.302585093	0	0	0	0	.	0	0	.	0	0	320	.	.	.	QP17C19-101-R204	1	OZ439+Piperaquine	.	.	1	200	320	1	1	22	177	82.2	95.32	95.32	-35.36	200
1025	.	QP17C19-R204	60	QP17C19	2	200mgOZ439+320mgPiperaquine	11	106	296.38	108	106	HOURS	1	log(Parasitemia:::Total:::Mean)	7.961424125	7.961424125	log(p/mL)	2.302585093	0	0	0	0	.	0	0	.	0	0	320	.	.	.	QP17C19-101-R204	1	OZ439+Piperaquine	.	.	1	200	320	1	1	22	177	82.2	106	106	-24.68	200
1026	.	QP17C19-R204	60	QP17C19	2	200mgOZ439+320mgPiperaquine	11	119.23	309.61	120	119.23	HOURS	1	log(Parasitemia:::Total:::Mean)	8.570600651	8.570600651	log(p/mL)	2.302585093	0	0	0	0	.	0	0	.	0	0	320	.	.	.	QP17C19-101-R204	1	OZ439+Piperaquine	.	.	1	200	320	1	1	22	177	82.2	119.23	119.23	-11.45	200
1027	.	QP17C19-R204	60	QP17C19	2	200mgOZ439+320mgPiperaquine	11	130.58	320.96	132	130.58	HOURS	1	log(Parasitemia:::Total:::Mean)	7.331637281	7.331637281	log(p/mL)	2.302585093	0	0	0	0	.	0	0	.	0	0	320	.	.	.	QP17C19-101-R204	1	OZ439+Piperaquine	.	.	1	200	320	1	1	22	177	82.2	130.58	130.58	-0.1	200
1054	.	QP17C19-R205	61	QP17C19	2	800mgOZ439+960mgPiperaquine	10	-190.83	0	-192	-190.83	HOURS	1	log(Parasitemia:::Total:::Mean)	0	2.302585093	log(p/mL)	2.302585093	1	0	0	0	.	0	0	.	0	0	0	.	.	.	QP17C19-101-R205	1	OZ439+Piperaquine	.	.	2	800	960	1	1	23	189	75.4	-190.83	-190.83	-1007.11	0
1055	.	QP17C19-R205	61	QP17C19	2	800mgOZ439+960mgPiperaquine	10	-96.73	94.1	-96	-96.73	HOURS	1	log(Parasitemia:::Total:::Mean)	2.683567794	2.683567794	log(p/mL)	2.302585093	0	0	0	0	.	0	0	.	0	0	0	.	.	.	QP17C19-101-R205	1	OZ439+Piperaquine	.	.	2	800	960	1	1	23	189	75.4	-96.73	-96.73	-913.01	0
1056	.	QP17C19-R205	61	QP17C19	2	800mgOZ439+960mgPiperaquine	10	-74.35	116.48	-72	-74.35	HOURS	1	log(Parasitemia:::Total:::Mean)	5.858531257	5.858531257	log(p/mL)	2.302585093	0	0	0	0	.	0	0	.	0	0	0	.	.	.	QP17C19-101-R205	1	OZ439+Piperaquine	.	.	2	800	960	1	1	23	189	75.4	-74.35	-74.35	-890.63	0
1057	.	QP17C19-R205	61	QP17C19	2	800mgOZ439+960mgPiperaquine	10	-61.92	128.91	-60	-61.92	HOURS	1	log(Parasitemia:::Total:::Mean)	7.000775788	7.000775788	log(p/mL)	2.302585093	0	0	0	0	.	0	0	.	0	0	0	.	.	.	QP17C19-101-R205	1	OZ439+Piperaquine	.	.	2	800	960	1	1	23	189	75.4	-61.92	-61.92	-878.2	0
1058	.	QP17C19-R205	61	QP17C19	2	800mgOZ439+960mgPiperaquine	10	-49.02	141.81	-48	-49.02	HOURS	1	log(Parasitemia:::Total:::Mean)	5.15364954	5.15364954	log(p/mL)	2.302585093	0	0	0	0	.	0	0	.	0	0	0	.	.	.	QP17C19-101-R205	1	OZ439+Piperaquine	.	.	2	800	960	1	1	23	189	75.4	-49.02	-49.02	-865.3	0
1059	.	QP17C19-R205	61	QP17C19	2	800mgOZ439+960mgPiperaquine	10	-37.58	153.25	-36	-37.58	HOURS	1	log(Parasitemia:::Total:::Mean)	7.798959958	7.798959958	log(p/mL)	2.302585093	0	0	0	0	.	0	0	.	0	0	0	.	.	.	QP17C19-101-R205	1	OZ439+Piperaquine	.	.	2	800	960	1	1	23	189	75.4	-37.58	-37.58	-853.86	0
1060	.	QP17C19-R205	61	QP17C19	2	800mgOZ439+960mgPiperaquine	10	-25.2	165.63	-24	-25.2	HOURS	1	log(Parasitemia:::Total:::Mean)	9.462597421	9.462597421	log(p/mL)	2.302585093	0	0	0	0	.	0	0	.	0	0	0	.	.	.	QP17C19-101-R205	1	OZ439+Piperaquine	.	.	2	800	960	1	1	23	189	75.4	-25.2	-25.2	-841.48	0
1061	.	QP17C19-R205	61	QP17C19	2	800mgOZ439+960mgPiperaquine	10	-13.88	176.95	-12	-13.88	HOURS	1	log(Parasitemia:::Total:::Mean)	8.627303485	8.627303485	log(p/mL)	2.302585093	0	0	0	0	.	0	0	.	0	0	0	.	.	.	QP17C19-101-R205	1	OZ439+Piperaquine	.	.	2	800	960	1	1	23	189	75.4	-13.88	-13.88	-830.16	0
1062	.	QP17C19-R205	61	QP17C19	2	800mgOZ439+960mgPiperaquine	10	-0.3	190.53	0	-0.3	HOURS	1	log(Parasitemia:::Total:::Mean)	9.752710709	9.752710709	log(p/mL)	2.302585093	0	0	0	0	.	0	0	.	0	0	0	.	.	.	QP17C19-101-R205	1	OZ439+Piperaquine	.	.	2	800	960	1	1	23	189	75.4	-0.3	-0.3	-816.58	0
1065	.	QP17C19-R205	61	QP17C19	2	800mgOZ439+960mgPiperaquine	10	0	190.83	0	0	HOURS	.	OZ439:::Dose	800	0	mg	.	0	1	1	800	1	0	0	ORAL	0	0	800	.	.	.	QP17C19-101-R205	1	OZ439+Piperaquine	.	.	2	800	960	1	1	23	189	75.4	0	0	-816.28	800
1066	.	QP17C19-R205	61	QP17C19	2	800mgOZ439+960mgPiperaquine	10	0	190.83	0	0	HOURS	.	Piperaquine:::Dose	960	0	mg	.	0	1	1	960	2	0	0	ORAL	0	0	960	.	.	.	QP17C19-101-R205	1	OZ439+Piperaquine	.	.	2	800	960	1	1	23	189	75.4	0	0	-816.28	800
1071	.	QP17C19-R205	61	QP17C19	2	800mgOZ439+960mgPiperaquine	10	2	192.83	2	2	HOURS	1	log(Parasitemia:::Total:::Mean)	10.126785	10.126785	log(p/mL)	2.302585093	0	0	0	0	.	0	0	.	0	0	960	.	.	.	QP17C19-101-R205	1	OZ439+Piperaquine	.	.	2	800	960	1	1	23	189	75.4	2	2	-814.28	800
1076	.	QP17C19-R205	61	QP17C19	2	800mgOZ439+960mgPiperaquine	10	4	194.83	4	4	HOURS	1	log(Parasitemia:::Total:::Mean)	10.64038765	10.64038765	log(p/mL)	2.302585093	0	0	0	0	.	0	0	.	0	0	960	.	.	.	QP17C19-101-R205	1	OZ439+Piperaquine	.	.	2	800	960	1	1	23	189	75.4	4	4	-812.28	800
1083	.	QP17C19-R205	61	QP17C19	2	800mgOZ439+960mgPiperaquine	10	8	198.83	8	8	HOURS	1	log(Parasitemia:::Total:::Mean)	11.09541969	11.09541969	log(p/mL)	2.302585093	0	0	0	0	.	0	0	.	0	0	960	.	.	.	QP17C19-101-R205	1	OZ439+Piperaquine	.	.	2	800	960	1	1	23	189	75.4	8	8	-808.28	800
1086	.	QP17C19-R205	61	QP17C19	2	800mgOZ439+960mgPiperaquine	10	12.07	202.9	12	12.07	HOURS	1	log(Parasitemia:::Total:::Mean)	10.4774434	10.4774434	log(p/mL)	2.302585093	0	0	0	0	.	0	0	.	0	0	960	.	.	.	QP17C19-101-R205	1	OZ439+Piperaquine	.	.	2	800	960	1	1	23	189	75.4	12.07	12.07	-804.21	800
1089	.	QP17C19-R205	61	QP17C19	2	800mgOZ439+960mgPiperaquine	10	16	206.83	16	16	HOURS	1	log(Parasitemia:::Total:::Mean)	10.03258209	10.03258209	log(p/mL)	2.302585093	0	0	0	0	.	0	0	.	0	0	960	.	.	.	QP17C19-101-R205	1	OZ439+Piperaquine	.	.	2	800	960	1	1	23	189	75.4	16	16	-800.28	800
1092	.	QP17C19-R205	61	QP17C19	2	800mgOZ439+960mgPiperaquine	10	20	210.83	20	20	HOURS	1	log(Parasitemia:::Total:::Mean)	9.044533458	9.044533458	log(p/mL)	2.302585093	0	0	0	0	.	0	0	.	0	0	960	.	.	.	QP17C19-101-R205	1	OZ439+Piperaquine	.	.	2	800	960	1	1	23	189	75.4	20	20	-796.28	800
1093	.	QP17C19-R205	61	QP17C19	2	800mgOZ439+960mgPiperaquine	10	24	214.83	24	24	HOURS	1	log(Parasitemia:::Total:::Mean)	7.985066919	7.985066919	log(p/mL)	2.302585093	0	0	0	0	.	0	0	.	0	0	960	.	.	.	QP17C19-101-R205	1	OZ439+Piperaquine	.	.	2	800	960	1	1	23	189	75.4	24	24	-792.28	800
1096	.	QP17C19-R205	61	QP17C19	2	800mgOZ439+960mgPiperaquine	10	30	220.83	30	30	HOURS	1	log(Parasitemia:::Total:::Mean)	6.624677983	6.624677983	log(p/mL)	2.302585093	0	0	0	0	.	0	0	.	0	0	960	.	.	.	QP17C19-101-R205	1	OZ439+Piperaquine	.	.	2	800	960	1	1	23	189	75.4	30	30	-786.28	800
1097	.	QP17C19-R205	61	QP17C19	2	800mgOZ439+960mgPiperaquine	10	36	226.83	36	36	HOURS	1	log(Parasitemia:::Total:::Mean)	5.701300765	5.701300765	log(p/mL)	2.302585093	0	0	0	0	.	0	0	.	0	0	960	.	.	.	QP17C19-101-R205	1	OZ439+Piperaquine	.	.	2	800	960	1	1	23	189	75.4	36	36	-780.28	800
1098	.	QP17C19-R205	61	QP17C19	2	800mgOZ439+960mgPiperaquine	10	42	232.83	42	42	HOURS	1	log(Parasitemia:::Total:::Mean)	4.22515036	4.22515036	log(p/mL)	2.302585093	0	0	0	0	.	0	0	.	0	0	960	.	.	.	QP17C19-101-R205	1	OZ439+Piperaquine	.	.	2	800	960	1	1	23	189	75.4	42	42	-774.28	800
1099	.	QP17C19-R205	61	QP17C19	2	800mgOZ439+960mgPiperaquine	10	48	238.83	48	48	HOURS	1	log(Parasitemia:::Total:::Mean)	3.979883218	3.979883218	log(p/mL)	2.302585093	0	0	0	0	.	0	0	.	0	0	960	.	.	.	QP17C19-101-R205	1	OZ439+Piperaquine	.	.	2	800	960	1	1	23	189	75.4	48	48	-768.28	800
1102	.	QP17C19-R205	61	QP17C19	2	800mgOZ439+960mgPiperaquine	10	59	249.83	60	59	HOURS	1	log(Parasitemia:::Total:::Mean)	0	2.302585093	log(p/mL)	2.302585093	1	0	0	0	.	0	0	.	0	0	960	.	.	.	QP17C19-101-R205	1	OZ439+Piperaquine	.	.	2	800	960	1	1	23	189	75.4	59	59	-757.28	800
1103	.	QP17C19-R205	61	QP17C19	2	800mgOZ439+960mgPiperaquine	10	72.03	262.86	72	72.03	HOURS	1	log(Parasitemia:::Total:::Mean)	2.141082321	2.302585093	log(p/mL)	2.302585093	1	0	0	0	.	0	0	.	0	0	960	.	.	.	QP17C19-101-R205	1	OZ439+Piperaquine	.	.	2	800	960	1	1	23	189	75.4	72.03	72.03	-744.25	800
1106	.	QP17C19-R205	61	QP17C19	2	800mgOZ439+960mgPiperaquine	10	81.43	272.26	84	81.43	HOURS	1	log(Parasitemia:::Total:::Mean)	0	2.302585093	log(p/mL)	2.302585093	1	0	0	0	.	0	0	.	0	0	960	.	.	.	QP17C19-101-R205	1	OZ439+Piperaquine	.	.	2	800	960	1	1	23	189	75.4	81.43	81.43	-734.85	800
1107	.	QP17C19-R205	61	QP17C19	2	800mgOZ439+960mgPiperaquine	10	95.38	286.21	96	95.38	HOURS	1	log(Parasitemia:::Total:::Mean)	1.122431943	2.302585093	log(p/mL)	2.302585093	1	0	0	0	.	0	0	.	0	0	960	.	.	.	QP17C19-101-R205	1	OZ439+Piperaquine	.	.	2	800	960	1	1	23	189	75.4	95.38	95.38	-720.9	800
1110	.	QP17C19-R205	61	QP17C19	2	800mgOZ439+960mgPiperaquine	10	106.53	297.36	108	106.53	HOURS	1	log(Parasitemia:::Total:::Mean)	0	2.302585093	log(p/mL)	2.302585093	1	0	0	0	.	0	0	.	0	0	960	.	.	.	QP17C19-101-R205	1	OZ439+Piperaquine	.	.	2	800	960	1	1	23	189	75.4	106.53	106.53	-709.75	800
1111	.	QP17C19-R205	61	QP17C19	2	800mgOZ439+960mgPiperaquine	10	119.5	310.33	120	119.5	HOURS	1	log(Parasitemia:::Total:::Mean)	1.072958608	2.302585093	log(p/mL)	2.302585093	1	0	0	0	.	0	0	.	0	0	960	.	.	.	QP17C19-101-R205	1	OZ439+Piperaquine	.	.	2	800	960	1	1	23	189	75.4	119.5	119.5	-696.78	800
1112	.	QP17C19-R205	61	QP17C19	2	800mgOZ439+960mgPiperaquine	10	130.63	321.46	132	130.63	HOURS	1	log(Parasitemia:::Total:::Mean)	0	2.302585093	log(p/mL)	2.302585093	1	0	0	0	.	0	0	.	0	0	960	.	.	.	QP17C19-101-R205	1	OZ439+Piperaquine	.	.	2	800	960	1	1	23	189	75.4	130.63	130.63	-685.65	800
1113	.	QP17C19-R205	61	QP17C19	2	800mgOZ439+960mgPiperaquine	10	166.9	357.73	168	166.9	HOURS	1	log(Parasitemia:::Total:::Mean)	0	2.302585093	log(p/mL)	2.302585093	1	0	0	0	.	0	0	.	0	0	960	.	.	.	QP17C19-101-R205	1	OZ439+Piperaquine	.	.	2	800	960	1	1	23	189	75.4	166.9	166.9	-649.38	800
1116	.	QP17C19-R205	61	QP17C19	2	800mgOZ439+960mgPiperaquine	10	214.98	405.81	216	214.98	HOURS	1	log(Parasitemia:::Total:::Mean)	0	2.302585093	log(p/mL)	2.302585093	1	0	0	0	.	0	0	.	0	0	960	.	.	.	QP17C19-101-R205	1	OZ439+Piperaquine	.	.	2	800	960	1	1	23	189	75.4	214.98	214.98	-601.3	800
1117	.	QP17C19-R205	61	QP17C19	2	800mgOZ439+960mgPiperaquine	10	238.68	429.51	240	238.68	HOURS	1	log(Parasitemia:::Total:::Mean)	0	2.302585093	log(p/mL)	2.302585093	1	0	0	0	.	0	0	.	0	0	960	.	.	.	QP17C19-101-R205	1	OZ439+Piperaquine	.	.	2	800	960	1	1	23	189	75.4	238.68	238.68	-577.6	800
1120	.	QP17C19-R205	61	QP17C19	2	800mgOZ439+960mgPiperaquine	10	334.3	525.13	336	334.3	HOURS	1	log(Parasitemia:::Total:::Mean)	0	2.302585093	log(p/mL)	2.302585093	1	0	0	0	.	0	0	.	0	0	960	.	.	.	QP17C19-101-R205	1	OZ439+Piperaquine	.	.	2	800	960	1	1	23	189	75.4	334.3	334.3	-481.98	800
1123	.	QP17C19-R205	61	QP17C19	2	800mgOZ439+960mgPiperaquine	10	383.95	574.78	384	383.95	HOURS	1	log(Parasitemia:::Total:::Mean)	0	2.302585093	log(p/mL)	2.302585093	1	0	0	0	.	0	0	.	0	0	960	.	.	.	QP17C19-101-R205	1	OZ439+Piperaquine	.	.	2	800	960	1	1	23	189	75.4	383.95	383.95	-432.33	800
1124	.	QP17C19-R205	61	QP17C19	2	800mgOZ439+960mgPiperaquine	10	406.92	597.75	408	406.92	HOURS	1	log(Parasitemia:::Total:::Mean)	0	2.302585093	log(p/mL)	2.302585093	1	0	0	0	.	0	0	.	0	0	960	.	.	.	QP17C19-101-R205	1	OZ439+Piperaquine	.	.	2	800	960	1	1	23	189	75.4	406.92	406.92	-409.36	800
1125	.	QP17C19-R205	61	QP17C19	2	800mgOZ439+960mgPiperaquine	10	503.5	694.33	504	503.5	HOURS	1	log(Parasitemia:::Total:::Mean)	0	2.302585093	log(p/mL)	2.302585093	1	0	0	0	.	0	0	.	0	0	960	.	.	.	QP17C19-101-R205	1	OZ439+Piperaquine	.	.	2	800	960	1	1	23	189	75.4	503.5	503.5	-312.78	800
1128	.	QP17C19-R205	61	QP17C19	2	800mgOZ439+960mgPiperaquine	10	550.9	741.73	552	550.9	HOURS	1	log(Parasitemia:::Total:::Mean)	0	2.302585093	log(p/mL)	2.302585093	1	0	0	0	.	0	0	.	0	0	960	.	.	.	QP17C19-101-R205	1	OZ439+Piperaquine	.	.	2	800	960	1	1	23	189	75.4	550.9	550.9	-265.38	800
1129	.	QP17C19-R205	61	QP17C19	2	800mgOZ439+960mgPiperaquine	10	575.67	766.5	576	575.67	HOURS	1	log(Parasitemia:::Total:::Mean)	1.122431943	2.302585093	log(p/mL)	2.302585093	1	0	0	0	.	0	0	.	0	0	960	.	.	.	QP17C19-101-R205	1	OZ439+Piperaquine	.	.	2	800	960	1	1	23	189	75.4	575.67	575.67	-240.61	800
1130	.	QP17C19-R205	61	QP17C19	2	800mgOZ439+960mgPiperaquine	10	647.48	838.31	648	647.48	HOURS	1	log(Parasitemia:::Total:::Mean)	0	2.302585093	log(p/mL)	2.302585093	1	0	0	0	.	0	0	.	0	0	960	.	.	.	QP17C19-101-R205	1	OZ439+Piperaquine	.	.	2	800	960	1	1	23	189	75.4	647.48	647.48	-168.8	800
1133	.	QP17C19-R205	61	QP17C19	2	800mgOZ439+960mgPiperaquine	10	718.67	909.5	720	718.67	HOURS	1	log(Parasitemia:::Total:::Mean)	0	2.302585093	log(p/mL)	2.302585093	1	0	0	0	.	0	0	.	0	0	960	.	.	.	QP17C19-101-R205	1	OZ439+Piperaquine	.	.	2	800	960	1	1	23	189	75.4	718.67	718.67	-97.61	800
1134	.	QP17C19-R205	61	QP17C19	2	800mgOZ439+960mgPiperaquine	10	743.52	934.35	744	743.52	HOURS	1	log(Parasitemia:::Total:::Mean)	0	2.302585093	log(p/mL)	2.302585093	1	0	0	0	.	0	0	.	0	0	960	.	.	.	QP17C19-101-R205	1	OZ439+Piperaquine	.	.	2	800	960	1	1	23	189	75.4	743.52	743.52	-72.76	800
1135	.	QP17C19-R205	61	QP17C19	2	800mgOZ439+960mgPiperaquine	10	816.15	1006.98	816	816.15	HOURS	1	log(Parasitemia:::Total:::Mean)	0	2.302585093	log(p/mL)	2.302585093	1	0	0	0	.	0	0	.	0	0	960	.	.	.	QP17C19-101-R205	1	OZ439+Piperaquine	.	.	2	800	960	1	1	23	189	75.4	816.15	816.15	-0.13	800
1145	.	QP17C19-R206	62	QP17C19	2	800mgOZ439+960mgPiperaquine	10	-190.85	0	-192	-190.85	HOURS	1	log(Parasitemia:::Total:::Mean)	0	2.302585093	log(p/mL)	2.302585093	1	0	0	0	.	0	0	.	0	0	0	.	.	.	QP17C19-101-R206	1	OZ439+Piperaquine	.	.	2	800	960	1	1	22	176	80.3	-190.85	-190.85	-1005.7	0
1146	.	QP17C19-R206	62	QP17C19	2	800mgOZ439+960mgPiperaquine	10	-98.52	92.33	-96	-98.52	HOURS	1	log(Parasitemia:::Total:::Mean)	2.828567508	2.828567508	log(p/mL)	2.302585093	0	0	0	0	.	0	0	.	0	0	0	.	.	.	QP17C19-101-R206	1	OZ439+Piperaquine	.	.	2	800	960	1	1	22	176	80.3	-98.52	-98.52	-913.37	0
1147	.	QP17C19-R206	62	QP17C19	2	800mgOZ439+960mgPiperaquine	10	-73.47	117.38	-72	-73.47	HOURS	1	log(Parasitemia:::Total:::Mean)	4.815650844	4.815650844	log(p/mL)	2.302585093	0	0	0	0	.	0	0	.	0	0	0	.	.	.	QP17C19-101-R206	1	OZ439+Piperaquine	.	.	2	800	960	1	1	22	176	80.3	-73.47	-73.47	-888.32	0
1148	.	QP17C19-R206	62	QP17C19	2	800mgOZ439+960mgPiperaquine	10	-62.82	128.03	-60	-62.82	HOURS	1	log(Parasitemia:::Total:::Mean)	5.685019426	5.685019426	log(p/mL)	2.302585093	0	0	0	0	.	0	0	.	0	0	0	.	.	.	QP17C19-101-R206	1	OZ439+Piperaquine	.	.	2	800	960	1	1	22	176	80.3	-62.82	-62.82	-877.67	0
1149	.	QP17C19-R206	62	QP17C19	2	800mgOZ439+960mgPiperaquine	10	-49.53	141.32	-48	-49.53	HOURS	1	log(Parasitemia:::Total:::Mean)	2.571410382	2.571410382	log(p/mL)	2.302585093	0	0	0	0	.	0	0	.	0	0	0	.	.	.	QP17C19-101-R206	1	OZ439+Piperaquine	.	.	2	800	960	1	1	22	176	80.3	-49.53	-49.53	-864.38	0
[truncated: 423 more rows]
[truncated: 16 more columns]
