# Supplementary material for: Characterizing the pharmacological interaction of the antimalarial combination artefenomel-piperaquine in healthy volunteers with induced blood-stage Plasmodium falciparum to predict efficacy in patients with malaria
Source: BMC Med. 2024 Nov 28;22:563. doi: 10.1186/s12916-024-03787-0 (PMC11603672; doi:10.1186/s12916-024-03787-0)
Supplement: Supplementary file 5 — Additional file 5. [file 12916_2024_3787_MOESM5_ESM.csv]

IXGDF	IGNORE	USUBJID	ID	STUDY	STUDYN	TRTNAME	TRT	TIME	TIMEPOS	NT	TAD	TIMEUNIT	YTYPE	NAME	VALUE	DV	UNIT	LLOQ	CENS	MDV	EVID	AMT	ADM	II	ADDL	ROUTE	TINF	RATE	DOSE	PROFNR	PROFTIME	CENTER	SUBJECT	INDNAME	IND	COMPOUND	STUDYDES	PART	EXTENS	TRTNAMER	TRTR	VISIT	VISNAME	DATEDAY	DATETIME	DURATION	TYPENAME	ULOQ	COMMENT
2127	.	QP12C10-S001	1	QP12C10	0	100mgOZ439	0	-0.3	49.85	0	-0.3	HOURS	1	OZ439:::Plasma:::Concentration	0	1.00E-04	ug/mL	1.00E-04	1	0	0	0	.	0	0	.	0	0	0	.	.	.	QP12C10-S001	UNKNOWN	1	OZ439	QP12C10	0	0	100mgOZ439	1	.	UNKNOWN	UNKNOWN	UNKNOWN	0	UNKNOWN	.	.
2128	.	QP12C10-S001	1	QP12C10	0	100mgOZ439	0	0	50.15	0	0	HOURS	.	OZ439:::Dose	100	0	mg	.	0	1	1	100	1	0	0	ORAL	0	0	100	.	.	.	QP12C10-S001	UNKNOWN	1	OZ439	QP12C10	0	0	100mgOZ439	1	.	UNKNOWN	UNKNOWN	UNKNOWN	0	UNKNOWN	.	.
2129	.	QP12C10-S001	1	QP12C10	0	100mgOZ439	0	0.5	50.65	0.5	0.5	HOURS	1	OZ439:::Plasma:::Concentration	7.00E-04	7.00E-04	ug/mL	1.00E-04	0	0	0	0	.	0	0	.	0	0	100	.	.	.	QP12C10-S001	UNKNOWN	1	OZ439	QP12C10	0	0	100mgOZ439	1	.	UNKNOWN	UNKNOWN	UNKNOWN	0	UNKNOWN	.	.
2130	.	QP12C10-S001	1	QP12C10	0	100mgOZ439	0	1	51.15	1	1	HOURS	1	OZ439:::Plasma:::Concentration	0.0047	0.0047	ug/mL	1.00E-04	0	0	0	0	.	0	0	.	0	0	100	.	.	.	QP12C10-S001	UNKNOWN	1	OZ439	QP12C10	0	0	100mgOZ439	1	.	UNKNOWN	UNKNOWN	UNKNOWN	0	UNKNOWN	.	.
2132	.	QP12C10-S001	1	QP12C10	0	100mgOZ439	0	2	52.15	2	2	HOURS	1	OZ439:::Plasma:::Concentration	0.0266	0.0266	ug/mL	1.00E-04	0	0	0	0	.	0	0	.	0	0	100	.	.	.	QP12C10-S001	UNKNOWN	1	OZ439	QP12C10	0	0	100mgOZ439	1	.	UNKNOWN	UNKNOWN	UNKNOWN	0	UNKNOWN	.	.
2133	.	QP12C10-S001	1	QP12C10	0	100mgOZ439	0	3	53.15	3	3	HOURS	1	OZ439:::Plasma:::Concentration	0.1803	0.1803	ug/mL	1.00E-04	0	0	0	0	.	0	0	.	0	0	100	.	.	.	QP12C10-S001	UNKNOWN	1	OZ439	QP12C10	0	0	100mgOZ439	1	.	UNKNOWN	UNKNOWN	UNKNOWN	0	UNKNOWN	.	.
2135	.	QP12C10-S001	1	QP12C10	0	100mgOZ439	0	4	54.15	4	4	HOURS	1	OZ439:::Plasma:::Concentration	0.1557	0.1557	ug/mL	1.00E-04	0	0	0	0	.	0	0	.	0	0	100	.	.	.	QP12C10-S001	UNKNOWN	1	OZ439	QP12C10	0	0	100mgOZ439	1	.	UNKNOWN	UNKNOWN	UNKNOWN	0	UNKNOWN	.	.
2136	.	QP12C10-S001	1	QP12C10	0	100mgOZ439	0	6	56.15	6	6	HOURS	1	OZ439:::Plasma:::Concentration	0.1524	0.1524	ug/mL	1.00E-04	0	0	0	0	.	0	0	.	0	0	100	.	.	.	QP12C10-S001	UNKNOWN	1	OZ439	QP12C10	0	0	100mgOZ439	1	.	UNKNOWN	UNKNOWN	UNKNOWN	0	UNKNOWN	.	.
2138	.	QP12C10-S001	1	QP12C10	0	100mgOZ439	0	8	58.15	8	8	HOURS	1	OZ439:::Plasma:::Concentration	0.0615	0.0615	ug/mL	1.00E-04	0	0	0	0	.	0	0	.	0	0	100	.	.	.	QP12C10-S001	UNKNOWN	1	OZ439	QP12C10	0	0	100mgOZ439	1	.	UNKNOWN	UNKNOWN	UNKNOWN	0	UNKNOWN	.	.
2140	.	QP12C10-S001	1	QP12C10	0	100mgOZ439	0	12.01666667	62.16666667	12	12.01666667	HOURS	1	OZ439:::Plasma:::Concentration	0.0535	0.0535	ug/mL	1.00E-04	0	0	0	0	.	0	0	.	0	0	100	.	.	.	QP12C10-S001	UNKNOWN	1	OZ439	QP12C10	0	0	100mgOZ439	1	.	UNKNOWN	UNKNOWN	UNKNOWN	0	UNKNOWN	.	.
2142	.	QP12C10-S001	1	QP12C10	0	100mgOZ439	0	24	74.15	24	24	HOURS	1	OZ439:::Plasma:::Concentration	0.0063	0.0063	ug/mL	1.00E-04	0	0	0	0	.	0	0	.	0	0	100	.	.	.	QP12C10-S001	UNKNOWN	1	OZ439	QP12C10	0	0	100mgOZ439	1	.	UNKNOWN	UNKNOWN	UNKNOWN	0	UNKNOWN	.	.
2145	.	QP12C10-S001	1	QP12C10	0	100mgOZ439	0	36.05	86.2	36	36.05	HOURS	1	OZ439:::Plasma:::Concentration	0.0033	0.0033	ug/mL	1.00E-04	0	0	0	0	.	0	0	.	0	0	100	.	.	.	QP12C10-S001	UNKNOWN	1	OZ439	QP12C10	0	0	100mgOZ439	1	.	UNKNOWN	UNKNOWN	UNKNOWN	0	UNKNOWN	.	.
2147	.	QP12C10-S001	1	QP12C10	0	100mgOZ439	0	48.01666667	98.16666667	48	48.01666667	HOURS	1	OZ439:::Plasma:::Concentration	0.002	0.002	ug/mL	1.00E-04	0	0	0	0	.	0	0	.	0	0	100	.	.	.	QP12C10-S001	UNKNOWN	1	OZ439	QP12C10	0	0	100mgOZ439	1	.	UNKNOWN	UNKNOWN	UNKNOWN	0	UNKNOWN	.	.
2149	.	QP12C10-S001	1	QP12C10	0	100mgOZ439	0	69.48333333	119.6333333	72	69.48333333	HOURS	1	OZ439:::Plasma:::Concentration	0.0027	0.0027	ug/mL	1.00E-04	0	0	0	0	.	0	0	.	0	0	100	.	.	.	QP12C10-S001	UNKNOWN	1	OZ439	QP12C10	0	0	100mgOZ439	1	.	UNKNOWN	UNKNOWN	UNKNOWN	0	UNKNOWN	.	.
2150	.	QP12C10-S001	1	QP12C10	0	100mgOZ439	0	93.43333333	143.5833333	96	93.43333333	HOURS	1	OZ439:::Plasma:::Concentration	0.001	0.001	ug/mL	1.00E-04	0	0	0	0	.	0	0	.	0	0	100	.	.	.	QP12C10-S001	UNKNOWN	1	OZ439	QP12C10	0	0	100mgOZ439	1	.	UNKNOWN	UNKNOWN	UNKNOWN	0	UNKNOWN	.	.
2151	.	QP12C10-S001	1	QP12C10	0	100mgOZ439	0	117.5	167.65	120	117.5	HOURS	1	OZ439:::Plasma:::Concentration	8.00E-04	8.00E-04	ug/mL	1.00E-04	0	0	0	0	.	0	0	.	0	0	100	.	.	.	QP12C10-S001	UNKNOWN	1	OZ439	QP12C10	0	0	100mgOZ439	1	.	UNKNOWN	UNKNOWN	UNKNOWN	0	UNKNOWN	.	.
2152	.	QP12C10-S001	1	QP12C10	0	100mgOZ439	0	142.2333333	192.3833333	144	142.2333333	HOURS	1	OZ439:::Plasma:::Concentration	5.00E-04	5.00E-04	ug/mL	1.00E-04	0	0	0	0	.	0	0	.	0	0	100	.	.	.	QP12C10-S001	UNKNOWN	1	OZ439	QP12C10	0	0	100mgOZ439	1	.	UNKNOWN	UNKNOWN	UNKNOWN	0	UNKNOWN	.	.
2157	.	QP12C10-S005	2	QP12C10	0	100mgOZ439	0	-0.066667	49.46666633	0	-0.066667	HOURS	1	OZ439:::Plasma:::Concentration	0	1.00E-04	ug/mL	1.00E-04	1	0	0	0	.	0	0	.	0	0	0	.	.	.	QP12C10-S005	UNKNOWN	1	OZ439	QP12C10	0	0	100mgOZ439	1	.	UNKNOWN	UNKNOWN	UNKNOWN	0	UNKNOWN	.	.
2159	.	QP12C10-S005	2	QP12C10	0	100mgOZ439	0	0	49.53333333	0	0	HOURS	.	OZ439:::Dose	100	0	mg	.	0	1	1	100	1	0	0	ORAL	0	0	100	.	.	.	QP12C10-S005	UNKNOWN	1	OZ439	QP12C10	0	0	100mgOZ439	1	.	UNKNOWN	UNKNOWN	UNKNOWN	0	UNKNOWN	.	.
2160	.	QP12C10-S005	2	QP12C10	0	100mgOZ439	0	0.5	50.03333333	0.5	0.5	HOURS	1	OZ439:::Plasma:::Concentration	0.0099	0.0099	ug/mL	1.00E-04	0	0	0	0	.	0	0	.	0	0	100	.	.	.	QP12C10-S005	UNKNOWN	1	OZ439	QP12C10	0	0	100mgOZ439	1	.	UNKNOWN	UNKNOWN	UNKNOWN	0	UNKNOWN	.	.
2161	.	QP12C10-S005	2	QP12C10	0	100mgOZ439	0	1	50.53333333	1	1	HOURS	1	OZ439:::Plasma:::Concentration	0.011	0.011	ug/mL	1.00E-04	0	0	0	0	.	0	0	.	0	0	100	.	.	.	QP12C10-S005	UNKNOWN	1	OZ439	QP12C10	0	0	100mgOZ439	1	.	UNKNOWN	UNKNOWN	UNKNOWN	0	UNKNOWN	.	.
2163	.	QP12C10-S005	2	QP12C10	0	100mgOZ439	0	2	51.53333333	2	2	HOURS	1	OZ439:::Plasma:::Concentration	0.0367	0.0367	ug/mL	1.00E-04	0	0	0	0	.	0	0	.	0	0	100	.	.	.	QP12C10-S005	UNKNOWN	1	OZ439	QP12C10	0	0	100mgOZ439	1	.	UNKNOWN	UNKNOWN	UNKNOWN	0	UNKNOWN	.	.
2164	.	QP12C10-S005	2	QP12C10	0	100mgOZ439	0	3	52.53333333	3	3	HOURS	1	OZ439:::Plasma:::Concentration	0.1298	0.1298	ug/mL	1.00E-04	0	0	0	0	.	0	0	.	0	0	100	.	.	.	QP12C10-S005	UNKNOWN	1	OZ439	QP12C10	0	0	100mgOZ439	1	.	UNKNOWN	UNKNOWN	UNKNOWN	0	UNKNOWN	.	.
2166	.	QP12C10-S005	2	QP12C10	0	100mgOZ439	0	4	53.53333333	4	4	HOURS	1	OZ439:::Plasma:::Concentration	0.1305	0.1305	ug/mL	1.00E-04	0	0	0	0	.	0	0	.	0	0	100	.	.	.	QP12C10-S005	UNKNOWN	1	OZ439	QP12C10	0	0	100mgOZ439	1	.	UNKNOWN	UNKNOWN	UNKNOWN	0	UNKNOWN	.	.
2167	.	QP12C10-S005	2	QP12C10	0	100mgOZ439	0	6.016666667	55.55	6	6.016666667	HOURS	1	OZ439:::Plasma:::Concentration	0.092	0.092	ug/mL	1.00E-04	0	0	0	0	.	0	0	.	0	0	100	.	.	.	QP12C10-S005	UNKNOWN	1	OZ439	QP12C10	0	0	100mgOZ439	1	.	UNKNOWN	UNKNOWN	UNKNOWN	0	UNKNOWN	.	.
2169	.	QP12C10-S005	2	QP12C10	0	100mgOZ439	0	8.033333333	57.56666667	8	8.033333333	HOURS	1	OZ439:::Plasma:::Concentration	0.0449	0.0449	ug/mL	1.00E-04	0	0	0	0	.	0	0	.	0	0	100	.	.	.	QP12C10-S005	UNKNOWN	1	OZ439	QP12C10	0	0	100mgOZ439	1	.	UNKNOWN	UNKNOWN	UNKNOWN	0	UNKNOWN	.	.
2171	.	QP12C10-S005	2	QP12C10	0	100mgOZ439	0	12.08333333	61.61666666	12	12.08333333	HOURS	1	OZ439:::Plasma:::Concentration	0.0118	0.0118	ug/mL	1.00E-04	0	0	0	0	.	0	0	.	0	0	100	.	.	.	QP12C10-S005	UNKNOWN	1	OZ439	QP12C10	0	0	100mgOZ439	1	.	UNKNOWN	UNKNOWN	UNKNOWN	0	UNKNOWN	.	.
2173	.	QP12C10-S005	2	QP12C10	0	100mgOZ439	0	24.13333333	73.66666666	24	24.13333333	HOURS	1	OZ439:::Plasma:::Concentration	0.0016	0.0016	ug/mL	1.00E-04	0	0	0	0	.	0	0	.	0	0	100	.	.	.	QP12C10-S005	UNKNOWN	1	OZ439	QP12C10	0	0	100mgOZ439	1	.	UNKNOWN	UNKNOWN	UNKNOWN	0	UNKNOWN	.	.
2176	.	QP12C10-S005	2	QP12C10	0	100mgOZ439	0	36.08333333	85.61666666	36	36.08333333	HOURS	1	OZ439:::Plasma:::Concentration	9.00E-04	9.00E-04	ug/mL	1.00E-04	0	0	0	0	.	0	0	.	0	0	100	.	.	.	QP12C10-S005	UNKNOWN	1	OZ439	QP12C10	0	0	100mgOZ439	1	.	UNKNOWN	UNKNOWN	UNKNOWN	0	UNKNOWN	.	.
2178	.	QP12C10-S005	2	QP12C10	0	100mgOZ439	0	48	97.53333333	48	48	HOURS	1	OZ439:::Plasma:::Concentration	6.00E-04	6.00E-04	ug/mL	1.00E-04	0	0	0	0	.	0	0	.	0	0	100	.	.	.	QP12C10-S005	UNKNOWN	1	OZ439	QP12C10	0	0	100mgOZ439	1	.	UNKNOWN	UNKNOWN	UNKNOWN	0	UNKNOWN	.	.
2180	.	QP12C10-S005	2	QP12C10	0	100mgOZ439	0	70.28333333	119.8166667	72	70.28333333	HOURS	1	OZ439:::Plasma:::Concentration	4.00E-04	4.00E-04	ug/mL	1.00E-04	0	0	0	0	.	0	0	.	0	0	100	.	.	.	QP12C10-S005	UNKNOWN	1	OZ439	QP12C10	0	0	100mgOZ439	1	.	UNKNOWN	UNKNOWN	UNKNOWN	0	UNKNOWN	.	.
2181	.	QP12C10-S005	2	QP12C10	0	100mgOZ439	0	93.68333333	143.2166667	96	93.68333333	HOURS	1	OZ439:::Plasma:::Concentration	4.00E-04	4.00E-04	ug/mL	1.00E-04	0	0	0	0	.	0	0	.	0	0	100	.	.	.	QP12C10-S005	UNKNOWN	1	OZ439	QP12C10	0	0	100mgOZ439	1	.	UNKNOWN	UNKNOWN	UNKNOWN	0	UNKNOWN	.	.
2182	.	QP12C10-S005	2	QP12C10	0	100mgOZ439	0	117.9166667	167.45	120	117.9166667	HOURS	1	OZ439:::Plasma:::Concentration	3.00E-04	3.00E-04	ug/mL	1.00E-04	0	0	0	0	.	0	0	.	0	0	100	.	.	.	QP12C10-S005	UNKNOWN	1	OZ439	QP12C10	0	0	100mgOZ439	1	.	UNKNOWN	UNKNOWN	UNKNOWN	0	UNKNOWN	.	.
2183	.	QP12C10-S005	2	QP12C10	0	100mgOZ439	0	141.7333333	191.2666666	144	141.7333333	HOURS	1	OZ439:::Plasma:::Concentration	3.00E-04	3.00E-04	ug/mL	1.00E-04	0	0	0	0	.	0	0	.	0	0	100	.	.	.	QP12C10-S005	UNKNOWN	1	OZ439	QP12C10	0	0	100mgOZ439	1	.	UNKNOWN	UNKNOWN	UNKNOWN	0	UNKNOWN	.	.
2189	.	QP12C10-S009	3	QP12C10	0	100mgOZ439	0	-0.33333	47.66667	0	-0.33333	HOURS	1	OZ439:::Plasma:::Concentration	0	1.00E-04	ug/mL	1.00E-04	1	0	0	0	.	0	0	.	0	0	0	.	.	.	QP12C10-S009	UNKNOWN	1	OZ439	QP12C10	0	0	100mgOZ439	1	.	UNKNOWN	UNKNOWN	UNKNOWN	0	UNKNOWN	.	.
2190	.	QP12C10-S009	3	QP12C10	0	100mgOZ439	0	0	48	0	0	HOURS	.	OZ439:::Dose	100	0	mg	.	0	1	1	100	1	0	0	ORAL	0	0	100	.	.	.	QP12C10-S009	UNKNOWN	1	OZ439	QP12C10	0	0	100mgOZ439	1	.	UNKNOWN	UNKNOWN	UNKNOWN	0	UNKNOWN	.	.
2191	.	QP12C10-S009	3	QP12C10	0	100mgOZ439	0	0.5	48.5	0.5	0.5	HOURS	1	OZ439:::Plasma:::Concentration	0.0079	0.0079	ug/mL	1.00E-04	0	0	0	0	.	0	0	.	0	0	100	.	.	.	QP12C10-S009	UNKNOWN	1	OZ439	QP12C10	0	0	100mgOZ439	1	.	UNKNOWN	UNKNOWN	UNKNOWN	0	UNKNOWN	.	.
2192	.	QP12C10-S009	3	QP12C10	0	100mgOZ439	0	1	49	1	1	HOURS	1	OZ439:::Plasma:::Concentration	0.0298	0.0298	ug/mL	1.00E-04	0	0	0	0	.	0	0	.	0	0	100	.	.	.	QP12C10-S009	UNKNOWN	1	OZ439	QP12C10	0	0	100mgOZ439	1	.	UNKNOWN	UNKNOWN	UNKNOWN	0	UNKNOWN	.	.
2194	.	QP12C10-S009	3	QP12C10	0	100mgOZ439	0	2	50	2	2	HOURS	1	OZ439:::Plasma:::Concentration	0.0826	0.0826	ug/mL	1.00E-04	0	0	0	0	.	0	0	.	0	0	100	.	.	.	QP12C10-S009	UNKNOWN	1	OZ439	QP12C10	0	0	100mgOZ439	1	.	UNKNOWN	UNKNOWN	UNKNOWN	0	UNKNOWN	.	.
2195	.	QP12C10-S009	3	QP12C10	0	100mgOZ439	0	3	51	3	3	HOURS	1	OZ439:::Plasma:::Concentration	0.1583	0.1583	ug/mL	1.00E-04	0	0	0	0	.	0	0	.	0	0	100	.	.	.	QP12C10-S009	UNKNOWN	1	OZ439	QP12C10	0	0	100mgOZ439	1	.	UNKNOWN	UNKNOWN	UNKNOWN	0	UNKNOWN	.	.
2197	.	QP12C10-S009	3	QP12C10	0	100mgOZ439	0	4	52	4	4	HOURS	1	OZ439:::Plasma:::Concentration	0.115	0.115	ug/mL	1.00E-04	0	0	0	0	.	0	0	.	0	0	100	.	.	.	QP12C10-S009	UNKNOWN	1	OZ439	QP12C10	0	0	100mgOZ439	1	.	UNKNOWN	UNKNOWN	UNKNOWN	0	UNKNOWN	.	.
2198	.	QP12C10-S009	3	QP12C10	0	100mgOZ439	0	6	54	6	6	HOURS	1	OZ439:::Plasma:::Concentration	0.063	0.063	ug/mL	1.00E-04	0	0	0	0	.	0	0	.	0	0	100	.	.	.	QP12C10-S009	UNKNOWN	1	OZ439	QP12C10	0	0	100mgOZ439	1	.	UNKNOWN	UNKNOWN	UNKNOWN	0	UNKNOWN	.	.
2200	.	QP12C10-S009	3	QP12C10	0	100mgOZ439	0	8	56	8	8	HOURS	1	OZ439:::Plasma:::Concentration	0.0446	0.0446	ug/mL	1.00E-04	0	0	0	0	.	0	0	.	0	0	100	.	.	.	QP12C10-S009	UNKNOWN	1	OZ439	QP12C10	0	0	100mgOZ439	1	.	UNKNOWN	UNKNOWN	UNKNOWN	0	UNKNOWN	.	.
2202	.	QP12C10-S009	3	QP12C10	0	100mgOZ439	0	12.13333333	60.13333333	12	12.13333333	HOURS	1	OZ439:::Plasma:::Concentration	0.0307	0.0307	ug/mL	1.00E-04	0	0	0	0	.	0	0	.	0	0	100	.	.	.	QP12C10-S009	UNKNOWN	1	OZ439	QP12C10	0	0	100mgOZ439	1	.	UNKNOWN	UNKNOWN	UNKNOWN	0	UNKNOWN	.	.
2204	.	QP12C10-S009	3	QP12C10	0	100mgOZ439	0	24.01666667	72.01666667	24	24.01666667	HOURS	1	OZ439:::Plasma:::Concentration	0.0011	0.0011	ug/mL	1.00E-04	0	0	0	0	.	0	0	.	0	0	100	.	.	.	QP12C10-S009	UNKNOWN	1	OZ439	QP12C10	0	0	100mgOZ439	1	.	UNKNOWN	UNKNOWN	UNKNOWN	0	UNKNOWN	.	.
2207	.	QP12C10-S009	3	QP12C10	0	100mgOZ439	0	36	84	36	36	HOURS	1	OZ439:::Plasma:::Concentration	8.00E-04	8.00E-04	ug/mL	1.00E-04	0	0	0	0	.	0	0	.	0	0	100	.	.	.	QP12C10-S009	UNKNOWN	1	OZ439	QP12C10	0	0	100mgOZ439	1	.	UNKNOWN	UNKNOWN	UNKNOWN	0	UNKNOWN	.	.
2209	.	QP12C10-S009	3	QP12C10	0	100mgOZ439	0	48.01666667	96.01666667	48	48.01666667	HOURS	1	OZ439:::Plasma:::Concentration	6.00E-04	6.00E-04	ug/mL	1.00E-04	0	0	0	0	.	0	0	.	0	0	100	.	.	.	QP12C10-S009	UNKNOWN	1	OZ439	QP12C10	0	0	100mgOZ439	1	.	UNKNOWN	UNKNOWN	UNKNOWN	0	UNKNOWN	.	.
2211	.	QP12C10-S009	3	QP12C10	0	100mgOZ439	0	70.61666667	118.6166667	72	70.61666667	HOURS	1	OZ439:::Plasma:::Concentration	5.00E-04	5.00E-04	ug/mL	1.00E-04	0	0	0	0	.	0	0	.	0	0	100	.	.	.	QP12C10-S009	UNKNOWN	1	OZ439	QP12C10	0	0	100mgOZ439	1	.	UNKNOWN	UNKNOWN	UNKNOWN	0	UNKNOWN	.	.
2212	.	QP12C10-S009	3	QP12C10	0	100mgOZ439	0	94.7	142.7	96	94.7	HOURS	1	OZ439:::Plasma:::Concentration	1.00E-04	1.00E-04	ug/mL	1.00E-04	0	0	0	0	.	0	0	.	0	0	100	.	.	.	QP12C10-S009	UNKNOWN	1	OZ439	QP12C10	0	0	100mgOZ439	1	.	UNKNOWN	UNKNOWN	UNKNOWN	0	UNKNOWN	.	.
2213	.	QP12C10-S009	3	QP12C10	0	100mgOZ439	0	118.5333333	166.5333333	120	118.5333333	HOURS	1	OZ439:::Plasma:::Concentration	1.00E-04	1.00E-04	ug/mL	1.00E-04	0	0	0	0	.	0	0	.	0	0	100	.	.	.	QP12C10-S009	UNKNOWN	1	OZ439	QP12C10	0	0	100mgOZ439	1	.	UNKNOWN	UNKNOWN	UNKNOWN	0	UNKNOWN	.	.
2214	.	QP12C10-S009	3	QP12C10	0	100mgOZ439	0	141.8333333	189.8333333	144	141.8333333	HOURS	1	OZ439:::Plasma:::Concentration	1.00E-04	1.00E-04	ug/mL	1.00E-04	0	0	0	0	.	0	0	.	0	0	100	.	.	.	QP12C10-S009	UNKNOWN	1	OZ439	QP12C10	0	0	100mgOZ439	1	.	UNKNOWN	UNKNOWN	UNKNOWN	0	UNKNOWN	.	.
2220	.	QP12C10-S011	4	QP12C10	0	100mgOZ439	0	-0.08333	50.56667	0	-0.08333	HOURS	1	OZ439:::Plasma:::Concentration	0	1.00E-04	ug/mL	1.00E-04	1	0	0	0	.	0	0	.	0	0	0	.	.	.	QP12C10-S011	UNKNOWN	1	OZ439	QP12C10	0	0	100mgOZ439	1	.	UNKNOWN	UNKNOWN	UNKNOWN	0	UNKNOWN	.	.
2221	.	QP12C10-S011	4	QP12C10	0	100mgOZ439	0	0	50.65	0	0	HOURS	.	OZ439:::Dose	100	0	mg	.	0	1	1	100	1	0	0	ORAL	0	0	100	.	.	.	QP12C10-S011	UNKNOWN	1	OZ439	QP12C10	0	0	100mgOZ439	1	.	UNKNOWN	UNKNOWN	UNKNOWN	0	UNKNOWN	.	.
2222	.	QP12C10-S011	4	QP12C10	0	100mgOZ439	0	0.5	51.15	0.5	0.5	HOURS	1	OZ439:::Plasma:::Concentration	0.0169	0.0169	ug/mL	1.00E-04	0	0	0	0	.	0	0	.	0	0	100	.	.	.	QP12C10-S011	UNKNOWN	1	OZ439	QP12C10	0	0	100mgOZ439	1	.	UNKNOWN	UNKNOWN	UNKNOWN	0	UNKNOWN	.	.
2223	.	QP12C10-S011	4	QP12C10	0	100mgOZ439	0	1	51.65	1	1	HOURS	1	OZ439:::Plasma:::Concentration	0.0295	0.0295	ug/mL	1.00E-04	0	0	0	0	.	0	0	.	0	0	100	.	.	.	QP12C10-S011	UNKNOWN	1	OZ439	QP12C10	0	0	100mgOZ439	1	.	UNKNOWN	UNKNOWN	UNKNOWN	0	UNKNOWN	.	.
2225	.	QP12C10-S011	4	QP12C10	0	100mgOZ439	0	2	52.65	2	2	HOURS	1	OZ439:::Plasma:::Concentration	0.032	0.032	ug/mL	1.00E-04	0	0	0	0	.	0	0	.	0	0	100	.	.	.	QP12C10-S011	UNKNOWN	1	OZ439	QP12C10	0	0	100mgOZ439	1	.	UNKNOWN	UNKNOWN	UNKNOWN	0	UNKNOWN	.	.
2226	.	QP12C10-S011	4	QP12C10	0	100mgOZ439	0	3	53.65	3	3	HOURS	1	OZ439:::Plasma:::Concentration	0.1597	0.1597	ug/mL	1.00E-04	0	0	0	0	.	0	0	.	0	0	100	.	.	.	QP12C10-S011	UNKNOWN	1	OZ439	QP12C10	0	0	100mgOZ439	1	.	UNKNOWN	UNKNOWN	UNKNOWN	0	UNKNOWN	.	.
2228	.	QP12C10-S011	4	QP12C10	0	100mgOZ439	0	4	54.65	4	4	HOURS	1	OZ439:::Plasma:::Concentration	0.2324	0.2324	ug/mL	1.00E-04	0	0	0	0	.	0	0	.	0	0	100	.	.	.	QP12C10-S011	UNKNOWN	1	OZ439	QP12C10	0	0	100mgOZ439	1	.	UNKNOWN	UNKNOWN	UNKNOWN	0	UNKNOWN	.	.
2229	.	QP12C10-S011	4	QP12C10	0	100mgOZ439	0	6	56.65	6	6	HOURS	1	OZ439:::Plasma:::Concentration	0.1414	0.1414	ug/mL	1.00E-04	0	0	0	0	.	0	0	.	0	0	100	.	.	.	QP12C10-S011	UNKNOWN	1	OZ439	QP12C10	0	0	100mgOZ439	1	.	UNKNOWN	UNKNOWN	UNKNOWN	0	UNKNOWN	.	.
2231	.	QP12C10-S011	4	QP12C10	0	100mgOZ439	0	8	58.65	8	8	HOURS	1	OZ439:::Plasma:::Concentration	0.0557	0.0557	ug/mL	1.00E-04	0	0	0	0	.	0	0	.	0	0	100	.	.	.	QP12C10-S011	UNKNOWN	1	OZ439	QP12C10	0	0	100mgOZ439	1	.	UNKNOWN	UNKNOWN	UNKNOWN	0	UNKNOWN	.	.
2233	.	QP12C10-S011	4	QP12C10	0	100mgOZ439	0	12.21666667	62.86666667	12	12.21666667	HOURS	1	OZ439:::Plasma:::Concentration	0.0406	0.0406	ug/mL	1.00E-04	0	0	0	0	.	0	0	.	0	0	100	.	.	.	QP12C10-S011	UNKNOWN	1	OZ439	QP12C10	0	0	100mgOZ439	1	.	UNKNOWN	UNKNOWN	UNKNOWN	0	UNKNOWN	.	.
2235	.	QP12C10-S011	4	QP12C10	0	100mgOZ439	0	24.1	74.75	24	24.1	HOURS	1	OZ439:::Plasma:::Concentration	0.0039	0.0039	ug/mL	1.00E-04	0	0	0	0	.	0	0	.	0	0	100	.	.	.	QP12C10-S011	UNKNOWN	1	OZ439	QP12C10	0	0	100mgOZ439	1	.	UNKNOWN	UNKNOWN	UNKNOWN	0	UNKNOWN	.	.
2238	.	QP12C10-S011	4	QP12C10	0	100mgOZ439	0	36	86.65	36	36	HOURS	1	OZ439:::Plasma:::Concentration	0.0023	0.0023	ug/mL	1.00E-04	0	0	0	0	.	0	0	.	0	0	100	.	.	.	QP12C10-S011	UNKNOWN	1	OZ439	QP12C10	0	0	100mgOZ439	1	.	UNKNOWN	UNKNOWN	UNKNOWN	0	UNKNOWN	.	.
2240	.	QP12C10-S011	4	QP12C10	0	100mgOZ439	0	48.05	98.7	48	48.05	HOURS	1	OZ439:::Plasma:::Concentration	0.0012	0.0012	ug/mL	1.00E-04	0	0	0	0	.	0	0	.	0	0	100	.	.	.	QP12C10-S011	UNKNOWN	1	OZ439	QP12C10	0	0	100mgOZ439	1	.	UNKNOWN	UNKNOWN	UNKNOWN	0	UNKNOWN	.	.
2242	.	QP12C10-S011	4	QP12C10	0	100mgOZ439	0	70	120.65	72	70	HOURS	1	OZ439:::Plasma:::Concentration	0.0011	0.0011	ug/mL	1.00E-04	0	0	0	0	.	0	0	.	0	0	100	.	.	.	QP12C10-S011	UNKNOWN	1	OZ439	QP12C10	0	0	100mgOZ439	1	.	UNKNOWN	UNKNOWN	UNKNOWN	0	UNKNOWN	.	.
2243	.	QP12C10-S011	4	QP12C10	0	100mgOZ439	0	93.5	144.15	96	93.5	HOURS	1	OZ439:::Plasma:::Concentration	0.001	0.001	ug/mL	1.00E-04	0	0	0	0	.	0	0	.	0	0	100	.	.	.	QP12C10-S011	UNKNOWN	1	OZ439	QP12C10	0	0	100mgOZ439	1	.	UNKNOWN	UNKNOWN	UNKNOWN	0	UNKNOWN	.	.
2244	.	QP12C10-S011	4	QP12C10	0	100mgOZ439	0	117.7833333	168.4333333	120	117.7833333	HOURS	1	OZ439:::Plasma:::Concentration	7.00E-04	7.00E-04	ug/mL	1.00E-04	0	0	0	0	.	0	0	.	0	0	100	.	.	.	QP12C10-S011	UNKNOWN	1	OZ439	QP12C10	0	0	100mgOZ439	1	.	UNKNOWN	UNKNOWN	UNKNOWN	0	UNKNOWN	.	.
2245	.	QP12C10-S011	4	QP12C10	0	100mgOZ439	0	141.6166667	192.2666667	144	141.6166667	HOURS	1	OZ439:::Plasma:::Concentration	7.00E-04	7.00E-04	ug/mL	1.00E-04	0	0	0	0	.	0	0	.	0	0	100	.	.	.	QP12C10-S011	UNKNOWN	1	OZ439	QP12C10	0	0	100mgOZ439	1	.	UNKNOWN	UNKNOWN	UNKNOWN	0	UNKNOWN	.	.
2251	.	QP12C10-S012	5	QP12C10	0	100mgOZ439	0	-0.3	47.1	0	-0.3	HOURS	1	OZ439:::Plasma:::Concentration	0	1.00E-04	ug/mL	1.00E-04	1	0	0	0	.	0	0	.	0	0	0	.	.	.	QP12C10-S012	UNKNOWN	1	OZ439	QP12C10	0	0	100mgOZ439	1	.	UNKNOWN	UNKNOWN	UNKNOWN	0	UNKNOWN	.	.
2252	.	QP12C10-S012	5	QP12C10	0	100mgOZ439	0	0	47.4	0	0	HOURS	.	OZ439:::Dose	100	0	mg	.	0	1	1	100	1	0	0	ORAL	0	0	100	.	.	.	QP12C10-S012	UNKNOWN	1	OZ439	QP12C10	0	0	100mgOZ439	1	.	UNKNOWN	UNKNOWN	UNKNOWN	0	UNKNOWN	.	.
2253	.	QP12C10-S012	5	QP12C10	0	100mgOZ439	0	0.5	47.9	0.5	0.5	HOURS	1	OZ439:::Plasma:::Concentration	0.0068	0.0068	ug/mL	1.00E-04	0	0	0	0	.	0	0	.	0	0	100	.	.	.	QP12C10-S012	UNKNOWN	1	OZ439	QP12C10	0	0	100mgOZ439	1	.	UNKNOWN	UNKNOWN	UNKNOWN	0	UNKNOWN	.	.
2254	.	QP12C10-S012	5	QP12C10	0	100mgOZ439	0	1	48.4	1	1	HOURS	1	OZ439:::Plasma:::Concentration	0.0345	0.0345	ug/mL	1.00E-04	0	0	0	0	.	0	0	.	0	0	100	.	.	.	QP12C10-S012	UNKNOWN	1	OZ439	QP12C10	0	0	100mgOZ439	1	.	UNKNOWN	UNKNOWN	UNKNOWN	0	UNKNOWN	.	.
2256	.	QP12C10-S012	5	QP12C10	0	100mgOZ439	0	2	49.4	2	2	HOURS	1	OZ439:::Plasma:::Concentration	0.1202	0.1202	ug/mL	1.00E-04	0	0	0	0	.	0	0	.	0	0	100	.	.	.	QP12C10-S012	UNKNOWN	1	OZ439	QP12C10	0	0	100mgOZ439	1	.	UNKNOWN	UNKNOWN	UNKNOWN	0	UNKNOWN	.	.
2257	.	QP12C10-S012	5	QP12C10	0	100mgOZ439	0	3	50.4	3	3	HOURS	1	OZ439:::Plasma:::Concentration	0.1923	0.1923	ug/mL	1.00E-04	0	0	0	0	.	0	0	.	0	0	100	.	.	.	QP12C10-S012	UNKNOWN	1	OZ439	QP12C10	0	0	100mgOZ439	1	.	UNKNOWN	UNKNOWN	UNKNOWN	0	UNKNOWN	.	.
2259	.	QP12C10-S012	5	QP12C10	0	100mgOZ439	0	4	51.4	4	4	HOURS	1	OZ439:::Plasma:::Concentration	0.1698	0.1698	ug/mL	1.00E-04	0	0	0	0	.	0	0	.	0	0	100	.	.	.	QP12C10-S012	UNKNOWN	1	OZ439	QP12C10	0	0	100mgOZ439	1	.	UNKNOWN	UNKNOWN	UNKNOWN	0	UNKNOWN	.	.
2260	.	QP12C10-S012	5	QP12C10	0	100mgOZ439	0	6	53.4	6	6	HOURS	1	OZ439:::Plasma:::Concentration	0.0887	0.0887	ug/mL	1.00E-04	0	0	0	0	.	0	0	.	0	0	100	.	.	.	QP12C10-S012	UNKNOWN	1	OZ439	QP12C10	0	0	100mgOZ439	1	.	UNKNOWN	UNKNOWN	UNKNOWN	0	UNKNOWN	.	.
2262	.	QP12C10-S012	5	QP12C10	0	100mgOZ439	0	8	55.4	8	8	HOURS	1	OZ439:::Plasma:::Concentration	0.0553	0.0553	ug/mL	1.00E-04	0	0	0	0	.	0	0	.	0	0	100	.	.	.	QP12C10-S012	UNKNOWN	1	OZ439	QP12C10	0	0	100mgOZ439	1	.	UNKNOWN	UNKNOWN	UNKNOWN	0	UNKNOWN	.	.
2264	.	QP12C10-S012	5	QP12C10	0	100mgOZ439	0	12.05	59.45	12	12.05	HOURS	1	OZ439:::Plasma:::Concentration	0.0185	0.0185	ug/mL	1.00E-04	0	0	0	0	.	0	0	.	0	0	100	.	.	.	QP12C10-S012	UNKNOWN	1	OZ439	QP12C10	0	0	100mgOZ439	1	.	UNKNOWN	UNKNOWN	UNKNOWN	0	UNKNOWN	.	.
2266	.	QP12C10-S012	5	QP12C10	0	100mgOZ439	0	24	71.4	24	24	HOURS	1	OZ439:::Plasma:::Concentration	0.0024	0.0024	ug/mL	1.00E-04	0	0	0	0	.	0	0	.	0	0	100	.	.	.	QP12C10-S012	UNKNOWN	1	OZ439	QP12C10	0	0	100mgOZ439	1	.	UNKNOWN	UNKNOWN	UNKNOWN	0	UNKNOWN	.	.
2269	.	QP12C10-S012	5	QP12C10	0	100mgOZ439	0	36.01666667	83.41666667	36	36.01666667	HOURS	1	OZ439:::Plasma:::Concentration	0.0022	0.0022	ug/mL	1.00E-04	0	0	0	0	.	0	0	.	0	0	100	.	.	.	QP12C10-S012	UNKNOWN	1	OZ439	QP12C10	0	0	100mgOZ439	1	.	UNKNOWN	UNKNOWN	UNKNOWN	0	UNKNOWN	.	.
2271	.	QP12C10-S012	5	QP12C10	0	100mgOZ439	0	48	95.4	48	48	HOURS	1	OZ439:::Plasma:::Concentration	8.00E-04	8.00E-04	ug/mL	1.00E-04	0	0	0	0	.	0	0	.	0	0	100	.	.	.	QP12C10-S012	UNKNOWN	1	OZ439	QP12C10	0	0	100mgOZ439	1	.	UNKNOWN	UNKNOWN	UNKNOWN	0	UNKNOWN	.	.
2272	.	QP12C10-S012	5	QP12C10	0	100mgOZ439	0	72.51666667	119.9166667	72	72.51666667	HOURS	1	OZ439:::Plasma:::Concentration	7.00E-04	7.00E-04	ug/mL	1.00E-04	0	0	0	0	.	0	0	.	0	0	100	.	.	.	QP12C10-S012	UNKNOWN	1	OZ439	QP12C10	0	0	100mgOZ439	1	.	UNKNOWN	UNKNOWN	UNKNOWN	0	UNKNOWN	.	.
2273	.	QP12C10-S012	5	QP12C10	0	100mgOZ439	0	96.76666667	144.1666667	96	96.76666667	HOURS	1	OZ439:::Plasma:::Concentration	5.00E-04	5.00E-04	ug/mL	1.00E-04	0	0	0	0	.	0	0	.	0	0	100	.	.	.	QP12C10-S012	UNKNOWN	1	OZ439	QP12C10	0	0	100mgOZ439	1	.	UNKNOWN	UNKNOWN	UNKNOWN	0	UNKNOWN	.	.
2274	.	QP12C10-S012	5	QP12C10	0	100mgOZ439	0	120.9	168.3	120	120.9	HOURS	1	OZ439:::Plasma:::Concentration	3.00E-04	3.00E-04	ug/mL	1.00E-04	0	0	0	0	.	0	0	.	0	0	100	.	.	.	QP12C10-S012	UNKNOWN	1	OZ439	QP12C10	0	0	100mgOZ439	1	.	UNKNOWN	UNKNOWN	UNKNOWN	0	UNKNOWN	.	.
2275	.	QP12C10-S012	5	QP12C10	0	100mgOZ439	0	144.35	191.75	144	144.35	HOURS	1	OZ439:::Plasma:::Concentration	2.00E-04	2.00E-04	ug/mL	1.00E-04	0	0	0	0	.	0	0	.	0	0	100	.	.	.	QP12C10-S012	UNKNOWN	1	OZ439	QP12C10	0	0	100mgOZ439	1	.	UNKNOWN	UNKNOWN	UNKNOWN	0	UNKNOWN	.	.
2281	.	QP12C10-S013	6	QP12C10	0	100mgOZ439	0	-0.28333	48.55000333	0	-0.28333	HOURS	1	OZ439:::Plasma:::Concentration	0	1.00E-04	ug/mL	1.00E-04	1	0	0	0	.	0	0	.	0	0	0	.	.	.	QP12C10-S013	UNKNOWN	1	OZ439	QP12C10	0	0	100mgOZ439	1	.	UNKNOWN	UNKNOWN	UNKNOWN	0	UNKNOWN	.	.
2282	.	QP12C10-S013	6	QP12C10	0	100mgOZ439	0	0	48.83333333	0	0	HOURS	.	OZ439:::Dose	100	0	mg	.	0	1	1	100	1	0	0	ORAL	0	0	100	.	.	.	QP12C10-S013	UNKNOWN	1	OZ439	QP12C10	0	0	100mgOZ439	1	.	UNKNOWN	UNKNOWN	UNKNOWN	0	UNKNOWN	.	.
2283	.	QP12C10-S013	6	QP12C10	0	100mgOZ439	0	0.5	49.33333333	0.5	0.5	HOURS	1	OZ439:::Plasma:::Concentration	0.0023	0.0023	ug/mL	1.00E-04	0	0	0	0	.	0	0	.	0	0	100	.	.	.	QP12C10-S013	UNKNOWN	1	OZ439	QP12C10	0	0	100mgOZ439	1	.	UNKNOWN	UNKNOWN	UNKNOWN	0	UNKNOWN	.	.
2284	.	QP12C10-S013	6	QP12C10	0	100mgOZ439	0	1.016666667	49.85	1	1.016666667	HOURS	1	OZ439:::Plasma:::Concentration	0.0054	0.0054	ug/mL	1.00E-04	0	0	0	0	.	0	0	.	0	0	100	.	.	.	QP12C10-S013	UNKNOWN	1	OZ439	QP12C10	0	0	100mgOZ439	1	.	UNKNOWN	UNKNOWN	UNKNOWN	0	UNKNOWN	.	.
2286	.	QP12C10-S013	6	QP12C10	0	100mgOZ439	0	2	50.83333333	2	2	HOURS	1	OZ439:::Plasma:::Concentration	0.0292	0.0292	ug/mL	1.00E-04	0	0	0	0	.	0	0	.	0	0	100	.	.	.	QP12C10-S013	UNKNOWN	1	OZ439	QP12C10	0	0	100mgOZ439	1	.	UNKNOWN	UNKNOWN	UNKNOWN	0	UNKNOWN	.	.
2287	.	QP12C10-S013	6	QP12C10	0	100mgOZ439	0	3	51.83333333	3	3	HOURS	1	OZ439:::Plasma:::Concentration	0.081	0.081	ug/mL	1.00E-04	0	0	0	0	.	0	0	.	0	0	100	.	.	.	QP12C10-S013	UNKNOWN	1	OZ439	QP12C10	0	0	100mgOZ439	1	.	UNKNOWN	UNKNOWN	UNKNOWN	0	UNKNOWN	.	.
2289	.	QP12C10-S013	6	QP12C10	0	100mgOZ439	0	4	52.83333333	4	4	HOURS	1	OZ439:::Plasma:::Concentration	0.1556	0.1556	ug/mL	1.00E-04	0	0	0	0	.	0	0	.	0	0	100	.	.	.	QP12C10-S013	UNKNOWN	1	OZ439	QP12C10	0	0	100mgOZ439	1	.	UNKNOWN	UNKNOWN	UNKNOWN	0	UNKNOWN	.	.
2290	.	QP12C10-S013	6	QP12C10	0	100mgOZ439	0	6.033333333	54.86666667	6	6.033333333	HOURS	1	OZ439:::Plasma:::Concentration	0.1648	0.1648	ug/mL	1.00E-04	0	0	0	0	.	0	0	.	0	0	100	.	.	.	QP12C10-S013	UNKNOWN	1	OZ439	QP12C10	0	0	100mgOZ439	1	.	UNKNOWN	UNKNOWN	UNKNOWN	0	UNKNOWN	.	.
2292	.	QP12C10-S013	6	QP12C10	0	100mgOZ439	0	8	56.83333333	8	8	HOURS	1	OZ439:::Plasma:::Concentration	0.0987	0.0987	ug/mL	1.00E-04	0	0	0	0	.	0	0	.	0	0	100	.	.	.	QP12C10-S013	UNKNOWN	1	OZ439	QP12C10	0	0	100mgOZ439	1	.	UNKNOWN	UNKNOWN	UNKNOWN	0	UNKNOWN	.	.
2294	.	QP12C10-S013	6	QP12C10	0	100mgOZ439	0	12.13333333	60.96666666	12	12.13333333	HOURS	1	OZ439:::Plasma:::Concentration	0.0129	0.0129	ug/mL	1.00E-04	0	0	0	0	.	0	0	.	0	0	100	.	.	.	QP12C10-S013	UNKNOWN	1	OZ439	QP12C10	0	0	100mgOZ439	1	.	UNKNOWN	UNKNOWN	UNKNOWN	0	UNKNOWN	.	.
2296	.	QP12C10-S013	6	QP12C10	0	100mgOZ439	0	24.05	72.88333333	24	24.05	HOURS	1	OZ439:::Plasma:::Concentration	0.0041	0.0041	ug/mL	1.00E-04	0	0	0	0	.	0	0	.	0	0	100	.	.	.	QP12C10-S013	UNKNOWN	1	OZ439	QP12C10	0	0	100mgOZ439	1	.	UNKNOWN	UNKNOWN	UNKNOWN	0	UNKNOWN	.	.
2299	.	QP12C10-S013	6	QP12C10	0	100mgOZ439	0	36	84.83333333	36	36	HOURS	1	OZ439:::Plasma:::Concentration	0.0024	0.0024	ug/mL	1.00E-04	0	0	0	0	.	0	0	.	0	0	100	.	.	.	QP12C10-S013	UNKNOWN	1	OZ439	QP12C10	0	0	100mgOZ439	1	.	UNKNOWN	UNKNOWN	UNKNOWN	0	UNKNOWN	.	.
2301	.	QP12C10-S013	6	QP12C10	0	100mgOZ439	0	48.01666667	96.85	48	48.01666667	HOURS	1	OZ439:::Plasma:::Concentration	0.0011	0.0011	ug/mL	1.00E-04	0	0	0	0	.	0	0	.	0	0	100	.	.	.	QP12C10-S013	UNKNOWN	1	OZ439	QP12C10	0	0	100mgOZ439	1	.	UNKNOWN	UNKNOWN	UNKNOWN	0	UNKNOWN	.	.
2303	.	QP12C10-S013	6	QP12C10	0	100mgOZ439	0	70.71666667	119.55	72	70.71666667	HOURS	1	OZ439:::Plasma:::Concentration	0.0014	0.0014	ug/mL	1.00E-04	0	0	0	0	.	0	0	.	0	0	100	.	.	.	QP12C10-S013	UNKNOWN	1	OZ439	QP12C10	0	0	100mgOZ439	1	.	UNKNOWN	UNKNOWN	UNKNOWN	0	UNKNOWN	.	.
2304	.	QP12C10-S013	6	QP12C10	0	100mgOZ439	0	94.88333333	143.7166667	96	94.88333333	HOURS	1	OZ439:::Plasma:::Concentration	0.0011	0.0011	ug/mL	1.00E-04	0	0	0	0	.	0	0	.	0	0	100	.	.	.	QP12C10-S013	UNKNOWN	1	OZ439	QP12C10	0	0	100mgOZ439	1	.	UNKNOWN	UNKNOWN	UNKNOWN	0	UNKNOWN	.	.
2305	.	QP12C10-S013	6	QP12C10	0	100mgOZ439	0	118.7	167.5333333	120	118.7	HOURS	1	OZ439:::Plasma:::Concentration	0.001	0.001	ug/mL	1.00E-04	0	0	0	0	.	0	0	.	0	0	100	.	.	.	QP12C10-S013	UNKNOWN	1	OZ439	QP12C10	0	0	100mgOZ439	1	.	UNKNOWN	UNKNOWN	UNKNOWN	0	UNKNOWN	.	.
2306	.	QP12C10-S013	6	QP12C10	0	100mgOZ439	0	142.7666667	191.6	144	142.7666667	HOURS	1	OZ439:::Plasma:::Concentration	9.00E-04	9.00E-04	ug/mL	1.00E-04	0	0	0	0	.	0	0	.	0	0	100	.	.	.	QP12C10-S013	UNKNOWN	1	OZ439	QP12C10	0	0	100mgOZ439	1	.	UNKNOWN	UNKNOWN	UNKNOWN	0	UNKNOWN	.	.
2312	.	QP12C10-S017	7	QP12C10	0	100mgOZ439	0	-0.33333	50.76667	0	-0.33333	HOURS	1	OZ439:::Plasma:::Concentration	0	1.00E-04	ug/mL	1.00E-04	1	0	0	0	.	0	0	.	0	0	0	.	.	.	QP12C10-S017	UNKNOWN	1	OZ439	QP12C10	0	0	100mgOZ439	1	.	UNKNOWN	UNKNOWN	UNKNOWN	0	UNKNOWN	.	.
2313	.	QP12C10-S017	7	QP12C10	0	100mgOZ439	0	0	51.1	0	0	HOURS	.	OZ439:::Dose	100	0	mg	.	0	1	1	100	1	0	0	ORAL	0	0	100	.	.	.	QP12C10-S017	UNKNOWN	1	OZ439	QP12C10	0	0	100mgOZ439	1	.	UNKNOWN	UNKNOWN	UNKNOWN	0	UNKNOWN	.	.
2314	.	QP12C10-S017	7	QP12C10	0	100mgOZ439	0	0.5	51.6	0.5	0.5	HOURS	1	OZ439:::Plasma:::Concentration	0.003	0.003	ug/mL	1.00E-04	0	0	0	0	.	0	0	.	0	0	100	.	.	.	QP12C10-S017	UNKNOWN	1	OZ439	QP12C10	0	0	100mgOZ439	1	.	UNKNOWN	UNKNOWN	UNKNOWN	0	UNKNOWN	.	.
2315	.	QP12C10-S017	7	QP12C10	0	100mgOZ439	0	1	52.1	1	1	HOURS	1	OZ439:::Plasma:::Concentration	0.0059	0.0059	ug/mL	1.00E-04	0	0	0	0	.	0	0	.	0	0	100	.	.	.	QP12C10-S017	UNKNOWN	1	OZ439	QP12C10	0	0	100mgOZ439	1	.	UNKNOWN	UNKNOWN	UNKNOWN	0	UNKNOWN	.	.
2317	.	QP12C10-S017	7	QP12C10	0	100mgOZ439	0	2	53.1	2	2	HOURS	1	OZ439:::Plasma:::Concentration	0.0336	0.0336	ug/mL	1.00E-04	0	0	0	0	.	0	0	.	0	0	100	.	.	.	QP12C10-S017	UNKNOWN	1	OZ439	QP12C10	0	0	100mgOZ439	1	.	UNKNOWN	UNKNOWN	UNKNOWN	0	UNKNOWN	.	.
2318	.	QP12C10-S017	7	QP12C10	0	100mgOZ439	0	3	54.1	3	3	HOURS	1	OZ439:::Plasma:::Concentration	0.0975	0.0975	ug/mL	1.00E-04	0	0	0	0	.	0	0	.	0	0	100	.	.	.	QP12C10-S017	UNKNOWN	1	OZ439	QP12C10	0	0	100mgOZ439	1	.	UNKNOWN	UNKNOWN	UNKNOWN	0	UNKNOWN	.	.
2320	.	QP12C10-S017	7	QP12C10	0	100mgOZ439	0	4	55.1	4	4	HOURS	1	OZ439:::Plasma:::Concentration	0.1311	0.1311	ug/mL	1.00E-04	0	0	0	0	.	0	0	.	0	0	100	.	.	.	QP12C10-S017	UNKNOWN	1	OZ439	QP12C10	0	0	100mgOZ439	1	.	UNKNOWN	UNKNOWN	UNKNOWN	0	UNKNOWN	.	.
2321	.	QP12C10-S017	7	QP12C10	0	100mgOZ439	0	6	57.1	6	6	HOURS	1	OZ439:::Plasma:::Concentration	0.1094	0.1094	ug/mL	1.00E-04	0	0	0	0	.	0	0	.	0	0	100	.	.	.	QP12C10-S017	UNKNOWN	1	OZ439	QP12C10	0	0	100mgOZ439	1	.	UNKNOWN	UNKNOWN	UNKNOWN	0	UNKNOWN	.	.
2323	.	QP12C10-S017	7	QP12C10	0	100mgOZ439	0	8	59.1	8	8	HOURS	1	OZ439:::Plasma:::Concentration	0.0584	0.0584	ug/mL	1.00E-04	0	0	0	0	.	0	0	.	0	0	100	.	.	.	QP12C10-S017	UNKNOWN	1	OZ439	QP12C10	0	0	100mgOZ439	1	.	UNKNOWN	UNKNOWN	UNKNOWN	0	UNKNOWN	.	.
2325	.	QP12C10-S017	7	QP12C10	0	100mgOZ439	0	12	63.1	12	12	HOURS	1	OZ439:::Plasma:::Concentration	0.0192	0.0192	ug/mL	1.00E-04	0	0	0	0	.	0	0	.	0	0	100	.	.	.	QP12C10-S017	UNKNOWN	1	OZ439	QP12C10	0	0	100mgOZ439	1	.	UNKNOWN	UNKNOWN	UNKNOWN	0	UNKNOWN	.	.
2327	.	QP12C10-S017	7	QP12C10	0	100mgOZ439	0	24	75.1	24	24	HOURS	1	OZ439:::Plasma:::Concentration	0.0019	0.0019	ug/mL	1.00E-04	0	0	0	0	.	0	0	.	0	0	100	.	.	.	QP12C10-S017	UNKNOWN	1	OZ439	QP12C10	0	0	100mgOZ439	1	.	UNKNOWN	UNKNOWN	UNKNOWN	0	UNKNOWN	.	.
2330	.	QP12C10-S017	7	QP12C10	0	100mgOZ439	0	36.01666667	87.11666667	36	36.01666667	HOURS	1	OZ439:::Plasma:::Concentration	0.0011	0.0011	ug/mL	1.00E-04	0	0	0	0	.	0	0	.	0	0	100	.	.	.	QP12C10-S017	UNKNOWN	1	OZ439	QP12C10	0	0	100mgOZ439	1	.	UNKNOWN	UNKNOWN	UNKNOWN	0	UNKNOWN	.	.
2332	.	QP12C10-S017	7	QP12C10	0	100mgOZ439	0	48.05	99.15	48	48.05	HOURS	1	OZ439:::Plasma:::Concentration	5.00E-04	5.00E-04	ug/mL	1.00E-04	0	0	0	0	.	0	0	.	0	0	100	.	.	.	QP12C10-S017	UNKNOWN	1	OZ439	QP12C10	0	0	100mgOZ439	1	.	UNKNOWN	UNKNOWN	UNKNOWN	0	UNKNOWN	.	.
2334	.	QP12C10-S017	7	QP12C10	0	100mgOZ439	0	70.55	121.65	72	70.55	HOURS	1	OZ439:::Plasma:::Concentration	2.00E-04	2.00E-04	ug/mL	1.00E-04	0	0	0	0	.	0	0	.	0	0	100	.	.	.	QP12C10-S017	UNKNOWN	1	OZ439	QP12C10	0	0	100mgOZ439	1	.	UNKNOWN	UNKNOWN	UNKNOWN	0	UNKNOWN	.	.
2335	.	QP12C10-S017	7	QP12C10	0	100mgOZ439	0	94.66666667	145.7666667	96	94.66666667	HOURS	1	OZ439:::Plasma:::Concentration	1.00E-04	1.00E-04	ug/mL	1.00E-04	0	0	0	0	.	0	0	.	0	0	100	.	.	.	QP12C10-S017	UNKNOWN	1	OZ439	QP12C10	0	0	100mgOZ439	1	.	UNKNOWN	UNKNOWN	UNKNOWN	0	UNKNOWN	.	.
2336	.	QP12C10-S017	7	QP12C10	0	100mgOZ439	0	118.6666667	169.7666667	120	118.6666667	HOURS	1	OZ439:::Plasma:::Concentration	1.00E-04	1.00E-04	ug/mL	1.00E-04	0	0	0	0	.	0	0	.	0	0	100	.	.	.	QP12C10-S017	UNKNOWN	1	OZ439	QP12C10	0	0	100mgOZ439	1	.	UNKNOWN	UNKNOWN	UNKNOWN	0	UNKNOWN	.	.
2337	.	QP12C10-S017	7	QP12C10	0	100mgOZ439	0	142.6166667	193.7166667	144	142.6166667	HOURS	1	OZ439:::Plasma:::Concentration	1.00E-04	1.00E-04	ug/mL	1.00E-04	0	0	0	0	.	0	0	.	0	0	100	.	.	.	QP12C10-S017	UNKNOWN	1	OZ439	QP12C10	0	0	100mgOZ439	1	.	UNKNOWN	UNKNOWN	UNKNOWN	0	UNKNOWN	.	.
2343	.	QP12C10-S018	8	QP12C10	0	100mgOZ439	0	-0.283333333	49.61666667	0	-0.283333333	HOURS	1	OZ439:::Plasma:::Concentration	0	1.00E-04	ug/mL	1.00E-04	1	0	0	0	.	0	0	.	0	0	0	.	.	.	QP12C10-S018	UNKNOWN	1	OZ439	QP12C10	0	0	100mgOZ439	1	.	UNKNOWN	UNKNOWN	UNKNOWN	0	UNKNOWN	.	.
2344	.	QP12C10-S018	8	QP12C10	0	100mgOZ439	0	0	49.9	0	0	HOURS	.	OZ439:::Dose	100	0	mg	.	0	1	1	100	1	0	0	ORAL	0	0	100	.	.	.	QP12C10-S018	UNKNOWN	1	OZ439	QP12C10	0	0	100mgOZ439	1	.	UNKNOWN	UNKNOWN	UNKNOWN	0	UNKNOWN	.	.
2345	.	QP12C10-S018	8	QP12C10	0	100mgOZ439	0	0.5	50.4	0.5	0.5	HOURS	1	OZ439:::Plasma:::Concentration	0.0014	0.0014	ug/mL	1.00E-04	0	0	0	0	.	0	0	.	0	0	100	.	.	.	QP12C10-S018	UNKNOWN	1	OZ439	QP12C10	0	0	100mgOZ439	1	.	UNKNOWN	UNKNOWN	UNKNOWN	0	UNKNOWN	.	.
2346	.	QP12C10-S018	8	QP12C10	0	100mgOZ439	0	1	50.9	1	1	HOURS	1	OZ439:::Plasma:::Concentration	0.003	0.003	ug/mL	1.00E-04	0	0	0	0	.	0	0	.	0	0	100	.	.	.	QP12C10-S018	UNKNOWN	1	OZ439	QP12C10	0	0	100mgOZ439	1	.	UNKNOWN	UNKNOWN	UNKNOWN	0	UNKNOWN	.	.
2348	.	QP12C10-S018	8	QP12C10	0	100mgOZ439	0	2.083333333	51.98333333	2	2.083333333	HOURS	1	OZ439:::Plasma:::Concentration	0.0127	0.0127	ug/mL	1.00E-04	0	0	0	0	.	0	0	.	0	0	100	.	.	.	QP12C10-S018	UNKNOWN	1	OZ439	QP12C10	0	0	100mgOZ439	1	.	UNKNOWN	UNKNOWN	UNKNOWN	0	UNKNOWN	.	.
2349	.	QP12C10-S018	8	QP12C10	0	100mgOZ439	0	3.016666667	52.91666667	3	3.016666667	HOURS	1	OZ439:::Plasma:::Concentration	0.0801	0.0801	ug/mL	1.00E-04	0	0	0	0	.	0	0	.	0	0	100	.	.	.	QP12C10-S018	UNKNOWN	1	OZ439	QP12C10	0	0	100mgOZ439	1	.	UNKNOWN	UNKNOWN	UNKNOWN	0	UNKNOWN	.	.
2351	.	QP12C10-S018	8	QP12C10	0	100mgOZ439	0	4.233333333	54.13333333	4	4.233333333	HOURS	1	OZ439:::Plasma:::Concentration	0.1459	0.1459	ug/mL	1.00E-04	0	0	0	0	.	0	0	.	0	0	100	.	.	.	QP12C10-S018	UNKNOWN	1	OZ439	QP12C10	0	0	100mgOZ439	1	.	UNKNOWN	UNKNOWN	UNKNOWN	0	UNKNOWN	.	.
2352	.	QP12C10-S018	8	QP12C10	0	100mgOZ439	0	6.033333333	55.93333333	6	6.033333333	HOURS	1	OZ439:::Plasma:::Concentration	0.1438	0.1438	ug/mL	1.00E-04	0	0	0	0	.	0	0	.	0	0	100	.	.	.	QP12C10-S018	UNKNOWN	1	OZ439	QP12C10	0	0	100mgOZ439	1	.	UNKNOWN	UNKNOWN	UNKNOWN	0	UNKNOWN	.	.
2354	.	QP12C10-S018	8	QP12C10	0	100mgOZ439	0	8.05	57.95	8	8.05	HOURS	1	OZ439:::Plasma:::Concentration	0.0717	0.0717	ug/mL	1.00E-04	0	0	0	0	.	0	0	.	0	0	100	.	.	.	QP12C10-S018	UNKNOWN	1	OZ439	QP12C10	0	0	100mgOZ439	1	.	UNKNOWN	UNKNOWN	UNKNOWN	0	UNKNOWN	.	.
2356	.	QP12C10-S018	8	QP12C10	0	100mgOZ439	0	12.06666667	61.96666667	12	12.06666667	HOURS	1	OZ439:::Plasma:::Concentration	0.0222	0.0222	ug/mL	1.00E-04	0	0	0	0	.	0	0	.	0	0	100	.	.	.	QP12C10-S018	UNKNOWN	1	OZ439	QP12C10	0	0	100mgOZ439	1	.	UNKNOWN	UNKNOWN	UNKNOWN	0	UNKNOWN	.	.
2358	.	QP12C10-S018	8	QP12C10	0	100mgOZ439	0	24.05	73.95	24	24.05	HOURS	1	OZ439:::Plasma:::Concentration	0.0032	0.0032	ug/mL	1.00E-04	0	0	0	0	.	0	0	.	0	0	100	.	.	.	QP12C10-S018	UNKNOWN	1	OZ439	QP12C10	0	0	100mgOZ439	1	.	UNKNOWN	UNKNOWN	UNKNOWN	0	UNKNOWN	.	.
2361	.	QP12C10-S018	8	QP12C10	0	100mgOZ439	0	36.01666667	85.91666667	36	36.01666667	HOURS	1	OZ439:::Plasma:::Concentration	0.0014	0.0014	ug/mL	1.00E-04	0	0	0	0	.	0	0	.	0	0	100	.	.	.	QP12C10-S018	UNKNOWN	1	OZ439	QP12C10	0	0	100mgOZ439	1	.	UNKNOWN	UNKNOWN	UNKNOWN	0	UNKNOWN	.	.
2363	.	QP12C10-S018	8	QP12C10	0	100mgOZ439	0	48.01666667	97.91666667	48	48.01666667	HOURS	1	OZ439:::Plasma:::Concentration	0.001	0.001	ug/mL	1.00E-04	0	0	0	0	.	0	0	.	0	0	100	.	.	.	QP12C10-S018	UNKNOWN	1	OZ439	QP12C10	0	0	100mgOZ439	1	.	UNKNOWN	UNKNOWN	UNKNOWN	0	UNKNOWN	.	.
2365	.	QP12C10-S018	8	QP12C10	0	100mgOZ439	0	70.2	120.1	72	70.2	HOURS	1	OZ439:::Plasma:::Concentration	9.00E-04	9.00E-04	ug/mL	1.00E-04	0	0	0	0	.	0	0	.	0	0	100	.	.	.	QP12C10-S018	UNKNOWN	1	OZ439	QP12C10	0	0	100mgOZ439	1	.	UNKNOWN	UNKNOWN	UNKNOWN	0	UNKNOWN	.	.
2366	.	QP12C10-S018	8	QP12C10	0	100mgOZ439	0	94.11666667	144.0166667	96	94.11666667	HOURS	1	OZ439:::Plasma:::Concentration	8.00E-04	8.00E-04	ug/mL	1.00E-04	0	0	0	0	.	0	0	.	0	0	100	.	.	.	QP12C10-S018	UNKNOWN	1	OZ439	QP12C10	0	0	100mgOZ439	1	.	UNKNOWN	UNKNOWN	UNKNOWN	0	UNKNOWN	.	.
2367	.	QP12C10-S018	8	QP12C10	0	100mgOZ439	0	118.3166667	168.2166667	120	118.3166667	HOURS	1	OZ439:::Plasma:::Concentration	6.00E-04	6.00E-04	ug/mL	1.00E-04	0	0	0	0	.	0	0	.	0	0	100	.	.	.	QP12C10-S018	UNKNOWN	1	OZ439	QP12C10	0	0	100mgOZ439	1	.	UNKNOWN	UNKNOWN	UNKNOWN	0	UNKNOWN	.	.
2368	.	QP12C10-S018	8	QP12C10	0	100mgOZ439	0	142.2833333	192.1833333	144	142.2833333	HOURS	1	OZ439:::Plasma:::Concentration	4.00E-04	4.00E-04	ug/mL	1.00E-04	0	0	0	0	.	0	0	.	0	0	100	.	.	.	QP12C10-S018	UNKNOWN	1	OZ439	QP12C10	0	0	100mgOZ439	1	.	UNKNOWN	UNKNOWN	UNKNOWN	0	UNKNOWN	.	.
2374	.	QP12C10-S024	9	QP12C10	0	200mgOZ439	1	-0.166667	51.14999967	0	-0.166667	HOURS	1	OZ439:::Plasma:::Concentration	0	1.00E-04	ug/mL	1.00E-04	1	0	0	0	.	0	0	.	0	0	0	.	.	.	QP12C10-S024	UNKNOWN	1	OZ439	QP12C10	0	0	200mgOZ439	2	.	UNKNOWN	UNKNOWN	UNKNOWN	0	UNKNOWN	.	.
2375	.	QP12C10-S024	9	QP12C10	0	200mgOZ439	1	0	51.31666667	0	0	HOURS	.	OZ439:::Dose	200	0	mg	.	0	1	1	200	1	0	0	ORAL	0	0	200	.	.	.	QP12C10-S024	UNKNOWN	1	OZ439	QP12C10	0	0	200mgOZ439	2	.	UNKNOWN	UNKNOWN	UNKNOWN	0	UNKNOWN	.	.
2376	.	QP12C10-S024	9	QP12C10	0	200mgOZ439	1	0.516666667	51.83333333	0.5	0.516666667	HOURS	1	OZ439:::Plasma:::Concentration	0.0261	0.0261	ug/mL	1.00E-04	0	0	0	0	.	0	0	.	0	0	200	.	.	.	QP12C10-S024	UNKNOWN	1	OZ439	QP12C10	0	0	200mgOZ439	2	.	UNKNOWN	UNKNOWN	UNKNOWN	0	UNKNOWN	.	.
2377	.	QP12C10-S024	9	QP12C10	0	200mgOZ439	1	1	52.31666667	1	1	HOURS	1	OZ439:::Plasma:::Concentration	0.1092	0.1092	ug/mL	1.00E-04	0	0	0	0	.	0	0	.	0	0	200	.	.	.	QP12C10-S024	UNKNOWN	1	OZ439	QP12C10	0	0	200mgOZ439	2	.	UNKNOWN	UNKNOWN	UNKNOWN	0	UNKNOWN	.	.
2379	.	QP12C10-S024	9	QP12C10	0	200mgOZ439	1	2.083333333	53.4	2	2.083333333	HOURS	1	OZ439:::Plasma:::Concentration	0.2835	0.2835	ug/mL	1.00E-04	0	0	0	0	.	0	0	.	0	0	200	.	.	.	QP12C10-S024	UNKNOWN	1	OZ439	QP12C10	0	0	200mgOZ439	2	.	UNKNOWN	UNKNOWN	UNKNOWN	0	UNKNOWN	.	.
2380	.	QP12C10-S024	9	QP12C10	0	200mgOZ439	1	3.433333333	54.75	3	3.433333333	HOURS	1	OZ439:::Plasma:::Concentration	0.2991	0.2991	ug/mL	1.00E-04	0	0	0	0	.	0	0	.	0	0	200	.	.	.	QP12C10-S024	UNKNOWN	1	OZ439	QP12C10	0	0	200mgOZ439	2	.	UNKNOWN	UNKNOWN	UNKNOWN	0	UNKNOWN	.	.
2382	.	QP12C10-S024	9	QP12C10	0	200mgOZ439	1	4	55.31666667	4	4	HOURS	1	OZ439:::Plasma:::Concentration	0.3208	0.3208	ug/mL	1.00E-04	0	0	0	0	.	0	0	.	0	0	200	.	.	.	QP12C10-S024	UNKNOWN	1	OZ439	QP12C10	0	0	200mgOZ439	2	.	UNKNOWN	UNKNOWN	UNKNOWN	0	UNKNOWN	.	.
2383	.	QP12C10-S024	9	QP12C10	0	200mgOZ439	1	6	57.31666667	6	6	HOURS	1	OZ439:::Plasma:::Concentration	0.3761	0.3761	ug/mL	1.00E-04	0	0	0	0	.	0	0	.	0	0	200	.	.	.	QP12C10-S024	UNKNOWN	1	OZ439	QP12C10	0	0	200mgOZ439	2	.	UNKNOWN	UNKNOWN	UNKNOWN	0	UNKNOWN	.	.
2385	.	QP12C10-S024	9	QP12C10	0	200mgOZ439	1	8.016666667	59.33333333	8	8.016666667	HOURS	1	OZ439:::Plasma:::Concentration	0.2366	0.2366	ug/mL	1.00E-04	0	0	0	0	.	0	0	.	0	0	200	.	.	.	QP12C10-S024	UNKNOWN	1	OZ439	QP12C10	0	0	200mgOZ439	2	.	UNKNOWN	UNKNOWN	UNKNOWN	0	UNKNOWN	.	.
2387	.	QP12C10-S024	9	QP12C10	0	200mgOZ439	1	12	63.31666667	12	12	HOURS	1	OZ439:::Plasma:::Concentration	0.1262	0.1262	ug/mL	1.00E-04	0	0	0	0	.	0	0	.	0	0	200	.	.	.	QP12C10-S024	UNKNOWN	1	OZ439	QP12C10	0	0	200mgOZ439	2	.	UNKNOWN	UNKNOWN	UNKNOWN	0	UNKNOWN	.	.
2389	.	QP12C10-S024	9	QP12C10	0	200mgOZ439	1	24.06666667	75.38333334	24	24.06666667	HOURS	1	OZ439:::Plasma:::Concentration	0.0124	0.0124	ug/mL	1.00E-04	0	0	0	0	.	0	0	.	0	0	200	.	.	.	QP12C10-S024	UNKNOWN	1	OZ439	QP12C10	0	0	200mgOZ439	2	.	UNKNOWN	UNKNOWN	UNKNOWN	0	UNKNOWN	.	.
2392	.	QP12C10-S024	9	QP12C10	0	200mgOZ439	1	36	87.31666667	36	36	HOURS	1	OZ439:::Plasma:::Concentration	0.0058	0.0058	ug/mL	1.00E-04	0	0	0	0	.	0	0	.	0	0	200	.	.	.	QP12C10-S024	UNKNOWN	1	OZ439	QP12C10	0	0	200mgOZ439	2	.	UNKNOWN	UNKNOWN	UNKNOWN	0	UNKNOWN	.	.
2394	.	QP12C10-S024	9	QP12C10	0	200mgOZ439	1	47.6	98.91666667	48	47.6	HOURS	1	OZ439:::Plasma:::Concentration	0.0028	0.0028	ug/mL	1.00E-04	0	0	0	0	.	0	0	.	0	0	200	.	.	.	QP12C10-S024	UNKNOWN	1	OZ439	QP12C10	0	0	200mgOZ439	2	.	UNKNOWN	UNKNOWN	UNKNOWN	0	UNKNOWN	.	.
2397	.	QP12C10-S024	9	QP12C10	0	200mgOZ439	1	69.16666667	120.4833333	72	69.16666667	HOURS	1	OZ439:::Plasma:::Concentration	0.0028	0.0028	ug/mL	1.00E-04	0	0	0	0	.	0	0	.	0	0	200	.	.	.	QP12C10-S024	UNKNOWN	1	OZ439	QP12C10	0	0	200mgOZ439	2	.	UNKNOWN	UNKNOWN	UNKNOWN	0	UNKNOWN	.	.
2400	.	QP12C10-S024	9	QP12C10	0	200mgOZ439	1	93.68333333	145	96	93.68333333	HOURS	1	OZ439:::Plasma:::Concentration	0.0024	0.0024	ug/mL	1.00E-04	0	0	0	0	.	0	0	.	0	0	200	.	.	.	QP12C10-S024	UNKNOWN	1	OZ439	QP12C10	0	0	200mgOZ439	2	.	UNKNOWN	UNKNOWN	UNKNOWN	0	UNKNOWN	.	.
2401	.	QP12C10-S024	9	QP12C10	0	200mgOZ439	1	117.2666667	168.5833334	120	117.2666667	HOURS	1	OZ439:::Plasma:::Concentration	0.0017	0.0017	ug/mL	1.00E-04	0	0	0	0	.	0	0	.	0	0	200	.	.	.	QP12C10-S024	UNKNOWN	1	OZ439	QP12C10	0	0	200mgOZ439	2	.	UNKNOWN	UNKNOWN	UNKNOWN	0	UNKNOWN	.	.
2402	.	QP12C10-S024	9	QP12C10	0	200mgOZ439	1	141.3666667	192.6833334	144	141.3666667	HOURS	1	OZ439:::Plasma:::Concentration	0.0016	0.0016	ug/mL	1.00E-04	0	0	0	0	.	0	0	.	0	0	200	.	.	.	QP12C10-S024	UNKNOWN	1	OZ439	QP12C10	0	0	200mgOZ439	2	.	UNKNOWN	UNKNOWN	UNKNOWN	0	UNKNOWN	.	.
2408	.	QP12C10-S025	10	QP12C10	0	200mgOZ439	1	-0.05	51.58333333	0	-0.05	HOURS	1	OZ439:::Plasma:::Concentration	0	1.00E-04	ug/mL	1.00E-04	1	0	0	0	.	0	0	.	0	0	0	.	.	.	QP12C10-S025	UNKNOWN	1	OZ439	QP12C10	0	0	200mgOZ439	2	.	UNKNOWN	UNKNOWN	UNKNOWN	0	UNKNOWN	.	.
2409	.	QP12C10-S025	10	QP12C10	0	200mgOZ439	1	0	51.63333333	0	0	HOURS	.	OZ439:::Dose	200	0	mg	.	0	1	1	200	1	0	0	ORAL	0	0	200	.	.	.	QP12C10-S025	UNKNOWN	1	OZ439	QP12C10	0	0	200mgOZ439	2	.	UNKNOWN	UNKNOWN	UNKNOWN	0	UNKNOWN	.	.
2410	.	QP12C10-S025	10	QP12C10	0	200mgOZ439	1	0.5	52.13333333	0.5	0.5	HOURS	1	OZ439:::Plasma:::Concentration	3.00E-04	3.00E-04	ug/mL	1.00E-04	0	0	0	0	.	0	0	.	0	0	200	.	.	.	QP12C10-S025	UNKNOWN	1	OZ439	QP12C10	0	0	200mgOZ439	2	.	UNKNOWN	UNKNOWN	UNKNOWN	0	UNKNOWN	.	.
2411	.	QP12C10-S025	10	QP12C10	0	200mgOZ439	1	1	52.63333333	1	1	HOURS	1	OZ439:::Plasma:::Concentration	0.0052	0.0052	ug/mL	1.00E-04	0	0	0	0	.	0	0	.	0	0	200	.	.	.	QP12C10-S025	UNKNOWN	1	OZ439	QP12C10	0	0	200mgOZ439	2	.	UNKNOWN	UNKNOWN	UNKNOWN	0	UNKNOWN	.	.
2413	.	QP12C10-S025	10	QP12C10	0	200mgOZ439	1	2.016666667	53.65	2	2.016666667	HOURS	1	OZ439:::Plasma:::Concentration	0.0462	0.0462	ug/mL	1.00E-04	0	0	0	0	.	0	0	.	0	0	200	.	.	.	QP12C10-S025	UNKNOWN	1	OZ439	QP12C10	0	0	200mgOZ439	2	.	UNKNOWN	UNKNOWN	UNKNOWN	0	UNKNOWN	.	.
2414	.	QP12C10-S025	10	QP12C10	0	200mgOZ439	1	3	54.63333333	3	3	HOURS	1	OZ439:::Plasma:::Concentration	0.4424	0.4424	ug/mL	1.00E-04	0	0	0	0	.	0	0	.	0	0	200	.	.	.	QP12C10-S025	UNKNOWN	1	OZ439	QP12C10	0	0	200mgOZ439	2	.	UNKNOWN	UNKNOWN	UNKNOWN	0	UNKNOWN	.	.
2416	.	QP12C10-S025	10	QP12C10	0	200mgOZ439	1	4	55.63333333	4	4	HOURS	1	OZ439:::Plasma:::Concentration	0.6676	0.6676	ug/mL	1.00E-04	0	0	0	0	.	0	0	.	0	0	200	.	.	.	QP12C10-S025	UNKNOWN	1	OZ439	QP12C10	0	0	200mgOZ439	2	.	UNKNOWN	UNKNOWN	UNKNOWN	0	UNKNOWN	.	.
2417	.	QP12C10-S025	10	QP12C10	0	200mgOZ439	1	6.183333333	57.81666667	6	6.183333333	HOURS	1	OZ439:::Plasma:::Concentration	0.4356	0.4356	ug/mL	1.00E-04	0	0	0	0	.	0	0	.	0	0	200	.	.	.	QP12C10-S025	UNKNOWN	1	OZ439	QP12C10	0	0	200mgOZ439	2	.	UNKNOWN	UNKNOWN	UNKNOWN	0	UNKNOWN	.	.
2419	.	QP12C10-S025	10	QP12C10	0	200mgOZ439	1	8	59.63333333	8	8	HOURS	1	OZ439:::Plasma:::Concentration	0.2644	0.2644	ug/mL	1.00E-04	0	0	0	0	.	0	0	.	0	0	200	.	.	.	QP12C10-S025	UNKNOWN	1	OZ439	QP12C10	0	0	200mgOZ439	2	.	UNKNOWN	UNKNOWN	UNKNOWN	0	UNKNOWN	.	.
2421	.	QP12C10-S025	10	QP12C10	0	200mgOZ439	1	12	63.63333333	12	12	HOURS	1	OZ439:::Plasma:::Concentration	0.1072	0.1072	ug/mL	1.00E-04	0	0	0	0	.	0	0	.	0	0	200	.	.	.	QP12C10-S025	UNKNOWN	1	OZ439	QP12C10	0	0	200mgOZ439	2	.	UNKNOWN	UNKNOWN	UNKNOWN	0	UNKNOWN	.	.
2423	.	QP12C10-S025	10	QP12C10	0	200mgOZ439	1	24.01666667	75.65	24	24.01666667	HOURS	1	OZ439:::Plasma:::Concentration	0.0156	0.0156	ug/mL	1.00E-04	0	0	0	0	.	0	0	.	0	0	200	.	.	.	QP12C10-S025	UNKNOWN	1	OZ439	QP12C10	0	0	200mgOZ439	2	.	UNKNOWN	UNKNOWN	UNKNOWN	0	UNKNOWN	.	.
2426	.	QP12C10-S025	10	QP12C10	0	200mgOZ439	1	36	87.63333333	36	36	HOURS	1	OZ439:::Plasma:::Concentration	0.0095	0.0095	ug/mL	1.00E-04	0	0	0	0	.	0	0	.	0	0	200	.	.	.	QP12C10-S025	UNKNOWN	1	OZ439	QP12C10	0	0	200mgOZ439	2	.	UNKNOWN	UNKNOWN	UNKNOWN	0	UNKNOWN	.	.
2428	.	QP12C10-S025	10	QP12C10	0	200mgOZ439	1	47.43333333	99.06666666	48	47.43333333	HOURS	1	OZ439:::Plasma:::Concentration	0.0049	0.0049	ug/mL	1.00E-04	0	0	0	0	.	0	0	.	0	0	200	.	.	.	QP12C10-S025	UNKNOWN	1	OZ439	QP12C10	0	0	200mgOZ439	2	.	UNKNOWN	UNKNOWN	UNKNOWN	0	UNKNOWN	.	.
2431	.	QP12C10-S025	10	QP12C10	0	200mgOZ439	1	69.1	120.7333333	72	69.1	HOURS	1	OZ439:::Plasma:::Concentration	0.0021	0.0021	ug/mL	1.00E-04	0	0	0	0	.	0	0	.	0	0	200	.	.	.	QP12C10-S025	UNKNOWN	1	OZ439	QP12C10	0	0	200mgOZ439	2	.	UNKNOWN	UNKNOWN	UNKNOWN	0	UNKNOWN	.	.
2434	.	QP12C10-S025	10	QP12C10	0	200mgOZ439	1	92.85	144.4833333	96	92.85	HOURS	1	OZ439:::Plasma:::Concentration	0.0057	0.0057	ug/mL	1.00E-04	0	0	0	0	.	0	0	.	0	0	200	.	.	.	QP12C10-S025	UNKNOWN	1	OZ439	QP12C10	0	0	200mgOZ439	2	.	UNKNOWN	UNKNOWN	UNKNOWN	0	UNKNOWN	.	.
2436	.	QP12C10-S025	10	QP12C10	0	200mgOZ439	1	116.7	168.3333333	120	116.7	HOURS	1	OZ439:::Plasma:::Concentration	0.0014	0.0014	ug/mL	1.00E-04	0	0	0	0	.	0	0	.	0	0	200	.	.	.	QP12C10-S025	UNKNOWN	1	OZ439	QP12C10	0	0	200mgOZ439	2	.	UNKNOWN	UNKNOWN	UNKNOWN	0	UNKNOWN	.	.
2437	.	QP12C10-S025	10	QP12C10	0	200mgOZ439	1	141.0166667	192.65	144	141.0166667	HOURS	1	OZ439:::Plasma:::Concentration	0.0011	0.0011	ug/mL	1.00E-04	0	0	0	0	.	0	0	.	0	0	200	.	.	.	QP12C10-S025	UNKNOWN	1	OZ439	QP12C10	0	0	200mgOZ439	2	.	UNKNOWN	UNKNOWN	UNKNOWN	0	UNKNOWN	.	.
2443	.	QP12C10-S026	11	QP12C10	0	200mgOZ439	1	-0.41667	48.93333	0	-0.41667	HOURS	1	OZ439:::Plasma:::Concentration	0	1.00E-04	ug/mL	1.00E-04	1	0	0	0	.	0	0	.	0	0	0	.	.	.	QP12C10-S026	UNKNOWN	1	OZ439	QP12C10	0	0	200mgOZ439	2	.	UNKNOWN	UNKNOWN	UNKNOWN	0	UNKNOWN	.	.
2444	.	QP12C10-S026	11	QP12C10	0	200mgOZ439	1	0	49.35	0	0	HOURS	.	OZ439:::Dose	100	0	mg	.	0	1	1	100	1	0	0	ORAL	0	0	100	.	.	.	QP12C10-S026	UNKNOWN	1	OZ439	QP12C10	0	0	200mgOZ439	2	.	UNKNOWN	UNKNOWN	UNKNOWN	0	UNKNOWN	.	.
2445	.	QP12C10-S026	11	QP12C10	0	200mgOZ439	1	0.5	49.85	0.5	0.5	HOURS	1	OZ439:::Plasma:::Concentration	0.014	0.014	ug/mL	1.00E-04	0	0	0	0	.	0	0	.	0	0	100	.	.	.	QP12C10-S026	UNKNOWN	1	OZ439	QP12C10	0	0	200mgOZ439	2	.	UNKNOWN	UNKNOWN	UNKNOWN	0	UNKNOWN	.	.
2446	.	QP12C10-S026	11	QP12C10	0	200mgOZ439	1	1	50.35	1	1	HOURS	1	OZ439:::Plasma:::Concentration	0.079	0.079	ug/mL	1.00E-04	0	0	0	0	.	0	0	.	0	0	100	.	.	.	QP12C10-S026	UNKNOWN	1	OZ439	QP12C10	0	0	200mgOZ439	2	.	UNKNOWN	UNKNOWN	UNKNOWN	0	UNKNOWN	.	.
2448	.	QP12C10-S026	11	QP12C10	0	200mgOZ439	1	2	51.35	2	2	HOURS	1	OZ439:::Plasma:::Concentration	0.198	0.198	ug/mL	1.00E-04	0	0	0	0	.	0	0	.	0	0	100	.	.	.	QP12C10-S026	UNKNOWN	1	OZ439	QP12C10	0	0	200mgOZ439	2	.	UNKNOWN	UNKNOWN	UNKNOWN	0	UNKNOWN	.	.
2449	.	QP12C10-S026	11	QP12C10	0	200mgOZ439	1	3.016666667	52.36666667	3	3.016666667	HOURS	1	OZ439:::Plasma:::Concentration	0.4919	0.4919	ug/mL	1.00E-04	0	0	0	0	.	0	0	.	0	0	100	.	.	.	QP12C10-S026	UNKNOWN	1	OZ439	QP12C10	0	0	200mgOZ439	2	.	UNKNOWN	UNKNOWN	UNKNOWN	0	UNKNOWN	.	.
2451	.	QP12C10-S026	11	QP12C10	0	200mgOZ439	1	4	53.35	4	4	HOURS	1	OZ439:::Plasma:::Concentration	0.4287	0.4287	ug/mL	1.00E-04	0	0	0	0	.	0	0	.	0	0	100	.	.	.	QP12C10-S026	UNKNOWN	1	OZ439	QP12C10	0	0	200mgOZ439	2	.	UNKNOWN	UNKNOWN	UNKNOWN	0	UNKNOWN	.	.
2452	.	QP12C10-S026	11	QP12C10	0	200mgOZ439	1	6	55.35	6	6	HOURS	1	OZ439:::Plasma:::Concentration	0.2309	0.2309	ug/mL	1.00E-04	0	0	0	0	.	0	0	.	0	0	100	.	.	.	QP12C10-S026	UNKNOWN	1	OZ439	QP12C10	0	0	200mgOZ439	2	.	UNKNOWN	UNKNOWN	UNKNOWN	0	UNKNOWN	.	.
2454	.	QP12C10-S026	11	QP12C10	0	200mgOZ439	1	8	57.35	8	8	HOURS	1	OZ439:::Plasma:::Concentration	0.1305	0.1305	ug/mL	1.00E-04	0	0	0	0	.	0	0	.	0	0	100	.	.	.	QP12C10-S026	UNKNOWN	1	OZ439	QP12C10	0	0	200mgOZ439	2	.	UNKNOWN	UNKNOWN	UNKNOWN	0	UNKNOWN	.	.
2456	.	QP12C10-S026	11	QP12C10	0	200mgOZ439	1	12	61.35	12	12	HOURS	1	OZ439:::Plasma:::Concentration	0.0634	0.0634	ug/mL	1.00E-04	0	0	0	0	.	0	0	.	0	0	100	.	.	.	QP12C10-S026	UNKNOWN	1	OZ439	QP12C10	0	0	200mgOZ439	2	.	UNKNOWN	UNKNOWN	UNKNOWN	0	UNKNOWN	.	.
2458	.	QP12C10-S026	11	QP12C10	0	200mgOZ439	1	24.16666667	73.51666667	24	24.16666667	HOURS	1	OZ439:::Plasma:::Concentration	0.006	0.006	ug/mL	1.00E-04	0	0	0	0	.	0	0	.	0	0	100	.	.	.	QP12C10-S026	UNKNOWN	1	OZ439	QP12C10	0	0	200mgOZ439	2	.	UNKNOWN	UNKNOWN	UNKNOWN	0	UNKNOWN	.	.
2461	.	QP12C10-S026	11	QP12C10	0	200mgOZ439	1	36.31666667	85.66666667	36	36.31666667	HOURS	1	OZ439:::Plasma:::Concentration	0.0043	0.0043	ug/mL	1.00E-04	0	0	0	0	.	0	0	.	0	0	100	.	.	.	QP12C10-S026	UNKNOWN	1	OZ439	QP12C10	0	0	200mgOZ439	2	.	UNKNOWN	UNKNOWN	UNKNOWN	0	UNKNOWN	.	.
2463	.	QP12C10-S026	11	QP12C10	0	200mgOZ439	1	47.58333333	96.93333333	48	47.58333333	HOURS	1	OZ439:::Plasma:::Concentration	0.002	0.002	ug/mL	1.00E-04	0	0	0	0	.	0	0	.	0	0	100	.	.	.	QP12C10-S026	UNKNOWN	1	OZ439	QP12C10	0	0	200mgOZ439	2	.	UNKNOWN	UNKNOWN	UNKNOWN	0	UNKNOWN	.	.
2466	.	QP12C10-S026	11	QP12C10	0	200mgOZ439	1	71.1	120.45	72	71.1	HOURS	1	OZ439:::Plasma:::Concentration	0.0015	0.0015	ug/mL	1.00E-04	0	0	0	0	.	0	0	.	0	0	100	.	.	.	QP12C10-S026	UNKNOWN	1	OZ439	QP12C10	0	0	200mgOZ439	2	.	UNKNOWN	UNKNOWN	UNKNOWN	0	UNKNOWN	.	.
2471	.	QP12C10-S026	11	QP12C10	0	200mgOZ439	1	119.5333333	168.8833333	120	119.5333333	HOURS	1	OZ439:::Plasma:::Concentration	0.001	0.001	ug/mL	1.00E-04	0	0	0	0	.	0	0	.	0	0	100	.	.	.	QP12C10-S026	UNKNOWN	1	OZ439	QP12C10	0	0	200mgOZ439	2	.	UNKNOWN	UNKNOWN	UNKNOWN	0	UNKNOWN	.	.
2472	.	QP12C10-S026	11	QP12C10	0	200mgOZ439	1	143.05	192.4	144	143.05	HOURS	1	OZ439:::Plasma:::Concentration	0.001	0.001	ug/mL	1.00E-04	0	0	0	0	.	0	0	.	0	0	100	.	.	.	QP12C10-S026	UNKNOWN	1	OZ439	QP12C10	0	0	200mgOZ439	2	.	UNKNOWN	UNKNOWN	UNKNOWN	0	UNKNOWN	.	.
2478	.	QP12C10-S027	12	QP12C10	0	200mgOZ439	1	-0.3	49.65	0	-0.3	HOURS	1	OZ439:::Plasma:::Concentration	0	1.00E-04	ug/mL	1.00E-04	1	0	0	0	.	0	0	.	0	0	0	.	.	.	QP12C10-S027	UNKNOWN	1	OZ439	QP12C10	0	0	200mgOZ439	2	.	UNKNOWN	UNKNOWN	UNKNOWN	0	UNKNOWN	.	.
2479	.	QP12C10-S027	12	QP12C10	0	200mgOZ439	1	0	49.95	0	0	HOURS	.	OZ439:::Dose	200	0	mg	.	0	1	1	200	1	0	0	ORAL	0	0	200	.	.	.	QP12C10-S027	UNKNOWN	1	OZ439	QP12C10	0	0	200mgOZ439	2	.	UNKNOWN	UNKNOWN	UNKNOWN	0	UNKNOWN	.	.
2480	.	QP12C10-S027	12	QP12C10	0	200mgOZ439	1	0.566666667	50.51666667	0.5	0.566666667	HOURS	1	OZ439:::Plasma:::Concentration	0.0484	0.0484	ug/mL	1.00E-04	0	0	0	0	.	0	0	.	0	0	200	.	.	.	QP12C10-S027	UNKNOWN	1	OZ439	QP12C10	0	0	200mgOZ439	2	.	UNKNOWN	UNKNOWN	UNKNOWN	0	UNKNOWN	.	.
2481	.	QP12C10-S027	12	QP12C10	0	200mgOZ439	1	1.616666667	51.56666667	1	1.616666667	HOURS	1	OZ439:::Plasma:::Concentration	0.2315	0.2315	ug/mL	1.00E-04	0	0	0	0	.	0	0	.	0	0	200	.	.	.	QP12C10-S027	UNKNOWN	1	OZ439	QP12C10	0	0	200mgOZ439	2	.	UNKNOWN	UNKNOWN	UNKNOWN	0	UNKNOWN	.	.
2483	.	QP12C10-S027	12	QP12C10	0	200mgOZ439	1	2.016666667	51.96666667	2	2.016666667	HOURS	1	OZ439:::Plasma:::Concentration	0.4578	0.4578	ug/mL	1.00E-04	0	0	0	0	.	0	0	.	0	0	200	.	.	.	QP12C10-S027	UNKNOWN	1	OZ439	QP12C10	0	0	200mgOZ439	2	.	UNKNOWN	UNKNOWN	UNKNOWN	0	UNKNOWN	.	.
2484	.	QP12C10-S027	12	QP12C10	0	200mgOZ439	1	3	52.95	3	3	HOURS	1	OZ439:::Plasma:::Concentration	0.6129	0.6129	ug/mL	1.00E-04	0	0	0	0	.	0	0	.	0	0	200	.	.	.	QP12C10-S027	UNKNOWN	1	OZ439	QP12C10	0	0	200mgOZ439	2	.	UNKNOWN	UNKNOWN	UNKNOWN	0	UNKNOWN	.	.
2486	.	QP12C10-S027	12	QP12C10	0	200mgOZ439	1	4	53.95	4	4	HOURS	1	OZ439:::Plasma:::Concentration	0.4548	0.4548	ug/mL	1.00E-04	0	0	0	0	.	0	0	.	0	0	200	.	.	.	QP12C10-S027	UNKNOWN	1	OZ439	QP12C10	0	0	200mgOZ439	2	.	UNKNOWN	UNKNOWN	UNKNOWN	0	UNKNOWN	.	.
2487	.	QP12C10-S027	12	QP12C10	0	200mgOZ439	1	6	55.95	6	6	HOURS	1	OZ439:::Plasma:::Concentration	0.3588	0.3588	ug/mL	1.00E-04	0	0	0	0	.	0	0	.	0	0	200	.	.	.	QP12C10-S027	UNKNOWN	1	OZ439	QP12C10	0	0	200mgOZ439	2	.	UNKNOWN	UNKNOWN	UNKNOWN	0	UNKNOWN	.	.
2489	.	QP12C10-S027	12	QP12C10	0	200mgOZ439	1	8	57.95	8	8	HOURS	1	OZ439:::Plasma:::Concentration	0.2085	0.2085	ug/mL	1.00E-04	0	0	0	0	.	0	0	.	0	0	200	.	.	.	QP12C10-S027	UNKNOWN	1	OZ439	QP12C10	0	0	200mgOZ439	2	.	UNKNOWN	UNKNOWN	UNKNOWN	0	UNKNOWN	.	.
2491	.	QP12C10-S027	12	QP12C10	0	200mgOZ439	1	12	61.95	12	12	HOURS	1	OZ439:::Plasma:::Concentration	0.0914	0.0914	ug/mL	1.00E-04	0	0	0	0	.	0	0	.	0	0	200	.	.	.	QP12C10-S027	UNKNOWN	1	OZ439	QP12C10	0	0	200mgOZ439	2	.	UNKNOWN	UNKNOWN	UNKNOWN	0	UNKNOWN	.	.
2493	.	QP12C10-S027	12	QP12C10	0	200mgOZ439	1	24.13333333	74.08333333	24	24.13333333	HOURS	1	OZ439:::Plasma:::Concentration	0.0156	0.0156	ug/mL	1.00E-04	0	0	0	0	.	0	0	.	0	0	200	.	.	.	QP12C10-S027	UNKNOWN	1	OZ439	QP12C10	0	0	200mgOZ439	2	.	UNKNOWN	UNKNOWN	UNKNOWN	0	UNKNOWN	.	.
2496	.	QP12C10-S027	12	QP12C10	0	200mgOZ439	1	36	85.95	36	36	HOURS	1	OZ439:::Plasma:::Concentration	0.0134	0.0134	ug/mL	1.00E-04	0	0	0	0	.	0	0	.	0	0	200	.	.	.	QP12C10-S027	UNKNOWN	1	OZ439	QP12C10	0	0	200mgOZ439	2	.	UNKNOWN	UNKNOWN	UNKNOWN	0	UNKNOWN	.	.
2498	.	QP12C10-S027	12	QP12C10	0	200mgOZ439	1	47.36666667	97.31666667	48	47.36666667	HOURS	1	OZ439:::Plasma:::Concentration	0.0041	0.0041	ug/mL	1.00E-04	0	0	0	0	.	0	0	.	0	0	200	.	.	.	QP12C10-S027	UNKNOWN	1	OZ439	QP12C10	0	0	200mgOZ439	2	.	UNKNOWN	UNKNOWN	UNKNOWN	0	UNKNOWN	.	.
2501	.	QP12C10-S027	12	QP12C10	0	200mgOZ439	1	69.9	119.85	72	69.9	HOURS	1	OZ439:::Plasma:::Concentration	0.0023	0.0023	ug/mL	1.00E-04	0	0	0	0	.	0	0	.	0	0	200	.	.	.	QP12C10-S027	UNKNOWN	1	OZ439	QP12C10	0	0	200mgOZ439	2	.	UNKNOWN	UNKNOWN	UNKNOWN	0	UNKNOWN	.	.
2504	.	QP12C10-S027	12	QP12C10	0	200mgOZ439	1	94.26666667	144.2166667	96	94.26666667	HOURS	1	OZ439:::Plasma:::Concentration	0.0016	0.0016	ug/mL	1.00E-04	0	0	0	0	.	0	0	.	0	0	200	.	.	.	QP12C10-S027	UNKNOWN	1	OZ439	QP12C10	0	0	200mgOZ439	2	.	UNKNOWN	UNKNOWN	UNKNOWN	0	UNKNOWN	.	.
2506	.	QP12C10-S027	12	QP12C10	0	200mgOZ439	1	118.3	168.25	120	118.3	HOURS	1	OZ439:::Plasma:::Concentration	0.0013	0.0013	ug/mL	1.00E-04	0	0	0	0	.	0	0	.	0	0	200	.	.	.	QP12C10-S027	UNKNOWN	1	OZ439	QP12C10	0	0	200mgOZ439	2	.	UNKNOWN	UNKNOWN	UNKNOWN	0	UNKNOWN	.	.
2507	.	QP12C10-S027	12	QP12C10	0	200mgOZ439	1	142.2833333	192.2333333	144	142.2833333	HOURS	1	OZ439:::Plasma:::Concentration	0.001	0.001	ug/mL	1.00E-04	0	0	0	0	.	0	0	.	0	0	200	.	.	.	QP12C10-S027	UNKNOWN	1	OZ439	QP12C10	0	0	200mgOZ439	2	.	UNKNOWN	UNKNOWN	UNKNOWN	0	UNKNOWN	.	.
2513	.	QP12C10-S028	13	QP12C10	0	200mgOZ439	1	-0.18333	50.53333667	0	-0.18333	HOURS	1	OZ439:::Plasma:::Concentration	0	1.00E-04	ug/mL	1.00E-04	1	0	0	0	.	0	0	.	0	0	0	.	.	.	QP12C10-S028	UNKNOWN	1	OZ439	QP12C10	0	0	200mgOZ439	2	.	UNKNOWN	UNKNOWN	UNKNOWN	0	UNKNOWN	.	.
2514	.	QP12C10-S028	13	QP12C10	0	200mgOZ439	1	0	50.71666667	0	0	HOURS	.	OZ439:::Dose	200	0	mg	.	0	1	1	200	1	0	0	ORAL	0	0	200	.	.	.	QP12C10-S028	UNKNOWN	1	OZ439	QP12C10	0	0	200mgOZ439	2	.	UNKNOWN	UNKNOWN	UNKNOWN	0	UNKNOWN	.	.
2515	.	QP12C10-S028	13	QP12C10	0	200mgOZ439	1	0.5	51.21666667	0.5	0.5	HOURS	1	OZ439:::Plasma:::Concentration	0.0308	0.0308	ug/mL	1.00E-04	0	0	0	0	.	0	0	.	0	0	200	.	.	.	QP12C10-S028	UNKNOWN	1	OZ439	QP12C10	0	0	200mgOZ439	2	.	UNKNOWN	UNKNOWN	UNKNOWN	0	UNKNOWN	.	.
2516	.	QP12C10-S028	13	QP12C10	0	200mgOZ439	1	1	51.71666667	1	1	HOURS	1	OZ439:::Plasma:::Concentration	0.0836	0.0836	ug/mL	1.00E-04	0	0	0	0	.	0	0	.	0	0	200	.	.	.	QP12C10-S028	UNKNOWN	1	OZ439	QP12C10	0	0	200mgOZ439	2	.	UNKNOWN	UNKNOWN	UNKNOWN	0	UNKNOWN	.	.
2518	.	QP12C10-S028	13	QP12C10	0	200mgOZ439	1	2	52.71666667	2	2	HOURS	1	OZ439:::Plasma:::Concentration	0.2276	0.2276	ug/mL	1.00E-04	0	0	0	0	.	0	0	.	0	0	200	.	.	.	QP12C10-S028	UNKNOWN	1	OZ439	QP12C10	0	0	200mgOZ439	2	.	UNKNOWN	UNKNOWN	UNKNOWN	0	UNKNOWN	.	.
2519	.	QP12C10-S028	13	QP12C10	0	200mgOZ439	1	3	53.71666667	3	3	HOURS	1	OZ439:::Plasma:::Concentration	0.442	0.442	ug/mL	1.00E-04	0	0	0	0	.	0	0	.	0	0	200	.	.	.	QP12C10-S028	UNKNOWN	1	OZ439	QP12C10	0	0	200mgOZ439	2	.	UNKNOWN	UNKNOWN	UNKNOWN	0	UNKNOWN	.	.
2521	.	QP12C10-S028	13	QP12C10	0	200mgOZ439	1	4	54.71666667	4	4	HOURS	1	OZ439:::Plasma:::Concentration	0.3711	0.3711	ug/mL	1.00E-04	0	0	0	0	.	0	0	.	0	0	200	.	.	.	QP12C10-S028	UNKNOWN	1	OZ439	QP12C10	0	0	200mgOZ439	2	.	UNKNOWN	UNKNOWN	UNKNOWN	0	UNKNOWN	.	.
2522	.	QP12C10-S028	13	QP12C10	0	200mgOZ439	1	6	56.71666667	6	6	HOURS	1	OZ439:::Plasma:::Concentration	0.2226	0.2226	ug/mL	1.00E-04	0	0	0	0	.	0	0	.	0	0	200	.	.	.	QP12C10-S028	UNKNOWN	1	OZ439	QP12C10	0	0	200mgOZ439	2	.	UNKNOWN	UNKNOWN	UNKNOWN	0	UNKNOWN	.	.
2524	.	QP12C10-S028	13	QP12C10	0	200mgOZ439	1	8	58.71666667	8	8	HOURS	1	OZ439:::Plasma:::Concentration	0.1123	0.1123	ug/mL	1.00E-04	0	0	0	0	.	0	0	.	0	0	200	.	.	.	QP12C10-S028	UNKNOWN	1	OZ439	QP12C10	0	0	200mgOZ439	2	.	UNKNOWN	UNKNOWN	UNKNOWN	0	UNKNOWN	.	.
2526	.	QP12C10-S028	13	QP12C10	0	200mgOZ439	1	12	62.71666667	12	12	HOURS	1	OZ439:::Plasma:::Concentration	0.0601	0.0601	ug/mL	1.00E-04	0	0	0	0	.	0	0	.	0	0	200	.	.	.	QP12C10-S028	UNKNOWN	1	OZ439	QP12C10	0	0	200mgOZ439	2	.	UNKNOWN	UNKNOWN	UNKNOWN	0	UNKNOWN	.	.
2528	.	QP12C10-S028	13	QP12C10	0	200mgOZ439	1	24.11666667	74.83333334	24	24.11666667	HOURS	1	OZ439:::Plasma:::Concentration	0.0083	0.0083	ug/mL	1.00E-04	0	0	0	0	.	0	0	.	0	0	200	.	.	.	QP12C10-S028	UNKNOWN	1	OZ439	QP12C10	0	0	200mgOZ439	2	.	UNKNOWN	UNKNOWN	UNKNOWN	0	UNKNOWN	.	.
2531	.	QP12C10-S028	13	QP12C10	0	200mgOZ439	1	36	86.71666667	36	36	HOURS	1	OZ439:::Plasma:::Concentration	0.0063	0.0063	ug/mL	1.00E-04	0	0	0	0	.	0	0	.	0	0	200	.	.	.	QP12C10-S028	UNKNOWN	1	OZ439	QP12C10	0	0	200mgOZ439	2	.	UNKNOWN	UNKNOWN	UNKNOWN	0	UNKNOWN	.	.
2533	.	QP12C10-S028	13	QP12C10	0	200mgOZ439	1	47.21666667	97.93333334	48	47.21666667	HOURS	1	OZ439:::Plasma:::Concentration	0.0026	0.0026	ug/mL	1.00E-04	0	0	0	0	.	0	0	.	0	0	200	.	.	.	QP12C10-S028	UNKNOWN	1	OZ439	QP12C10	0	0	200mgOZ439	2	.	UNKNOWN	UNKNOWN	UNKNOWN	0	UNKNOWN	.	.
2536	.	QP12C10-S028	13	QP12C10	0	200mgOZ439	1	69.61666667	120.3333333	72	69.61666667	HOURS	1	OZ439:::Plasma:::Concentration	0.0012	0.0012	ug/mL	1.00E-04	0	0	0	0	.	0	0	.	0	0	200	.	.	.	QP12C10-S028	UNKNOWN	1	OZ439	QP12C10	0	0	200mgOZ439	2	.	UNKNOWN	UNKNOWN	UNKNOWN	0	UNKNOWN	.	.
2539	.	QP12C10-S028	13	QP12C10	0	200mgOZ439	1	93.55	144.2666667	96	93.55	HOURS	1	OZ439:::Plasma:::Concentration	0.0023	0.0023	ug/mL	1.00E-04	0	0	0	0	.	0	0	.	0	0	200	.	.	.	QP12C10-S028	UNKNOWN	1	OZ439	QP12C10	0	0	200mgOZ439	2	.	UNKNOWN	UNKNOWN	UNKNOWN	0	UNKNOWN	.	.
2541	.	QP12C10-S028	13	QP12C10	0	200mgOZ439	1	117.4833333	168.2	120	117.4833333	HOURS	1	OZ439:::Plasma:::Concentration	7.00E-04	7.00E-04	ug/mL	1.00E-04	0	0	0	0	.	0	0	.	0	0	200	.	.	.	QP12C10-S028	UNKNOWN	1	OZ439	QP12C10	0	0	200mgOZ439	2	.	UNKNOWN	UNKNOWN	UNKNOWN	0	UNKNOWN	.	.
2542	.	QP12C10-S028	13	QP12C10	0	200mgOZ439	1	141.8333333	192.55	144	141.8333333	HOURS	1	OZ439:::Plasma:::Concentration	5.00E-04	5.00E-04	ug/mL	1.00E-04	0	0	0	0	.	0	0	.	0	0	200	.	.	.	QP12C10-S028	UNKNOWN	1	OZ439	QP12C10	0	0	200mgOZ439	2	.	UNKNOWN	UNKNOWN	UNKNOWN	0	UNKNOWN	.	.
2548	.	QP12C10-S029	14	QP12C10	0	200mgOZ439	1	-0.5	48.7	0	-0.5	HOURS	1	OZ439:::Plasma:::Concentration	0	1.00E-04	ug/mL	1.00E-04	1	0	0	0	.	0	0	.	0	0	0	.	.	.	QP12C10-S029	UNKNOWN	1	OZ439	QP12C10	0	0	200mgOZ439	2	.	UNKNOWN	UNKNOWN	UNKNOWN	0	UNKNOWN	.	.
2549	.	QP12C10-S029	14	QP12C10	0	200mgOZ439	1	0	49.2	0	0	HOURS	.	OZ439:::Dose	100	0	mg	.	0	1	1	100	1	0	0	ORAL	0	0	100	.	.	.	QP12C10-S029	UNKNOWN	1	OZ439	QP12C10	0	0	200mgOZ439	2	.	UNKNOWN	UNKNOWN	UNKNOWN	0	UNKNOWN	.	.
2550	.	QP12C10-S029	14	QP12C10	0	200mgOZ439	1	0.5	49.7	0.5	0.5	HOURS	1	OZ439:::Plasma:::Concentration	0.0516	0.0516	ug/mL	1.00E-04	0	0	0	0	.	0	0	.	0	0	100	.	.	.	QP12C10-S029	UNKNOWN	1	OZ439	QP12C10	0	0	200mgOZ439	2	.	UNKNOWN	UNKNOWN	UNKNOWN	0	UNKNOWN	.	.
2551	.	QP12C10-S029	14	QP12C10	0	200mgOZ439	1	1.016666667	50.21666667	1	1.016666667	HOURS	1	OZ439:::Plasma:::Concentration	0.0851	0.0851	ug/mL	1.00E-04	0	0	0	0	.	0	0	.	0	0	100	.	.	.	QP12C10-S029	UNKNOWN	1	OZ439	QP12C10	0	0	200mgOZ439	2	.	UNKNOWN	UNKNOWN	UNKNOWN	0	UNKNOWN	.	.
2553	.	QP12C10-S029	14	QP12C10	0	200mgOZ439	1	2	51.2	2	2	HOURS	1	OZ439:::Plasma:::Concentration	0.1858	0.1858	ug/mL	1.00E-04	0	0	0	0	.	0	0	.	0	0	100	.	.	.	QP12C10-S029	UNKNOWN	1	OZ439	QP12C10	0	0	200mgOZ439	2	.	UNKNOWN	UNKNOWN	UNKNOWN	0	UNKNOWN	.	.
2554	.	QP12C10-S029	14	QP12C10	0	200mgOZ439	1	3	52.2	3	3	HOURS	1	OZ439:::Plasma:::Concentration	0.4611	0.4611	ug/mL	1.00E-04	0	0	0	0	.	0	0	.	0	0	100	.	.	.	QP12C10-S029	UNKNOWN	1	OZ439	QP12C10	0	0	200mgOZ439	2	.	UNKNOWN	UNKNOWN	UNKNOWN	0	UNKNOWN	.	.
2556	.	QP12C10-S029	14	QP12C10	0	200mgOZ439	1	4.016666667	53.21666667	4	4.016666667	HOURS	1	OZ439:::Plasma:::Concentration	0.3497	0.3497	ug/mL	1.00E-04	0	0	0	0	.	0	0	.	0	0	100	.	.	.	QP12C10-S029	UNKNOWN	1	OZ439	QP12C10	0	0	200mgOZ439	2	.	UNKNOWN	UNKNOWN	UNKNOWN	0	UNKNOWN	.	.
2557	.	QP12C10-S029	14	QP12C10	0	200mgOZ439	1	6	55.2	6	6	HOURS	1	OZ439:::Plasma:::Concentration	0.2539	0.2539	ug/mL	1.00E-04	0	0	0	0	.	0	0	.	0	0	100	.	.	.	QP12C10-S029	UNKNOWN	1	OZ439	QP12C10	0	0	200mgOZ439	2	.	UNKNOWN	UNKNOWN	UNKNOWN	0	UNKNOWN	.	.
2559	.	QP12C10-S029	14	QP12C10	0	200mgOZ439	1	8	57.2	8	8	HOURS	1	OZ439:::Plasma:::Concentration	0.1792	0.1792	ug/mL	1.00E-04	0	0	0	0	.	0	0	.	0	0	100	.	.	.	QP12C10-S029	UNKNOWN	1	OZ439	QP12C10	0	0	200mgOZ439	2	.	UNKNOWN	UNKNOWN	UNKNOWN	0	UNKNOWN	.	.
2561	.	QP12C10-S029	14	QP12C10	0	200mgOZ439	1	12	61.2	12	12	HOURS	1	OZ439:::Plasma:::Concentration	0.0689	0.0689	ug/mL	1.00E-04	0	0	0	0	.	0	0	.	0	0	100	.	.	.	QP12C10-S029	UNKNOWN	1	OZ439	QP12C10	0	0	200mgOZ439	2	.	UNKNOWN	UNKNOWN	UNKNOWN	0	UNKNOWN	.	.
2563	.	QP12C10-S029	14	QP12C10	0	200mgOZ439	1	24.01666667	73.21666667	24	24.01666667	HOURS	1	OZ439:::Plasma:::Concentration	0.0119	0.0119	ug/mL	1.00E-04	0	0	0	0	.	0	0	.	0	0	100	.	.	.	QP12C10-S029	UNKNOWN	1	OZ439	QP12C10	0	0	200mgOZ439	2	.	UNKNOWN	UNKNOWN	UNKNOWN	0	UNKNOWN	.	.
2566	.	QP12C10-S029	14	QP12C10	0	200mgOZ439	1	36	85.2	36	36	HOURS	1	OZ439:::Plasma:::Concentration	0.0062	0.0062	ug/mL	1.00E-04	0	0	0	0	.	0	0	.	0	0	100	.	.	.	QP12C10-S029	UNKNOWN	1	OZ439	QP12C10	0	0	200mgOZ439	2	.	UNKNOWN	UNKNOWN	UNKNOWN	0	UNKNOWN	.	.
2568	.	QP12C10-S029	14	QP12C10	0	200mgOZ439	1	47.36666667	96.56666667	48	47.36666667	HOURS	1	OZ439:::Plasma:::Concentration	0.0019	0.0019	ug/mL	1.00E-04	0	0	0	0	.	0	0	.	0	0	100	.	.	.	QP12C10-S029	UNKNOWN	1	OZ439	QP12C10	0	0	200mgOZ439	2	.	UNKNOWN	UNKNOWN	UNKNOWN	0	UNKNOWN	.	.
2571	.	QP12C10-S029	14	QP12C10	0	200mgOZ439	1	69.13333333	118.3333333	72	69.13333333	HOURS	1	OZ439:::Plasma:::Concentration	0.0012	0.0012	ug/mL	1.00E-04	0	0	0	0	.	0	0	.	0	0	100	.	.	.	QP12C10-S029	UNKNOWN	1	OZ439	QP12C10	0	0	200mgOZ439	2	.	UNKNOWN	UNKNOWN	UNKNOWN	0	UNKNOWN	.	.
2574	.	QP12C10-S029	14	QP12C10	0	200mgOZ439	1	94.31666667	143.5166667	96	94.31666667	HOURS	1	OZ439:::Plasma:::Concentration	0.001	0.001	ug/mL	1.00E-04	0	0	0	0	.	0	0	.	0	0	100	.	.	.	QP12C10-S029	UNKNOWN	1	OZ439	QP12C10	0	0	200mgOZ439	2	.	UNKNOWN	UNKNOWN	UNKNOWN	0	UNKNOWN	.	.
2576	.	QP12C10-S029	14	QP12C10	0	200mgOZ439	1	119.35	168.55	120	119.35	HOURS	1	OZ439:::Plasma:::Concentration	9.00E-04	9.00E-04	ug/mL	1.00E-04	0	0	0	0	.	0	0	.	0	0	100	.	.	.	QP12C10-S029	UNKNOWN	1	OZ439	QP12C10	0	0	200mgOZ439	2	.	UNKNOWN	UNKNOWN	UNKNOWN	0	UNKNOWN	.	.
2577	.	QP12C10-S029	14	QP12C10	0	200mgOZ439	1	143.0666667	192.2666667	144	143.0666667	HOURS	1	OZ439:::Plasma:::Concentration	7.00E-04	7.00E-04	ug/mL	1.00E-04	0	0	0	0	.	0	0	.	0	0	100	.	.	.	QP12C10-S029	UNKNOWN	1	OZ439	QP12C10	0	0	200mgOZ439	2	.	UNKNOWN	UNKNOWN	UNKNOWN	0	UNKNOWN	.	.
2583	.	QP12C10-S031	15	QP12C10	0	200mgOZ439	1	-0.3	50.71666667	0	-0.3	HOURS	1	OZ439:::Plasma:::Concentration	0	1.00E-04	ug/mL	1.00E-04	1	0	0	0	.	0	0	.	0	0	0	.	.	.	QP12C10-S031	UNKNOWN	1	OZ439	QP12C10	0	0	200mgOZ439	2	.	UNKNOWN	UNKNOWN	UNKNOWN	0	UNKNOWN	.	.
2584	.	QP12C10-S031	15	QP12C10	0	200mgOZ439	1	0	51.01666667	0	0	HOURS	.	OZ439:::Dose	200	0	mg	.	0	1	1	200	1	0	0	ORAL	0	0	200	.	.	.	QP12C10-S031	UNKNOWN	1	OZ439	QP12C10	0	0	200mgOZ439	2	.	UNKNOWN	UNKNOWN	UNKNOWN	0	UNKNOWN	.	.
2585	.	QP12C10-S031	15	QP12C10	0	200mgOZ439	1	0.5	51.51666667	0.5	0.5	HOURS	1	OZ439:::Plasma:::Concentration	0.0287	0.0287	ug/mL	1.00E-04	0	0	0	0	.	0	0	.	0	0	200	.	.	.	QP12C10-S031	UNKNOWN	1	OZ439	QP12C10	0	0	200mgOZ439	2	.	UNKNOWN	UNKNOWN	UNKNOWN	0	UNKNOWN	.	.
2586	.	QP12C10-S031	15	QP12C10	0	200mgOZ439	1	1	52.01666667	1	1	HOURS	1	OZ439:::Plasma:::Concentration	0.0938	0.0938	ug/mL	1.00E-04	0	0	0	0	.	0	0	.	0	0	200	.	.	.	QP12C10-S031	UNKNOWN	1	OZ439	QP12C10	0	0	200mgOZ439	2	.	UNKNOWN	UNKNOWN	UNKNOWN	0	UNKNOWN	.	.
2588	.	QP12C10-S031	15	QP12C10	0	200mgOZ439	1	2	53.01666667	2	2	HOURS	1	OZ439:::Plasma:::Concentration	0.127	0.127	ug/mL	1.00E-04	0	0	0	0	.	0	0	.	0	0	200	.	.	.	QP12C10-S031	UNKNOWN	1	OZ439	QP12C10	0	0	200mgOZ439	2	.	UNKNOWN	UNKNOWN	UNKNOWN	0	UNKNOWN	.	.
2589	.	QP12C10-S031	15	QP12C10	0	200mgOZ439	1	3	54.01666667	3	3	HOURS	1	OZ439:::Plasma:::Concentration	0.205	0.205	ug/mL	1.00E-04	0	0	0	0	.	0	0	.	0	0	200	.	.	.	QP12C10-S031	UNKNOWN	1	OZ439	QP12C10	0	0	200mgOZ439	2	.	UNKNOWN	UNKNOWN	UNKNOWN	0	UNKNOWN	.	.
2591	.	QP12C10-S031	15	QP12C10	0	200mgOZ439	1	4.016666667	55.03333333	4	4.016666667	HOURS	1	OZ439:::Plasma:::Concentration	0.2299	0.2299	ug/mL	1.00E-04	0	0	0	0	.	0	0	.	0	0	200	.	.	.	QP12C10-S031	UNKNOWN	1	OZ439	QP12C10	0	0	200mgOZ439	2	.	UNKNOWN	UNKNOWN	UNKNOWN	0	UNKNOWN	.	.
2592	.	QP12C10-S031	15	QP12C10	0	200mgOZ439	1	6	57.01666667	6	6	HOURS	1	OZ439:::Plasma:::Concentration	0.2268	0.2268	ug/mL	1.00E-04	0	0	0	0	.	0	0	.	0	0	200	.	.	.	QP12C10-S031	UNKNOWN	1	OZ439	QP12C10	0	0	200mgOZ439	2	.	UNKNOWN	UNKNOWN	UNKNOWN	0	UNKNOWN	.	.
2594	.	QP12C10-S031	15	QP12C10	0	200mgOZ439	1	8	59.01666667	8	8	HOURS	1	OZ439:::Plasma:::Concentration	0.2112	0.2112	ug/mL	1.00E-04	0	0	0	0	.	0	0	.	0	0	200	.	.	.	QP12C10-S031	UNKNOWN	1	OZ439	QP12C10	0	0	200mgOZ439	2	.	UNKNOWN	UNKNOWN	UNKNOWN	0	UNKNOWN	.	.
2596	.	QP12C10-S031	15	QP12C10	0	200mgOZ439	1	12.05	63.06666667	12	12.05	HOURS	1	OZ439:::Plasma:::Concentration	0.0689	0.0689	ug/mL	1.00E-04	0	0	0	0	.	0	0	.	0	0	200	.	.	.	QP12C10-S031	UNKNOWN	1	OZ439	QP12C10	0	0	200mgOZ439	2	.	UNKNOWN	UNKNOWN	UNKNOWN	0	UNKNOWN	.	.
2598	.	QP12C10-S031	15	QP12C10	0	200mgOZ439	1	24.08333333	75.1	24	24.08333333	HOURS	1	OZ439:::Plasma:::Concentration	0.0112	0.0112	ug/mL	1.00E-04	0	0	0	0	.	0	0	.	0	0	200	.	.	.	QP12C10-S031	UNKNOWN	1	OZ439	QP12C10	0	0	200mgOZ439	2	.	UNKNOWN	UNKNOWN	UNKNOWN	0	UNKNOWN	.	.
2601	.	QP12C10-S031	15	QP12C10	0	200mgOZ439	1	36	87.01666667	36	36	HOURS	1	OZ439:::Plasma:::Concentration	0.0049	0.0049	ug/mL	1.00E-04	0	0	0	0	.	0	0	.	0	0	200	.	.	.	QP12C10-S031	UNKNOWN	1	OZ439	QP12C10	0	0	200mgOZ439	2	.	UNKNOWN	UNKNOWN	UNKNOWN	0	UNKNOWN	.	.
2603	.	QP12C10-S031	15	QP12C10	0	200mgOZ439	1	47.85	98.86666667	48	47.85	HOURS	1	OZ439:::Plasma:::Concentration	0.0024	0.0024	ug/mL	1.00E-04	0	0	0	0	.	0	0	.	0	0	200	.	.	.	QP12C10-S031	UNKNOWN	1	OZ439	QP12C10	0	0	200mgOZ439	2	.	UNKNOWN	UNKNOWN	UNKNOWN	0	UNKNOWN	.	.
2606	.	QP12C10-S031	15	QP12C10	0	200mgOZ439	1	69.38333333	120.4	72	69.38333333	HOURS	1	OZ439:::Plasma:::Concentration	0.0018	0.0018	ug/mL	1.00E-04	0	0	0	0	.	0	0	.	0	0	200	.	.	.	QP12C10-S031	UNKNOWN	1	OZ439	QP12C10	0	0	200mgOZ439	2	.	UNKNOWN	UNKNOWN	UNKNOWN	0	UNKNOWN	.	.
2609	.	QP12C10-S031	15	QP12C10	0	200mgOZ439	1	92.96666667	143.9833333	96	92.96666667	HOURS	1	OZ439:::Plasma:::Concentration	0.0016	0.0016	ug/mL	1.00E-04	0	0	0	0	.	0	0	.	0	0	200	.	.	.	QP12C10-S031	UNKNOWN	1	OZ439	QP12C10	0	0	200mgOZ439	2	.	UNKNOWN	UNKNOWN	UNKNOWN	0	UNKNOWN	.	.
2611	.	QP12C10-S031	15	QP12C10	0	200mgOZ439	1	117.2833333	168.3	120	117.2833333	HOURS	1	OZ439:::Plasma:::Concentration	0.0015	0.0015	ug/mL	1.00E-04	0	0	0	0	.	0	0	.	0	0	200	.	.	.	QP12C10-S031	UNKNOWN	1	OZ439	QP12C10	0	0	200mgOZ439	2	.	UNKNOWN	UNKNOWN	UNKNOWN	0	UNKNOWN	.	.
2612	.	QP12C10-S031	15	QP12C10	0	200mgOZ439	1	140.9333333	191.95	144	140.9333333	HOURS	1	OZ439:::Plasma:::Concentration	0.0013	0.0013	ug/mL	1.00E-04	0	0	0	0	.	0	0	.	0	0	200	.	.	.	QP12C10-S031	UNKNOWN	1	OZ439	QP12C10	0	0	200mgOZ439	2	.	UNKNOWN	UNKNOWN	UNKNOWN	0	UNKNOWN	.	.
2618	.	QP12C10-S032	16	QP12C10	0	200mgOZ439	1	-0.06667	50.16666333	0	-0.06667	HOURS	1	OZ439:::Plasma:::Concentration	0	1.00E-04	ug/mL	1.00E-04	1	0	0	0	.	0	0	.	0	0	0	.	.	.	QP12C10-S032	UNKNOWN	1	OZ439	QP12C10	0	0	200mgOZ439	2	.	UNKNOWN	UNKNOWN	UNKNOWN	0	UNKNOWN	.	.
2619	.	QP12C10-S032	16	QP12C10	0	200mgOZ439	1	0	50.23333333	0	0	HOURS	.	OZ439:::Dose	200	0	mg	.	0	1	1	200	1	0	0	ORAL	0	0	200	.	.	.	QP12C10-S032	UNKNOWN	1	OZ439	QP12C10	0	0	200mgOZ439	2	.	UNKNOWN	UNKNOWN	UNKNOWN	0	UNKNOWN	.	.
2620	.	QP12C10-S032	16	QP12C10	0	200mgOZ439	1	0.5	50.73333333	0.5	0.5	HOURS	1	OZ439:::Plasma:::Concentration	0.057	0.057	ug/mL	1.00E-04	0	0	0	0	.	0	0	.	0	0	200	.	.	.	QP12C10-S032	UNKNOWN	1	OZ439	QP12C10	0	0	200mgOZ439	2	.	UNKNOWN	UNKNOWN	UNKNOWN	0	UNKNOWN	.	.
2621	.	QP12C10-S032	16	QP12C10	0	200mgOZ439	1	1	51.23333333	1	1	HOURS	1	OZ439:::Plasma:::Concentration	0.0899	0.0899	ug/mL	1.00E-04	0	0	0	0	.	0	0	.	0	0	200	.	.	.	QP12C10-S032	UNKNOWN	1	OZ439	QP12C10	0	0	200mgOZ439	2	.	UNKNOWN	UNKNOWN	UNKNOWN	0	UNKNOWN	.	.
2623	.	QP12C10-S032	16	QP12C10	0	200mgOZ439	1	2	52.23333333	2	2	HOURS	1	OZ439:::Plasma:::Concentration	0.1785	0.1785	ug/mL	1.00E-04	0	0	0	0	.	0	0	.	0	0	200	.	.	.	QP12C10-S032	UNKNOWN	1	OZ439	QP12C10	0	0	200mgOZ439	2	.	UNKNOWN	UNKNOWN	UNKNOWN	0	UNKNOWN	.	.
2624	.	QP12C10-S032	16	QP12C10	0	200mgOZ439	1	3	53.23333333	3	3	HOURS	1	OZ439:::Plasma:::Concentration	0.3977	0.3977	ug/mL	1.00E-04	0	0	0	0	.	0	0	.	0	0	200	.	.	.	QP12C10-S032	UNKNOWN	1	OZ439	QP12C10	0	0	200mgOZ439	2	.	UNKNOWN	UNKNOWN	UNKNOWN	0	UNKNOWN	.	.
2626	.	QP12C10-S032	16	QP12C10	0	200mgOZ439	1	4	54.23333333	4	4	HOURS	1	OZ439:::Plasma:::Concentration	0.461	0.461	ug/mL	1.00E-04	0	0	0	0	.	0	0	.	0	0	200	.	.	.	QP12C10-S032	UNKNOWN	1	OZ439	QP12C10	0	0	200mgOZ439	2	.	UNKNOWN	UNKNOWN	UNKNOWN	0	UNKNOWN	.	.
2627	.	QP12C10-S032	16	QP12C10	0	200mgOZ439	1	6	56.23333333	6	6	HOURS	1	OZ439:::Plasma:::Concentration	0.2283	0.2283	ug/mL	1.00E-04	0	0	0	0	.	0	0	.	0	0	200	.	.	.	QP12C10-S032	UNKNOWN	1	OZ439	QP12C10	0	0	200mgOZ439	2	.	UNKNOWN	UNKNOWN	UNKNOWN	0	UNKNOWN	.	.
2629	.	QP12C10-S032	16	QP12C10	0	200mgOZ439	1	8.016666667	58.25	8	8.016666667	HOURS	1	OZ439:::Plasma:::Concentration	0.1525	0.1525	ug/mL	1.00E-04	0	0	0	0	.	0	0	.	0	0	200	.	.	.	QP12C10-S032	UNKNOWN	1	OZ439	QP12C10	0	0	200mgOZ439	2	.	UNKNOWN	UNKNOWN	UNKNOWN	0	UNKNOWN	.	.
2631	.	QP12C10-S032	16	QP12C10	0	200mgOZ439	1	12	62.23333333	12	12	HOURS	1	OZ439:::Plasma:::Concentration	0.0648	0.0648	ug/mL	1.00E-04	0	0	0	0	.	0	0	.	0	0	200	.	.	.	QP12C10-S032	UNKNOWN	1	OZ439	QP12C10	0	0	200mgOZ439	2	.	UNKNOWN	UNKNOWN	UNKNOWN	0	UNKNOWN	.	.
2633	.	QP12C10-S032	16	QP12C10	0	200mgOZ439	1	24.03333333	74.26666666	24	24.03333333	HOURS	1	OZ439:::Plasma:::Concentration	0.01	0.01	ug/mL	1.00E-04	0	0	0	0	.	0	0	.	0	0	200	.	.	.	QP12C10-S032	UNKNOWN	1	OZ439	QP12C10	0	0	200mgOZ439	2	.	UNKNOWN	UNKNOWN	UNKNOWN	0	UNKNOWN	.	.
2636	.	QP12C10-S032	16	QP12C10	0	200mgOZ439	1	36.06666667	86.3	36	36.06666667	HOURS	1	OZ439:::Plasma:::Concentration	0.0047	0.0047	ug/mL	1.00E-04	0	0	0	0	.	0	0	.	0	0	200	.	.	.	QP12C10-S032	UNKNOWN	1	OZ439	QP12C10	0	0	200mgOZ439	2	.	UNKNOWN	UNKNOWN	UNKNOWN	0	UNKNOWN	.	.
2638	.	QP12C10-S032	16	QP12C10	0	200mgOZ439	1	46.93333333	97.16666666	48	46.93333333	HOURS	1	OZ439:::Plasma:::Concentration	0.0019	0.0019	ug/mL	1.00E-04	0	0	0	0	.	0	0	.	0	0	200	.	.	.	QP12C10-S032	UNKNOWN	1	OZ439	QP12C10	0	0	200mgOZ439	2	.	UNKNOWN	UNKNOWN	UNKNOWN	0	UNKNOWN	.	.
2641	.	QP12C10-S032	16	QP12C10	0	200mgOZ439	1	69.46666667	119.7	72	69.46666667	HOURS	1	OZ439:::Plasma:::Concentration	7.00E-04	7.00E-04	ug/mL	1.00E-04	0	0	0	0	.	0	0	.	0	0	200	.	.	.	QP12C10-S032	UNKNOWN	1	OZ439	QP12C10	0	0	200mgOZ439	2	.	UNKNOWN	UNKNOWN	UNKNOWN	0	UNKNOWN	.	.
2644	.	QP12C10-S032	16	QP12C10	0	200mgOZ439	1	93.88333333	144.1166667	96	93.88333333	HOURS	1	OZ439:::Plasma:::Concentration	7.00E-04	7.00E-04	ug/mL	1.00E-04	0	0	0	0	.	0	0	.	0	0	200	.	.	.	QP12C10-S032	UNKNOWN	1	OZ439	QP12C10	0	0	200mgOZ439	2	.	UNKNOWN	UNKNOWN	UNKNOWN	0	UNKNOWN	.	.
2646	.	QP12C10-S032	16	QP12C10	0	200mgOZ439	1	117.8666667	168.1	120	117.8666667	HOURS	1	OZ439:::Plasma:::Concentration	7.00E-04	7.00E-04	ug/mL	1.00E-04	0	0	0	0	.	0	0	.	0	0	200	.	.	.	QP12C10-S032	UNKNOWN	1	OZ439	QP12C10	0	0	200mgOZ439	2	.	UNKNOWN	UNKNOWN	UNKNOWN	0	UNKNOWN	.	.
2647	.	QP12C10-S032	16	QP12C10	0	200mgOZ439	1	139.9833333	190.2166666	144	139.9833333	HOURS	1	OZ439:::Plasma:::Concentration	5.00E-04	5.00E-04	ug/mL	1.00E-04	0	0	0	0	.	0	0	.	0	0	200	.	.	.	QP12C10-S032	UNKNOWN	1	OZ439	QP12C10	0	0	200mgOZ439	2	.	UNKNOWN	UNKNOWN	UNKNOWN	0	UNKNOWN	.	.
2654	.	QP12C10-S035	17	QP12C10	0	500mgOZ439	2	-0.35	168.9333333	0	-0.35	HOURS	1	OZ439:::Plasma:::Concentration	0	1.00E-04	ug/mL	1.00E-04	1	0	0	0	.	0	0	.	0	0	0	.	.	.	QP12C10-S035	UNKNOWN	1	OZ439	QP12C10	0	0	500mgOZ439	9	.	UNKNOWN	UNKNOWN	UNKNOWN	0	UNKNOWN	.	.
2655	.	QP12C10-S035	17	QP12C10	0	500mgOZ439	2	0	169.2833333	0	0	HOURS	.	OZ439:::Dose	500	0	mg	.	0	1	1	500	1	0	0	ORAL	0	0	500	.	.	.	QP12C10-S035	UNKNOWN	1	OZ439	QP12C10	0	0	500mgOZ439	9	.	UNKNOWN	UNKNOWN	UNKNOWN	0	UNKNOWN	.	.
2656	.	QP12C10-S035	17	QP12C10	0	500mgOZ439	2	0.5	169.7833333	0.5	0.5	HOURS	1	OZ439:::Plasma:::Concentration	0.08	0.08	ug/mL	1.00E-04	0	0	0	0	.	0	0	.	0	0	500	.	.	.	QP12C10-S035	UNKNOWN	1	OZ439	QP12C10	0	0	500mgOZ439	9	.	UNKNOWN	UNKNOWN	UNKNOWN	0	UNKNOWN	.	.
2657	.	QP12C10-S035	17	QP12C10	0	500mgOZ439	2	1	170.2833333	1	1	HOURS	1	OZ439:::Plasma:::Concentration	0.296	0.296	ug/mL	1.00E-04	0	0	0	0	.	0	0	.	0	0	500	.	.	.	QP12C10-S035	UNKNOWN	1	OZ439	QP12C10	0	0	500mgOZ439	9	.	UNKNOWN	UNKNOWN	UNKNOWN	0	UNKNOWN	.	.
2659	.	QP12C10-S035	17	QP12C10	0	500mgOZ439	2	2	171.2833333	2	2	HOURS	1	OZ439:::Plasma:::Concentration	0.842	0.842	ug/mL	1.00E-04	0	0	0	0	.	0	0	.	0	0	500	.	.	.	QP12C10-S035	UNKNOWN	1	OZ439	QP12C10	0	0	500mgOZ439	9	.	UNKNOWN	UNKNOWN	UNKNOWN	0	UNKNOWN	.	.
2660	.	QP12C10-S035	17	QP12C10	0	500mgOZ439	2	3	172.2833333	3	3	HOURS	1	OZ439:::Plasma:::Concentration	0.783	0.783	ug/mL	1.00E-04	0	0	0	0	.	0	0	.	0	0	500	.	.	.	QP12C10-S035	UNKNOWN	1	OZ439	QP12C10	0	0	500mgOZ439	9	.	UNKNOWN	UNKNOWN	UNKNOWN	0	UNKNOWN	.	.
2662	.	QP12C10-S035	17	QP12C10	0	500mgOZ439	2	4	173.2833333	4	4	HOURS	1	OZ439:::Plasma:::Concentration	1.319	1.319	ug/mL	1.00E-04	0	0	0	0	.	0	0	.	0	0	500	.	.	.	QP12C10-S035	UNKNOWN	1	OZ439	QP12C10	0	0	500mgOZ439	9	.	UNKNOWN	UNKNOWN	UNKNOWN	0	UNKNOWN	.	.
2663	.	QP12C10-S035	17	QP12C10	0	500mgOZ439	2	6.033333333	175.3166667	6	6.033333333	HOURS	1	OZ439:::Plasma:::Concentration	0.807	0.807	ug/mL	1.00E-04	0	0	0	0	.	0	0	.	0	0	500	.	.	.	QP12C10-S035	UNKNOWN	1	OZ439	QP12C10	0	0	500mgOZ439	9	.	UNKNOWN	UNKNOWN	UNKNOWN	0	UNKNOWN	.	.
2665	.	QP12C10-S035	17	QP12C10	0	500mgOZ439	2	8.016666667	177.3	8	8.016666667	HOURS	1	OZ439:::Plasma:::Concentration	0.472	0.472	ug/mL	1.00E-04	0	0	0	0	.	0	0	.	0	0	500	.	.	.	QP12C10-S035	UNKNOWN	1	OZ439	QP12C10	0	0	500mgOZ439	9	.	UNKNOWN	UNKNOWN	UNKNOWN	0	UNKNOWN	.	.
2667	.	QP12C10-S035	17	QP12C10	0	500mgOZ439	2	12	181.2833333	12	12	HOURS	1	OZ439:::Plasma:::Concentration	0.231	0.231	ug/mL	1.00E-04	0	0	0	0	.	0	0	.	0	0	500	.	.	.	QP12C10-S035	UNKNOWN	1	OZ439	QP12C10	0	0	500mgOZ439	9	.	UNKNOWN	UNKNOWN	UNKNOWN	0	UNKNOWN	.	.
2669	.	QP12C10-S035	17	QP12C10	0	500mgOZ439	2	24.01666667	193.3	24	24.01666667	HOURS	1	OZ439:::Plasma:::Concentration	0.05	0.05	ug/mL	1.00E-04	0	0	0	0	.	0	0	.	0	0	500	.	.	.	QP12C10-S035	UNKNOWN	1	OZ439	QP12C10	0	0	500mgOZ439	9	.	UNKNOWN	UNKNOWN	UNKNOWN	0	UNKNOWN	.	.
2672	.	QP12C10-S035	17	QP12C10	0	500mgOZ439	2	36.03333333	205.3166667	36	36.03333333	HOURS	1	OZ439:::Plasma:::Concentration	0.033	0.033	ug/mL	1.00E-04	0	0	0	0	.	0	0	.	0	0	500	.	.	.	QP12C10-S035	UNKNOWN	1	OZ439	QP12C10	0	0	500mgOZ439	9	.	UNKNOWN	UNKNOWN	UNKNOWN	0	UNKNOWN	.	.
2674	.	QP12C10-S035	17	QP12C10	0	500mgOZ439	2	48	217.2833333	48	48	HOURS	1	OZ439:::Plasma:::Concentration	0.024	0.024	ug/mL	1.00E-04	0	0	0	0	.	0	0	.	0	0	500	.	.	.	QP12C10-S035	UNKNOWN	1	OZ439	QP12C10	0	0	500mgOZ439	9	.	UNKNOWN	UNKNOWN	UNKNOWN	0	UNKNOWN	.	.
2677	.	QP12C10-S035	17	QP12C10	0	500mgOZ439	2	69.43333333	238.7166667	72	69.43333333	HOURS	1	OZ439:::Plasma:::Concentration	0.0087	0.0087	ug/mL	1.00E-04	0	0	0	0	.	0	0	.	0	0	500	.	.	.	QP12C10-S035	UNKNOWN	1	OZ439	QP12C10	0	0	500mgOZ439	9	.	UNKNOWN	UNKNOWN	UNKNOWN	0	UNKNOWN	.	.
2678	.	QP12C10-S035	17	QP12C10	0	500mgOZ439	2	94.45	263.7333333	96	94.45	HOURS	1	OZ439:::Plasma:::Concentration	0.007	0.007	ug/mL	1.00E-04	0	0	0	0	.	0	0	.	0	0	500	.	.	.	QP12C10-S035	UNKNOWN	1	OZ439	QP12C10	0	0	500mgOZ439	9	.	UNKNOWN	UNKNOWN	UNKNOWN	0	UNKNOWN	.	.
2680	.	QP12C10-S035	17	QP12C10	0	500mgOZ439	2	117.6	286.8833333	120	117.6	HOURS	1	OZ439:::Plasma:::Concentration	0.006	0.006	ug/mL	1.00E-04	0	0	0	0	.	0	0	.	0	0	500	.	.	.	QP12C10-S035	UNKNOWN	1	OZ439	QP12C10	0	0	500mgOZ439	9	.	UNKNOWN	UNKNOWN	UNKNOWN	0	UNKNOWN	.	.
2682	.	QP12C10-S035	17	QP12C10	0	500mgOZ439	2	141.1833333	310.4666666	144	141.1833333	HOURS	1	OZ439:::Plasma:::Concentration	0.0046	0.0046	ug/mL	1.00E-04	0	0	0	0	.	0	0	.	0	0	500	.	.	.	QP12C10-S035	UNKNOWN	1	OZ439	QP12C10	0	0	500mgOZ439	9	.	UNKNOWN	UNKNOWN	UNKNOWN	0	UNKNOWN	.	.
2687	.	QP12C10-S035	17	QP12C10	0	500mgOZ439	2	309.6166667	478.9	312	309.6166667	HOURS	1	OZ439:::Plasma:::Concentration	0.0017	0.0017	ug/mL	1.00E-04	0	0	0	0	.	0	0	.	0	0	500	.	.	.	QP12C10-S035	UNKNOWN	1	OZ439	QP12C10	0	0	500mgOZ439	9	.	UNKNOWN	UNKNOWN	UNKNOWN	0	UNKNOWN	.	.
2693	.	QP12C10-S036	18	QP12C10	0	500mgOZ439	2	-0.31667	168.7666633	0	-0.31667	HOURS	1	OZ439:::Plasma:::Concentration	0	1.00E-04	ug/mL	1.00E-04	1	0	0	0	.	0	0	.	0	0	0	.	.	.	QP12C10-S036	UNKNOWN	1	OZ439	QP12C10	0	0	500mgOZ439	9	.	UNKNOWN	UNKNOWN	UNKNOWN	0	UNKNOWN	.	.
2695	.	QP12C10-S036	18	QP12C10	0	500mgOZ439	2	0	169.0833333	0	0	HOURS	.	OZ439:::Dose	500	0	mg	.	0	1	1	500	1	0	0	ORAL	0	0	500	.	.	.	QP12C10-S036	UNKNOWN	1	OZ439	QP12C10	0	0	500mgOZ439	9	.	UNKNOWN	UNKNOWN	UNKNOWN	0	UNKNOWN	.	.
2696	.	QP12C10-S036	18	QP12C10	0	500mgOZ439	2	0.5	169.5833333	0.5	0.5	HOURS	1	OZ439:::Plasma:::Concentration	0.011	0.011	ug/mL	1.00E-04	0	0	0	0	.	0	0	.	0	0	500	.	.	.	QP12C10-S036	UNKNOWN	1	OZ439	QP12C10	0	0	500mgOZ439	9	.	UNKNOWN	UNKNOWN	UNKNOWN	0	UNKNOWN	.	.
2697	.	QP12C10-S036	18	QP12C10	0	500mgOZ439	2	1	170.0833333	1	1	HOURS	1	OZ439:::Plasma:::Concentration	0.086	0.086	ug/mL	1.00E-04	0	0	0	0	.	0	0	.	0	0	500	.	.	.	QP12C10-S036	UNKNOWN	1	OZ439	QP12C10	0	0	500mgOZ439	9	.	UNKNOWN	UNKNOWN	UNKNOWN	0	UNKNOWN	.	.
2699	.	QP12C10-S036	18	QP12C10	0	500mgOZ439	2	2	171.0833333	2	2	HOURS	1	OZ439:::Plasma:::Concentration	0.133	0.133	ug/mL	1.00E-04	0	0	0	0	.	0	0	.	0	0	500	.	.	.	QP12C10-S036	UNKNOWN	1	OZ439	QP12C10	0	0	500mgOZ439	9	.	UNKNOWN	UNKNOWN	UNKNOWN	0	UNKNOWN	.	.
2700	.	QP12C10-S036	18	QP12C10	0	500mgOZ439	2	3.016666667	172.1	3	3.016666667	HOURS	1	OZ439:::Plasma:::Concentration	0.478	0.478	ug/mL	1.00E-04	0	0	0	0	.	0	0	.	0	0	500	.	.	.	QP12C10-S036	UNKNOWN	1	OZ439	QP12C10	0	0	500mgOZ439	9	.	UNKNOWN	UNKNOWN	UNKNOWN	0	UNKNOWN	.	.
2702	.	QP12C10-S036	18	QP12C10	0	500mgOZ439	2	4.066666667	173.15	4	4.066666667	HOURS	1	OZ439:::Plasma:::Concentration	1.123	1.123	ug/mL	1.00E-04	0	0	0	0	.	0	0	.	0	0	500	.	.	.	QP12C10-S036	UNKNOWN	1	OZ439	QP12C10	0	0	500mgOZ439	9	.	UNKNOWN	UNKNOWN	UNKNOWN	0	UNKNOWN	.	.
2703	.	QP12C10-S036	18	QP12C10	0	500mgOZ439	2	6.116666667	175.2	6	6.116666667	HOURS	1	OZ439:::Plasma:::Concentration	1.399	1.399	ug/mL	1.00E-04	0	0	0	0	.	0	0	.	0	0	500	.	.	.	QP12C10-S036	UNKNOWN	1	OZ439	QP12C10	0	0	500mgOZ439	9	.	UNKNOWN	UNKNOWN	UNKNOWN	0	UNKNOWN	.	.
2705	.	QP12C10-S036	18	QP12C10	0	500mgOZ439	2	8.166666667	177.25	8	8.166666667	HOURS	1	OZ439:::Plasma:::Concentration	0.77	0.77	ug/mL	1.00E-04	0	0	0	0	.	0	0	.	0	0	500	.	.	.	QP12C10-S036	UNKNOWN	1	OZ439	QP12C10	0	0	500mgOZ439	9	.	UNKNOWN	UNKNOWN	UNKNOWN	0	UNKNOWN	.	.
2707	.	QP12C10-S036	18	QP12C10	0	500mgOZ439	2	12	181.0833333	12	12	HOURS	1	OZ439:::Plasma:::Concentration	0.401	0.401	ug/mL	1.00E-04	0	0	0	0	.	0	0	.	0	0	500	.	.	.	QP12C10-S036	UNKNOWN	1	OZ439	QP12C10	0	0	500mgOZ439	9	.	UNKNOWN	UNKNOWN	UNKNOWN	0	UNKNOWN	.	.
2709	.	QP12C10-S036	18	QP12C10	0	500mgOZ439	2	24.01666667	193.1	24	24.01666667	HOURS	1	OZ439:::Plasma:::Concentration	0.077	0.077	ug/mL	1.00E-04	0	0	0	0	.	0	0	.	0	0	500	.	.	.	QP12C10-S036	UNKNOWN	1	OZ439	QP12C10	0	0	500mgOZ439	9	.	UNKNOWN	UNKNOWN	UNKNOWN	0	UNKNOWN	.	.
2712	.	QP12C10-S036	18	QP12C10	0	500mgOZ439	2	36	205.0833333	36	36	HOURS	1	OZ439:::Plasma:::Concentration	0.036	0.036	ug/mL	1.00E-04	0	0	0	0	.	0	0	.	0	0	500	.	.	.	QP12C10-S036	UNKNOWN	1	OZ439	QP12C10	0	0	500mgOZ439	9	.	UNKNOWN	UNKNOWN	UNKNOWN	0	UNKNOWN	.	.
2714	.	QP12C10-S036	18	QP12C10	0	500mgOZ439	2	48	217.0833333	48	48	HOURS	1	OZ439:::Plasma:::Concentration	0.023	0.023	ug/mL	1.00E-04	0	0	0	0	.	0	0	.	0	0	500	.	.	.	QP12C10-S036	UNKNOWN	1	OZ439	QP12C10	0	0	500mgOZ439	9	.	UNKNOWN	UNKNOWN	UNKNOWN	0	UNKNOWN	.	.
2717	.	QP12C10-S036	18	QP12C10	0	500mgOZ439	2	70.78333333	239.8666667	72	70.78333333	HOURS	1	OZ439:::Plasma:::Concentration	0.015	0.015	ug/mL	1.00E-04	0	0	0	0	.	0	0	.	0	0	500	.	.	.	QP12C10-S036	UNKNOWN	1	OZ439	QP12C10	0	0	500mgOZ439	9	.	UNKNOWN	UNKNOWN	UNKNOWN	0	UNKNOWN	.	.
2719	.	QP12C10-S036	18	QP12C10	0	500mgOZ439	2	94.81666667	263.9	96	94.81666667	HOURS	1	OZ439:::Plasma:::Concentration	0.01	0.01	ug/mL	1.00E-04	0	0	0	0	.	0	0	.	0	0	500	.	.	.	QP12C10-S036	UNKNOWN	1	OZ439	QP12C10	0	0	500mgOZ439	9	.	UNKNOWN	UNKNOWN	UNKNOWN	0	UNKNOWN	.	.
2721	.	QP12C10-S036	18	QP12C10	0	500mgOZ439	2	118.75	287.8333333	120	118.75	HOURS	1	OZ439:::Plasma:::Concentration	0.0082	0.0082	ug/mL	1.00E-04	0	0	0	0	.	0	0	.	0	0	500	.	.	.	QP12C10-S036	UNKNOWN	1	OZ439	QP12C10	0	0	500mgOZ439	9	.	UNKNOWN	UNKNOWN	UNKNOWN	0	UNKNOWN	.	.
2723	.	QP12C10-S036	18	QP12C10	0	500mgOZ439	2	143.05	312.1333333	144	143.05	HOURS	1	OZ439:::Plasma:::Concentration	0.0081	0.0081	ug/mL	1.00E-04	0	0	0	0	.	0	0	.	0	0	500	.	.	.	QP12C10-S036	UNKNOWN	1	OZ439	QP12C10	0	0	500mgOZ439	9	.	UNKNOWN	UNKNOWN	UNKNOWN	0	UNKNOWN	.	.
2726	.	QP12C10-S036	18	QP12C10	0	500mgOZ439	2	286.85	455.9333333	288	286.85	HOURS	1	OZ439:::Plasma:::Concentration	0.0046	0.0046	ug/mL	1.00E-04	0	0	0	0	.	0	0	.	0	0	500	.	.	.	QP12C10-S036	UNKNOWN	1	OZ439	QP12C10	0	0	500mgOZ439	9	.	UNKNOWN	UNKNOWN	UNKNOWN	0	UNKNOWN	.	.
2733	.	QP12C10-S037	19	QP12C10	0	500mgOZ439	2	-0.5	169.0833333	0	-0.5	HOURS	1	OZ439:::Plasma:::Concentration	0	1.00E-04	ug/mL	1.00E-04	1	0	0	0	.	0	0	.	0	0	0	.	.	.	QP12C10-S037	UNKNOWN	1	OZ439	QP12C10	0	0	500mgOZ439	9	.	UNKNOWN	UNKNOWN	UNKNOWN	0	UNKNOWN	.	.
2734	.	QP12C10-S037	19	QP12C10	0	500mgOZ439	2	0	169.5833333	0	0	HOURS	.	OZ439:::Dose	500	0	mg	.	0	1	1	500	1	0	0	ORAL	0	0	500	.	.	.	QP12C10-S037	UNKNOWN	1	OZ439	QP12C10	0	0	500mgOZ439	9	.	UNKNOWN	UNKNOWN	UNKNOWN	0	UNKNOWN	.	.
2735	.	QP12C10-S037	19	QP12C10	0	500mgOZ439	2	0.5	170.0833333	0.5	0.5	HOURS	1	OZ439:::Plasma:::Concentration	0.077	0.077	ug/mL	1.00E-04	0	0	0	0	.	0	0	.	0	0	500	.	.	.	QP12C10-S037	UNKNOWN	1	OZ439	QP12C10	0	0	500mgOZ439	9	.	UNKNOWN	UNKNOWN	UNKNOWN	0	UNKNOWN	.	.
2736	.	QP12C10-S037	19	QP12C10	0	500mgOZ439	2	1	170.5833333	1	1	HOURS	1	OZ439:::Plasma:::Concentration	0.229	0.229	ug/mL	1.00E-04	0	0	0	0	.	0	0	.	0	0	500	.	.	.	QP12C10-S037	UNKNOWN	1	OZ439	QP12C10	0	0	500mgOZ439	9	.	UNKNOWN	UNKNOWN	UNKNOWN	0	UNKNOWN	.	.
2738	.	QP12C10-S037	19	QP12C10	0	500mgOZ439	2	2	171.5833333	2	2	HOURS	1	OZ439:::Plasma:::Concentration	0.484	0.484	ug/mL	1.00E-04	0	0	0	0	.	0	0	.	0	0	500	.	.	.	QP12C10-S037	UNKNOWN	1	OZ439	QP12C10	0	0	500mgOZ439	9	.	UNKNOWN	UNKNOWN	UNKNOWN	0	UNKNOWN	.	.
2739	.	QP12C10-S037	19	QP12C10	0	500mgOZ439	2	3	172.5833333	3	3	HOURS	1	OZ439:::Plasma:::Concentration	0.975	0.975	ug/mL	1.00E-04	0	0	0	0	.	0	0	.	0	0	500	.	.	.	QP12C10-S037	UNKNOWN	1	OZ439	QP12C10	0	0	500mgOZ439	9	.	UNKNOWN	UNKNOWN	UNKNOWN	0	UNKNOWN	.	.
2741	.	QP12C10-S037	19	QP12C10	0	500mgOZ439	2	4	173.5833333	4	4	HOURS	1	OZ439:::Plasma:::Concentration	0.879	0.879	ug/mL	1.00E-04	0	0	0	0	.	0	0	.	0	0	500	.	.	.	QP12C10-S037	UNKNOWN	1	OZ439	QP12C10	0	0	500mgOZ439	9	.	UNKNOWN	UNKNOWN	UNKNOWN	0	UNKNOWN	.	.
2742	.	QP12C10-S037	19	QP12C10	0	500mgOZ439	2	6.083333333	175.6666667	6	6.083333333	HOURS	1	OZ439:::Plasma:::Concentration	0.496	0.496	ug/mL	1.00E-04	0	0	0	0	.	0	0	.	0	0	500	.	.	.	QP12C10-S037	UNKNOWN	1	OZ439	QP12C10	0	0	500mgOZ439	9	.	UNKNOWN	UNKNOWN	UNKNOWN	0	UNKNOWN	.	.
2744	.	QP12C10-S037	19	QP12C10	0	500mgOZ439	2	8	177.5833333	8	8	HOURS	1	OZ439:::Plasma:::Concentration	0.252	0.252	ug/mL	1.00E-04	0	0	0	0	.	0	0	.	0	0	500	.	.	.	QP12C10-S037	UNKNOWN	1	OZ439	QP12C10	0	0	500mgOZ439	9	.	UNKNOWN	UNKNOWN	UNKNOWN	0	UNKNOWN	.	.
2746	.	QP12C10-S037	19	QP12C10	0	500mgOZ439	2	12.06666667	181.65	12	12.06666667	HOURS	1	OZ439:::Plasma:::Concentration	0.12	0.12	ug/mL	1.00E-04	0	0	0	0	.	0	0	.	0	0	500	.	.	.	QP12C10-S037	UNKNOWN	1	OZ439	QP12C10	0	0	500mgOZ439	9	.	UNKNOWN	UNKNOWN	UNKNOWN	0	UNKNOWN	.	.
2748	.	QP12C10-S037	19	QP12C10	0	500mgOZ439	2	24.06666667	193.65	24	24.06666667	HOURS	1	OZ439:::Plasma:::Concentration	0.038	0.038	ug/mL	1.00E-04	0	0	0	0	.	0	0	.	0	0	500	.	.	.	QP12C10-S037	UNKNOWN	1	OZ439	QP12C10	0	0	500mgOZ439	9	.	UNKNOWN	UNKNOWN	UNKNOWN	0	UNKNOWN	.	.
2751	.	QP12C10-S037	19	QP12C10	0	500mgOZ439	2	36	205.5833333	36	36	HOURS	1	OZ439:::Plasma:::Concentration	0.016	0.016	ug/mL	1.00E-04	0	0	0	0	.	0	0	.	0	0	500	.	.	.	QP12C10-S037	UNKNOWN	1	OZ439	QP12C10	0	0	500mgOZ439	9	.	UNKNOWN	UNKNOWN	UNKNOWN	0	UNKNOWN	.	.
2753	.	QP12C10-S037	19	QP12C10	0	500mgOZ439	2	48	217.5833333	48	48	HOURS	1	OZ439:::Plasma:::Concentration	0.007	0.007	ug/mL	1.00E-04	0	0	0	0	.	0	0	.	0	0	500	.	.	.	QP12C10-S037	UNKNOWN	1	OZ439	QP12C10	0	0	500mgOZ439	9	.	UNKNOWN	UNKNOWN	UNKNOWN	0	UNKNOWN	.	.
2756	.	QP12C10-S037	19	QP12C10	0	500mgOZ439	2	69.48333333	239.0666667	72	69.48333333	HOURS	1	OZ439:::Plasma:::Concentration	0.0039	0.0039	ug/mL	1.00E-04	0	0	0	0	.	0	0	.	0	0	500	.	.	.	QP12C10-S037	UNKNOWN	1	OZ439	QP12C10	0	0	500mgOZ439	9	.	UNKNOWN	UNKNOWN	UNKNOWN	0	UNKNOWN	.	.
2757	.	QP12C10-S037	19	QP12C10	0	500mgOZ439	2	93.71666667	263.3	96	93.71666667	HOURS	1	OZ439:::Plasma:::Concentration	0.003	0.003	ug/mL	1.00E-04	0	0	0	0	.	0	0	.	0	0	500	.	.	.	QP12C10-S037	UNKNOWN	1	OZ439	QP12C10	0	0	500mgOZ439	9	.	UNKNOWN	UNKNOWN	UNKNOWN	0	UNKNOWN	.	.
2759	.	QP12C10-S037	19	QP12C10	0	500mgOZ439	2	117	286.5833333	120	117	HOURS	1	OZ439:::Plasma:::Concentration	0.0022	0.0022	ug/mL	1.00E-04	0	0	0	0	.	0	0	.	0	0	500	.	.	.	QP12C10-S037	UNKNOWN	1	OZ439	QP12C10	0	0	500mgOZ439	9	.	UNKNOWN	UNKNOWN	UNKNOWN	0	UNKNOWN	.	.
2761	.	QP12C10-S037	19	QP12C10	0	500mgOZ439	2	141.05	310.6333333	144	141.05	HOURS	1	OZ439:::Plasma:::Concentration	0.0021	0.0021	ug/mL	1.00E-04	0	0	0	0	.	0	0	.	0	0	500	.	.	.	QP12C10-S037	UNKNOWN	1	OZ439	QP12C10	0	0	500mgOZ439	9	.	UNKNOWN	UNKNOWN	UNKNOWN	0	UNKNOWN	.	.
2766	.	QP12C10-S037	19	QP12C10	0	500mgOZ439	2	284.8833333	454.4666666	288	284.8833333	HOURS	1	OZ439:::Plasma:::Concentration	5.00E-04	5.00E-04	ug/mL	1.00E-04	0	0	0	0	.	0	0	.	0	0	500	.	.	.	QP12C10-S037	UNKNOWN	1	OZ439	QP12C10	0	0	500mgOZ439	9	.	UNKNOWN	UNKNOWN	UNKNOWN	0	UNKNOWN	.	.
2774	.	QP12C10-S038	20	QP12C10	0	500mgOZ439	2	-0.65	168.1	0	-0.65	HOURS	1	OZ439:::Plasma:::Concentration	0	1.00E-04	ug/mL	1.00E-04	1	0	0	0	.	0	0	.	0	0	0	.	.	.	QP12C10-S038	UNKNOWN	1	OZ439	QP12C10	0	0	500mgOZ439	9	.	UNKNOWN	UNKNOWN	UNKNOWN	0	UNKNOWN	.	.
2775	.	QP12C10-S038	20	QP12C10	0	500mgOZ439	2	0	168.75	0	0	HOURS	.	OZ439:::Dose	500	0	mg	.	0	1	1	500	1	0	0	ORAL	0	0	500	.	.	.	QP12C10-S038	UNKNOWN	1	OZ439	QP12C10	0	0	500mgOZ439	9	.	UNKNOWN	UNKNOWN	UNKNOWN	0	UNKNOWN	.	.
2776	.	QP12C10-S038	20	QP12C10	0	500mgOZ439	2	0.5	169.25	0.5	0.5	HOURS	1	OZ439:::Plasma:::Concentration	0.116	0.116	ug/mL	1.00E-04	0	0	0	0	.	0	0	.	0	0	500	.	.	.	QP12C10-S038	UNKNOWN	1	OZ439	QP12C10	0	0	500mgOZ439	9	.	UNKNOWN	UNKNOWN	UNKNOWN	0	UNKNOWN	.	.
2777	.	QP12C10-S038	20	QP12C10	0	500mgOZ439	2	1	169.75	1	1	HOURS	1	OZ439:::Plasma:::Concentration	0.368	0.368	ug/mL	1.00E-04	0	0	0	0	.	0	0	.	0	0	500	.	.	.	QP12C10-S038	UNKNOWN	1	OZ439	QP12C10	0	0	500mgOZ439	9	.	UNKNOWN	UNKNOWN	UNKNOWN	0	UNKNOWN	.	.
2779	.	QP12C10-S038	20	QP12C10	0	500mgOZ439	2	2	170.75	2	2	HOURS	1	OZ439:::Plasma:::Concentration	0.827	0.827	ug/mL	1.00E-04	0	0	0	0	.	0	0	.	0	0	500	.	.	.	QP12C10-S038	UNKNOWN	1	OZ439	QP12C10	0	0	500mgOZ439	9	.	UNKNOWN	UNKNOWN	UNKNOWN	0	UNKNOWN	.	.
2780	.	QP12C10-S038	20	QP12C10	0	500mgOZ439	2	3	171.75	3	3	HOURS	1	OZ439:::Plasma:::Concentration	1.097	1.097	ug/mL	1.00E-04	0	0	0	0	.	0	0	.	0	0	500	.	.	.	QP12C10-S038	UNKNOWN	1	OZ439	QP12C10	0	0	500mgOZ439	9	.	UNKNOWN	UNKNOWN	UNKNOWN	0	UNKNOWN	.	.
2782	.	QP12C10-S038	20	QP12C10	0	500mgOZ439	2	4	172.75	4	4	HOURS	1	OZ439:::Plasma:::Concentration	1.161	1.161	ug/mL	1.00E-04	0	0	0	0	.	0	0	.	0	0	500	.	.	.	QP12C10-S038	UNKNOWN	1	OZ439	QP12C10	0	0	500mgOZ439	9	.	UNKNOWN	UNKNOWN	UNKNOWN	0	UNKNOWN	.	.
2783	.	QP12C10-S038	20	QP12C10	0	500mgOZ439	2	6	174.75	6	6	HOURS	1	OZ439:::Plasma:::Concentration	0.67	0.67	ug/mL	1.00E-04	0	0	0	0	.	0	0	.	0	0	500	.	.	.	QP12C10-S038	UNKNOWN	1	OZ439	QP12C10	0	0	500mgOZ439	9	.	UNKNOWN	UNKNOWN	UNKNOWN	0	UNKNOWN	.	.
2785	.	QP12C10-S038	20	QP12C10	0	500mgOZ439	2	8	176.75	8	8	HOURS	1	OZ439:::Plasma:::Concentration	0.478	0.478	ug/mL	1.00E-04	0	0	0	0	.	0	0	.	0	0	500	.	.	.	QP12C10-S038	UNKNOWN	1	OZ439	QP12C10	0	0	500mgOZ439	9	.	UNKNOWN	UNKNOWN	UNKNOWN	0	UNKNOWN	.	.
2787	.	QP12C10-S038	20	QP12C10	0	500mgOZ439	2	12	180.75	12	12	HOURS	1	OZ439:::Plasma:::Concentration	0.185	0.185	ug/mL	1.00E-04	0	0	0	0	.	0	0	.	0	0	500	.	.	.	QP12C10-S038	UNKNOWN	1	OZ439	QP12C10	0	0	500mgOZ439	9	.	UNKNOWN	UNKNOWN	UNKNOWN	0	UNKNOWN	.	.
2789	.	QP12C10-S038	20	QP12C10	0	500mgOZ439	2	24.01666667	192.7666667	24	24.01666667	HOURS	1	OZ439:::Plasma:::Concentration	0.06	0.06	ug/mL	1.00E-04	0	0	0	0	.	0	0	.	0	0	500	.	.	.	QP12C10-S038	UNKNOWN	1	OZ439	QP12C10	0	0	500mgOZ439	9	.	UNKNOWN	UNKNOWN	UNKNOWN	0	UNKNOWN	.	.
2792	.	QP12C10-S038	20	QP12C10	0	500mgOZ439	2	36.01666667	204.7666667	36	36.01666667	HOURS	1	OZ439:::Plasma:::Concentration	0.031	0.031	ug/mL	1.00E-04	0	0	0	0	.	0	0	.	0	0	500	.	.	.	QP12C10-S038	UNKNOWN	1	OZ439	QP12C10	0	0	500mgOZ439	9	.	UNKNOWN	UNKNOWN	UNKNOWN	0	UNKNOWN	.	.
2794	.	QP12C10-S038	20	QP12C10	0	500mgOZ439	2	48	216.75	48	48	HOURS	1	OZ439:::Plasma:::Concentration	0.024	0.024	ug/mL	1.00E-04	0	0	0	0	.	0	0	.	0	0	500	.	.	.	QP12C10-S038	UNKNOWN	1	OZ439	QP12C10	0	0	500mgOZ439	9	.	UNKNOWN	UNKNOWN	UNKNOWN	0	UNKNOWN	.	.
2797	.	QP12C10-S038	20	QP12C10	0	500mgOZ439	2	70.51666667	239.2666667	72	70.51666667	HOURS	1	OZ439:::Plasma:::Concentration	0.015	0.015	ug/mL	1.00E-04	0	0	0	0	.	0	0	.	0	0	500	.	.	.	QP12C10-S038	UNKNOWN	1	OZ439	QP12C10	0	0	500mgOZ439	9	.	UNKNOWN	UNKNOWN	UNKNOWN	0	UNKNOWN	.	.
2798	.	QP12C10-S038	20	QP12C10	0	500mgOZ439	2	94.83333333	263.5833333	96	94.83333333	HOURS	1	OZ439:::Plasma:::Concentration	0.011	0.011	ug/mL	1.00E-04	0	0	0	0	.	0	0	.	0	0	500	.	.	.	QP12C10-S038	UNKNOWN	1	OZ439	QP12C10	0	0	500mgOZ439	9	.	UNKNOWN	UNKNOWN	UNKNOWN	0	UNKNOWN	.	.
2799	.	QP12C10-S038	20	QP12C10	0	500mgOZ439	2	117.4666667	286.2166667	120	117.4666667	HOURS	1	OZ439:::Plasma:::Concentration	0.0096	0.0096	ug/mL	1.00E-04	0	0	0	0	.	0	0	.	0	0	500	.	.	.	QP12C10-S038	UNKNOWN	1	OZ439	QP12C10	0	0	500mgOZ439	9	.	UNKNOWN	UNKNOWN	UNKNOWN	0	UNKNOWN	.	.
2800	.	QP12C10-S038	20	QP12C10	0	500mgOZ439	2	142.2833333	311.0333333	144	142.2833333	HOURS	1	OZ439:::Plasma:::Concentration	0.0071	0.0071	ug/mL	1.00E-04	0	0	0	0	.	0	0	.	0	0	500	.	.	.	QP12C10-S038	UNKNOWN	1	OZ439	QP12C10	0	0	500mgOZ439	9	.	UNKNOWN	UNKNOWN	UNKNOWN	0	UNKNOWN	.	.
2801	.	QP12C10-S038	20	QP12C10	0	500mgOZ439	2	286.8166667	455.5666667	288	286.8166667	HOURS	1	OZ439:::Plasma:::Concentration	0.0043	0.0043	ug/mL	1.00E-04	0	0	0	0	.	0	0	.	0	0	500	.	.	.	QP12C10-S038	UNKNOWN	1	OZ439	QP12C10	0	0	500mgOZ439	9	.	UNKNOWN	UNKNOWN	UNKNOWN	0	UNKNOWN	.	.
2808	.	QP12C10-S045	21	QP12C10	0	500mgOZ439	2	-0.48333	168.36667	0	-0.48333	HOURS	1	OZ439:::Plasma:::Concentration	0	1.00E-04	ug/mL	1.00E-04	1	0	0	0	.	0	0	.	0	0	0	.	.	.	QP12C10-S045	UNKNOWN	1	OZ439	QP12C10	0	0	500mgOZ439	9	.	UNKNOWN	UNKNOWN	UNKNOWN	0	UNKNOWN	.	.
2809	.	QP12C10-S045	21	QP12C10	0	500mgOZ439	2	0	168.85	0	0	HOURS	.	OZ439:::Dose	500	0	mg	.	0	1	1	500	1	0	0	ORAL	0	0	500	.	.	.	QP12C10-S045	UNKNOWN	1	OZ439	QP12C10	0	0	500mgOZ439	9	.	UNKNOWN	UNKNOWN	UNKNOWN	0	UNKNOWN	.	.
2810	.	QP12C10-S045	21	QP12C10	0	500mgOZ439	2	0.5	169.35	0.5	0.5	HOURS	1	OZ439:::Plasma:::Concentration	0.024	0.024	ug/mL	1.00E-04	0	0	0	0	.	0	0	.	0	0	500	.	.	.	QP12C10-S045	UNKNOWN	1	OZ439	QP12C10	0	0	500mgOZ439	9	.	UNKNOWN	UNKNOWN	UNKNOWN	0	UNKNOWN	.	.
2811	.	QP12C10-S045	21	QP12C10	0	500mgOZ439	2	1	169.85	1	1	HOURS	1	OZ439:::Plasma:::Concentration	0.117	0.117	ug/mL	1.00E-04	0	0	0	0	.	0	0	.	0	0	500	.	.	.	QP12C10-S045	UNKNOWN	1	OZ439	QP12C10	0	0	500mgOZ439	9	.	UNKNOWN	UNKNOWN	UNKNOWN	0	UNKNOWN	.	.
2813	.	QP12C10-S045	21	QP12C10	0	500mgOZ439	2	2	170.85	2	2	HOURS	1	OZ439:::Plasma:::Concentration	1.09	1.09	ug/mL	1.00E-04	0	0	0	0	.	0	0	.	0	0	500	.	.	.	QP12C10-S045	UNKNOWN	1	OZ439	QP12C10	0	0	500mgOZ439	9	.	UNKNOWN	UNKNOWN	UNKNOWN	0	UNKNOWN	.	.
2814	.	QP12C10-S045	21	QP12C10	0	500mgOZ439	2	3	171.85	3	3	HOURS	1	OZ439:::Plasma:::Concentration	2.155	2.155	ug/mL	1.00E-04	0	0	0	0	.	0	0	.	0	0	500	.	.	.	QP12C10-S045	UNKNOWN	1	OZ439	QP12C10	0	0	500mgOZ439	9	.	UNKNOWN	UNKNOWN	UNKNOWN	0	UNKNOWN	.	.
2816	.	QP12C10-S045	21	QP12C10	0	500mgOZ439	2	4.016666667	172.8666667	4	4.016666667	HOURS	1	OZ439:::Plasma:::Concentration	3.213	3.213	ug/mL	1.00E-04	0	0	0	0	.	0	0	.	0	0	500	.	.	.	QP12C10-S045	UNKNOWN	1	OZ439	QP12C10	0	0	500mgOZ439	9	.	UNKNOWN	UNKNOWN	UNKNOWN	0	UNKNOWN	.	.
2817	.	QP12C10-S045	21	QP12C10	0	500mgOZ439	2	6	174.85	6	6	HOURS	1	OZ439:::Plasma:::Concentration	1.9	1.9	ug/mL	1.00E-04	0	0	0	0	.	0	0	.	0	0	500	.	.	.	QP12C10-S045	UNKNOWN	1	OZ439	QP12C10	0	0	500mgOZ439	9	.	UNKNOWN	UNKNOWN	UNKNOWN	0	UNKNOWN	.	.
2819	.	QP12C10-S045	21	QP12C10	0	500mgOZ439	2	8	176.85	8	8	HOURS	1	OZ439:::Plasma:::Concentration	0.97	0.97	ug/mL	1.00E-04	0	0	0	0	.	0	0	.	0	0	500	.	.	.	QP12C10-S045	UNKNOWN	1	OZ439	QP12C10	0	0	500mgOZ439	9	.	UNKNOWN	UNKNOWN	UNKNOWN	0	UNKNOWN	.	.
2820	.	QP12C10-S045	21	QP12C10	0	500mgOZ439	2	12	180.85	12	12	HOURS	1	OZ439:::Plasma:::Concentration	0.498	0.498	ug/mL	1.00E-04	0	0	0	0	.	0	0	.	0	0	500	.	.	.	QP12C10-S045	UNKNOWN	1	OZ439	QP12C10	0	0	500mgOZ439	9	.	UNKNOWN	UNKNOWN	UNKNOWN	0	UNKNOWN	.	.
2823	.	QP12C10-S045	21	QP12C10	0	500mgOZ439	2	23.86666667	192.7166667	24	23.86666667	HOURS	1	OZ439:::Plasma:::Concentration	0.157	0.157	ug/mL	1.00E-04	0	0	0	0	.	0	0	.	0	0	500	.	.	.	QP12C10-S045	UNKNOWN	1	OZ439	QP12C10	0	0	500mgOZ439	9	.	UNKNOWN	UNKNOWN	UNKNOWN	0	UNKNOWN	.	.
2826	.	QP12C10-S045	21	QP12C10	0	500mgOZ439	2	36.01666667	204.8666667	36	36.01666667	HOURS	1	OZ439:::Plasma:::Concentration	0.08	0.08	ug/mL	1.00E-04	0	0	0	0	.	0	0	.	0	0	500	.	.	.	QP12C10-S045	UNKNOWN	1	OZ439	QP12C10	0	0	500mgOZ439	9	.	UNKNOWN	UNKNOWN	UNKNOWN	0	UNKNOWN	.	.
2828	.	QP12C10-S045	21	QP12C10	0	500mgOZ439	2	48	216.85	48	48	HOURS	1	OZ439:::Plasma:::Concentration	0.048	0.048	ug/mL	1.00E-04	0	0	0	0	.	0	0	.	0	0	500	.	.	.	QP12C10-S045	UNKNOWN	1	OZ439	QP12C10	0	0	500mgOZ439	9	.	UNKNOWN	UNKNOWN	UNKNOWN	0	UNKNOWN	.	.
2831	.	QP12C10-S045	21	QP12C10	0	500mgOZ439	2	70.31666667	239.1666667	72	70.31666667	HOURS	1	OZ439:::Plasma:::Concentration	0.023	0.023	ug/mL	1.00E-04	0	0	0	0	.	0	0	.	0	0	500	.	.	.	QP12C10-S045	UNKNOWN	1	OZ439	QP12C10	0	0	500mgOZ439	9	.	UNKNOWN	UNKNOWN	UNKNOWN	0	UNKNOWN	.	.
2832	.	QP12C10-S045	21	QP12C10	0	500mgOZ439	2	94.63333333	263.4833333	96	94.63333333	HOURS	1	OZ439:::Plasma:::Concentration	0.017	0.017	ug/mL	1.00E-04	0	0	0	0	.	0	0	.	0	0	500	.	.	.	QP12C10-S045	UNKNOWN	1	OZ439	QP12C10	0	0	500mgOZ439	9	.	UNKNOWN	UNKNOWN	UNKNOWN	0	UNKNOWN	.	.
2833	.	QP12C10-S045	21	QP12C10	0	500mgOZ439	2	118.3166667	287.1666667	120	118.3166667	HOURS	1	OZ439:::Plasma:::Concentration	0.014	0.014	ug/mL	1.00E-04	0	0	0	0	.	0	0	.	0	0	500	.	.	.	QP12C10-S045	UNKNOWN	1	OZ439	QP12C10	0	0	500mgOZ439	9	.	UNKNOWN	UNKNOWN	UNKNOWN	0	UNKNOWN	.	.
2834	.	QP12C10-S045	21	QP12C10	0	500mgOZ439	2	143.6666667	312.5166667	144	143.6666667	HOURS	1	OZ439:::Plasma:::Concentration	0.011	0.011	ug/mL	1.00E-04	0	0	0	0	.	0	0	.	0	0	500	.	.	.	QP12C10-S045	UNKNOWN	1	OZ439	QP12C10	0	0	500mgOZ439	9	.	UNKNOWN	UNKNOWN	UNKNOWN	0	UNKNOWN	.	.
2835	.	QP12C10-S045	21	QP12C10	0	500mgOZ439	2	286.9666667	455.8166667	288	286.9666667	HOURS	1	OZ439:::Plasma:::Concentration	0.0053	0.0053	ug/mL	1.00E-04	0	0	0	0	.	0	0	.	0	0	500	.	.	.	QP12C10-S045	UNKNOWN	1	OZ439	QP12C10	0	0	500mgOZ439	9	.	UNKNOWN	UNKNOWN	UNKNOWN	0	UNKNOWN	.	.
2842	.	QP12C10-S047	22	QP12C10	0	500mgOZ439	2	-0.4	168.2833333	0	-0.4	HOURS	1	OZ439:::Plasma:::Concentration	0	1.00E-04	ug/mL	1.00E-04	1	0	0	0	.	0	0	.	0	0	0	.	.	.	QP12C10-S047	UNKNOWN	1	OZ439	QP12C10	0	0	500mgOZ439	9	.	UNKNOWN	UNKNOWN	UNKNOWN	0	UNKNOWN	.	.
2843	.	QP12C10-S047	22	QP12C10	0	500mgOZ439	2	0	168.6833333	0	0	HOURS	.	OZ439:::Dose	500	0	mg	.	0	1	1	500	1	0	0	ORAL	0	0	500	.	.	.	QP12C10-S047	UNKNOWN	1	OZ439	QP12C10	0	0	500mgOZ439	9	.	UNKNOWN	UNKNOWN	UNKNOWN	0	UNKNOWN	.	.
2844	.	QP12C10-S047	22	QP12C10	0	500mgOZ439	2	0.5	169.1833333	0.5	0.5	HOURS	1	OZ439:::Plasma:::Concentration	0.0066	0.0066	ug/mL	1.00E-04	0	0	0	0	.	0	0	.	0	0	500	.	.	.	QP12C10-S047	UNKNOWN	1	OZ439	QP12C10	0	0	500mgOZ439	9	.	UNKNOWN	UNKNOWN	UNKNOWN	0	UNKNOWN	.	.
2845	.	QP12C10-S047	22	QP12C10	0	500mgOZ439	2	1	169.6833333	1	1	HOURS	1	OZ439:::Plasma:::Concentration	0.04	0.04	ug/mL	1.00E-04	0	0	0	0	.	0	0	.	0	0	500	.	.	.	QP12C10-S047	UNKNOWN	1	OZ439	QP12C10	0	0	500mgOZ439	9	.	UNKNOWN	UNKNOWN	UNKNOWN	0	UNKNOWN	.	.
2847	.	QP12C10-S047	22	QP12C10	0	500mgOZ439	2	2	170.6833333	2	2	HOURS	1	OZ439:::Plasma:::Concentration	0.343	0.343	ug/mL	1.00E-04	0	0	0	0	.	0	0	.	0	0	500	.	.	.	QP12C10-S047	UNKNOWN	1	OZ439	QP12C10	0	0	500mgOZ439	9	.	UNKNOWN	UNKNOWN	UNKNOWN	0	UNKNOWN	.	.
2848	.	QP12C10-S047	22	QP12C10	0	500mgOZ439	2	3	171.6833333	3	3	HOURS	1	OZ439:::Plasma:::Concentration	1.189	1.189	ug/mL	1.00E-04	0	0	0	0	.	0	0	.	0	0	500	.	.	.	QP12C10-S047	UNKNOWN	1	OZ439	QP12C10	0	0	500mgOZ439	9	.	UNKNOWN	UNKNOWN	UNKNOWN	0	UNKNOWN	.	.
2850	.	QP12C10-S047	22	QP12C10	0	500mgOZ439	2	4	172.6833333	4	4	HOURS	1	OZ439:::Plasma:::Concentration	0.815	0.815	ug/mL	1.00E-04	0	0	0	0	.	0	0	.	0	0	500	.	.	.	QP12C10-S047	UNKNOWN	1	OZ439	QP12C10	0	0	500mgOZ439	9	.	UNKNOWN	UNKNOWN	UNKNOWN	0	UNKNOWN	.	.
2851	.	QP12C10-S047	22	QP12C10	0	500mgOZ439	2	6	174.6833333	6	6	HOURS	1	OZ439:::Plasma:::Concentration	0.726	0.726	ug/mL	1.00E-04	0	0	0	0	.	0	0	.	0	0	500	.	.	.	QP12C10-S047	UNKNOWN	1	OZ439	QP12C10	0	0	500mgOZ439	9	.	UNKNOWN	UNKNOWN	UNKNOWN	0	UNKNOWN	.	.
2853	.	QP12C10-S047	22	QP12C10	0	500mgOZ439	2	8	176.6833333	8	8	HOURS	1	OZ439:::Plasma:::Concentration	0.557	0.557	ug/mL	1.00E-04	0	0	0	0	.	0	0	.	0	0	500	.	.	.	QP12C10-S047	UNKNOWN	1	OZ439	QP12C10	0	0	500mgOZ439	9	.	UNKNOWN	UNKNOWN	UNKNOWN	0	UNKNOWN	.	.
2855	.	QP12C10-S047	22	QP12C10	0	500mgOZ439	2	12	180.6833333	12	12	HOURS	1	OZ439:::Plasma:::Concentration	0.222	0.222	ug/mL	1.00E-04	0	0	0	0	.	0	0	.	0	0	500	.	.	.	QP12C10-S047	UNKNOWN	1	OZ439	QP12C10	0	0	500mgOZ439	9	.	UNKNOWN	UNKNOWN	UNKNOWN	0	UNKNOWN	.	.
2857	.	QP12C10-S047	22	QP12C10	0	500mgOZ439	2	24.01666667	192.7	24	24.01666667	HOURS	1	OZ439:::Plasma:::Concentration	0.05	0.05	ug/mL	1.00E-04	0	0	0	0	.	0	0	.	0	0	500	.	.	.	QP12C10-S047	UNKNOWN	1	OZ439	QP12C10	0	0	500mgOZ439	9	.	UNKNOWN	UNKNOWN	UNKNOWN	0	UNKNOWN	.	.
2860	.	QP12C10-S047	22	QP12C10	0	500mgOZ439	2	36.03333333	204.7166666	36	36.03333333	HOURS	1	OZ439:::Plasma:::Concentration	0.03	0.03	ug/mL	1.00E-04	0	0	0	0	.	0	0	.	0	0	500	.	.	.	QP12C10-S047	UNKNOWN	1	OZ439	QP12C10	0	0	500mgOZ439	9	.	UNKNOWN	UNKNOWN	UNKNOWN	0	UNKNOWN	.	.
2862	.	QP12C10-S047	22	QP12C10	0	500mgOZ439	2	48.01666667	216.7	48	48.01666667	HOURS	1	OZ439:::Plasma:::Concentration	0.011	0.011	ug/mL	1.00E-04	0	0	0	0	.	0	0	.	0	0	500	.	.	.	QP12C10-S047	UNKNOWN	1	OZ439	QP12C10	0	0	500mgOZ439	9	.	UNKNOWN	UNKNOWN	UNKNOWN	0	UNKNOWN	.	.
2865	.	QP12C10-S047	22	QP12C10	0	500mgOZ439	2	71.36666667	240.05	72	71.36666667	HOURS	1	OZ439:::Plasma:::Concentration	0.0049	0.0049	ug/mL	1.00E-04	0	0	0	0	.	0	0	.	0	0	500	.	.	.	QP12C10-S047	UNKNOWN	1	OZ439	QP12C10	0	0	500mgOZ439	9	.	UNKNOWN	UNKNOWN	UNKNOWN	0	UNKNOWN	.	.
2867	.	QP12C10-S047	22	QP12C10	0	500mgOZ439	2	95.86666667	264.55	96	95.86666667	HOURS	1	OZ439:::Plasma:::Concentration	0.0037	0.0037	ug/mL	1.00E-04	0	0	0	0	.	0	0	.	0	0	500	.	.	.	QP12C10-S047	UNKNOWN	1	OZ439	QP12C10	0	0	500mgOZ439	9	.	UNKNOWN	UNKNOWN	UNKNOWN	0	UNKNOWN	.	.
2869	.	QP12C10-S047	22	QP12C10	0	500mgOZ439	2	119.8833333	288.5666666	120	119.8833333	HOURS	1	OZ439:::Plasma:::Concentration	0.003	0.003	ug/mL	1.00E-04	0	0	0	0	.	0	0	.	0	0	500	.	.	.	QP12C10-S047	UNKNOWN	1	OZ439	QP12C10	0	0	500mgOZ439	9	.	UNKNOWN	UNKNOWN	UNKNOWN	0	UNKNOWN	.	.
2871	.	QP12C10-S047	22	QP12C10	0	500mgOZ439	2	143.5333333	312.2166666	144	143.5333333	HOURS	1	OZ439:::Plasma:::Concentration	0.0023	0.0023	ug/mL	1.00E-04	0	0	0	0	.	0	0	.	0	0	500	.	.	.	QP12C10-S047	UNKNOWN	1	OZ439	QP12C10	0	0	500mgOZ439	9	.	UNKNOWN	UNKNOWN	UNKNOWN	0	UNKNOWN	.	.
2875	.	QP12C10-S047	22	QP12C10	0	500mgOZ439	2	312.1166667	480.8	312	312.1166667	HOURS	1	OZ439:::Plasma:::Concentration	0.002	0.002	ug/mL	1.00E-04	0	0	0	0	.	0	0	.	0	0	500	.	.	.	QP12C10-S047	UNKNOWN	1	OZ439	QP12C10	0	0	500mgOZ439	9	.	UNKNOWN	UNKNOWN	UNKNOWN	0	UNKNOWN	.	.
2882	.	QP12C10-S048	23	QP12C10	0	500mgOZ439	2	-0.66667	169.08333	0	-0.66667	HOURS	1	OZ439:::Plasma:::Concentration	0	1.00E-04	ug/mL	1.00E-04	1	0	0	0	.	0	0	.	0	0	0	.	.	.	QP12C10-S048	UNKNOWN	1	OZ439	QP12C10	0	0	500mgOZ439	9	.	UNKNOWN	UNKNOWN	UNKNOWN	0	UNKNOWN	.	.
2883	.	QP12C10-S048	23	QP12C10	0	500mgOZ439	2	0	169.75	0	0	HOURS	.	OZ439:::Dose	500	0	mg	.	0	1	1	500	1	0	0	ORAL	0	0	500	.	.	.	QP12C10-S048	UNKNOWN	1	OZ439	QP12C10	0	0	500mgOZ439	9	.	UNKNOWN	UNKNOWN	UNKNOWN	0	UNKNOWN	.	.
2884	.	QP12C10-S048	23	QP12C10	0	500mgOZ439	2	0.5	170.25	0.5	0.5	HOURS	1	OZ439:::Plasma:::Concentration	0.117	0.117	ug/mL	1.00E-04	0	0	0	0	.	0	0	.	0	0	500	.	.	.	QP12C10-S048	UNKNOWN	1	OZ439	QP12C10	0	0	500mgOZ439	9	.	UNKNOWN	UNKNOWN	UNKNOWN	0	UNKNOWN	.	.
2885	.	QP12C10-S048	23	QP12C10	0	500mgOZ439	2	1.016666667	170.7666667	1	1.016666667	HOURS	1	OZ439:::Plasma:::Concentration	0.29	0.29	ug/mL	1.00E-04	0	0	0	0	.	0	0	.	0	0	500	.	.	.	QP12C10-S048	UNKNOWN	1	OZ439	QP12C10	0	0	500mgOZ439	9	.	UNKNOWN	UNKNOWN	UNKNOWN	0	UNKNOWN	.	.
2887	.	QP12C10-S048	23	QP12C10	0	500mgOZ439	2	2.016666667	171.7666667	2	2.016666667	HOURS	1	OZ439:::Plasma:::Concentration	0.449	0.449	ug/mL	1.00E-04	0	0	0	0	.	0	0	.	0	0	500	.	.	.	QP12C10-S048	UNKNOWN	1	OZ439	QP12C10	0	0	500mgOZ439	9	.	UNKNOWN	UNKNOWN	UNKNOWN	0	UNKNOWN	.	.
2888	.	QP12C10-S048	23	QP12C10	0	500mgOZ439	2	3.016666667	172.7666667	3	3.016666667	HOURS	1	OZ439:::Plasma:::Concentration	0.648	0.648	ug/mL	1.00E-04	0	0	0	0	.	0	0	.	0	0	500	.	.	.	QP12C10-S048	UNKNOWN	1	OZ439	QP12C10	0	0	500mgOZ439	9	.	UNKNOWN	UNKNOWN	UNKNOWN	0	UNKNOWN	.	.
2890	.	QP12C10-S048	23	QP12C10	0	500mgOZ439	2	4.033333333	173.7833333	4	4.033333333	HOURS	1	OZ439:::Plasma:::Concentration	0.615	0.615	ug/mL	1.00E-04	0	0	0	0	.	0	0	.	0	0	500	.	.	.	QP12C10-S048	UNKNOWN	1	OZ439	QP12C10	0	0	500mgOZ439	9	.	UNKNOWN	UNKNOWN	UNKNOWN	0	UNKNOWN	.	.
2891	.	QP12C10-S048	23	QP12C10	0	500mgOZ439	2	6.15	175.9	6	6.15	HOURS	1	OZ439:::Plasma:::Concentration	0.565	0.565	ug/mL	1.00E-04	0	0	0	0	.	0	0	.	0	0	500	.	.	.	QP12C10-S048	UNKNOWN	1	OZ439	QP12C10	0	0	500mgOZ439	9	.	UNKNOWN	UNKNOWN	UNKNOWN	0	UNKNOWN	.	.
2893	.	QP12C10-S048	23	QP12C10	0	500mgOZ439	2	8.1	177.85	8	8.1	HOURS	1	OZ439:::Plasma:::Concentration	0.444	0.444	ug/mL	1.00E-04	0	0	0	0	.	0	0	.	0	0	500	.	.	.	QP12C10-S048	UNKNOWN	1	OZ439	QP12C10	0	0	500mgOZ439	9	.	UNKNOWN	UNKNOWN	UNKNOWN	0	UNKNOWN	.	.
2895	.	QP12C10-S048	23	QP12C10	0	500mgOZ439	2	12.08333333	181.8333333	12	12.08333333	HOURS	1	OZ439:::Plasma:::Concentration	0.321	0.321	ug/mL	1.00E-04	0	0	0	0	.	0	0	.	0	0	500	.	.	.	QP12C10-S048	UNKNOWN	1	OZ439	QP12C10	0	0	500mgOZ439	9	.	UNKNOWN	UNKNOWN	UNKNOWN	0	UNKNOWN	.	.
2897	.	QP12C10-S048	23	QP12C10	0	500mgOZ439	2	24.03333333	193.7833333	24	24.03333333	HOURS	1	OZ439:::Plasma:::Concentration	0.057	0.057	ug/mL	1.00E-04	0	0	0	0	.	0	0	.	0	0	500	.	.	.	QP12C10-S048	UNKNOWN	1	OZ439	QP12C10	0	0	500mgOZ439	9	.	UNKNOWN	UNKNOWN	UNKNOWN	0	UNKNOWN	.	.
2900	.	QP12C10-S048	23	QP12C10	0	500mgOZ439	2	36	205.75	36	36	HOURS	1	OZ439:::Plasma:::Concentration	0.024	0.024	ug/mL	1.00E-04	0	0	0	0	.	0	0	.	0	0	500	.	.	.	QP12C10-S048	UNKNOWN	1	OZ439	QP12C10	0	0	500mgOZ439	9	.	UNKNOWN	UNKNOWN	UNKNOWN	0	UNKNOWN	.	.
2902	.	QP12C10-S048	23	QP12C10	0	500mgOZ439	2	48	217.75	48	48	HOURS	1	OZ439:::Plasma:::Concentration	0.013	0.013	ug/mL	1.00E-04	0	0	0	0	.	0	0	.	0	0	500	.	.	.	QP12C10-S048	UNKNOWN	1	OZ439	QP12C10	0	0	500mgOZ439	9	.	UNKNOWN	UNKNOWN	UNKNOWN	0	UNKNOWN	.	.
2905	.	QP12C10-S048	23	QP12C10	0	500mgOZ439	2	69.45	239.2	72	69.45	HOURS	1	OZ439:::Plasma:::Concentration	0.01	0.01	ug/mL	1.00E-04	0	0	0	0	.	0	0	.	0	0	500	.	.	.	QP12C10-S048	UNKNOWN	1	OZ439	QP12C10	0	0	500mgOZ439	9	.	UNKNOWN	UNKNOWN	UNKNOWN	0	UNKNOWN	.	.
2906	.	QP12C10-S048	23	QP12C10	0	500mgOZ439	2	93.63333333	263.3833333	96	93.63333333	HOURS	1	OZ439:::Plasma:::Concentration	0.0066	0.0066	ug/mL	1.00E-04	0	0	0	0	.	0	0	.	0	0	500	.	.	.	QP12C10-S048	UNKNOWN	1	OZ439	QP12C10	0	0	500mgOZ439	9	.	UNKNOWN	UNKNOWN	UNKNOWN	0	UNKNOWN	.	.
2907	.	QP12C10-S048	23	QP12C10	0	500mgOZ439	2	117.4666667	287.2166667	120	117.4666667	HOURS	1	OZ439:::Plasma:::Concentration	0.0054	0.0054	ug/mL	1.00E-04	0	0	0	0	.	0	0	.	0	0	500	.	.	.	QP12C10-S048	UNKNOWN	1	OZ439	QP12C10	0	0	500mgOZ439	9	.	UNKNOWN	UNKNOWN	UNKNOWN	0	UNKNOWN	.	.
2908	.	QP12C10-S048	23	QP12C10	0	500mgOZ439	2	142.1666667	311.9166667	144	142.1666667	HOURS	1	OZ439:::Plasma:::Concentration	0.0047	0.0047	ug/mL	1.00E-04	0	0	0	0	.	0	0	.	0	0	500	.	.	.	QP12C10-S048	UNKNOWN	1	OZ439	QP12C10	0	0	500mgOZ439	9	.	UNKNOWN	UNKNOWN	UNKNOWN	0	UNKNOWN	.	.
2913	.	QP12C10-S048	23	QP12C10	0	500mgOZ439	2	286.1333333	455.8833333	288	286.1333333	HOURS	1	OZ439:::Plasma:::Concentration	0.0018	0.0018	ug/mL	1.00E-04	0	0	0	0	.	0	0	.	0	0	500	.	.	.	QP12C10-S048	UNKNOWN	1	OZ439	QP12C10	0	0	500mgOZ439	9	.	UNKNOWN	UNKNOWN	UNKNOWN	0	UNKNOWN	.	.
2921	.	QP12C10-S049	24	QP12C10	0	500mgOZ439	2	-0.6	168.8333333	0	-0.6	HOURS	1	OZ439:::Plasma:::Concentration	0	1.00E-04	ug/mL	1.00E-04	1	0	0	0	.	0	0	.	0	0	0	.	.	.	QP12C10-S049	UNKNOWN	1	OZ439	QP12C10	0	0	500mgOZ439	9	.	UNKNOWN	UNKNOWN	UNKNOWN	0	UNKNOWN	.	.
2923	.	QP12C10-S049	24	QP12C10	0	500mgOZ439	2	0	169.4333333	0	0	HOURS	.	OZ439:::Dose	500	0	mg	.	0	1	1	500	1	0	0	ORAL	0	0	500	.	.	.	QP12C10-S049	UNKNOWN	1	OZ439	QP12C10	0	0	500mgOZ439	9	.	UNKNOWN	UNKNOWN	UNKNOWN	0	UNKNOWN	.	.
2924	.	QP12C10-S049	24	QP12C10	0	500mgOZ439	2	0.5	169.9333333	0.5	0.5	HOURS	1	OZ439:::Plasma:::Concentration	0.101	0.101	ug/mL	1.00E-04	0	0	0	0	.	0	0	.	0	0	500	.	.	.	QP12C10-S049	UNKNOWN	1	OZ439	QP12C10	0	0	500mgOZ439	9	.	UNKNOWN	UNKNOWN	UNKNOWN	0	UNKNOWN	.	.
2925	.	QP12C10-S049	24	QP12C10	0	500mgOZ439	2	1	170.4333333	1	1	HOURS	1	OZ439:::Plasma:::Concentration	0.317	0.317	ug/mL	1.00E-04	0	0	0	0	.	0	0	.	0	0	500	.	.	.	QP12C10-S049	UNKNOWN	1	OZ439	QP12C10	0	0	500mgOZ439	9	.	UNKNOWN	UNKNOWN	UNKNOWN	0	UNKNOWN	.	.
2927	.	QP12C10-S049	24	QP12C10	0	500mgOZ439	2	2.016666667	171.45	2	2.016666667	HOURS	1	OZ439:::Plasma:::Concentration	0.7	0.7	ug/mL	1.00E-04	0	0	0	0	.	0	0	.	0	0	500	.	.	.	QP12C10-S049	UNKNOWN	1	OZ439	QP12C10	0	0	500mgOZ439	9	.	UNKNOWN	UNKNOWN	UNKNOWN	0	UNKNOWN	.	.
2928	.	QP12C10-S049	24	QP12C10	0	500mgOZ439	2	3	172.4333333	3	3	HOURS	1	OZ439:::Plasma:::Concentration	1.255	1.255	ug/mL	1.00E-04	0	0	0	0	.	0	0	.	0	0	500	.	.	.	QP12C10-S049	UNKNOWN	1	OZ439	QP12C10	0	0	500mgOZ439	9	.	UNKNOWN	UNKNOWN	UNKNOWN	0	UNKNOWN	.	.
2930	.	QP12C10-S049	24	QP12C10	0	500mgOZ439	2	4	173.4333333	4	4	HOURS	1	OZ439:::Plasma:::Concentration	0.955	0.955	ug/mL	1.00E-04	0	0	0	0	.	0	0	.	0	0	500	.	.	.	QP12C10-S049	UNKNOWN	1	OZ439	QP12C10	0	0	500mgOZ439	9	.	UNKNOWN	UNKNOWN	UNKNOWN	0	UNKNOWN	.	.
2931	.	QP12C10-S049	24	QP12C10	0	500mgOZ439	2	6	175.4333333	6	6	HOURS	1	OZ439:::Plasma:::Concentration	0.848	0.848	ug/mL	1.00E-04	0	0	0	0	.	0	0	.	0	0	500	.	.	.	QP12C10-S049	UNKNOWN	1	OZ439	QP12C10	0	0	500mgOZ439	9	.	UNKNOWN	UNKNOWN	UNKNOWN	0	UNKNOWN	.	.
2933	.	QP12C10-S049	24	QP12C10	0	500mgOZ439	2	8.016666667	177.45	8	8.016666667	HOURS	1	OZ439:::Plasma:::Concentration	0.689	0.689	ug/mL	1.00E-04	0	0	0	0	.	0	0	.	0	0	500	.	.	.	QP12C10-S049	UNKNOWN	1	OZ439	QP12C10	0	0	500mgOZ439	9	.	UNKNOWN	UNKNOWN	UNKNOWN	0	UNKNOWN	.	.
2935	.	QP12C10-S049	24	QP12C10	0	500mgOZ439	2	12	181.4333333	12	12	HOURS	1	OZ439:::Plasma:::Concentration	0.389	0.389	ug/mL	1.00E-04	0	0	0	0	.	0	0	.	0	0	500	.	.	.	QP12C10-S049	UNKNOWN	1	OZ439	QP12C10	0	0	500mgOZ439	9	.	UNKNOWN	UNKNOWN	UNKNOWN	0	UNKNOWN	.	.
2937	.	QP12C10-S049	24	QP12C10	0	500mgOZ439	2	24.01666667	193.45	24	24.01666667	HOURS	1	OZ439:::Plasma:::Concentration	0.091	0.091	ug/mL	1.00E-04	0	0	0	0	.	0	0	.	0	0	500	.	.	.	QP12C10-S049	UNKNOWN	1	OZ439	QP12C10	0	0	500mgOZ439	9	.	UNKNOWN	UNKNOWN	UNKNOWN	0	UNKNOWN	.	.
2940	.	QP12C10-S049	24	QP12C10	0	500mgOZ439	2	36	205.4333333	36	36	HOURS	1	OZ439:::Plasma:::Concentration	0.049	0.049	ug/mL	1.00E-04	0	0	0	0	.	0	0	.	0	0	500	.	.	.	QP12C10-S049	UNKNOWN	1	OZ439	QP12C10	0	0	500mgOZ439	9	.	UNKNOWN	UNKNOWN	UNKNOWN	0	UNKNOWN	.	.
2942	.	QP12C10-S049	24	QP12C10	0	500mgOZ439	2	48	217.4333333	48	48	HOURS	1	OZ439:::Plasma:::Concentration	0.036	0.036	ug/mL	1.00E-04	0	0	0	0	.	0	0	.	0	0	500	.	.	.	QP12C10-S049	UNKNOWN	1	OZ439	QP12C10	0	0	500mgOZ439	9	.	UNKNOWN	UNKNOWN	UNKNOWN	0	UNKNOWN	.	.
2945	.	QP12C10-S049	24	QP12C10	0	500mgOZ439	2	69.11666667	238.55	72	69.11666667	HOURS	1	OZ439:::Plasma:::Concentration	0.024	0.024	ug/mL	1.00E-04	0	0	0	0	.	0	0	.	0	0	500	.	.	.	QP12C10-S049	UNKNOWN	1	OZ439	QP12C10	0	0	500mgOZ439	9	.	UNKNOWN	UNKNOWN	UNKNOWN	0	UNKNOWN	.	.
2946	.	QP12C10-S049	24	QP12C10	0	500mgOZ439	2	92.43333333	261.8666666	96	92.43333333	HOURS	1	OZ439:::Plasma:::Concentration	0.018	0.018	ug/mL	1.00E-04	0	0	0	0	.	0	0	.	0	0	500	.	.	.	QP12C10-S049	UNKNOWN	1	OZ439	QP12C10	0	0	500mgOZ439	9	.	UNKNOWN	UNKNOWN	UNKNOWN	0	UNKNOWN	.	.
2947	.	QP12C10-S049	24	QP12C10	0	500mgOZ439	2	116.9333333	286.3666666	120	116.9333333	HOURS	1	OZ439:::Plasma:::Concentration	0.013	0.013	ug/mL	1.00E-04	0	0	0	0	.	0	0	.	0	0	500	.	.	.	QP12C10-S049	UNKNOWN	1	OZ439	QP12C10	0	0	500mgOZ439	9	.	UNKNOWN	UNKNOWN	UNKNOWN	0	UNKNOWN	.	.
2948	.	QP12C10-S049	24	QP12C10	0	500mgOZ439	2	140.3666667	309.8	144	140.3666667	HOURS	1	OZ439:::Plasma:::Concentration	0.0105	0.0105	ug/mL	1.00E-04	0	0	0	0	.	0	0	.	0	0	500	.	.	.	QP12C10-S049	UNKNOWN	1	OZ439	QP12C10	0	0	500mgOZ439	9	.	UNKNOWN	UNKNOWN	UNKNOWN	0	UNKNOWN	.	.
2949	.	QP12C10-S049	24	QP12C10	0	500mgOZ439	2	285.4166667	454.85	288	285.4166667	HOURS	1	OZ439:::Plasma:::Concentration	0.0049	0.0049	ug/mL	1.00E-04	0	0	0	0	.	0	0	.	0	0	500	.	.	.	QP12C10-S049	UNKNOWN	1	OZ439	QP12C10	0	0	500mgOZ439	9	.	UNKNOWN	UNKNOWN	UNKNOWN	0	UNKNOWN	.	.
2956	.	QP13C05-S001	25	QP13C05	1	960mgPiperaquine	3	0	71.57	0	0	HOURS	.	Piperaquine:::Dose	960	0	mg	.	0	1	1	960	2	0	0	ORAL	0	0	960	.	.	.	QP13C05-S001	UNKNOWN	1	Piperaquine	QP13C05	0	0	960mgPiperaquine	13	.	UNKNOWN	UNKNOWN	UNKNOWN	0	UNKNOWN	.	.
2957	.	QP13C05-S001	25	QP13C05	1	960mgPiperaquine	3	0.5	72.07	0.5	0.5	HOURS	2	Piperaquine:::Plasma:::Concentration	0.0042	0.0042	ug/mL	2.00E-04	0	0	0	0	.	0	0	.	0	0	960	.	.	.	QP13C05-S001	UNKNOWN	1	Piperaquine	QP13C05	0	0	960mgPiperaquine	13	.	UNKNOWN	UNKNOWN	UNKNOWN	0	UNKNOWN	.	.
2958	.	QP13C05-S001	25	QP13C05	1	960mgPiperaquine	3	1	72.57	1	1	HOURS	2	Piperaquine:::Plasma:::Concentration	0.0128	0.0128	ug/mL	2.00E-04	0	0	0	0	.	0	0	.	0	0	960	.	.	.	QP13C05-S001	UNKNOWN	1	Piperaquine	QP13C05	0	0	960mgPiperaquine	13	.	UNKNOWN	UNKNOWN	UNKNOWN	0	UNKNOWN	.	.
2960	.	QP13C05-S001	25	QP13C05	1	960mgPiperaquine	3	2.02	73.59	2.02	2.02	HOURS	2	Piperaquine:::Plasma:::Concentration	0.0359	0.0359	ug/mL	2.00E-04	0	0	0	0	.	0	0	.	0	0	960	.	.	.	QP13C05-S001	UNKNOWN	1	Piperaquine	QP13C05	0	0	960mgPiperaquine	13	.	UNKNOWN	UNKNOWN	UNKNOWN	0	UNKNOWN	.	.
2961	.	QP13C05-S001	25	QP13C05	1	960mgPiperaquine	3	3	74.57	3	3	HOURS	2	Piperaquine:::Plasma:::Concentration	0.0454	0.0454	ug/mL	2.00E-04	0	0	0	0	.	0	0	.	0	0	960	.	.	.	QP13C05-S001	UNKNOWN	1	Piperaquine	QP13C05	0	0	960mgPiperaquine	13	.	UNKNOWN	UNKNOWN	UNKNOWN	0	UNKNOWN	.	.
2963	.	QP13C05-S001	25	QP13C05	1	960mgPiperaquine	3	4	75.57	4	4	HOURS	2	Piperaquine:::Plasma:::Concentration	0.0387	0.0387	ug/mL	2.00E-04	0	0	0	0	.	0	0	.	0	0	960	.	.	.	QP13C05-S001	UNKNOWN	1	Piperaquine	QP13C05	0	0	960mgPiperaquine	13	.	UNKNOWN	UNKNOWN	UNKNOWN	0	UNKNOWN	.	.
2964	.	QP13C05-S001	25	QP13C05	1	960mgPiperaquine	3	6	77.57	6	6	HOURS	2	Piperaquine:::Plasma:::Concentration	0.0467	0.0467	ug/mL	2.00E-04	0	0	0	0	.	0	0	.	0	0	960	.	.	.	QP13C05-S001	UNKNOWN	1	Piperaquine	QP13C05	0	0	960mgPiperaquine	13	.	UNKNOWN	UNKNOWN	UNKNOWN	0	UNKNOWN	.	.
2966	.	QP13C05-S001	25	QP13C05	1	960mgPiperaquine	3	8	79.57	8	8	HOURS	2	Piperaquine:::Plasma:::Concentration	0.0378	0.0378	ug/mL	2.00E-04	0	0	0	0	.	0	0	.	0	0	960	.	.	.	QP13C05-S001	UNKNOWN	1	Piperaquine	QP13C05	0	0	960mgPiperaquine	13	.	UNKNOWN	UNKNOWN	UNKNOWN	0	UNKNOWN	.	.
2968	.	QP13C05-S001	25	QP13C05	1	960mgPiperaquine	3	12.12	83.69	12.12	12.12	HOURS	2	Piperaquine:::Plasma:::Concentration	0.0382	0.0382	ug/mL	2.00E-04	0	0	0	0	.	0	0	.	0	0	960	.	.	.	QP13C05-S001	UNKNOWN	1	Piperaquine	QP13C05	0	0	960mgPiperaquine	13	.	UNKNOWN	UNKNOWN	UNKNOWN	0	UNKNOWN	.	.
2970	.	QP13C05-S001	25	QP13C05	1	960mgPiperaquine	3	24	95.57	24	24	HOURS	2	Piperaquine:::Plasma:::Concentration	0.0149	0.0149	ug/mL	2.00E-04	0	0	0	0	.	0	0	.	0	0	960	.	.	.	QP13C05-S001	UNKNOWN	1	Piperaquine	QP13C05	0	0	960mgPiperaquine	13	.	UNKNOWN	UNKNOWN	UNKNOWN	0	UNKNOWN	.	.
2974	.	QP13C05-S001	25	QP13C05	1	960mgPiperaquine	3	48.18	119.75	48.18	48.18	HOURS	2	Piperaquine:::Plasma:::Concentration	0.0086	0.0086	ug/mL	2.00E-04	0	0	0	0	.	0	0	.	0	0	960	.	.	.	QP13C05-S001	UNKNOWN	1	Piperaquine	QP13C05	0	0	960mgPiperaquine	13	.	UNKNOWN	UNKNOWN	UNKNOWN	0	UNKNOWN	.	.
2977	.	QP13C05-S001	25	QP13C05	1	960mgPiperaquine	3	72.52	144.09	72.52	72.52	HOURS	2	Piperaquine:::Plasma:::Concentration	0.0106	0.0106	ug/mL	2.00E-04	0	0	0	0	.	0	0	.	0	0	960	.	.	.	QP13C05-S001	UNKNOWN	1	Piperaquine	QP13C05	0	0	960mgPiperaquine	13	.	UNKNOWN	UNKNOWN	UNKNOWN	0	UNKNOWN	.	.
2980	.	QP13C05-S001	25	QP13C05	1	960mgPiperaquine	3	95.5	167.07	95.5	95.5	HOURS	2	Piperaquine:::Plasma:::Concentration	0.011	0.011	ug/mL	2.00E-04	0	0	0	0	.	0	0	.	0	0	960	.	.	.	QP13C05-S001	UNKNOWN	1	Piperaquine	QP13C05	0	0	960mgPiperaquine	13	.	UNKNOWN	UNKNOWN	UNKNOWN	0	UNKNOWN	.	.
2983	.	QP13C05-S001	25	QP13C05	1	960mgPiperaquine	3	143.95	215.52	143.95	143.95	HOURS	2	Piperaquine:::Plasma:::Concentration	0.0063	0.0063	ug/mL	2.00E-04	0	0	0	0	.	0	0	.	0	0	960	.	.	.	QP13C05-S001	UNKNOWN	1	Piperaquine	QP13C05	0	0	960mgPiperaquine	13	.	UNKNOWN	UNKNOWN	UNKNOWN	0	UNKNOWN	.	.
2986	.	QP13C05-S001	25	QP13C05	1	960mgPiperaquine	3	192.73	264.3	192.73	192.73	HOURS	2	Piperaquine:::Plasma:::Concentration	0.0075	0.0075	ug/mL	2.00E-04	0	0	0	0	.	0	0	.	0	0	960	.	.	.	QP13C05-S001	UNKNOWN	1	Piperaquine	QP13C05	0	0	960mgPiperaquine	13	.	UNKNOWN	UNKNOWN	UNKNOWN	0	UNKNOWN	.	.
2989	.	QP13C05-S001	25	QP13C05	1	960mgPiperaquine	3	264.53	336.1	264.53	264.53	HOURS	2	Piperaquine:::Plasma:::Concentration	0.0078	0.0078	ug/mL	2.00E-04	0	0	0	0	.	0	0	.	0	0	960	.	.	.	QP13C05-S001	UNKNOWN	1	Piperaquine	QP13C05	0	0	960mgPiperaquine	13	.	UNKNOWN	UNKNOWN	UNKNOWN	0	UNKNOWN	.	.
2992	.	QP13C05-S001	25	QP13C05	1	960mgPiperaquine	3	335.08	406.65	335.08	335.08	HOURS	2	Piperaquine:::Plasma:::Concentration	0.0073	0.0073	ug/mL	2.00E-04	0	0	0	0	.	0	0	.	0	0	960	.	.	.	QP13C05-S001	UNKNOWN	1	Piperaquine	QP13C05	0	0	960mgPiperaquine	13	.	UNKNOWN	UNKNOWN	UNKNOWN	0	UNKNOWN	.	.
2996	.	QP13C05-S001	25	QP13C05	1	960mgPiperaquine	3	502.9	574.47	502.9	502.9	HOURS	2	Piperaquine:::Plasma:::Concentration	0.0056	0.0056	ug/mL	2.00E-04	0	0	0	0	.	0	0	.	0	0	960	.	.	.	QP13C05-S001	UNKNOWN	1	Piperaquine	QP13C05	0	0	960mgPiperaquine	13	.	UNKNOWN	UNKNOWN	UNKNOWN	0	UNKNOWN	.	.
3004	.	QP13C05-S002	26	QP13C05	1	960mgPiperaquine	3	0	71.85	0	0	HOURS	.	Piperaquine:::Dose	960	0	mg	.	0	1	1	960	2	0	0	ORAL	0	0	960	.	.	.	QP13C05-S002	UNKNOWN	1	Piperaquine	QP13C05	0	0	960mgPiperaquine	13	.	UNKNOWN	UNKNOWN	UNKNOWN	0	UNKNOWN	.	.
3005	.	QP13C05-S002	26	QP13C05	1	960mgPiperaquine	3	0.5	72.35	0.5	0.5	HOURS	2	Piperaquine:::Plasma:::Concentration	0.0077	0.0077	ug/mL	2.00E-04	0	0	0	0	.	0	0	.	0	0	960	.	.	.	QP13C05-S002	UNKNOWN	1	Piperaquine	QP13C05	0	0	960mgPiperaquine	13	.	UNKNOWN	UNKNOWN	UNKNOWN	0	UNKNOWN	.	.
3006	.	QP13C05-S002	26	QP13C05	1	960mgPiperaquine	3	1	72.85	1	1	HOURS	2	Piperaquine:::Plasma:::Concentration	0.0257	0.0257	ug/mL	2.00E-04	0	0	0	0	.	0	0	.	0	0	960	.	.	.	QP13C05-S002	UNKNOWN	1	Piperaquine	QP13C05	0	0	960mgPiperaquine	13	.	UNKNOWN	UNKNOWN	UNKNOWN	0	UNKNOWN	.	.
3008	.	QP13C05-S002	26	QP13C05	1	960mgPiperaquine	3	2	73.85	2	2	HOURS	2	Piperaquine:::Plasma:::Concentration	0.0403	0.0403	ug/mL	2.00E-04	0	0	0	0	.	0	0	.	0	0	960	.	.	.	QP13C05-S002	UNKNOWN	1	Piperaquine	QP13C05	0	0	960mgPiperaquine	13	.	UNKNOWN	UNKNOWN	UNKNOWN	0	UNKNOWN	.	.
3009	.	QP13C05-S002	26	QP13C05	1	960mgPiperaquine	3	3	74.85	3	3	HOURS	2	Piperaquine:::Plasma:::Concentration	0.1109	0.1109	ug/mL	2.00E-04	0	0	0	0	.	0	0	.	0	0	960	.	.	.	QP13C05-S002	UNKNOWN	1	Piperaquine	QP13C05	0	0	960mgPiperaquine	13	.	UNKNOWN	UNKNOWN	UNKNOWN	0	UNKNOWN	.	.
3011	.	QP13C05-S002	26	QP13C05	1	960mgPiperaquine	3	4	75.85	4	4	HOURS	2	Piperaquine:::Plasma:::Concentration	0.0701	0.0701	ug/mL	2.00E-04	0	0	0	0	.	0	0	.	0	0	960	.	.	.	QP13C05-S002	UNKNOWN	1	Piperaquine	QP13C05	0	0	960mgPiperaquine	13	.	UNKNOWN	UNKNOWN	UNKNOWN	0	UNKNOWN	.	.
3012	.	QP13C05-S002	26	QP13C05	1	960mgPiperaquine	3	6	77.85	6	6	HOURS	2	Piperaquine:::Plasma:::Concentration	0.0573	0.0573	ug/mL	2.00E-04	0	0	0	0	.	0	0	.	0	0	960	.	.	.	QP13C05-S002	UNKNOWN	1	Piperaquine	QP13C05	0	0	960mgPiperaquine	13	.	UNKNOWN	UNKNOWN	UNKNOWN	0	UNKNOWN	.	.
3014	.	QP13C05-S002	26	QP13C05	1	960mgPiperaquine	3	8	79.85	8	8	HOURS	2	Piperaquine:::Plasma:::Concentration	0.062	0.062	ug/mL	2.00E-04	0	0	0	0	.	0	0	.	0	0	960	.	.	.	QP13C05-S002	UNKNOWN	1	Piperaquine	QP13C05	0	0	960mgPiperaquine	13	.	UNKNOWN	UNKNOWN	UNKNOWN	0	UNKNOWN	.	.
3016	.	QP13C05-S002	26	QP13C05	1	960mgPiperaquine	3	12	83.85	12	12	HOURS	2	Piperaquine:::Plasma:::Concentration	0.0545	0.0545	ug/mL	2.00E-04	0	0	0	0	.	0	0	.	0	0	960	.	.	.	QP13C05-S002	UNKNOWN	1	Piperaquine	QP13C05	0	0	960mgPiperaquine	13	.	UNKNOWN	UNKNOWN	UNKNOWN	0	UNKNOWN	.	.
3018	.	QP13C05-S002	26	QP13C05	1	960mgPiperaquine	3	24.02	95.87	24.02	24.02	HOURS	2	Piperaquine:::Plasma:::Concentration	0.0181	0.0181	ug/mL	2.00E-04	0	0	0	0	.	0	0	.	0	0	960	.	.	.	QP13C05-S002	UNKNOWN	1	Piperaquine	QP13C05	0	0	960mgPiperaquine	13	.	UNKNOWN	UNKNOWN	UNKNOWN	0	UNKNOWN	.	.
3022	.	QP13C05-S002	26	QP13C05	1	960mgPiperaquine	3	48.19	120.04	48.19	48.19	HOURS	2	Piperaquine:::Plasma:::Concentration	0.0135	0.0135	ug/mL	2.00E-04	0	0	0	0	.	0	0	.	0	0	960	.	.	.	QP13C05-S002	UNKNOWN	1	Piperaquine	QP13C05	0	0	960mgPiperaquine	13	.	UNKNOWN	UNKNOWN	UNKNOWN	0	UNKNOWN	.	.
3025	.	QP13C05-S002	26	QP13C05	1	960mgPiperaquine	3	72.75	144.6	72.75	72.75	HOURS	2	Piperaquine:::Plasma:::Concentration	0.0096	0.0096	ug/mL	2.00E-04	0	0	0	0	.	0	0	.	0	0	960	.	.	.	QP13C05-S002	UNKNOWN	1	Piperaquine	QP13C05	0	0	960mgPiperaquine	13	.	UNKNOWN	UNKNOWN	UNKNOWN	0	UNKNOWN	.	.
3028	.	QP13C05-S002	26	QP13C05	1	960mgPiperaquine	3	95.99	167.84	95.99	95.99	HOURS	2	Piperaquine:::Plasma:::Concentration	0.0083	0.0083	ug/mL	2.00E-04	0	0	0	0	.	0	0	.	0	0	960	.	.	.	QP13C05-S002	UNKNOWN	1	Piperaquine	QP13C05	0	0	960mgPiperaquine	13	.	UNKNOWN	UNKNOWN	UNKNOWN	0	UNKNOWN	.	.
3031	.	QP13C05-S002	26	QP13C05	1	960mgPiperaquine	3	144.25	216.1	144.25	144.25	HOURS	2	Piperaquine:::Plasma:::Concentration	0.0055	0.0055	ug/mL	2.00E-04	0	0	0	0	.	0	0	.	0	0	960	.	.	.	QP13C05-S002	UNKNOWN	1	Piperaquine	QP13C05	0	0	960mgPiperaquine	13	.	UNKNOWN	UNKNOWN	UNKNOWN	0	UNKNOWN	.	.
3034	.	QP13C05-S002	26	QP13C05	1	960mgPiperaquine	3	192.2	264.05	192.2	192.2	HOURS	2	Piperaquine:::Plasma:::Concentration	0.0126	0.0126	ug/mL	2.00E-04	0	0	0	0	.	0	0	.	0	0	960	.	.	.	QP13C05-S002	UNKNOWN	1	Piperaquine	QP13C05	0	0	960mgPiperaquine	13	.	UNKNOWN	UNKNOWN	UNKNOWN	0	UNKNOWN	.	.
3037	.	QP13C05-S002	26	QP13C05	1	960mgPiperaquine	3	264.12	335.97	264.12	264.12	HOURS	2	Piperaquine:::Plasma:::Concentration	0.0052	0.0052	ug/mL	2.00E-04	0	0	0	0	.	0	0	.	0	0	960	.	.	.	QP13C05-S002	UNKNOWN	1	Piperaquine	QP13C05	0	0	960mgPiperaquine	13	.	UNKNOWN	UNKNOWN	UNKNOWN	0	UNKNOWN	.	.
3040	.	QP13C05-S002	26	QP13C05	1	960mgPiperaquine	3	336.34	408.19	336.34	336.34	HOURS	2	Piperaquine:::Plasma:::Concentration	0.0058	0.0058	ug/mL	2.00E-04	0	0	0	0	.	0	0	.	0	0	960	.	.	.	QP13C05-S002	UNKNOWN	1	Piperaquine	QP13C05	0	0	960mgPiperaquine	13	.	UNKNOWN	UNKNOWN	UNKNOWN	0	UNKNOWN	.	.
3044	.	QP13C05-S002	26	QP13C05	1	960mgPiperaquine	3	504.59	576.44	504.59	504.59	HOURS	2	Piperaquine:::Plasma:::Concentration	0.0049	0.0049	ug/mL	2.00E-04	0	0	0	0	.	0	0	.	0	0	960	.	.	.	QP13C05-S002	UNKNOWN	1	Piperaquine	QP13C05	0	0	960mgPiperaquine	13	.	UNKNOWN	UNKNOWN	UNKNOWN	0	UNKNOWN	.	.
3052	.	QP13C05-S003	27	QP13C05	1	960mgPiperaquine	3	0	72.48	0	0	HOURS	.	Piperaquine:::Dose	960	0	mg	.	0	1	1	960	2	0	0	ORAL	0	0	960	.	.	.	QP13C05-S003	UNKNOWN	1	Piperaquine	QP13C05	0	0	960mgPiperaquine	13	.	UNKNOWN	UNKNOWN	UNKNOWN	0	UNKNOWN	.	.
3053	.	QP13C05-S003	27	QP13C05	1	960mgPiperaquine	3	0.5	72.98	0.5	0.5	HOURS	2	Piperaquine:::Plasma:::Concentration	0.0124	0.0124	ug/mL	2.00E-04	0	0	0	0	.	0	0	.	0	0	960	.	.	.	QP13C05-S003	UNKNOWN	1	Piperaquine	QP13C05	0	0	960mgPiperaquine	13	.	UNKNOWN	UNKNOWN	UNKNOWN	0	UNKNOWN	.	.
3054	.	QP13C05-S003	27	QP13C05	1	960mgPiperaquine	3	1	73.48	1	1	HOURS	2	Piperaquine:::Plasma:::Concentration	0.1002	0.1002	ug/mL	2.00E-04	0	0	0	0	.	0	0	.	0	0	960	.	.	.	QP13C05-S003	UNKNOWN	1	Piperaquine	QP13C05	0	0	960mgPiperaquine	13	.	UNKNOWN	UNKNOWN	UNKNOWN	0	UNKNOWN	.	.
3056	.	QP13C05-S003	27	QP13C05	1	960mgPiperaquine	3	2	74.48	2	2	HOURS	2	Piperaquine:::Plasma:::Concentration	0.3989	0.3989	ug/mL	2.00E-04	0	0	0	0	.	0	0	.	0	0	960	.	.	.	QP13C05-S003	UNKNOWN	1	Piperaquine	QP13C05	0	0	960mgPiperaquine	13	.	UNKNOWN	UNKNOWN	UNKNOWN	0	UNKNOWN	.	.
3057	.	QP13C05-S003	27	QP13C05	1	960mgPiperaquine	3	3	75.48	3	3	HOURS	2	Piperaquine:::Plasma:::Concentration	0.4484	0.4484	ug/mL	2.00E-04	0	0	0	0	.	0	0	.	0	0	960	.	.	.	QP13C05-S003	UNKNOWN	1	Piperaquine	QP13C05	0	0	960mgPiperaquine	13	.	UNKNOWN	UNKNOWN	UNKNOWN	0	UNKNOWN	.	.
3059	.	QP13C05-S003	27	QP13C05	1	960mgPiperaquine	3	4.02	76.5	4.02	4.02	HOURS	2	Piperaquine:::Plasma:::Concentration	0.2304	0.2304	ug/mL	2.00E-04	0	0	0	0	.	0	0	.	0	0	960	.	.	.	QP13C05-S003	UNKNOWN	1	Piperaquine	QP13C05	0	0	960mgPiperaquine	13	.	UNKNOWN	UNKNOWN	UNKNOWN	0	UNKNOWN	.	.
3060	.	QP13C05-S003	27	QP13C05	1	960mgPiperaquine	3	6	78.48	6	6	HOURS	2	Piperaquine:::Plasma:::Concentration	0.2177	0.2177	ug/mL	2.00E-04	0	0	0	0	.	0	0	.	0	0	960	.	.	.	QP13C05-S003	UNKNOWN	1	Piperaquine	QP13C05	0	0	960mgPiperaquine	13	.	UNKNOWN	UNKNOWN	UNKNOWN	0	UNKNOWN	.	.
3062	.	QP13C05-S003	27	QP13C05	1	960mgPiperaquine	3	8.07	80.55	8.07	8.07	HOURS	2	Piperaquine:::Plasma:::Concentration	0.2129	0.2129	ug/mL	2.00E-04	0	0	0	0	.	0	0	.	0	0	960	.	.	.	QP13C05-S003	UNKNOWN	1	Piperaquine	QP13C05	0	0	960mgPiperaquine	13	.	UNKNOWN	UNKNOWN	UNKNOWN	0	UNKNOWN	.	.
3064	.	QP13C05-S003	27	QP13C05	1	960mgPiperaquine	3	12.05	84.53	12.05	12.05	HOURS	2	Piperaquine:::Plasma:::Concentration	0.1388	0.1388	ug/mL	2.00E-04	0	0	0	0	.	0	0	.	0	0	960	.	.	.	QP13C05-S003	UNKNOWN	1	Piperaquine	QP13C05	0	0	960mgPiperaquine	13	.	UNKNOWN	UNKNOWN	UNKNOWN	0	UNKNOWN	.	.
3066	.	QP13C05-S003	27	QP13C05	1	960mgPiperaquine	3	24.12	96.6	24.12	24.12	HOURS	2	Piperaquine:::Plasma:::Concentration	0.1031	0.1031	ug/mL	2.00E-04	0	0	0	0	.	0	0	.	0	0	960	.	.	.	QP13C05-S003	UNKNOWN	1	Piperaquine	QP13C05	0	0	960mgPiperaquine	13	.	UNKNOWN	UNKNOWN	UNKNOWN	0	UNKNOWN	.	.
3069	.	QP13C05-S003	27	QP13C05	1	960mgPiperaquine	3	48.17	120.65	48.17	48.17	HOURS	2	Piperaquine:::Plasma:::Concentration	0.0493	0.0493	ug/mL	2.00E-04	0	0	0	0	.	0	0	.	0	0	960	.	.	.	QP13C05-S003	UNKNOWN	1	Piperaquine	QP13C05	0	0	960mgPiperaquine	13	.	UNKNOWN	UNKNOWN	UNKNOWN	0	UNKNOWN	.	.
3073	.	QP13C05-S003	27	QP13C05	1	960mgPiperaquine	3	70.5	142.98	70.5	70.5	HOURS	2	Piperaquine:::Plasma:::Concentration	0.0211	0.0211	ug/mL	2.00E-04	0	0	0	0	.	0	0	.	0	0	960	.	.	.	QP13C05-S003	UNKNOWN	1	Piperaquine	QP13C05	0	0	960mgPiperaquine	13	.	UNKNOWN	UNKNOWN	UNKNOWN	0	UNKNOWN	.	.
3076	.	QP13C05-S003	27	QP13C05	1	960mgPiperaquine	3	95.57	168.05	95.57	95.57	HOURS	2	Piperaquine:::Plasma:::Concentration	0.034	0.034	ug/mL	2.00E-04	0	0	0	0	.	0	0	.	0	0	960	.	.	.	QP13C05-S003	UNKNOWN	1	Piperaquine	QP13C05	0	0	960mgPiperaquine	13	.	UNKNOWN	UNKNOWN	UNKNOWN	0	UNKNOWN	.	.
3079	.	QP13C05-S003	27	QP13C05	1	960mgPiperaquine	3	143.54	216.02	143.54	143.54	HOURS	2	Piperaquine:::Plasma:::Concentration	0.0256	0.0256	ug/mL	2.00E-04	0	0	0	0	.	0	0	.	0	0	960	.	.	.	QP13C05-S003	UNKNOWN	1	Piperaquine	QP13C05	0	0	960mgPiperaquine	13	.	UNKNOWN	UNKNOWN	UNKNOWN	0	UNKNOWN	.	.
3082	.	QP13C05-S003	27	QP13C05	1	960mgPiperaquine	3	191.87	264.35	191.87	191.87	HOURS	2	Piperaquine:::Plasma:::Concentration	0.0153	0.0153	ug/mL	2.00E-04	0	0	0	0	.	0	0	.	0	0	960	.	.	.	QP13C05-S003	UNKNOWN	1	Piperaquine	QP13C05	0	0	960mgPiperaquine	13	.	UNKNOWN	UNKNOWN	UNKNOWN	0	UNKNOWN	.	.
3085	.	QP13C05-S003	27	QP13C05	1	960mgPiperaquine	3	263.52	336	263.52	263.52	HOURS	2	Piperaquine:::Plasma:::Concentration	0.0204	0.0204	ug/mL	2.00E-04	0	0	0	0	.	0	0	.	0	0	960	.	.	.	QP13C05-S003	UNKNOWN	1	Piperaquine	QP13C05	0	0	960mgPiperaquine	13	.	UNKNOWN	UNKNOWN	UNKNOWN	0	UNKNOWN	.	.
3088	.	QP13C05-S003	27	QP13C05	1	960mgPiperaquine	3	335.79	408.27	335.79	335.79	HOURS	2	Piperaquine:::Plasma:::Concentration	0.0172	0.0172	ug/mL	2.00E-04	0	0	0	0	.	0	0	.	0	0	960	.	.	.	QP13C05-S003	UNKNOWN	1	Piperaquine	QP13C05	0	0	960mgPiperaquine	13	.	UNKNOWN	UNKNOWN	UNKNOWN	0	UNKNOWN	.	.
3092	.	QP13C05-S003	27	QP13C05	1	960mgPiperaquine	3	502.79	575.27	502.79	502.79	HOURS	2	Piperaquine:::Plasma:::Concentration	0.0091	0.0091	ug/mL	2.00E-04	0	0	0	0	.	0	0	.	0	0	960	.	.	.	QP13C05-S003	UNKNOWN	1	Piperaquine	QP13C05	0	0	960mgPiperaquine	13	.	UNKNOWN	UNKNOWN	UNKNOWN	0	UNKNOWN	.	.
3100	.	QP13C05-S004	28	QP13C05	1	960mgPiperaquine	3	0	72.2	0	0	HOURS	.	Piperaquine:::Dose	960	0	mg	.	0	1	1	960	2	0	0	ORAL	0	0	960	.	.	.	QP13C05-S004	UNKNOWN	1	Piperaquine	QP13C05	0	0	960mgPiperaquine	13	.	UNKNOWN	UNKNOWN	UNKNOWN	0	UNKNOWN	.	.
3101	.	QP13C05-S004	28	QP13C05	1	960mgPiperaquine	3	0.52	72.72	0.52	0.52	HOURS	2	Piperaquine:::Plasma:::Concentration	0.0018	0.0018	ug/mL	2.00E-04	0	0	0	0	.	0	0	.	0	0	960	.	.	.	QP13C05-S004	UNKNOWN	1	Piperaquine	QP13C05	0	0	960mgPiperaquine	13	.	UNKNOWN	UNKNOWN	UNKNOWN	0	UNKNOWN	.	.
3102	.	QP13C05-S004	28	QP13C05	1	960mgPiperaquine	3	1	73.2	1	1	HOURS	2	Piperaquine:::Plasma:::Concentration	0.0073	0.0073	ug/mL	2.00E-04	0	0	0	0	.	0	0	.	0	0	960	.	.	.	QP13C05-S004	UNKNOWN	1	Piperaquine	QP13C05	0	0	960mgPiperaquine	13	.	UNKNOWN	UNKNOWN	UNKNOWN	0	UNKNOWN	.	.
3104	.	QP13C05-S004	28	QP13C05	1	960mgPiperaquine	3	2	74.2	2	2	HOURS	2	Piperaquine:::Plasma:::Concentration	0.0172	0.0172	ug/mL	2.00E-04	0	0	0	0	.	0	0	.	0	0	960	.	.	.	QP13C05-S004	UNKNOWN	1	Piperaquine	QP13C05	0	0	960mgPiperaquine	13	.	UNKNOWN	UNKNOWN	UNKNOWN	0	UNKNOWN	.	.
3105	.	QP13C05-S004	28	QP13C05	1	960mgPiperaquine	3	3	75.2	3	3	HOURS	2	Piperaquine:::Plasma:::Concentration	0.0637	0.0637	ug/mL	2.00E-04	0	0	0	0	.	0	0	.	0	0	960	.	.	.	QP13C05-S004	UNKNOWN	1	Piperaquine	QP13C05	0	0	960mgPiperaquine	13	.	UNKNOWN	UNKNOWN	UNKNOWN	0	UNKNOWN	.	.
3107	.	QP13C05-S004	28	QP13C05	1	960mgPiperaquine	3	4	76.2	4	4	HOURS	2	Piperaquine:::Plasma:::Concentration	0.2295	0.2295	ug/mL	2.00E-04	0	0	0	0	.	0	0	.	0	0	960	.	.	.	QP13C05-S004	UNKNOWN	1	Piperaquine	QP13C05	0	0	960mgPiperaquine	13	.	UNKNOWN	UNKNOWN	UNKNOWN	0	UNKNOWN	.	.
3108	.	QP13C05-S004	28	QP13C05	1	960mgPiperaquine	3	6	78.2	6	6	HOURS	2	Piperaquine:::Plasma:::Concentration	0.0985	0.0985	ug/mL	2.00E-04	0	0	0	0	.	0	0	.	0	0	960	.	.	.	QP13C05-S004	UNKNOWN	1	Piperaquine	QP13C05	0	0	960mgPiperaquine	13	.	UNKNOWN	UNKNOWN	UNKNOWN	0	UNKNOWN	.	.
3110	.	QP13C05-S004	28	QP13C05	1	960mgPiperaquine	3	8.05	80.25	8.05	8.05	HOURS	2	Piperaquine:::Plasma:::Concentration	0.0828	0.0828	ug/mL	2.00E-04	0	0	0	0	.	0	0	.	0	0	960	.	.	.	QP13C05-S004	UNKNOWN	1	Piperaquine	QP13C05	0	0	960mgPiperaquine	13	.	UNKNOWN	UNKNOWN	UNKNOWN	0	UNKNOWN	.	.
3112	.	QP13C05-S004	28	QP13C05	1	960mgPiperaquine	3	12.05	84.25	12.05	12.05	HOURS	2	Piperaquine:::Plasma:::Concentration	0.0647	0.0647	ug/mL	2.00E-04	0	0	0	0	.	0	0	.	0	0	960	.	.	.	QP13C05-S004	UNKNOWN	1	Piperaquine	QP13C05	0	0	960mgPiperaquine	13	.	UNKNOWN	UNKNOWN	UNKNOWN	0	UNKNOWN	.	.
3114	.	QP13C05-S004	28	QP13C05	1	960mgPiperaquine	3	24.09	96.29	24.09	24.09	HOURS	2	Piperaquine:::Plasma:::Concentration	0.0355	0.0355	ug/mL	2.00E-04	0	0	0	0	.	0	0	.	0	0	960	.	.	.	QP13C05-S004	UNKNOWN	1	Piperaquine	QP13C05	0	0	960mgPiperaquine	13	.	UNKNOWN	UNKNOWN	UNKNOWN	0	UNKNOWN	.	.
3118	.	QP13C05-S004	28	QP13C05	1	960mgPiperaquine	3	48.15	120.35	48.15	48.15	HOURS	2	Piperaquine:::Plasma:::Concentration	0.0256	0.0256	ug/mL	2.00E-04	0	0	0	0	.	0	0	.	0	0	960	.	.	.	QP13C05-S004	UNKNOWN	1	Piperaquine	QP13C05	0	0	960mgPiperaquine	13	.	UNKNOWN	UNKNOWN	UNKNOWN	0	UNKNOWN	.	.
3121	.	QP13C05-S004	28	QP13C05	1	960mgPiperaquine	3	72.7	144.9	72.7	72.7	HOURS	2	Piperaquine:::Plasma:::Concentration	0.0093	0.0093	ug/mL	2.00E-04	0	0	0	0	.	0	0	.	0	0	960	.	.	.	QP13C05-S004	UNKNOWN	1	Piperaquine	QP13C05	0	0	960mgPiperaquine	13	.	UNKNOWN	UNKNOWN	UNKNOWN	0	UNKNOWN	.	.
3124	.	QP13C05-S004	28	QP13C05	1	960mgPiperaquine	3	95.85	168.05	95.85	95.85	HOURS	2	Piperaquine:::Plasma:::Concentration	0.0089	0.0089	ug/mL	2.00E-04	0	0	0	0	.	0	0	.	0	0	960	.	.	.	QP13C05-S004	UNKNOWN	1	Piperaquine	QP13C05	0	0	960mgPiperaquine	13	.	UNKNOWN	UNKNOWN	UNKNOWN	0	UNKNOWN	.	.
3127	.	QP13C05-S004	28	QP13C05	1	960mgPiperaquine	3	143.97	216.17	143.97	143.97	HOURS	2	Piperaquine:::Plasma:::Concentration	0.0056	0.0056	ug/mL	2.00E-04	0	0	0	0	.	0	0	.	0	0	960	.	.	.	QP13C05-S004	UNKNOWN	1	Piperaquine	QP13C05	0	0	960mgPiperaquine	13	.	UNKNOWN	UNKNOWN	UNKNOWN	0	UNKNOWN	.	.
3130	.	QP13C05-S004	28	QP13C05	1	960mgPiperaquine	3	192.17	264.37	192.17	192.17	HOURS	2	Piperaquine:::Plasma:::Concentration	0.0115	0.0115	ug/mL	2.00E-04	0	0	0	0	.	0	0	.	0	0	960	.	.	.	QP13C05-S004	UNKNOWN	1	Piperaquine	QP13C05	0	0	960mgPiperaquine	13	.	UNKNOWN	UNKNOWN	UNKNOWN	0	UNKNOWN	.	.
3133	.	QP13C05-S004	28	QP13C05	1	960mgPiperaquine	3	264.07	336.27	264.07	264.07	HOURS	2	Piperaquine:::Plasma:::Concentration	0.0103	0.0103	ug/mL	2.00E-04	0	0	0	0	.	0	0	.	0	0	960	.	.	.	QP13C05-S004	UNKNOWN	1	Piperaquine	QP13C05	0	0	960mgPiperaquine	13	.	UNKNOWN	UNKNOWN	UNKNOWN	0	UNKNOWN	.	.
3136	.	QP13C05-S004	28	QP13C05	1	960mgPiperaquine	3	336.04	408.24	336.04	336.04	HOURS	2	Piperaquine:::Plasma:::Concentration	0.0048	0.0048	ug/mL	2.00E-04	0	0	0	0	.	0	0	.	0	0	960	.	.	.	QP13C05-S004	UNKNOWN	1	Piperaquine	QP13C05	0	0	960mgPiperaquine	13	.	UNKNOWN	UNKNOWN	UNKNOWN	0	UNKNOWN	.	.
3139	.	QP13C05-S004	28	QP13C05	1	960mgPiperaquine	3	504.45	576.65	504.45	504.45	HOURS	2	Piperaquine:::Plasma:::Concentration	0.0045	0.0045	ug/mL	2.00E-04	0	0	0	0	.	0	0	.	0	0	960	.	.	.	QP13C05-S004	UNKNOWN	1	Piperaquine	QP13C05	0	0	960mgPiperaquine	13	.	UNKNOWN	UNKNOWN	UNKNOWN	0	UNKNOWN	.	.
3148	.	QP13C05-S005	29	QP13C05	1	960mgPiperaquine	3	0	72.85	0	0	HOURS	.	Piperaquine:::Dose	960	0	mg	.	0	1	1	960	2	0	0	ORAL	0	0	960	.	.	.	QP13C05-S005	UNKNOWN	1	Piperaquine	QP13C05	0	0	960mgPiperaquine	13	.	UNKNOWN	UNKNOWN	UNKNOWN	0	UNKNOWN	.	.
3149	.	QP13C05-S005	29	QP13C05	1	960mgPiperaquine	3	0.5	73.35	0.5	0.5	HOURS	2	Piperaquine:::Plasma:::Concentration	0.0025	0.0025	ug/mL	2.00E-04	0	0	0	0	.	0	0	.	0	0	960	.	.	.	QP13C05-S005	UNKNOWN	1	Piperaquine	QP13C05	0	0	960mgPiperaquine	13	.	UNKNOWN	UNKNOWN	UNKNOWN	0	UNKNOWN	.	.
3150	.	QP13C05-S005	29	QP13C05	1	960mgPiperaquine	3	1	73.85	1	1	HOURS	2	Piperaquine:::Plasma:::Concentration	0.017	0.017	ug/mL	2.00E-04	0	0	0	0	.	0	0	.	0	0	960	.	.	.	QP13C05-S005	UNKNOWN	1	Piperaquine	QP13C05	0	0	960mgPiperaquine	13	.	UNKNOWN	UNKNOWN	UNKNOWN	0	UNKNOWN	.	.
3152	.	QP13C05-S005	29	QP13C05	1	960mgPiperaquine	3	2	74.85	2	2	HOURS	2	Piperaquine:::Plasma:::Concentration	0.0465	0.0465	ug/mL	2.00E-04	0	0	0	0	.	0	0	.	0	0	960	.	.	.	QP13C05-S005	UNKNOWN	1	Piperaquine	QP13C05	0	0	960mgPiperaquine	13	.	UNKNOWN	UNKNOWN	UNKNOWN	0	UNKNOWN	.	.
3153	.	QP13C05-S005	29	QP13C05	1	960mgPiperaquine	3	3	75.85	3	3	HOURS	2	Piperaquine:::Plasma:::Concentration	0.1597	0.1597	ug/mL	2.00E-04	0	0	0	0	.	0	0	.	0	0	960	.	.	.	QP13C05-S005	UNKNOWN	1	Piperaquine	QP13C05	0	0	960mgPiperaquine	13	.	UNKNOWN	UNKNOWN	UNKNOWN	0	UNKNOWN	.	.
3155	.	QP13C05-S005	29	QP13C05	1	960mgPiperaquine	3	4	76.85	4	4	HOURS	2	Piperaquine:::Plasma:::Concentration	0.1963	0.1963	ug/mL	2.00E-04	0	0	0	0	.	0	0	.	0	0	960	.	.	.	QP13C05-S005	UNKNOWN	1	Piperaquine	QP13C05	0	0	960mgPiperaquine	13	.	UNKNOWN	UNKNOWN	UNKNOWN	0	UNKNOWN	.	.
3156	.	QP13C05-S005	29	QP13C05	1	960mgPiperaquine	3	6	78.85	6	6	HOURS	2	Piperaquine:::Plasma:::Concentration	0.1193	0.1193	ug/mL	2.00E-04	0	0	0	0	.	0	0	.	0	0	960	.	.	.	QP13C05-S005	UNKNOWN	1	Piperaquine	QP13C05	0	0	960mgPiperaquine	13	.	UNKNOWN	UNKNOWN	UNKNOWN	0	UNKNOWN	.	.
3158	.	QP13C05-S005	29	QP13C05	1	960mgPiperaquine	3	8.05	80.9	8.05	8.05	HOURS	2	Piperaquine:::Plasma:::Concentration	0.1019	0.1019	ug/mL	2.00E-04	0	0	0	0	.	0	0	.	0	0	960	.	.	.	QP13C05-S005	UNKNOWN	1	Piperaquine	QP13C05	0	0	960mgPiperaquine	13	.	UNKNOWN	UNKNOWN	UNKNOWN	0	UNKNOWN	.	.
3160	.	QP13C05-S005	29	QP13C05	1	960mgPiperaquine	3	12.04	84.89	12.04	12.04	HOURS	2	Piperaquine:::Plasma:::Concentration	0.0927	0.0927	ug/mL	2.00E-04	0	0	0	0	.	0	0	.	0	0	960	.	.	.	QP13C05-S005	UNKNOWN	1	Piperaquine	QP13C05	0	0	960mgPiperaquine	13	.	UNKNOWN	UNKNOWN	UNKNOWN	0	UNKNOWN	.	.
3162	.	QP13C05-S005	29	QP13C05	1	960mgPiperaquine	3	24.09	96.94	24.09	24.09	HOURS	2	Piperaquine:::Plasma:::Concentration	0.0374	0.0374	ug/mL	2.00E-04	0	0	0	0	.	0	0	.	0	0	960	.	.	.	QP13C05-S005	UNKNOWN	1	Piperaquine	QP13C05	0	0	960mgPiperaquine	13	.	UNKNOWN	UNKNOWN	UNKNOWN	0	UNKNOWN	.	.
3166	.	QP13C05-S005	29	QP13C05	1	960mgPiperaquine	3	48.15	121	48.15	48.15	HOURS	2	Piperaquine:::Plasma:::Concentration	0.0292	0.0292	ug/mL	2.00E-04	0	0	0	0	.	0	0	.	0	0	960	.	.	.	QP13C05-S005	UNKNOWN	1	Piperaquine	QP13C05	0	0	960mgPiperaquine	13	.	UNKNOWN	UNKNOWN	UNKNOWN	0	UNKNOWN	.	.
3169	.	QP13C05-S005	29	QP13C05	1	960mgPiperaquine	3	70.99	143.84	70.99	70.99	HOURS	2	Piperaquine:::Plasma:::Concentration	0.0172	0.0172	ug/mL	2.00E-04	0	0	0	0	.	0	0	.	0	0	960	.	.	.	QP13C05-S005	UNKNOWN	1	Piperaquine	QP13C05	0	0	960mgPiperaquine	13	.	UNKNOWN	UNKNOWN	UNKNOWN	0	UNKNOWN	.	.
3172	.	QP13C05-S005	29	QP13C05	1	960mgPiperaquine	3	94.75	167.6	94.75	94.75	HOURS	2	Piperaquine:::Plasma:::Concentration	0.012	0.012	ug/mL	2.00E-04	0	0	0	0	.	0	0	.	0	0	960	.	.	.	QP13C05-S005	UNKNOWN	1	Piperaquine	QP13C05	0	0	960mgPiperaquine	13	.	UNKNOWN	UNKNOWN	UNKNOWN	0	UNKNOWN	.	.
3175	.	QP13C05-S005	29	QP13C05	1	960mgPiperaquine	3	143.47	216.32	143.47	143.47	HOURS	2	Piperaquine:::Plasma:::Concentration	0.0135	0.0135	ug/mL	2.00E-04	0	0	0	0	.	0	0	.	0	0	960	.	.	.	QP13C05-S005	UNKNOWN	1	Piperaquine	QP13C05	0	0	960mgPiperaquine	13	.	UNKNOWN	UNKNOWN	UNKNOWN	0	UNKNOWN	.	.
3178	.	QP13C05-S005	29	QP13C05	1	960mgPiperaquine	3	191.22	264.07	191.22	191.22	HOURS	2	Piperaquine:::Plasma:::Concentration	0.0105	0.0105	ug/mL	2.00E-04	0	0	0	0	.	0	0	.	0	0	960	.	.	.	QP13C05-S005	UNKNOWN	1	Piperaquine	QP13C05	0	0	960mgPiperaquine	13	.	UNKNOWN	UNKNOWN	UNKNOWN	0	UNKNOWN	.	.
3181	.	QP13C05-S005	29	QP13C05	1	960mgPiperaquine	3	263.5	336.35	263.5	263.5	HOURS	2	Piperaquine:::Plasma:::Concentration	0.0092	0.0092	ug/mL	2.00E-04	0	0	0	0	.	0	0	.	0	0	960	.	.	.	QP13C05-S005	UNKNOWN	1	Piperaquine	QP13C05	0	0	960mgPiperaquine	13	.	UNKNOWN	UNKNOWN	UNKNOWN	0	UNKNOWN	.	.
3185	.	QP13C05-S005	29	QP13C05	1	960mgPiperaquine	3	334.55	407.4	334.55	334.55	HOURS	2	Piperaquine:::Plasma:::Concentration	0.005	0.005	ug/mL	2.00E-04	0	0	0	0	.	0	0	.	0	0	960	.	.	.	QP13C05-S005	UNKNOWN	1	Piperaquine	QP13C05	0	0	960mgPiperaquine	13	.	UNKNOWN	UNKNOWN	UNKNOWN	0	UNKNOWN	.	.
3189	.	QP13C05-S005	29	QP13C05	1	960mgPiperaquine	3	503.29	576.14	503.29	503.29	HOURS	2	Piperaquine:::Plasma:::Concentration	0.0028	0.0028	ug/mL	2.00E-04	0	0	0	0	.	0	0	.	0	0	960	.	.	.	QP13C05-S005	UNKNOWN	1	Piperaquine	QP13C05	0	0	960mgPiperaquine	13	.	UNKNOWN	UNKNOWN	UNKNOWN	0	UNKNOWN	.	.
3199	.	QP13C05-S006	30	QP13C05	1	640mgPiperaquine	4	0	97.3	0	0	HOURS	.	Piperaquine:::Dose	640	0	mg	.	0	1	1	640	2	0	0	ORAL	0	0	640	.	.	.	QP13C05-S006	UNKNOWN	1	Piperaquine	QP13C05	0	0	640mgPiperaquine	10	.	UNKNOWN	UNKNOWN	UNKNOWN	0	UNKNOWN	.	.
3200	.	QP13C05-S006	30	QP13C05	1	640mgPiperaquine	4	0.5	97.8	0.5	0.5	HOURS	2	Piperaquine:::Plasma:::Concentration	0.0043	0.0043	ug/mL	2.00E-04	0	0	0	0	.	0	0	.	0	0	640	.	.	.	QP13C05-S006	UNKNOWN	1	Piperaquine	QP13C05	0	0	640mgPiperaquine	10	.	UNKNOWN	UNKNOWN	UNKNOWN	0	UNKNOWN	.	.
3201	.	QP13C05-S006	30	QP13C05	1	640mgPiperaquine	4	1.03	98.33	1.03	1.03	HOURS	2	Piperaquine:::Plasma:::Concentration	0.0111	0.0111	ug/mL	2.00E-04	0	0	0	0	.	0	0	.	0	0	640	.	.	.	QP13C05-S006	UNKNOWN	1	Piperaquine	QP13C05	0	0	640mgPiperaquine	10	.	UNKNOWN	UNKNOWN	UNKNOWN	0	UNKNOWN	.	.
3203	.	QP13C05-S006	30	QP13C05	1	640mgPiperaquine	4	2	99.3	2	2	HOURS	2	Piperaquine:::Plasma:::Concentration	0.0238	0.0238	ug/mL	2.00E-04	0	0	0	0	.	0	0	.	0	0	640	.	.	.	QP13C05-S006	UNKNOWN	1	Piperaquine	QP13C05	0	0	640mgPiperaquine	10	.	UNKNOWN	UNKNOWN	UNKNOWN	0	UNKNOWN	.	.
3204	.	QP13C05-S006	30	QP13C05	1	640mgPiperaquine	4	3.13	100.43	3.13	3.13	HOURS	2	Piperaquine:::Plasma:::Concentration	0.0385	0.0385	ug/mL	2.00E-04	0	0	0	0	.	0	0	.	0	0	640	.	.	.	QP13C05-S006	UNKNOWN	1	Piperaquine	QP13C05	0	0	640mgPiperaquine	10	.	UNKNOWN	UNKNOWN	UNKNOWN	0	UNKNOWN	.	.
3206	.	QP13C05-S006	30	QP13C05	1	640mgPiperaquine	4	4.1	101.4	4.1	4.1	HOURS	2	Piperaquine:::Plasma:::Concentration	0.0204	0.0204	ug/mL	2.00E-04	0	0	0	0	.	0	0	.	0	0	640	.	.	.	QP13C05-S006	UNKNOWN	1	Piperaquine	QP13C05	0	0	640mgPiperaquine	10	.	UNKNOWN	UNKNOWN	UNKNOWN	0	UNKNOWN	.	.
3207	.	QP13C05-S006	30	QP13C05	1	640mgPiperaquine	4	6.16	103.46	6.16	6.16	HOURS	2	Piperaquine:::Plasma:::Concentration	0.0265	0.0265	ug/mL	2.00E-04	0	0	0	0	.	0	0	.	0	0	640	.	.	.	QP13C05-S006	UNKNOWN	1	Piperaquine	QP13C05	0	0	640mgPiperaquine	10	.	UNKNOWN	UNKNOWN	UNKNOWN	0	UNKNOWN	.	.
3209	.	QP13C05-S006	30	QP13C05	1	640mgPiperaquine	4	8.08	105.38	8.08	8.08	HOURS	2	Piperaquine:::Plasma:::Concentration	0.0323	0.0323	ug/mL	2.00E-04	0	0	0	0	.	0	0	.	0	0	640	.	.	.	QP13C05-S006	UNKNOWN	1	Piperaquine	QP13C05	0	0	640mgPiperaquine	10	.	UNKNOWN	UNKNOWN	UNKNOWN	0	UNKNOWN	.	.
3211	.	QP13C05-S006	30	QP13C05	1	640mgPiperaquine	4	12.2	109.5	12.2	12.2	HOURS	2	Piperaquine:::Plasma:::Concentration	0.0321	0.0321	ug/mL	2.00E-04	0	0	0	0	.	0	0	.	0	0	640	.	.	.	QP13C05-S006	UNKNOWN	1	Piperaquine	QP13C05	0	0	640mgPiperaquine	10	.	UNKNOWN	UNKNOWN	UNKNOWN	0	UNKNOWN	.	.
3215	.	QP13C05-S006	30	QP13C05	1	640mgPiperaquine	4	24.11	121.41	24.11	24.11	HOURS	2	Piperaquine:::Plasma:::Concentration	0.0182	0.0182	ug/mL	2.00E-04	0	0	0	0	.	0	0	.	0	0	640	.	.	.	QP13C05-S006	UNKNOWN	1	Piperaquine	QP13C05	0	0	640mgPiperaquine	10	.	UNKNOWN	UNKNOWN	UNKNOWN	0	UNKNOWN	.	.
3219	.	QP13C05-S006	30	QP13C05	1	640mgPiperaquine	4	48.05	145.35	48.05	48.05	HOURS	2	Piperaquine:::Plasma:::Concentration	0.0123	0.0123	ug/mL	2.00E-04	0	0	0	0	.	0	0	.	0	0	640	.	.	.	QP13C05-S006	UNKNOWN	1	Piperaquine	QP13C05	0	0	640mgPiperaquine	10	.	UNKNOWN	UNKNOWN	UNKNOWN	0	UNKNOWN	.	.
3222	.	QP13C05-S006	30	QP13C05	1	640mgPiperaquine	4	72.23	169.53	72.23	72.23	HOURS	2	Piperaquine:::Plasma:::Concentration	0.0059	0.0059	ug/mL	2.00E-04	0	0	0	0	.	0	0	.	0	0	640	.	.	.	QP13C05-S006	UNKNOWN	1	Piperaquine	QP13C05	0	0	640mgPiperaquine	10	.	UNKNOWN	UNKNOWN	UNKNOWN	0	UNKNOWN	.	.
3225	.	QP13C05-S006	30	QP13C05	1	640mgPiperaquine	4	95.66	192.96	95.66	95.66	HOURS	2	Piperaquine:::Plasma:::Concentration	0.0065	0.0065	ug/mL	2.00E-04	0	0	0	0	.	0	0	.	0	0	640	.	.	.	QP13C05-S006	UNKNOWN	1	Piperaquine	QP13C05	0	0	640mgPiperaquine	10	.	UNKNOWN	UNKNOWN	UNKNOWN	0	UNKNOWN	.	.
3228	.	QP13C05-S006	30	QP13C05	1	640mgPiperaquine	4	143.55	240.85	143.55	143.55	HOURS	2	Piperaquine:::Plasma:::Concentration	0.0061	0.0061	ug/mL	2.00E-04	0	0	0	0	.	0	0	.	0	0	640	.	.	.	QP13C05-S006	UNKNOWN	1	Piperaquine	QP13C05	0	0	640mgPiperaquine	10	.	UNKNOWN	UNKNOWN	UNKNOWN	0	UNKNOWN	.	.
3231	.	QP13C05-S006	30	QP13C05	1	640mgPiperaquine	4	191.53	288.83	191.53	191.53	HOURS	2	Piperaquine:::Plasma:::Concentration	0.0035	0.0035	ug/mL	2.00E-04	0	0	0	0	.	0	0	.	0	0	640	.	.	.	QP13C05-S006	UNKNOWN	1	Piperaquine	QP13C05	0	0	640mgPiperaquine	10	.	UNKNOWN	UNKNOWN	UNKNOWN	0	UNKNOWN	.	.
3234	.	QP13C05-S006	30	QP13C05	1	640mgPiperaquine	4	264.45	361.75	264.45	264.45	HOURS	2	Piperaquine:::Plasma:::Concentration	0.0047	0.0047	ug/mL	2.00E-04	0	0	0	0	.	0	0	.	0	0	640	.	.	.	QP13C05-S006	UNKNOWN	1	Piperaquine	QP13C05	0	0	640mgPiperaquine	10	.	UNKNOWN	UNKNOWN	UNKNOWN	0	UNKNOWN	.	.
3236	.	QP13C05-S006	30	QP13C05	1	640mgPiperaquine	4	311.95	409.25	311.95	311.95	HOURS	2	Piperaquine:::Plasma:::Concentration	0.0049	0.0049	ug/mL	2.00E-04	0	0	0	0	.	0	0	.	0	0	640	.	.	.	QP13C05-S006	UNKNOWN	1	Piperaquine	QP13C05	0	0	640mgPiperaquine	10	.	UNKNOWN	UNKNOWN	UNKNOWN	0	UNKNOWN	.	.
3240	.	QP13C05-S006	30	QP13C05	1	640mgPiperaquine	4	504.63	601.93	504.63	504.63	HOURS	2	Piperaquine:::Plasma:::Concentration	0.0033	0.0033	ug/mL	2.00E-04	0	0	0	0	.	0	0	.	0	0	640	.	.	.	QP13C05-S006	UNKNOWN	1	Piperaquine	QP13C05	0	0	640mgPiperaquine	10	.	UNKNOWN	UNKNOWN	UNKNOWN	0	UNKNOWN	.	.
3249	.	QP13C05-S007	31	QP13C05	1	640mgPiperaquine	4	0	97.57	0	0	HOURS	.	Piperaquine:::Dose	640	0	mg	.	0	1	1	640	2	0	0	ORAL	0	0	640	.	.	.	QP13C05-S007	UNKNOWN	1	Piperaquine	QP13C05	0	0	640mgPiperaquine	10	.	UNKNOWN	UNKNOWN	UNKNOWN	0	UNKNOWN	.	.
3250	.	QP13C05-S007	31	QP13C05	1	640mgPiperaquine	4	0.5	98.07	0.5	0.5	HOURS	2	Piperaquine:::Plasma:::Concentration	0.0083	0.0083	ug/mL	2.00E-04	0	0	0	0	.	0	0	.	0	0	640	.	.	.	QP13C05-S007	UNKNOWN	1	Piperaquine	QP13C05	0	0	640mgPiperaquine	10	.	UNKNOWN	UNKNOWN	UNKNOWN	0	UNKNOWN	.	.
3251	.	QP13C05-S007	31	QP13C05	1	640mgPiperaquine	4	1	98.57	1	1	HOURS	2	Piperaquine:::Plasma:::Concentration	0.0281	0.0281	ug/mL	2.00E-04	0	0	0	0	.	0	0	.	0	0	640	.	.	.	QP13C05-S007	UNKNOWN	1	Piperaquine	QP13C05	0	0	640mgPiperaquine	10	.	UNKNOWN	UNKNOWN	UNKNOWN	0	UNKNOWN	.	.
3253	.	QP13C05-S007	31	QP13C05	1	640mgPiperaquine	4	2	99.57	2	2	HOURS	2	Piperaquine:::Plasma:::Concentration	0.101	0.101	ug/mL	2.00E-04	0	0	0	0	.	0	0	.	0	0	640	.	.	.	QP13C05-S007	UNKNOWN	1	Piperaquine	QP13C05	0	0	640mgPiperaquine	10	.	UNKNOWN	UNKNOWN	UNKNOWN	0	UNKNOWN	.	.
3254	.	QP13C05-S007	31	QP13C05	1	640mgPiperaquine	4	3	100.57	3	3	HOURS	2	Piperaquine:::Plasma:::Concentration	0.1299	0.1299	ug/mL	2.00E-04	0	0	0	0	.	0	0	.	0	0	640	.	.	.	QP13C05-S007	UNKNOWN	1	Piperaquine	QP13C05	0	0	640mgPiperaquine	10	.	UNKNOWN	UNKNOWN	UNKNOWN	0	UNKNOWN	.	.
3256	.	QP13C05-S007	31	QP13C05	1	640mgPiperaquine	4	4	101.57	4	4	HOURS	2	Piperaquine:::Plasma:::Concentration	0.0461	0.0461	ug/mL	2.00E-04	0	0	0	0	.	0	0	.	0	0	640	.	.	.	QP13C05-S007	UNKNOWN	1	Piperaquine	QP13C05	0	0	640mgPiperaquine	10	.	UNKNOWN	UNKNOWN	UNKNOWN	0	UNKNOWN	.	.
3257	.	QP13C05-S007	31	QP13C05	1	640mgPiperaquine	4	6	103.57	6	6	HOURS	2	Piperaquine:::Plasma:::Concentration	0.0343	0.0343	ug/mL	2.00E-04	0	0	0	0	.	0	0	.	0	0	640	.	.	.	QP13C05-S007	UNKNOWN	1	Piperaquine	QP13C05	0	0	640mgPiperaquine	10	.	UNKNOWN	UNKNOWN	UNKNOWN	0	UNKNOWN	.	.
3259	.	QP13C05-S007	31	QP13C05	1	640mgPiperaquine	4	8	105.57	8	8	HOURS	2	Piperaquine:::Plasma:::Concentration	0.0267	0.0267	ug/mL	2.00E-04	0	0	0	0	.	0	0	.	0	0	640	.	.	.	QP13C05-S007	UNKNOWN	1	Piperaquine	QP13C05	0	0	640mgPiperaquine	10	.	UNKNOWN	UNKNOWN	UNKNOWN	0	UNKNOWN	.	.
3261	.	QP13C05-S007	31	QP13C05	1	640mgPiperaquine	4	12	109.57	12	12	HOURS	2	Piperaquine:::Plasma:::Concentration	0.0184	0.0184	ug/mL	2.00E-04	0	0	0	0	.	0	0	.	0	0	640	.	.	.	QP13C05-S007	UNKNOWN	1	Piperaquine	QP13C05	0	0	640mgPiperaquine	10	.	UNKNOWN	UNKNOWN	UNKNOWN	0	UNKNOWN	.	.
3265	.	QP13C05-S007	31	QP13C05	1	640mgPiperaquine	4	24	121.57	24	24	HOURS	2	Piperaquine:::Plasma:::Concentration	0.0228	0.0228	ug/mL	2.00E-04	0	0	0	0	.	0	0	.	0	0	640	.	.	.	QP13C05-S007	UNKNOWN	1	Piperaquine	QP13C05	0	0	640mgPiperaquine	10	.	UNKNOWN	UNKNOWN	UNKNOWN	0	UNKNOWN	.	.
3269	.	QP13C05-S007	31	QP13C05	1	640mgPiperaquine	4	48.23	145.8	48.23	48.23	HOURS	2	Piperaquine:::Plasma:::Concentration	0.0174	0.0174	ug/mL	2.00E-04	0	0	0	0	.	0	0	.	0	0	640	.	.	.	QP13C05-S007	UNKNOWN	1	Piperaquine	QP13C05	0	0	640mgPiperaquine	10	.	UNKNOWN	UNKNOWN	UNKNOWN	0	UNKNOWN	.	.
3275	.	QP13C05-S007	31	QP13C05	1	640mgPiperaquine	4	94.65	192.22	94.65	94.65	HOURS	2	Piperaquine:::Plasma:::Concentration	0.0072	0.0072	ug/mL	2.00E-04	0	0	0	0	.	0	0	.	0	0	640	.	.	.	QP13C05-S007	UNKNOWN	1	Piperaquine	QP13C05	0	0	640mgPiperaquine	10	.	UNKNOWN	UNKNOWN	UNKNOWN	0	UNKNOWN	.	.
3277	.	QP13C05-S007	31	QP13C05	1	640mgPiperaquine	4	142.08	239.65	142.08	142.08	HOURS	2	Piperaquine:::Plasma:::Concentration	0.0031	0.0031	ug/mL	2.00E-04	0	0	0	0	.	0	0	.	0	0	640	.	.	.	QP13C05-S007	UNKNOWN	1	Piperaquine	QP13C05	0	0	640mgPiperaquine	10	.	UNKNOWN	UNKNOWN	UNKNOWN	0	UNKNOWN	.	.
3280	.	QP13C05-S007	31	QP13C05	1	640mgPiperaquine	4	190.45	288.02	190.45	190.45	HOURS	2	Piperaquine:::Plasma:::Concentration	0.0031	0.0031	ug/mL	2.00E-04	0	0	0	0	.	0	0	.	0	0	640	.	.	.	QP13C05-S007	UNKNOWN	1	Piperaquine	QP13C05	0	0	640mgPiperaquine	10	.	UNKNOWN	UNKNOWN	UNKNOWN	0	UNKNOWN	.	.
3283	.	QP13C05-S007	31	QP13C05	1	640mgPiperaquine	4	262.46	360.03	262.46	262.46	HOURS	2	Piperaquine:::Plasma:::Concentration	0.0067	0.0067	ug/mL	2.00E-04	0	0	0	0	.	0	0	.	0	0	640	.	.	.	QP13C05-S007	UNKNOWN	1	Piperaquine	QP13C05	0	0	640mgPiperaquine	10	.	UNKNOWN	UNKNOWN	UNKNOWN	0	UNKNOWN	.	.
3285	.	QP13C05-S007	31	QP13C05	1	640mgPiperaquine	4	310.53	408.1	310.53	310.53	HOURS	2	Piperaquine:::Plasma:::Concentration	0.003	0.003	ug/mL	2.00E-04	0	0	0	0	.	0	0	.	0	0	640	.	.	.	QP13C05-S007	UNKNOWN	1	Piperaquine	QP13C05	0	0	640mgPiperaquine	10	.	UNKNOWN	UNKNOWN	UNKNOWN	0	UNKNOWN	.	.
3289	.	QP13C05-S007	31	QP13C05	1	640mgPiperaquine	4	502.51	600.08	502.51	502.51	HOURS	2	Piperaquine:::Plasma:::Concentration	0.0015	0.0015	ug/mL	2.00E-04	0	0	0	0	.	0	0	.	0	0	640	.	.	.	QP13C05-S007	UNKNOWN	1	Piperaquine	QP13C05	0	0	640mgPiperaquine	10	.	UNKNOWN	UNKNOWN	UNKNOWN	0	UNKNOWN	.	.
3298	.	QP13C05-S008	32	QP13C05	1	640mgPiperaquine	4	0	97.98	0	0	HOURS	.	Piperaquine:::Dose	640	0	mg	.	0	1	1	640	2	0	0	ORAL	0	0	640	.	.	.	QP13C05-S008	UNKNOWN	1	Piperaquine	QP13C05	0	0	640mgPiperaquine	10	.	UNKNOWN	UNKNOWN	UNKNOWN	0	UNKNOWN	.	.
3299	.	QP13C05-S008	32	QP13C05	1	640mgPiperaquine	4	0.5	98.48	0.5	0.5	HOURS	2	Piperaquine:::Plasma:::Concentration	0.0027	0.0027	ug/mL	2.00E-04	0	0	0	0	.	0	0	.	0	0	640	.	.	.	QP13C05-S008	UNKNOWN	1	Piperaquine	QP13C05	0	0	640mgPiperaquine	10	.	UNKNOWN	UNKNOWN	UNKNOWN	0	UNKNOWN	.	.
3300	.	QP13C05-S008	32	QP13C05	1	640mgPiperaquine	4	1	98.98	1	1	HOURS	2	Piperaquine:::Plasma:::Concentration	0.0128	0.0128	ug/mL	2.00E-04	0	0	0	0	.	0	0	.	0	0	640	.	.	.	QP13C05-S008	UNKNOWN	1	Piperaquine	QP13C05	0	0	640mgPiperaquine	10	.	UNKNOWN	UNKNOWN	UNKNOWN	0	UNKNOWN	.	.
3302	.	QP13C05-S008	32	QP13C05	1	640mgPiperaquine	4	2	99.98	2	2	HOURS	2	Piperaquine:::Plasma:::Concentration	0.0657	0.0657	ug/mL	2.00E-04	0	0	0	0	.	0	0	.	0	0	640	.	.	.	QP13C05-S008	UNKNOWN	1	Piperaquine	QP13C05	0	0	640mgPiperaquine	10	.	UNKNOWN	UNKNOWN	UNKNOWN	0	UNKNOWN	.	.
3303	.	QP13C05-S008	32	QP13C05	1	640mgPiperaquine	4	3	100.98	3	3	HOURS	2	Piperaquine:::Plasma:::Concentration	0.1278	0.1278	ug/mL	2.00E-04	0	0	0	0	.	0	0	.	0	0	640	.	.	.	QP13C05-S008	UNKNOWN	1	Piperaquine	QP13C05	0	0	640mgPiperaquine	10	.	UNKNOWN	UNKNOWN	UNKNOWN	0	UNKNOWN	.	.
3305	.	QP13C05-S008	32	QP13C05	1	640mgPiperaquine	4	4	101.98	4	4	HOURS	2	Piperaquine:::Plasma:::Concentration	0.0476	0.0476	ug/mL	2.00E-04	0	0	0	0	.	0	0	.	0	0	640	.	.	.	QP13C05-S008	UNKNOWN	1	Piperaquine	QP13C05	0	0	640mgPiperaquine	10	.	UNKNOWN	UNKNOWN	UNKNOWN	0	UNKNOWN	.	.
3306	.	QP13C05-S008	32	QP13C05	1	640mgPiperaquine	4	6	103.98	6	6	HOURS	2	Piperaquine:::Plasma:::Concentration	0.0444	0.0444	ug/mL	2.00E-04	0	0	0	0	.	0	0	.	0	0	640	.	.	.	QP13C05-S008	UNKNOWN	1	Piperaquine	QP13C05	0	0	640mgPiperaquine	10	.	UNKNOWN	UNKNOWN	UNKNOWN	0	UNKNOWN	.	.
3308	.	QP13C05-S008	32	QP13C05	1	640mgPiperaquine	4	8	105.98	8	8	HOURS	2	Piperaquine:::Plasma:::Concentration	0.0353	0.0353	ug/mL	2.00E-04	0	0	0	0	.	0	0	.	0	0	640	.	.	.	QP13C05-S008	UNKNOWN	1	Piperaquine	QP13C05	0	0	640mgPiperaquine	10	.	UNKNOWN	UNKNOWN	UNKNOWN	0	UNKNOWN	.	.
3310	.	QP13C05-S008	32	QP13C05	1	640mgPiperaquine	4	12	109.98	12	12	HOURS	2	Piperaquine:::Plasma:::Concentration	0.0249	0.0249	ug/mL	2.00E-04	0	0	0	0	.	0	0	.	0	0	640	.	.	.	QP13C05-S008	UNKNOWN	1	Piperaquine	QP13C05	0	0	640mgPiperaquine	10	.	UNKNOWN	UNKNOWN	UNKNOWN	0	UNKNOWN	.	.
3314	.	QP13C05-S008	32	QP13C05	1	640mgPiperaquine	4	24.02	122	24.02	24.02	HOURS	2	Piperaquine:::Plasma:::Concentration	0.0144	0.0144	ug/mL	2.00E-04	0	0	0	0	.	0	0	.	0	0	640	.	.	.	QP13C05-S008	UNKNOWN	1	Piperaquine	QP13C05	0	0	640mgPiperaquine	10	.	UNKNOWN	UNKNOWN	UNKNOWN	0	UNKNOWN	.	.
3318	.	QP13C05-S008	32	QP13C05	1	640mgPiperaquine	4	48.28	146.26	48.28	48.28	HOURS	2	Piperaquine:::Plasma:::Concentration	0.0088	0.0088	ug/mL	2.00E-04	0	0	0	0	.	0	0	.	0	0	640	.	.	.	QP13C05-S008	UNKNOWN	1	Piperaquine	QP13C05	0	0	640mgPiperaquine	10	.	UNKNOWN	UNKNOWN	UNKNOWN	0	UNKNOWN	.	.
3321	.	QP13C05-S008	32	QP13C05	1	640mgPiperaquine	4	69.9	167.88	69.9	69.9	HOURS	2	Piperaquine:::Plasma:::Concentration	0.009	0.009	ug/mL	2.00E-04	0	0	0	0	.	0	0	.	0	0	640	.	.	.	QP13C05-S008	UNKNOWN	1	Piperaquine	QP13C05	0	0	640mgPiperaquine	10	.	UNKNOWN	UNKNOWN	UNKNOWN	0	UNKNOWN	.	.
3324	.	QP13C05-S008	32	QP13C05	1	640mgPiperaquine	4	95.93	193.91	95.93	95.93	HOURS	2	Piperaquine:::Plasma:::Concentration	0.0046	0.0046	ug/mL	2.00E-04	0	0	0	0	.	0	0	.	0	0	640	.	.	.	QP13C05-S008	UNKNOWN	1	Piperaquine	QP13C05	0	0	640mgPiperaquine	10	.	UNKNOWN	UNKNOWN	UNKNOWN	0	UNKNOWN	.	.
3327	.	QP13C05-S008	32	QP13C05	1	640mgPiperaquine	4	143.5	241.48	143.5	143.5	HOURS	2	Piperaquine:::Plasma:::Concentration	0.0066	0.0066	ug/mL	2.00E-04	0	0	0	0	.	0	0	.	0	0	640	.	.	.	QP13C05-S008	UNKNOWN	1	Piperaquine	QP13C05	0	0	640mgPiperaquine	10	.	UNKNOWN	UNKNOWN	UNKNOWN	0	UNKNOWN	.	.
3330	.	QP13C05-S008	32	QP13C05	1	640mgPiperaquine	4	191.28	289.26	191.28	191.28	HOURS	2	Piperaquine:::Plasma:::Concentration	0.0035	0.0035	ug/mL	2.00E-04	0	0	0	0	.	0	0	.	0	0	640	.	.	.	QP13C05-S008	UNKNOWN	1	Piperaquine	QP13C05	0	0	640mgPiperaquine	10	.	UNKNOWN	UNKNOWN	UNKNOWN	0	UNKNOWN	.	.
3333	.	QP13C05-S008	32	QP13C05	1	640mgPiperaquine	4	262.62	360.6	262.62	262.62	HOURS	2	Piperaquine:::Plasma:::Concentration	0.0027	0.0027	ug/mL	2.00E-04	0	0	0	0	.	0	0	.	0	0	640	.	.	.	QP13C05-S008	UNKNOWN	1	Piperaquine	QP13C05	0	0	640mgPiperaquine	10	.	UNKNOWN	UNKNOWN	UNKNOWN	0	UNKNOWN	.	.
3335	.	QP13C05-S008	32	QP13C05	1	640mgPiperaquine	4	311.1	409.08	311.1	311.1	HOURS	2	Piperaquine:::Plasma:::Concentration	0.0034	0.0034	ug/mL	2.00E-04	0	0	0	0	.	0	0	.	0	0	640	.	.	.	QP13C05-S008	UNKNOWN	1	Piperaquine	QP13C05	0	0	640mgPiperaquine	10	.	UNKNOWN	UNKNOWN	UNKNOWN	0	UNKNOWN	.	.
3339	.	QP13C05-S008	32	QP13C05	1	640mgPiperaquine	4	502.08	600.06	502.08	502.08	HOURS	2	Piperaquine:::Plasma:::Concentration	0.0029	0.0029	ug/mL	2.00E-04	0	0	0	0	.	0	0	.	0	0	640	.	.	.	QP13C05-S008	UNKNOWN	1	Piperaquine	QP13C05	0	0	640mgPiperaquine	10	.	UNKNOWN	UNKNOWN	UNKNOWN	0	UNKNOWN	.	.
3348	.	QP13C05-S009	33	QP13C05	1	640mgPiperaquine	4	0	95.78	0	0	HOURS	.	Piperaquine:::Dose	640	0	mg	.	0	1	1	640	2	0	0	ORAL	0	0	640	.	.	.	QP13C05-S009	UNKNOWN	1	Piperaquine	QP13C05	0	0	640mgPiperaquine	10	.	UNKNOWN	UNKNOWN	UNKNOWN	0	UNKNOWN	.	.
3349	.	QP13C05-S009	33	QP13C05	1	640mgPiperaquine	4	0.5	96.28	0.5	0.5	HOURS	2	Piperaquine:::Plasma:::Concentration	0.0107	0.0107	ug/mL	2.00E-04	0	0	0	0	.	0	0	.	0	0	640	.	.	.	QP13C05-S009	UNKNOWN	1	Piperaquine	QP13C05	0	0	640mgPiperaquine	10	.	UNKNOWN	UNKNOWN	UNKNOWN	0	UNKNOWN	.	.
3350	.	QP13C05-S009	33	QP13C05	1	640mgPiperaquine	4	1	96.78	1	1	HOURS	2	Piperaquine:::Plasma:::Concentration	0.016	0.016	ug/mL	2.00E-04	0	0	0	0	.	0	0	.	0	0	640	.	.	.	QP13C05-S009	UNKNOWN	1	Piperaquine	QP13C05	0	0	640mgPiperaquine	10	.	UNKNOWN	UNKNOWN	UNKNOWN	0	UNKNOWN	.	.
3352	.	QP13C05-S009	33	QP13C05	1	640mgPiperaquine	4	2	97.78	2	2	HOURS	2	Piperaquine:::Plasma:::Concentration	0.0422	0.0422	ug/mL	2.00E-04	0	0	0	0	.	0	0	.	0	0	640	.	.	.	QP13C05-S009	UNKNOWN	1	Piperaquine	QP13C05	0	0	640mgPiperaquine	10	.	UNKNOWN	UNKNOWN	UNKNOWN	0	UNKNOWN	.	.
3353	.	QP13C05-S009	33	QP13C05	1	640mgPiperaquine	4	3	98.78	3	3	HOURS	2	Piperaquine:::Plasma:::Concentration	0.0436	0.0436	ug/mL	2.00E-04	0	0	0	0	.	0	0	.	0	0	640	.	.	.	QP13C05-S009	UNKNOWN	1	Piperaquine	QP13C05	0	0	640mgPiperaquine	10	.	UNKNOWN	UNKNOWN	UNKNOWN	0	UNKNOWN	.	.
3355	.	QP13C05-S009	33	QP13C05	1	640mgPiperaquine	4	4	99.78	4	4	HOURS	2	Piperaquine:::Plasma:::Concentration	0.0543	0.0543	ug/mL	2.00E-04	0	0	0	0	.	0	0	.	0	0	640	.	.	.	QP13C05-S009	UNKNOWN	1	Piperaquine	QP13C05	0	0	640mgPiperaquine	10	.	UNKNOWN	UNKNOWN	UNKNOWN	0	UNKNOWN	.	.
3356	.	QP13C05-S009	33	QP13C05	1	640mgPiperaquine	4	6	101.78	6	6	HOURS	2	Piperaquine:::Plasma:::Concentration	0.0467	0.0467	ug/mL	2.00E-04	0	0	0	0	.	0	0	.	0	0	640	.	.	.	QP13C05-S009	UNKNOWN	1	Piperaquine	QP13C05	0	0	640mgPiperaquine	10	.	UNKNOWN	UNKNOWN	UNKNOWN	0	UNKNOWN	.	.
3358	.	QP13C05-S009	33	QP13C05	1	640mgPiperaquine	4	8	103.78	8	8	HOURS	2	Piperaquine:::Plasma:::Concentration	0.0399	0.0399	ug/mL	2.00E-04	0	0	0	0	.	0	0	.	0	0	640	.	.	.	QP13C05-S009	UNKNOWN	1	Piperaquine	QP13C05	0	0	640mgPiperaquine	10	.	UNKNOWN	UNKNOWN	UNKNOWN	0	UNKNOWN	.	.
3360	.	QP13C05-S009	33	QP13C05	1	640mgPiperaquine	4	12.02	107.8	12.02	12.02	HOURS	2	Piperaquine:::Plasma:::Concentration	0.0375	0.0375	ug/mL	2.00E-04	0	0	0	0	.	0	0	.	0	0	640	.	.	.	QP13C05-S009	UNKNOWN	1	Piperaquine	QP13C05	0	0	640mgPiperaquine	10	.	UNKNOWN	UNKNOWN	UNKNOWN	0	UNKNOWN	.	.
3364	.	QP13C05-S009	33	QP13C05	1	640mgPiperaquine	4	24.02	119.8	24.02	24.02	HOURS	2	Piperaquine:::Plasma:::Concentration	0.0199	0.0199	ug/mL	2.00E-04	0	0	0	0	.	0	0	.	0	0	640	.	.	.	QP13C05-S009	UNKNOWN	1	Piperaquine	QP13C05	0	0	640mgPiperaquine	10	.	UNKNOWN	UNKNOWN	UNKNOWN	0	UNKNOWN	.	.
3368	.	QP13C05-S009	33	QP13C05	1	640mgPiperaquine	4	48.1	143.88	48.1	48.1	HOURS	2	Piperaquine:::Plasma:::Concentration	0.0126	0.0126	ug/mL	2.00E-04	0	0	0	0	.	0	0	.	0	0	640	.	.	.	QP13C05-S009	UNKNOWN	1	Piperaquine	QP13C05	0	0	640mgPiperaquine	10	.	UNKNOWN	UNKNOWN	UNKNOWN	0	UNKNOWN	.	.
3371	.	QP13C05-S009	33	QP13C05	1	640mgPiperaquine	4	71.52	167.3	71.52	71.52	HOURS	2	Piperaquine:::Plasma:::Concentration	0.0129	0.0129	ug/mL	2.00E-04	0	0	0	0	.	0	0	.	0	0	640	.	.	.	QP13C05-S009	UNKNOWN	1	Piperaquine	QP13C05	0	0	640mgPiperaquine	10	.	UNKNOWN	UNKNOWN	UNKNOWN	0	UNKNOWN	.	.
3374	.	QP13C05-S009	33	QP13C05	1	640mgPiperaquine	4	95.07	190.85	95.07	95.07	HOURS	2	Piperaquine:::Plasma:::Concentration	0.0067	0.0067	ug/mL	2.00E-04	0	0	0	0	.	0	0	.	0	0	640	.	.	.	QP13C05-S009	UNKNOWN	1	Piperaquine	QP13C05	0	0	640mgPiperaquine	10	.	UNKNOWN	UNKNOWN	UNKNOWN	0	UNKNOWN	.	.
3377	.	QP13C05-S009	33	QP13C05	1	640mgPiperaquine	4	143.77	239.55	143.77	143.77	HOURS	2	Piperaquine:::Plasma:::Concentration	0.0071	0.0071	ug/mL	2.00E-04	0	0	0	0	.	0	0	.	0	0	640	.	.	.	QP13C05-S009	UNKNOWN	1	Piperaquine	QP13C05	0	0	640mgPiperaquine	10	.	UNKNOWN	UNKNOWN	UNKNOWN	0	UNKNOWN	.	.
3380	.	QP13C05-S009	33	QP13C05	1	640mgPiperaquine	4	191.6	287.38	191.6	191.6	HOURS	2	Piperaquine:::Plasma:::Concentration	0.0075	0.0075	ug/mL	2.00E-04	0	0	0	0	.	0	0	.	0	0	640	.	.	.	QP13C05-S009	UNKNOWN	1	Piperaquine	QP13C05	0	0	640mgPiperaquine	10	.	UNKNOWN	UNKNOWN	UNKNOWN	0	UNKNOWN	.	.
3382	.	QP13C05-S009	33	QP13C05	1	640mgPiperaquine	4	263.17	358.95	263.17	263.17	HOURS	2	Piperaquine:::Plasma:::Concentration	0.0035	0.0035	ug/mL	2.00E-04	0	0	0	0	.	0	0	.	0	0	640	.	.	.	QP13C05-S009	UNKNOWN	1	Piperaquine	QP13C05	0	0	640mgPiperaquine	10	.	UNKNOWN	UNKNOWN	UNKNOWN	0	UNKNOWN	.	.
3385	.	QP13C05-S009	33	QP13C05	1	640mgPiperaquine	4	311.45	407.23	311.45	311.45	HOURS	2	Piperaquine:::Plasma:::Concentration	0.0028	0.0028	ug/mL	2.00E-04	0	0	0	0	.	0	0	.	0	0	640	.	.	.	QP13C05-S009	UNKNOWN	1	Piperaquine	QP13C05	0	0	640mgPiperaquine	10	.	UNKNOWN	UNKNOWN	UNKNOWN	0	UNKNOWN	.	.
3390	.	QP13C05-S009	33	QP13C05	1	640mgPiperaquine	4	503.04	598.82	503.04	503.04	HOURS	2	Piperaquine:::Plasma:::Concentration	0.0027	0.0027	ug/mL	2.00E-04	0	0	0	0	.	0	0	.	0	0	640	.	.	.	QP13C05-S009	UNKNOWN	1	Piperaquine	QP13C05	0	0	640mgPiperaquine	10	.	UNKNOWN	UNKNOWN	UNKNOWN	0	UNKNOWN	.	.
3399	.	QP13C05-S010	34	QP13C05	1	640mgPiperaquine	4	0	97.98	0	0	HOURS	.	Piperaquine:::Dose	640	0	mg	.	0	1	1	640	2	0	0	ORAL	0	0	640	.	.	.	QP13C05-S010	UNKNOWN	1	Piperaquine	QP13C05	0	0	640mgPiperaquine	10	.	UNKNOWN	UNKNOWN	UNKNOWN	0	UNKNOWN	.	.
3400	.	QP13C05-S010	34	QP13C05	1	640mgPiperaquine	4	0.52	98.5	0.52	0.52	HOURS	2	Piperaquine:::Plasma:::Concentration	0.0035	0.0035	ug/mL	2.00E-04	0	0	0	0	.	0	0	.	0	0	640	.	.	.	QP13C05-S010	UNKNOWN	1	Piperaquine	QP13C05	0	0	640mgPiperaquine	10	.	UNKNOWN	UNKNOWN	UNKNOWN	0	UNKNOWN	.	.
3401	.	QP13C05-S010	34	QP13C05	1	640mgPiperaquine	4	0.84	98.82	0.84	0.84	HOURS	2	Piperaquine:::Plasma:::Concentration	0.0152	0.0152	ug/mL	2.00E-04	0	0	0	0	.	0	0	.	0	0	640	.	.	.	QP13C05-S010	UNKNOWN	1	Piperaquine	QP13C05	0	0	640mgPiperaquine	10	.	UNKNOWN	UNKNOWN	UNKNOWN	0	UNKNOWN	.	.
3403	.	QP13C05-S010	34	QP13C05	1	640mgPiperaquine	4	2	99.98	2	2	HOURS	2	Piperaquine:::Plasma:::Concentration	0.0234	0.0234	ug/mL	2.00E-04	0	0	0	0	.	0	0	.	0	0	640	.	.	.	QP13C05-S010	UNKNOWN	1	Piperaquine	QP13C05	0	0	640mgPiperaquine	10	.	UNKNOWN	UNKNOWN	UNKNOWN	0	UNKNOWN	.	.
3404	.	QP13C05-S010	34	QP13C05	1	640mgPiperaquine	4	3	100.98	3	3	HOURS	2	Piperaquine:::Plasma:::Concentration	0.0504	0.0504	ug/mL	2.00E-04	0	0	0	0	.	0	0	.	0	0	640	.	.	.	QP13C05-S010	UNKNOWN	1	Piperaquine	QP13C05	0	0	640mgPiperaquine	10	.	UNKNOWN	UNKNOWN	UNKNOWN	0	UNKNOWN	.	.
3406	.	QP13C05-S010	34	QP13C05	1	640mgPiperaquine	4	4	101.98	4	4	HOURS	2	Piperaquine:::Plasma:::Concentration	0.0296	0.0296	ug/mL	2.00E-04	0	0	0	0	.	0	0	.	0	0	640	.	.	.	QP13C05-S010	UNKNOWN	1	Piperaquine	QP13C05	0	0	640mgPiperaquine	10	.	UNKNOWN	UNKNOWN	UNKNOWN	0	UNKNOWN	.	.
3407	.	QP13C05-S010	34	QP13C05	1	640mgPiperaquine	4	6	103.98	6	6	HOURS	2	Piperaquine:::Plasma:::Concentration	0.0387	0.0387	ug/mL	2.00E-04	0	0	0	0	.	0	0	.	0	0	640	.	.	.	QP13C05-S010	UNKNOWN	1	Piperaquine	QP13C05	0	0	640mgPiperaquine	10	.	UNKNOWN	UNKNOWN	UNKNOWN	0	UNKNOWN	.	.
3409	.	QP13C05-S010	34	QP13C05	1	640mgPiperaquine	4	8	105.98	8	8	HOURS	2	Piperaquine:::Plasma:::Concentration	0.0337	0.0337	ug/mL	2.00E-04	0	0	0	0	.	0	0	.	0	0	640	.	.	.	QP13C05-S010	UNKNOWN	1	Piperaquine	QP13C05	0	0	640mgPiperaquine	10	.	UNKNOWN	UNKNOWN	UNKNOWN	0	UNKNOWN	.	.
3411	.	QP13C05-S010	34	QP13C05	1	640mgPiperaquine	4	12	109.98	12	12	HOURS	2	Piperaquine:::Plasma:::Concentration	0.0359	0.0359	ug/mL	2.00E-04	0	0	0	0	.	0	0	.	0	0	640	.	.	.	QP13C05-S010	UNKNOWN	1	Piperaquine	QP13C05	0	0	640mgPiperaquine	10	.	UNKNOWN	UNKNOWN	UNKNOWN	0	UNKNOWN	.	.
3415	.	QP13C05-S010	34	QP13C05	1	640mgPiperaquine	4	24	121.98	24	24	HOURS	2	Piperaquine:::Plasma:::Concentration	0.0374	0.0374	ug/mL	2.00E-04	0	0	0	0	.	0	0	.	0	0	640	.	.	.	QP13C05-S010	UNKNOWN	1	Piperaquine	QP13C05	0	0	640mgPiperaquine	10	.	UNKNOWN	UNKNOWN	UNKNOWN	0	UNKNOWN	.	.
3419	.	QP13C05-S010	34	QP13C05	1	640mgPiperaquine	4	48.3	146.28	48.3	48.3	HOURS	2	Piperaquine:::Plasma:::Concentration	0.0113	0.0113	ug/mL	2.00E-04	0	0	0	0	.	0	0	.	0	0	640	.	.	.	QP13C05-S010	UNKNOWN	1	Piperaquine	QP13C05	0	0	640mgPiperaquine	10	.	UNKNOWN	UNKNOWN	UNKNOWN	0	UNKNOWN	.	.
3422	.	QP13C05-S010	34	QP13C05	1	640mgPiperaquine	4	71.64	169.62	71.64	71.64	HOURS	2	Piperaquine:::Plasma:::Concentration	0.0125	0.0125	ug/mL	2.00E-04	0	0	0	0	.	0	0	.	0	0	640	.	.	.	QP13C05-S010	UNKNOWN	1	Piperaquine	QP13C05	0	0	640mgPiperaquine	10	.	UNKNOWN	UNKNOWN	UNKNOWN	0	UNKNOWN	.	.
3425	.	QP13C05-S010	34	QP13C05	1	640mgPiperaquine	4	95.87	193.85	95.87	95.87	HOURS	2	Piperaquine:::Plasma:::Concentration	0.007	0.007	ug/mL	2.00E-04	0	0	0	0	.	0	0	.	0	0	640	.	.	.	QP13C05-S010	UNKNOWN	1	Piperaquine	QP13C05	0	0	640mgPiperaquine	10	.	UNKNOWN	UNKNOWN	UNKNOWN	0	UNKNOWN	.	.
3428	.	QP13C05-S010	34	QP13C05	1	640mgPiperaquine	4	143	240.98	143	143	HOURS	2	Piperaquine:::Plasma:::Concentration	0.0131	0.0131	ug/mL	2.00E-04	0	0	0	0	.	0	0	.	0	0	640	.	.	.	QP13C05-S010	UNKNOWN	1	Piperaquine	QP13C05	0	0	640mgPiperaquine	10	.	UNKNOWN	UNKNOWN	UNKNOWN	0	UNKNOWN	.	.
3431	.	QP13C05-S010	34	QP13C05	1	640mgPiperaquine	4	191.5	289.48	191.5	191.5	HOURS	2	Piperaquine:::Plasma:::Concentration	0.0071	0.0071	ug/mL	2.00E-04	0	0	0	0	.	0	0	.	0	0	640	.	.	.	QP13C05-S010	UNKNOWN	1	Piperaquine	QP13C05	0	0	640mgPiperaquine	10	.	UNKNOWN	UNKNOWN	UNKNOWN	0	UNKNOWN	.	.
3434	.	QP13C05-S010	34	QP13C05	1	640mgPiperaquine	4	263.92	361.9	263.92	263.92	HOURS	2	Piperaquine:::Plasma:::Concentration	0.0076	0.0076	ug/mL	2.00E-04	0	0	0	0	.	0	0	.	0	0	640	.	.	.	QP13C05-S010	UNKNOWN	1	Piperaquine	QP13C05	0	0	640mgPiperaquine	10	.	UNKNOWN	UNKNOWN	UNKNOWN	0	UNKNOWN	.	.
3436	.	QP13C05-S010	34	QP13C05	1	640mgPiperaquine	4	310.7	408.68	310.7	310.7	HOURS	2	Piperaquine:::Plasma:::Concentration	0.0046	0.0046	ug/mL	2.00E-04	0	0	0	0	.	0	0	.	0	0	640	.	.	.	QP13C05-S010	UNKNOWN	1	Piperaquine	QP13C05	0	0	640mgPiperaquine	10	.	UNKNOWN	UNKNOWN	UNKNOWN	0	UNKNOWN	.	.
3440	.	QP13C05-S010	34	QP13C05	1	640mgPiperaquine	4	504.6	602.58	504.6	504.6	HOURS	2	Piperaquine:::Plasma:::Concentration	0.003	0.003	ug/mL	2.00E-04	0	0	0	0	.	0	0	.	0	0	640	.	.	.	QP13C05-S010	UNKNOWN	1	Piperaquine	QP13C05	0	0	640mgPiperaquine	10	.	UNKNOWN	UNKNOWN	UNKNOWN	0	UNKNOWN	.	.
3449	.	QP13C05-S011	35	QP13C05	1	640mgPiperaquine	4	0	97.23	0	0	HOURS	.	Piperaquine:::Dose	640	0	mg	.	0	1	1	640	2	0	0	ORAL	0	0	640	.	.	.	QP13C05-S011	UNKNOWN	1	Piperaquine	QP13C05	0	0	640mgPiperaquine	10	.	UNKNOWN	UNKNOWN	UNKNOWN	0	UNKNOWN	.	.
3450	.	QP13C05-S011	35	QP13C05	1	640mgPiperaquine	4	0.5	97.73	0.5	0.5	HOURS	2	Piperaquine:::Plasma:::Concentration	0.0018	0.0018	ug/mL	2.00E-04	0	0	0	0	.	0	0	.	0	0	640	.	.	.	QP13C05-S011	UNKNOWN	1	Piperaquine	QP13C05	0	0	640mgPiperaquine	10	.	UNKNOWN	UNKNOWN	UNKNOWN	0	UNKNOWN	.	.
3451	.	QP13C05-S011	35	QP13C05	1	640mgPiperaquine	4	1.17	98.4	1.17	1.17	HOURS	2	Piperaquine:::Plasma:::Concentration	0.0073	0.0073	ug/mL	2.00E-04	0	0	0	0	.	0	0	.	0	0	640	.	.	.	QP13C05-S011	UNKNOWN	1	Piperaquine	QP13C05	0	0	640mgPiperaquine	10	.	UNKNOWN	UNKNOWN	UNKNOWN	0	UNKNOWN	.	.
3453	.	QP13C05-S011	35	QP13C05	1	640mgPiperaquine	4	2	99.23	2	2	HOURS	2	Piperaquine:::Plasma:::Concentration	0.0172	0.0172	ug/mL	2.00E-04	0	0	0	0	.	0	0	.	0	0	640	.	.	.	QP13C05-S011	UNKNOWN	1	Piperaquine	QP13C05	0	0	640mgPiperaquine	10	.	UNKNOWN	UNKNOWN	UNKNOWN	0	UNKNOWN	.	.
3454	.	QP13C05-S011	35	QP13C05	1	640mgPiperaquine	4	3	100.23	3	3	HOURS	2	Piperaquine:::Plasma:::Concentration	0.0637	0.0637	ug/mL	2.00E-04	0	0	0	0	.	0	0	.	0	0	640	.	.	.	QP13C05-S011	UNKNOWN	1	Piperaquine	QP13C05	0	0	640mgPiperaquine	10	.	UNKNOWN	UNKNOWN	UNKNOWN	0	UNKNOWN	.	.
3456	.	QP13C05-S011	35	QP13C05	1	640mgPiperaquine	4	4	101.23	4	4	HOURS	2	Piperaquine:::Plasma:::Concentration	0.2295	0.2295	ug/mL	2.00E-04	0	0	0	0	.	0	0	.	0	0	640	.	.	.	QP13C05-S011	UNKNOWN	1	Piperaquine	QP13C05	0	0	640mgPiperaquine	10	.	UNKNOWN	UNKNOWN	UNKNOWN	0	UNKNOWN	.	.
3457	.	QP13C05-S011	35	QP13C05	1	640mgPiperaquine	4	6.15	103.38	6.15	6.15	HOURS	2	Piperaquine:::Plasma:::Concentration	0.0985	0.0985	ug/mL	2.00E-04	0	0	0	0	.	0	0	.	0	0	640	.	.	.	QP13C05-S011	UNKNOWN	1	Piperaquine	QP13C05	0	0	640mgPiperaquine	10	.	UNKNOWN	UNKNOWN	UNKNOWN	0	UNKNOWN	.	.
3459	.	QP13C05-S011	35	QP13C05	1	640mgPiperaquine	4	8.02	105.25	8.02	8.02	HOURS	2	Piperaquine:::Plasma:::Concentration	0.0828	0.0828	ug/mL	2.00E-04	0	0	0	0	.	0	0	.	0	0	640	.	.	.	QP13C05-S011	UNKNOWN	1	Piperaquine	QP13C05	0	0	640mgPiperaquine	10	.	UNKNOWN	UNKNOWN	UNKNOWN	0	UNKNOWN	.	.
3461	.	QP13C05-S011	35	QP13C05	1	640mgPiperaquine	4	12.03	109.26	12.03	12.03	HOURS	2	Piperaquine:::Plasma:::Concentration	0.0647	0.0647	ug/mL	2.00E-04	0	0	0	0	.	0	0	.	0	0	640	.	.	.	QP13C05-S011	UNKNOWN	1	Piperaquine	QP13C05	0	0	640mgPiperaquine	10	.	UNKNOWN	UNKNOWN	UNKNOWN	0	UNKNOWN	.	.
3465	.	QP13C05-S011	35	QP13C05	1	640mgPiperaquine	4	24	121.23	24	24	HOURS	2	Piperaquine:::Plasma:::Concentration	0.0355	0.0355	ug/mL	2.00E-04	0	0	0	0	.	0	0	.	0	0	640	.	.	.	QP13C05-S011	UNKNOWN	1	Piperaquine	QP13C05	0	0	640mgPiperaquine	10	.	UNKNOWN	UNKNOWN	UNKNOWN	0	UNKNOWN	.	.
3469	.	QP13C05-S011	35	QP13C05	1	640mgPiperaquine	4	48.45	145.68	48.45	48.45	HOURS	2	Piperaquine:::Plasma:::Concentration	0.0256	0.0256	ug/mL	2.00E-04	0	0	0	0	.	0	0	.	0	0	640	.	.	.	QP13C05-S011	UNKNOWN	1	Piperaquine	QP13C05	0	0	640mgPiperaquine	10	.	UNKNOWN	UNKNOWN	UNKNOWN	0	UNKNOWN	.	.
3472	.	QP13C05-S011	35	QP13C05	1	640mgPiperaquine	4	71.72	168.95	71.72	71.72	HOURS	2	Piperaquine:::Plasma:::Concentration	0.0093	0.0093	ug/mL	2.00E-04	0	0	0	0	.	0	0	.	0	0	640	.	.	.	QP13C05-S011	UNKNOWN	1	Piperaquine	QP13C05	0	0	640mgPiperaquine	10	.	UNKNOWN	UNKNOWN	UNKNOWN	0	UNKNOWN	.	.
3475	.	QP13C05-S011	35	QP13C05	1	640mgPiperaquine	4	96.32	193.55	96.32	96.32	HOURS	2	Piperaquine:::Plasma:::Concentration	0.0089	0.0089	ug/mL	2.00E-04	0	0	0	0	.	0	0	.	0	0	640	.	.	.	QP13C05-S011	UNKNOWN	1	Piperaquine	QP13C05	0	0	640mgPiperaquine	10	.	UNKNOWN	UNKNOWN	UNKNOWN	0	UNKNOWN	.	.
3478	.	QP13C05-S011	35	QP13C05	1	640mgPiperaquine	4	143.88	241.11	143.88	143.88	HOURS	2	Piperaquine:::Plasma:::Concentration	0.0056	0.0056	ug/mL	2.00E-04	0	0	0	0	.	0	0	.	0	0	640	.	.	.	QP13C05-S011	UNKNOWN	1	Piperaquine	QP13C05	0	0	640mgPiperaquine	10	.	UNKNOWN	UNKNOWN	UNKNOWN	0	UNKNOWN	.	.
3481	.	QP13C05-S011	35	QP13C05	1	640mgPiperaquine	4	190.27	287.5	190.27	190.27	HOURS	2	Piperaquine:::Plasma:::Concentration	0.0115	0.0115	ug/mL	2.00E-04	0	0	0	0	.	0	0	.	0	0	640	.	.	.	QP13C05-S011	UNKNOWN	1	Piperaquine	QP13C05	0	0	640mgPiperaquine	10	.	UNKNOWN	UNKNOWN	UNKNOWN	0	UNKNOWN	.	.
3484	.	QP13C05-S011	35	QP13C05	1	640mgPiperaquine	4	263.83	361.06	263.83	263.83	HOURS	2	Piperaquine:::Plasma:::Concentration	0.0103	0.0103	ug/mL	2.00E-04	0	0	0	0	.	0	0	.	0	0	640	.	.	.	QP13C05-S011	UNKNOWN	1	Piperaquine	QP13C05	0	0	640mgPiperaquine	10	.	UNKNOWN	UNKNOWN	UNKNOWN	0	UNKNOWN	.	.
3486	.	QP13C05-S011	35	QP13C05	1	640mgPiperaquine	4	311.33	408.56	311.33	311.33	HOURS	2	Piperaquine:::Plasma:::Concentration	0.0048	0.0048	ug/mL	2.00E-04	0	0	0	0	.	0	0	.	0	0	640	.	.	.	QP13C05-S011	UNKNOWN	1	Piperaquine	QP13C05	0	0	640mgPiperaquine	10	.	UNKNOWN	UNKNOWN	UNKNOWN	0	UNKNOWN	.	.
3490	.	QP13C05-S011	35	QP13C05	1	640mgPiperaquine	4	503.13	600.36	503.13	503.13	HOURS	2	Piperaquine:::Plasma:::Concentration	0.0045	0.0045	ug/mL	2.00E-04	0	0	0	0	.	0	0	.	0	0	640	.	.	.	QP13C05-S011	UNKNOWN	1	Piperaquine	QP13C05	0	0	640mgPiperaquine	10	.	UNKNOWN	UNKNOWN	UNKNOWN	0	UNKNOWN	.	.
3499	.	QP13C05-S012	36	QP13C05	1	640mgPiperaquine	4	0	97.58	0	0	HOURS	.	Piperaquine:::Dose	640	0	mg	.	0	1	1	640	2	0	0	ORAL	0	0	640	.	.	.	QP13C05-S012	UNKNOWN	1	Piperaquine	QP13C05	0	0	640mgPiperaquine	10	.	UNKNOWN	UNKNOWN	UNKNOWN	0	UNKNOWN	.	.
3500	.	QP13C05-S012	36	QP13C05	1	640mgPiperaquine	4	0.5	98.08	0.5	0.5	HOURS	2	Piperaquine:::Plasma:::Concentration	0.0054	0.0054	ug/mL	2.00E-04	0	0	0	0	.	0	0	.	0	0	640	.	.	.	QP13C05-S012	UNKNOWN	1	Piperaquine	QP13C05	0	0	640mgPiperaquine	10	.	UNKNOWN	UNKNOWN	UNKNOWN	0	UNKNOWN	.	.
3501	.	QP13C05-S012	36	QP13C05	1	640mgPiperaquine	4	1	98.58	1	1	HOURS	2	Piperaquine:::Plasma:::Concentration	0.0207	0.0207	ug/mL	2.00E-04	0	0	0	0	.	0	0	.	0	0	640	.	.	.	QP13C05-S012	UNKNOWN	1	Piperaquine	QP13C05	0	0	640mgPiperaquine	10	.	UNKNOWN	UNKNOWN	UNKNOWN	0	UNKNOWN	.	.
3503	.	QP13C05-S012	36	QP13C05	1	640mgPiperaquine	4	2	99.58	2	2	HOURS	2	Piperaquine:::Plasma:::Concentration	0.0301	0.0301	ug/mL	2.00E-04	0	0	0	0	.	0	0	.	0	0	640	.	.	.	QP13C05-S012	UNKNOWN	1	Piperaquine	QP13C05	0	0	640mgPiperaquine	10	.	UNKNOWN	UNKNOWN	UNKNOWN	0	UNKNOWN	.	.
3504	.	QP13C05-S012	36	QP13C05	1	640mgPiperaquine	4	3	100.58	3	3	HOURS	2	Piperaquine:::Plasma:::Concentration	0.0602	0.0602	ug/mL	2.00E-04	0	0	0	0	.	0	0	.	0	0	640	.	.	.	QP13C05-S012	UNKNOWN	1	Piperaquine	QP13C05	0	0	640mgPiperaquine	10	.	UNKNOWN	UNKNOWN	UNKNOWN	0	UNKNOWN	.	.
3506	.	QP13C05-S012	36	QP13C05	1	640mgPiperaquine	4	4	101.58	4	4	HOURS	2	Piperaquine:::Plasma:::Concentration	0.0984	0.0984	ug/mL	2.00E-04	0	0	0	0	.	0	0	.	0	0	640	.	.	.	QP13C05-S012	UNKNOWN	1	Piperaquine	QP13C05	0	0	640mgPiperaquine	10	.	UNKNOWN	UNKNOWN	UNKNOWN	0	UNKNOWN	.	.
3507	.	QP13C05-S012	36	QP13C05	1	640mgPiperaquine	4	6	103.58	6	6	HOURS	2	Piperaquine:::Plasma:::Concentration	0.0651	0.0651	ug/mL	2.00E-04	0	0	0	0	.	0	0	.	0	0	640	.	.	.	QP13C05-S012	UNKNOWN	1	Piperaquine	QP13C05	0	0	640mgPiperaquine	10	.	UNKNOWN	UNKNOWN	UNKNOWN	0	UNKNOWN	.	.
3509	.	QP13C05-S012	36	QP13C05	1	640mgPiperaquine	4	8	105.58	8	8	HOURS	2	Piperaquine:::Plasma:::Concentration	0.0615	0.0615	ug/mL	2.00E-04	0	0	0	0	.	0	0	.	0	0	640	.	.	.	QP13C05-S012	UNKNOWN	1	Piperaquine	QP13C05	0	0	640mgPiperaquine	10	.	UNKNOWN	UNKNOWN	UNKNOWN	0	UNKNOWN	.	.
3511	.	QP13C05-S012	36	QP13C05	1	640mgPiperaquine	4	12.05	109.63	12.05	12.05	HOURS	2	Piperaquine:::Plasma:::Concentration	0.061	0.061	ug/mL	2.00E-04	0	0	0	0	.	0	0	.	0	0	640	.	.	.	QP13C05-S012	UNKNOWN	1	Piperaquine	QP13C05	0	0	640mgPiperaquine	10	.	UNKNOWN	UNKNOWN	UNKNOWN	0	UNKNOWN	.	.
3515	.	QP13C05-S012	36	QP13C05	1	640mgPiperaquine	4	24.12	121.7	24.12	24.12	HOURS	2	Piperaquine:::Plasma:::Concentration	0.0333	0.0333	ug/mL	2.00E-04	0	0	0	0	.	0	0	.	0	0	640	.	.	.	QP13C05-S012	UNKNOWN	1	Piperaquine	QP13C05	0	0	640mgPiperaquine	10	.	UNKNOWN	UNKNOWN	UNKNOWN	0	UNKNOWN	.	.
3519	.	QP13C05-S012	36	QP13C05	1	640mgPiperaquine	4	48.35	145.93	48.35	48.35	HOURS	2	Piperaquine:::Plasma:::Concentration	0.0183	0.0183	ug/mL	2.00E-04	0	0	0	0	.	0	0	.	0	0	640	.	.	.	QP13C05-S012	UNKNOWN	1	Piperaquine	QP13C05	0	0	640mgPiperaquine	10	.	UNKNOWN	UNKNOWN	UNKNOWN	0	UNKNOWN	.	.
3522	.	QP13C05-S012	36	QP13C05	1	640mgPiperaquine	4	72.12	169.7	72.12	72.12	HOURS	2	Piperaquine:::Plasma:::Concentration	0.0147	0.0147	ug/mL	2.00E-04	0	0	0	0	.	0	0	.	0	0	640	.	.	.	QP13C05-S012	UNKNOWN	1	Piperaquine	QP13C05	0	0	640mgPiperaquine	10	.	UNKNOWN	UNKNOWN	UNKNOWN	0	UNKNOWN	.	.
3525	.	QP13C05-S012	36	QP13C05	1	640mgPiperaquine	4	95.1	192.68	95.1	95.1	HOURS	2	Piperaquine:::Plasma:::Concentration	0.016	0.016	ug/mL	2.00E-04	0	0	0	0	.	0	0	.	0	0	640	.	.	.	QP13C05-S012	UNKNOWN	1	Piperaquine	QP13C05	0	0	640mgPiperaquine	10	.	UNKNOWN	UNKNOWN	UNKNOWN	0	UNKNOWN	.	.
3528	.	QP13C05-S012	36	QP13C05	1	640mgPiperaquine	4	143.67	241.25	143.67	143.67	HOURS	2	Piperaquine:::Plasma:::Concentration	0.019	0.019	ug/mL	2.00E-04	0	0	0	0	.	0	0	.	0	0	640	.	.	.	QP13C05-S012	UNKNOWN	1	Piperaquine	QP13C05	0	0	640mgPiperaquine	10	.	UNKNOWN	UNKNOWN	UNKNOWN	0	UNKNOWN	.	.
3531	.	QP13C05-S012	36	QP13C05	1	640mgPiperaquine	4	191.27	288.85	191.27	191.27	HOURS	2	Piperaquine:::Plasma:::Concentration	0.0118	0.0118	ug/mL	2.00E-04	0	0	0	0	.	0	0	.	0	0	640	.	.	.	QP13C05-S012	UNKNOWN	1	Piperaquine	QP13C05	0	0	640mgPiperaquine	10	.	UNKNOWN	UNKNOWN	UNKNOWN	0	UNKNOWN	.	.
3534	.	QP13C05-S012	36	QP13C05	1	640mgPiperaquine	4	262.79	360.37	262.79	262.79	HOURS	2	Piperaquine:::Plasma:::Concentration	0.0075	0.0075	ug/mL	2.00E-04	0	0	0	0	.	0	0	.	0	0	640	.	.	.	QP13C05-S012	UNKNOWN	1	Piperaquine	QP13C05	0	0	640mgPiperaquine	10	.	UNKNOWN	UNKNOWN	UNKNOWN	0	UNKNOWN	.	.
3536	.	QP13C05-S012	36	QP13C05	1	640mgPiperaquine	4	311.05	408.63	311.05	311.05	HOURS	2	Piperaquine:::Plasma:::Concentration	0.0069	0.0069	ug/mL	2.00E-04	0	0	0	0	.	0	0	.	0	0	640	.	.	.	QP13C05-S012	UNKNOWN	1	Piperaquine	QP13C05	0	0	640mgPiperaquine	10	.	UNKNOWN	UNKNOWN	UNKNOWN	0	UNKNOWN	.	.
3541	.	QP13C05-S012	36	QP13C05	1	640mgPiperaquine	4	502.54	600.12	502.54	502.54	HOURS	2	Piperaquine:::Plasma:::Concentration	0.0055	0.0055	ug/mL	2.00E-04	0	0	0	0	.	0	0	.	0	0	640	.	.	.	QP13C05-S012	UNKNOWN	1	Piperaquine	QP13C05	0	0	640mgPiperaquine	10	.	UNKNOWN	UNKNOWN	UNKNOWN	0	UNKNOWN	.	.
3550	.	QP13C05-S013	37	QP13C05	1	480mgPiperaquine	5	0	97.53	0	0	HOURS	.	Piperaquine:::Dose	480	0	mg	.	0	1	1	480	2	0	0	ORAL	0	0	480	.	.	.	QP13C05-S013	UNKNOWN	1	Piperaquine	QP13C05	0	0	480mgPiperaquine	8	.	UNKNOWN	UNKNOWN	UNKNOWN	0	UNKNOWN	.	.
3551	.	QP13C05-S013	37	QP13C05	1	480mgPiperaquine	5	0.5	98.03	0.5	0.5	HOURS	2	Piperaquine:::Plasma:::Concentration	6.00E-04	6.00E-04	ug/mL	2.00E-04	0	0	0	0	.	0	0	.	0	0	480	.	.	.	QP13C05-S013	UNKNOWN	1	Piperaquine	QP13C05	0	0	480mgPiperaquine	8	.	UNKNOWN	UNKNOWN	UNKNOWN	0	UNKNOWN	.	.
3552	.	QP13C05-S013	37	QP13C05	1	480mgPiperaquine	5	1.07	98.6	1.07	1.07	HOURS	2	Piperaquine:::Plasma:::Concentration	0.0019	0.0019	ug/mL	2.00E-04	0	0	0	0	.	0	0	.	0	0	480	.	.	.	QP13C05-S013	UNKNOWN	1	Piperaquine	QP13C05	0	0	480mgPiperaquine	8	.	UNKNOWN	UNKNOWN	UNKNOWN	0	UNKNOWN	.	.
3554	.	QP13C05-S013	37	QP13C05	1	480mgPiperaquine	5	2.05	99.58	2.05	2.05	HOURS	2	Piperaquine:::Plasma:::Concentration	0.0076	0.0076	ug/mL	2.00E-04	0	0	0	0	.	0	0	.	0	0	480	.	.	.	QP13C05-S013	UNKNOWN	1	Piperaquine	QP13C05	0	0	480mgPiperaquine	8	.	UNKNOWN	UNKNOWN	UNKNOWN	0	UNKNOWN	.	.
3555	.	QP13C05-S013	37	QP13C05	1	480mgPiperaquine	5	3.02	100.55	3.02	3.02	HOURS	2	Piperaquine:::Plasma:::Concentration	0.0115	0.0115	ug/mL	2.00E-04	0	0	0	0	.	0	0	.	0	0	480	.	.	.	QP13C05-S013	UNKNOWN	1	Piperaquine	QP13C05	0	0	480mgPiperaquine	8	.	UNKNOWN	UNKNOWN	UNKNOWN	0	UNKNOWN	.	.
3557	.	QP13C05-S013	37	QP13C05	1	480mgPiperaquine	5	4.12	101.65	4.12	4.12	HOURS	2	Piperaquine:::Plasma:::Concentration	0.0461	0.0461	ug/mL	2.00E-04	0	0	0	0	.	0	0	.	0	0	480	.	.	.	QP13C05-S013	UNKNOWN	1	Piperaquine	QP13C05	0	0	480mgPiperaquine	8	.	UNKNOWN	UNKNOWN	UNKNOWN	0	UNKNOWN	.	.
3558	.	QP13C05-S013	37	QP13C05	1	480mgPiperaquine	5	6	103.53	6	6	HOURS	2	Piperaquine:::Plasma:::Concentration	0.0799	0.0799	ug/mL	2.00E-04	0	0	0	0	.	0	0	.	0	0	480	.	.	.	QP13C05-S013	UNKNOWN	1	Piperaquine	QP13C05	0	0	480mgPiperaquine	8	.	UNKNOWN	UNKNOWN	UNKNOWN	0	UNKNOWN	.	.
3560	.	QP13C05-S013	37	QP13C05	1	480mgPiperaquine	5	8.05	105.58	8.05	8.05	HOURS	2	Piperaquine:::Plasma:::Concentration	0.0801	0.0801	ug/mL	2.00E-04	0	0	0	0	.	0	0	.	0	0	480	.	.	.	QP13C05-S013	UNKNOWN	1	Piperaquine	QP13C05	0	0	480mgPiperaquine	8	.	UNKNOWN	UNKNOWN	UNKNOWN	0	UNKNOWN	.	.
3562	.	QP13C05-S013	37	QP13C05	1	480mgPiperaquine	5	12.02	109.55	12.02	12.02	HOURS	2	Piperaquine:::Plasma:::Concentration	0.0555	0.0555	ug/mL	2.00E-04	0	0	0	0	.	0	0	.	0	0	480	.	.	.	QP13C05-S013	UNKNOWN	1	Piperaquine	QP13C05	0	0	480mgPiperaquine	8	.	UNKNOWN	UNKNOWN	UNKNOWN	0	UNKNOWN	.	.
3566	.	QP13C05-S013	37	QP13C05	1	480mgPiperaquine	5	24.02	121.55	24.02	24.02	HOURS	2	Piperaquine:::Plasma:::Concentration	0.0202	0.0202	ug/mL	2.00E-04	0	0	0	0	.	0	0	.	0	0	480	.	.	.	QP13C05-S013	UNKNOWN	1	Piperaquine	QP13C05	0	0	480mgPiperaquine	8	.	UNKNOWN	UNKNOWN	UNKNOWN	0	UNKNOWN	.	.
3570	.	QP13C05-S013	37	QP13C05	1	480mgPiperaquine	5	48.02	145.55	48.02	48.02	HOURS	2	Piperaquine:::Plasma:::Concentration	0.0157	0.0157	ug/mL	2.00E-04	0	0	0	0	.	0	0	.	0	0	480	.	.	.	QP13C05-S013	UNKNOWN	1	Piperaquine	QP13C05	0	0	480mgPiperaquine	8	.	UNKNOWN	UNKNOWN	UNKNOWN	0	UNKNOWN	.	.
3573	.	QP13C05-S013	37	QP13C05	1	480mgPiperaquine	5	70.39	167.92	70.39	70.39	HOURS	2	Piperaquine:::Plasma:::Concentration	0.0113	0.0113	ug/mL	2.00E-04	0	0	0	0	.	0	0	.	0	0	480	.	.	.	QP13C05-S013	UNKNOWN	1	Piperaquine	QP13C05	0	0	480mgPiperaquine	8	.	UNKNOWN	UNKNOWN	UNKNOWN	0	UNKNOWN	.	.
3576	.	QP13C05-S013	37	QP13C05	1	480mgPiperaquine	5	94.74	192.27	94.74	94.74	HOURS	2	Piperaquine:::Plasma:::Concentration	0.0139	0.0139	ug/mL	2.00E-04	0	0	0	0	.	0	0	.	0	0	480	.	.	.	QP13C05-S013	UNKNOWN	1	Piperaquine	QP13C05	0	0	480mgPiperaquine	8	.	UNKNOWN	UNKNOWN	UNKNOWN	0	UNKNOWN	.	.
3578	.	QP13C05-S013	37	QP13C05	1	480mgPiperaquine	5	118.75	216.28	118.75	118.75	HOURS	2	Piperaquine:::Plasma:::Concentration	0.0077	0.0077	ug/mL	2.00E-04	0	0	0	0	.	0	0	.	0	0	480	.	.	.	QP13C05-S013	UNKNOWN	1	Piperaquine	QP13C05	0	0	480mgPiperaquine	8	.	UNKNOWN	UNKNOWN	UNKNOWN	0	UNKNOWN	.	.
3580	.	QP13C05-S013	37	QP13C05	1	480mgPiperaquine	5	142.42	239.95	142.42	142.42	HOURS	2	Piperaquine:::Plasma:::Concentration	0.0095	0.0095	ug/mL	2.00E-04	0	0	0	0	.	0	0	.	0	0	480	.	.	.	QP13C05-S013	UNKNOWN	1	Piperaquine	QP13C05	0	0	480mgPiperaquine	8	.	UNKNOWN	UNKNOWN	UNKNOWN	0	UNKNOWN	.	.
3584	.	QP13C05-S013	37	QP13C05	1	480mgPiperaquine	5	191.09	288.62	191.09	191.09	HOURS	2	Piperaquine:::Plasma:::Concentration	0.0035	0.0035	ug/mL	2.00E-04	0	0	0	0	.	0	0	.	0	0	480	.	.	.	QP13C05-S013	UNKNOWN	1	Piperaquine	QP13C05	0	0	480mgPiperaquine	8	.	UNKNOWN	UNKNOWN	UNKNOWN	0	UNKNOWN	.	.
3587	.	QP13C05-S013	37	QP13C05	1	480mgPiperaquine	5	215.52	313.05	215.52	215.52	HOURS	2	Piperaquine:::Plasma:::Concentration	0.0053	0.0053	ug/mL	2.00E-04	0	0	0	0	.	0	0	.	0	0	480	.	.	.	QP13C05-S013	UNKNOWN	1	Piperaquine	QP13C05	0	0	480mgPiperaquine	8	.	UNKNOWN	UNKNOWN	UNKNOWN	0	UNKNOWN	.	.
3588	.	QP13C05-S013	37	QP13C05	1	480mgPiperaquine	5	216	313.53	0	0	HOURS	.	Piperaquine:::Dose	960	0	mg	.	0	1	1	960	2	0	0	ORAL	0	0	960	.	.	.	QP13C05-S013	UNKNOWN	1	Piperaquine	QP13C05	0	0	480mgPiperaquine	8	.	UNKNOWN	UNKNOWN	UNKNOWN	0	UNKNOWN	.	.
3590	.	QP13C05-S013	37	QP13C05	1	480mgPiperaquine	5	220	317.53	4	4	HOURS	2	Piperaquine:::Plasma:::Concentration	0.4556	0.4556	ug/mL	2.00E-04	0	0	0	0	.	0	0	.	0	0	960	.	.	.	QP13C05-S013	UNKNOWN	1	Piperaquine	QP13C05	0	0	480mgPiperaquine	8	.	UNKNOWN	UNKNOWN	UNKNOWN	0	UNKNOWN	.	.
3592	.	QP13C05-S013	37	QP13C05	1	480mgPiperaquine	5	224	321.53	8	8	HOURS	2	Piperaquine:::Plasma:::Concentration	0.1916	0.1916	ug/mL	2.00E-04	0	0	0	0	.	0	0	.	0	0	960	.	.	.	QP13C05-S013	UNKNOWN	1	Piperaquine	QP13C05	0	0	480mgPiperaquine	8	.	UNKNOWN	UNKNOWN	UNKNOWN	0	UNKNOWN	.	.
3594	.	QP13C05-S013	37	QP13C05	1	480mgPiperaquine	5	228	325.53	12	12	HOURS	2	Piperaquine:::Plasma:::Concentration	0.1478	0.1478	ug/mL	2.00E-04	0	0	0	0	.	0	0	.	0	0	960	.	.	.	QP13C05-S013	UNKNOWN	1	Piperaquine	QP13C05	0	0	480mgPiperaquine	8	.	UNKNOWN	UNKNOWN	UNKNOWN	0	UNKNOWN	.	.
3596	.	QP13C05-S013	37	QP13C05	1	480mgPiperaquine	5	239.04	336.57	23.04	23.04	HOURS	2	Piperaquine:::Plasma:::Concentration	0.0743	0.0743	ug/mL	2.00E-04	0	0	0	0	.	0	0	.	0	0	960	.	.	.	QP13C05-S013	UNKNOWN	1	Piperaquine	QP13C05	0	0	480mgPiperaquine	8	.	UNKNOWN	UNKNOWN	UNKNOWN	0	UNKNOWN	.	.
3598	.	QP13C05-S013	37	QP13C05	1	480mgPiperaquine	5	262.4	359.93	46.4	46.4	HOURS	2	Piperaquine:::Plasma:::Concentration	0.0229	0.0229	ug/mL	2.00E-04	0	0	0	0	.	0	0	.	0	0	960	.	.	.	QP13C05-S013	UNKNOWN	1	Piperaquine	QP13C05	0	0	480mgPiperaquine	8	.	UNKNOWN	UNKNOWN	UNKNOWN	0	UNKNOWN	.	.
3601	.	QP13C05-S013	37	QP13C05	1	480mgPiperaquine	5	334.75	432.28	118.75	118.75	HOURS	2	Piperaquine:::Plasma:::Concentration	0.0243	0.0243	ug/mL	2.00E-04	0	0	0	0	.	0	0	.	0	0	960	.	.	.	QP13C05-S013	UNKNOWN	1	Piperaquine	QP13C05	0	0	480mgPiperaquine	8	.	UNKNOWN	UNKNOWN	UNKNOWN	0	UNKNOWN	.	.
3606	.	QP13C05-S013	37	QP13C05	1	480mgPiperaquine	5	431.69	529.22	215.69	215.69	HOURS	2	Piperaquine:::Plasma:::Concentration	0.0068	0.0068	ug/mL	2.00E-04	0	0	0	0	.	0	0	.	0	0	960	.	.	.	QP13C05-S013	UNKNOWN	1	Piperaquine	QP13C05	0	0	480mgPiperaquine	8	.	UNKNOWN	UNKNOWN	UNKNOWN	0	UNKNOWN	.	.
3612	.	QP13C05-S013	37	QP13C05	1	480mgPiperaquine	5	696.54	794.07	480.54	480.54	HOURS	2	Piperaquine:::Plasma:::Concentration	0.0041	0.0041	ug/mL	2.00E-04	0	0	0	0	.	0	0	.	0	0	960	.	.	.	QP13C05-S013	UNKNOWN	1	Piperaquine	QP13C05	0	0	480mgPiperaquine	8	.	UNKNOWN	UNKNOWN	UNKNOWN	0	UNKNOWN	.	.
3621	.	QP13C05-S014	38	QP13C05	1	480mgPiperaquine	5	0	97.54	0	0	HOURS	.	Piperaquine:::Dose	480	0	mg	.	0	1	1	480	2	0	0	ORAL	0	0	480	.	.	.	QP13C05-S014	UNKNOWN	1	Piperaquine	QP13C05	0	0	480mgPiperaquine	8	.	UNKNOWN	UNKNOWN	UNKNOWN	0	UNKNOWN	.	.
3622	.	QP13C05-S014	38	QP13C05	1	480mgPiperaquine	5	0.5	98.04	0.5	0.5	HOURS	2	Piperaquine:::Plasma:::Concentration	0.0083	0.0083	ug/mL	2.00E-04	0	0	0	0	.	0	0	.	0	0	480	.	.	.	QP13C05-S014	UNKNOWN	1	Piperaquine	QP13C05	0	0	480mgPiperaquine	8	.	UNKNOWN	UNKNOWN	UNKNOWN	0	UNKNOWN	.	.
3623	.	QP13C05-S014	38	QP13C05	1	480mgPiperaquine	5	1.03	98.57	1.03	1.03	HOURS	2	Piperaquine:::Plasma:::Concentration	0.0088	0.0088	ug/mL	2.00E-04	0	0	0	0	.	0	0	.	0	0	480	.	.	.	QP13C05-S014	UNKNOWN	1	Piperaquine	QP13C05	0	0	480mgPiperaquine	8	.	UNKNOWN	UNKNOWN	UNKNOWN	0	UNKNOWN	.	.
3625	.	QP13C05-S014	38	QP13C05	1	480mgPiperaquine	5	2.01	99.55	2.01	2.01	HOURS	2	Piperaquine:::Plasma:::Concentration	0.0215	0.0215	ug/mL	2.00E-04	0	0	0	0	.	0	0	.	0	0	480	.	.	.	QP13C05-S014	UNKNOWN	1	Piperaquine	QP13C05	0	0	480mgPiperaquine	8	.	UNKNOWN	UNKNOWN	UNKNOWN	0	UNKNOWN	.	.
3626	.	QP13C05-S014	38	QP13C05	1	480mgPiperaquine	5	3	100.54	3	3	HOURS	2	Piperaquine:::Plasma:::Concentration	0.0782	0.0782	ug/mL	2.00E-04	0	0	0	0	.	0	0	.	0	0	480	.	.	.	QP13C05-S014	UNKNOWN	1	Piperaquine	QP13C05	0	0	480mgPiperaquine	8	.	UNKNOWN	UNKNOWN	UNKNOWN	0	UNKNOWN	.	.
3628	.	QP13C05-S014	38	QP13C05	1	480mgPiperaquine	5	4.03	101.57	4.03	4.03	HOURS	2	Piperaquine:::Plasma:::Concentration	0.0845	0.0845	ug/mL	2.00E-04	0	0	0	0	.	0	0	.	0	0	480	.	.	.	QP13C05-S014	UNKNOWN	1	Piperaquine	QP13C05	0	0	480mgPiperaquine	8	.	UNKNOWN	UNKNOWN	UNKNOWN	0	UNKNOWN	.	.
3629	.	QP13C05-S014	38	QP13C05	1	480mgPiperaquine	5	6	103.54	6	6	HOURS	2	Piperaquine:::Plasma:::Concentration	0.066	0.066	ug/mL	2.00E-04	0	0	0	0	.	0	0	.	0	0	480	.	.	.	QP13C05-S014	UNKNOWN	1	Piperaquine	QP13C05	0	0	480mgPiperaquine	8	.	UNKNOWN	UNKNOWN	UNKNOWN	0	UNKNOWN	.	.
3631	.	QP13C05-S014	38	QP13C05	1	480mgPiperaquine	5	8.06	105.6	8.06	8.06	HOURS	2	Piperaquine:::Plasma:::Concentration	0.0598	0.0598	ug/mL	2.00E-04	0	0	0	0	.	0	0	.	0	0	480	.	.	.	QP13C05-S014	UNKNOWN	1	Piperaquine	QP13C05	0	0	480mgPiperaquine	8	.	UNKNOWN	UNKNOWN	UNKNOWN	0	UNKNOWN	.	.
3633	.	QP13C05-S014	38	QP13C05	1	480mgPiperaquine	5	12	109.54	12	12	HOURS	2	Piperaquine:::Plasma:::Concentration	0.049	0.049	ug/mL	2.00E-04	0	0	0	0	.	0	0	.	0	0	480	.	.	.	QP13C05-S014	UNKNOWN	1	Piperaquine	QP13C05	0	0	480mgPiperaquine	8	.	UNKNOWN	UNKNOWN	UNKNOWN	0	UNKNOWN	.	.
3637	.	QP13C05-S014	38	QP13C05	1	480mgPiperaquine	5	24	121.54	24	24	HOURS	2	Piperaquine:::Plasma:::Concentration	0.0255	0.0255	ug/mL	2.00E-04	0	0	0	0	.	0	0	.	0	0	480	.	.	.	QP13C05-S014	UNKNOWN	1	Piperaquine	QP13C05	0	0	480mgPiperaquine	8	.	UNKNOWN	UNKNOWN	UNKNOWN	0	UNKNOWN	.	.
3641	.	QP13C05-S014	38	QP13C05	1	480mgPiperaquine	5	48.05	145.59	48.05	48.05	HOURS	2	Piperaquine:::Plasma:::Concentration	0.0155	0.0155	ug/mL	2.00E-04	0	0	0	0	.	0	0	.	0	0	480	.	.	.	QP13C05-S014	UNKNOWN	1	Piperaquine	QP13C05	0	0	480mgPiperaquine	8	.	UNKNOWN	UNKNOWN	UNKNOWN	0	UNKNOWN	.	.
3644	.	QP13C05-S014	38	QP13C05	1	480mgPiperaquine	5	70.73	168.27	70.73	70.73	HOURS	2	Piperaquine:::Plasma:::Concentration	0.0164	0.0164	ug/mL	2.00E-04	0	0	0	0	.	0	0	.	0	0	480	.	.	.	QP13C05-S014	UNKNOWN	1	Piperaquine	QP13C05	0	0	480mgPiperaquine	8	.	UNKNOWN	UNKNOWN	UNKNOWN	0	UNKNOWN	.	.
3647	.	QP13C05-S014	38	QP13C05	1	480mgPiperaquine	5	94.35	191.89	94.35	94.35	HOURS	2	Piperaquine:::Plasma:::Concentration	0.0116	0.0116	ug/mL	2.00E-04	0	0	0	0	.	0	0	.	0	0	480	.	.	.	QP13C05-S014	UNKNOWN	1	Piperaquine	QP13C05	0	0	480mgPiperaquine	8	.	UNKNOWN	UNKNOWN	UNKNOWN	0	UNKNOWN	.	.
3649	.	QP13C05-S014	38	QP13C05	1	480mgPiperaquine	5	118.66	216.2	118.66	118.66	HOURS	2	Piperaquine:::Plasma:::Concentration	0.0121	0.0121	ug/mL	2.00E-04	0	0	0	0	.	0	0	.	0	0	480	.	.	.	QP13C05-S014	UNKNOWN	1	Piperaquine	QP13C05	0	0	480mgPiperaquine	8	.	UNKNOWN	UNKNOWN	UNKNOWN	0	UNKNOWN	.	.
3651	.	QP13C05-S014	38	QP13C05	1	480mgPiperaquine	5	142.65	240.19	142.65	142.65	HOURS	2	Piperaquine:::Plasma:::Concentration	0.0082	0.0082	ug/mL	2.00E-04	0	0	0	0	.	0	0	.	0	0	480	.	.	.	QP13C05-S014	UNKNOWN	1	Piperaquine	QP13C05	0	0	480mgPiperaquine	8	.	UNKNOWN	UNKNOWN	UNKNOWN	0	UNKNOWN	.	.
3655	.	QP13C05-S014	38	QP13C05	1	480mgPiperaquine	5	190.26	287.8	190.26	190.26	HOURS	2	Piperaquine:::Plasma:::Concentration	0.0111	0.0111	ug/mL	2.00E-04	0	0	0	0	.	0	0	.	0	0	480	.	.	.	QP13C05-S014	UNKNOWN	1	Piperaquine	QP13C05	0	0	480mgPiperaquine	8	.	UNKNOWN	UNKNOWN	UNKNOWN	0	UNKNOWN	.	.
3658	.	QP13C05-S014	38	QP13C05	1	480mgPiperaquine	5	215.45	312.99	215.45	215.45	HOURS	2	Piperaquine:::Plasma:::Concentration	0.0048	0.0048	ug/mL	2.00E-04	0	0	0	0	.	0	0	.	0	0	480	.	.	.	QP13C05-S014	UNKNOWN	1	Piperaquine	QP13C05	0	0	480mgPiperaquine	8	.	UNKNOWN	UNKNOWN	UNKNOWN	0	UNKNOWN	.	.
3659	.	QP13C05-S014	38	QP13C05	1	480mgPiperaquine	5	216.01	313.55	0	0	HOURS	.	Piperaquine:::Dose	960	0	mg	.	0	1	1	960	2	0	0	ORAL	0	0	960	.	.	.	QP13C05-S014	UNKNOWN	1	Piperaquine	QP13C05	0	0	480mgPiperaquine	8	.	UNKNOWN	UNKNOWN	UNKNOWN	0	UNKNOWN	.	.
3661	.	QP13C05-S014	38	QP13C05	1	480mgPiperaquine	5	220.01	317.55	4	4	HOURS	2	Piperaquine:::Plasma:::Concentration	0.1128	0.1128	ug/mL	2.00E-04	0	0	0	0	.	0	0	.	0	0	960	.	.	.	QP13C05-S014	UNKNOWN	1	Piperaquine	QP13C05	0	0	480mgPiperaquine	8	.	UNKNOWN	UNKNOWN	UNKNOWN	0	UNKNOWN	.	.
3663	.	QP13C05-S014	38	QP13C05	1	480mgPiperaquine	5	224.01	321.55	8	8	HOURS	2	Piperaquine:::Plasma:::Concentration	0.1223	0.1223	ug/mL	2.00E-04	0	0	0	0	.	0	0	.	0	0	960	.	.	.	QP13C05-S014	UNKNOWN	1	Piperaquine	QP13C05	0	0	480mgPiperaquine	8	.	UNKNOWN	UNKNOWN	UNKNOWN	0	UNKNOWN	.	.
3665	.	QP13C05-S014	38	QP13C05	1	480mgPiperaquine	5	228.01	325.55	12	12	HOURS	2	Piperaquine:::Plasma:::Concentration	0.136	0.136	ug/mL	2.00E-04	0	0	0	0	.	0	0	.	0	0	960	.	.	.	QP13C05-S014	UNKNOWN	1	Piperaquine	QP13C05	0	0	480mgPiperaquine	8	.	UNKNOWN	UNKNOWN	UNKNOWN	0	UNKNOWN	.	.
3667	.	QP13C05-S014	38	QP13C05	1	480mgPiperaquine	5	238.43	335.97	22.42	22.42	HOURS	2	Piperaquine:::Plasma:::Concentration	0.0828	0.0828	ug/mL	2.00E-04	0	0	0	0	.	0	0	.	0	0	960	.	.	.	QP13C05-S014	UNKNOWN	1	Piperaquine	QP13C05	0	0	480mgPiperaquine	8	.	UNKNOWN	UNKNOWN	UNKNOWN	0	UNKNOWN	.	.
3669	.	QP13C05-S014	38	QP13C05	1	480mgPiperaquine	5	262.66	360.2	46.65	46.65	HOURS	2	Piperaquine:::Plasma:::Concentration	0.0559	0.0559	ug/mL	2.00E-04	0	0	0	0	.	0	0	.	0	0	960	.	.	.	QP13C05-S014	UNKNOWN	1	Piperaquine	QP13C05	0	0	480mgPiperaquine	8	.	UNKNOWN	UNKNOWN	UNKNOWN	0	UNKNOWN	.	.
3672	.	QP13C05-S014	38	QP13C05	1	480mgPiperaquine	5	334.68	432.22	118.67	118.67	HOURS	2	Piperaquine:::Plasma:::Concentration	0.0237	0.0237	ug/mL	2.00E-04	0	0	0	0	.	0	0	.	0	0	960	.	.	.	QP13C05-S014	UNKNOWN	1	Piperaquine	QP13C05	0	0	480mgPiperaquine	8	.	UNKNOWN	UNKNOWN	UNKNOWN	0	UNKNOWN	.	.
3677	.	QP13C05-S014	38	QP13C05	1	480mgPiperaquine	5	430.3	527.84	214.29	214.29	HOURS	2	Piperaquine:::Plasma:::Concentration	0.0161	0.0161	ug/mL	2.00E-04	0	0	0	0	.	0	0	.	0	0	960	.	.	.	QP13C05-S014	UNKNOWN	1	Piperaquine	QP13C05	0	0	480mgPiperaquine	8	.	UNKNOWN	UNKNOWN	UNKNOWN	0	UNKNOWN	.	.
3683	.	QP13C05-S014	38	QP13C05	1	480mgPiperaquine	5	694.91	792.45	478.9	478.9	HOURS	2	Piperaquine:::Plasma:::Concentration	0.0048	0.0048	ug/mL	2.00E-04	0	0	0	0	.	0	0	.	0	0	960	.	.	.	QP13C05-S014	UNKNOWN	1	Piperaquine	QP13C05	0	0	480mgPiperaquine	8	.	UNKNOWN	UNKNOWN	UNKNOWN	0	UNKNOWN	.	.
3692	.	QP13C05-S015	39	QP13C05	1	480mgPiperaquine	5	0	97.42	0	0	HOURS	.	Piperaquine:::Dose	480	0	mg	.	0	1	1	480	2	0	0	ORAL	0	0	480	.	.	.	QP13C05-S015	UNKNOWN	1	Piperaquine	QP13C05	0	0	480mgPiperaquine	8	.	UNKNOWN	UNKNOWN	UNKNOWN	0	UNKNOWN	.	.
3693	.	QP13C05-S015	39	QP13C05	1	480mgPiperaquine	5	0.5	97.92	0.5	0.5	HOURS	2	Piperaquine:::Plasma:::Concentration	0.0055	0.0055	ug/mL	2.00E-04	0	0	0	0	.	0	0	.	0	0	480	.	.	.	QP13C05-S015	UNKNOWN	1	Piperaquine	QP13C05	0	0	480mgPiperaquine	8	.	UNKNOWN	UNKNOWN	UNKNOWN	0	UNKNOWN	.	.
3694	.	QP13C05-S015	39	QP13C05	1	480mgPiperaquine	5	1	98.42	1	1	HOURS	2	Piperaquine:::Plasma:::Concentration	0.0396	0.0396	ug/mL	2.00E-04	0	0	0	0	.	0	0	.	0	0	480	.	.	.	QP13C05-S015	UNKNOWN	1	Piperaquine	QP13C05	0	0	480mgPiperaquine	8	.	UNKNOWN	UNKNOWN	UNKNOWN	0	UNKNOWN	.	.
3696	.	QP13C05-S015	39	QP13C05	1	480mgPiperaquine	5	2	99.42	2	2	HOURS	2	Piperaquine:::Plasma:::Concentration	0.1367	0.1367	ug/mL	2.00E-04	0	0	0	0	.	0	0	.	0	0	480	.	.	.	QP13C05-S015	UNKNOWN	1	Piperaquine	QP13C05	0	0	480mgPiperaquine	8	.	UNKNOWN	UNKNOWN	UNKNOWN	0	UNKNOWN	.	.
3697	.	QP13C05-S015	39	QP13C05	1	480mgPiperaquine	5	3	100.42	3	3	HOURS	2	Piperaquine:::Plasma:::Concentration	0.1874	0.1874	ug/mL	2.00E-04	0	0	0	0	.	0	0	.	0	0	480	.	.	.	QP13C05-S015	UNKNOWN	1	Piperaquine	QP13C05	0	0	480mgPiperaquine	8	.	UNKNOWN	UNKNOWN	UNKNOWN	0	UNKNOWN	.	.
3699	.	QP13C05-S015	39	QP13C05	1	480mgPiperaquine	5	4	101.42	4	4	HOURS	2	Piperaquine:::Plasma:::Concentration	0.0771	0.0771	ug/mL	2.00E-04	0	0	0	0	.	0	0	.	0	0	480	.	.	.	QP13C05-S015	UNKNOWN	1	Piperaquine	QP13C05	0	0	480mgPiperaquine	8	.	UNKNOWN	UNKNOWN	UNKNOWN	0	UNKNOWN	.	.
3700	.	QP13C05-S015	39	QP13C05	1	480mgPiperaquine	5	6	103.42	6	6	HOURS	2	Piperaquine:::Plasma:::Concentration	0.1137	0.1137	ug/mL	2.00E-04	0	0	0	0	.	0	0	.	0	0	480	.	.	.	QP13C05-S015	UNKNOWN	1	Piperaquine	QP13C05	0	0	480mgPiperaquine	8	.	UNKNOWN	UNKNOWN	UNKNOWN	0	UNKNOWN	.	.
3702	.	QP13C05-S015	39	QP13C05	1	480mgPiperaquine	5	8.01	105.43	8.01	8.01	HOURS	2	Piperaquine:::Plasma:::Concentration	0.0635	0.0635	ug/mL	2.00E-04	0	0	0	0	.	0	0	.	0	0	480	.	.	.	QP13C05-S015	UNKNOWN	1	Piperaquine	QP13C05	0	0	480mgPiperaquine	8	.	UNKNOWN	UNKNOWN	UNKNOWN	0	UNKNOWN	.	.
3704	.	QP13C05-S015	39	QP13C05	1	480mgPiperaquine	5	12	109.42	12	12	HOURS	2	Piperaquine:::Plasma:::Concentration	0.0696	0.0696	ug/mL	2.00E-04	0	0	0	0	.	0	0	.	0	0	480	.	.	.	QP13C05-S015	UNKNOWN	1	Piperaquine	QP13C05	0	0	480mgPiperaquine	8	.	UNKNOWN	UNKNOWN	UNKNOWN	0	UNKNOWN	.	.
3708	.	QP13C05-S015	39	QP13C05	1	480mgPiperaquine	5	24	121.42	24	24	HOURS	2	Piperaquine:::Plasma:::Concentration	0.0583	0.0583	ug/mL	2.00E-04	0	0	0	0	.	0	0	.	0	0	480	.	.	.	QP13C05-S015	UNKNOWN	1	Piperaquine	QP13C05	0	0	480mgPiperaquine	8	.	UNKNOWN	UNKNOWN	UNKNOWN	0	UNKNOWN	.	.
3712	.	QP13C05-S015	39	QP13C05	1	480mgPiperaquine	5	48.01	145.43	48.01	48.01	HOURS	2	Piperaquine:::Plasma:::Concentration	0.0475	0.0475	ug/mL	2.00E-04	0	0	0	0	.	0	0	.	0	0	480	.	.	.	QP13C05-S015	UNKNOWN	1	Piperaquine	QP13C05	0	0	480mgPiperaquine	8	.	UNKNOWN	UNKNOWN	UNKNOWN	0	UNKNOWN	.	.
3715	.	QP13C05-S015	39	QP13C05	1	480mgPiperaquine	5	70.96	168.38	70.96	70.96	HOURS	2	Piperaquine:::Plasma:::Concentration	0.013	0.013	ug/mL	2.00E-04	0	0	0	0	.	0	0	.	0	0	480	.	.	.	QP13C05-S015	UNKNOWN	1	Piperaquine	QP13C05	0	0	480mgPiperaquine	8	.	UNKNOWN	UNKNOWN	UNKNOWN	0	UNKNOWN	.	.
3718	.	QP13C05-S015	39	QP13C05	1	480mgPiperaquine	5	94.61	192.03	94.61	94.61	HOURS	2	Piperaquine:::Plasma:::Concentration	0.0125	0.0125	ug/mL	2.00E-04	0	0	0	0	.	0	0	.	0	0	480	.	.	.	QP13C05-S015	UNKNOWN	1	Piperaquine	QP13C05	0	0	480mgPiperaquine	8	.	UNKNOWN	UNKNOWN	UNKNOWN	0	UNKNOWN	.	.
3720	.	QP13C05-S015	39	QP13C05	1	480mgPiperaquine	5	118.08	215.5	118.08	118.08	HOURS	2	Piperaquine:::Plasma:::Concentration	0.0098	0.0098	ug/mL	2.00E-04	0	0	0	0	.	0	0	.	0	0	480	.	.	.	QP13C05-S015	UNKNOWN	1	Piperaquine	QP13C05	0	0	480mgPiperaquine	8	.	UNKNOWN	UNKNOWN	UNKNOWN	0	UNKNOWN	.	.
3722	.	QP13C05-S015	39	QP13C05	1	480mgPiperaquine	5	142.8	240.22	142.8	142.8	HOURS	2	Piperaquine:::Plasma:::Concentration	0.0112	0.0112	ug/mL	2.00E-04	0	0	0	0	.	0	0	.	0	0	480	.	.	.	QP13C05-S015	UNKNOWN	1	Piperaquine	QP13C05	0	0	480mgPiperaquine	8	.	UNKNOWN	UNKNOWN	UNKNOWN	0	UNKNOWN	.	.
3726	.	QP13C05-S015	39	QP13C05	1	480mgPiperaquine	5	190.56	287.98	190.56	190.56	HOURS	2	Piperaquine:::Plasma:::Concentration	0.0099	0.0099	ug/mL	2.00E-04	0	0	0	0	.	0	0	.	0	0	480	.	.	.	QP13C05-S015	UNKNOWN	1	Piperaquine	QP13C05	0	0	480mgPiperaquine	8	.	UNKNOWN	UNKNOWN	UNKNOWN	0	UNKNOWN	.	.
3729	.	QP13C05-S015	39	QP13C05	1	480mgPiperaquine	5	215.5	312.92	215.5	215.5	HOURS	2	Piperaquine:::Plasma:::Concentration	0.0121	0.0121	ug/mL	2.00E-04	0	0	0	0	.	0	0	.	0	0	480	.	.	.	QP13C05-S015	UNKNOWN	1	Piperaquine	QP13C05	0	0	480mgPiperaquine	8	.	UNKNOWN	UNKNOWN	UNKNOWN	0	UNKNOWN	.	.
3730	.	QP13C05-S015	39	QP13C05	1	480mgPiperaquine	5	216.01	313.43	0	0	HOURS	.	Piperaquine:::Dose	960	0	mg	.	0	1	1	960	2	0	0	ORAL	0	0	960	.	.	.	QP13C05-S015	UNKNOWN	1	Piperaquine	QP13C05	0	0	480mgPiperaquine	8	.	UNKNOWN	UNKNOWN	UNKNOWN	0	UNKNOWN	.	.
3732	.	QP13C05-S015	39	QP13C05	1	480mgPiperaquine	5	220.01	317.43	4	4	HOURS	2	Piperaquine:::Plasma:::Concentration	0.3532	0.3532	ug/mL	2.00E-04	0	0	0	0	.	0	0	.	0	0	960	.	.	.	QP13C05-S015	UNKNOWN	1	Piperaquine	QP13C05	0	0	480mgPiperaquine	8	.	UNKNOWN	UNKNOWN	UNKNOWN	0	UNKNOWN	.	.
3734	.	QP13C05-S015	39	QP13C05	1	480mgPiperaquine	5	224.05	321.47	8.04	8.04	HOURS	2	Piperaquine:::Plasma:::Concentration	0.2111	0.2111	ug/mL	2.00E-04	0	0	0	0	.	0	0	.	0	0	960	.	.	.	QP13C05-S015	UNKNOWN	1	Piperaquine	QP13C05	0	0	480mgPiperaquine	8	.	UNKNOWN	UNKNOWN	UNKNOWN	0	UNKNOWN	.	.
3736	.	QP13C05-S015	39	QP13C05	1	480mgPiperaquine	5	228.01	325.43	12	12	HOURS	2	Piperaquine:::Plasma:::Concentration	0.1834	0.1834	ug/mL	2.00E-04	0	0	0	0	.	0	0	.	0	0	960	.	.	.	QP13C05-S015	UNKNOWN	1	Piperaquine	QP13C05	0	0	480mgPiperaquine	8	.	UNKNOWN	UNKNOWN	UNKNOWN	0	UNKNOWN	.	.
3738	.	QP13C05-S015	39	QP13C05	1	480mgPiperaquine	5	238.2	335.62	22.19	22.19	HOURS	2	Piperaquine:::Plasma:::Concentration	0.1337	0.1337	ug/mL	2.00E-04	0	0	0	0	.	0	0	.	0	0	960	.	.	.	QP13C05-S015	UNKNOWN	1	Piperaquine	QP13C05	0	0	480mgPiperaquine	8	.	UNKNOWN	UNKNOWN	UNKNOWN	0	UNKNOWN	.	.
3740	.	QP13C05-S015	39	QP13C05	1	480mgPiperaquine	5	261.66	359.08	45.65	45.65	HOURS	2	Piperaquine:::Plasma:::Concentration	0.0421	0.0421	ug/mL	2.00E-04	0	0	0	0	.	0	0	.	0	0	960	.	.	.	QP13C05-S015	UNKNOWN	1	Piperaquine	QP13C05	0	0	480mgPiperaquine	8	.	UNKNOWN	UNKNOWN	UNKNOWN	0	UNKNOWN	.	.
3743	.	QP13C05-S015	39	QP13C05	1	480mgPiperaquine	5	334.51	431.93	118.5	118.5	HOURS	2	Piperaquine:::Plasma:::Concentration	0.0255	0.0255	ug/mL	2.00E-04	0	0	0	0	.	0	0	.	0	0	960	.	.	.	QP13C05-S015	UNKNOWN	1	Piperaquine	QP13C05	0	0	480mgPiperaquine	8	.	UNKNOWN	UNKNOWN	UNKNOWN	0	UNKNOWN	.	.
3748	.	QP13C05-S015	39	QP13C05	1	480mgPiperaquine	5	430.11	527.53	214.1	214.1	HOURS	2	Piperaquine:::Plasma:::Concentration	0.011	0.011	ug/mL	2.00E-04	0	0	0	0	.	0	0	.	0	0	960	.	.	.	QP13C05-S015	UNKNOWN	1	Piperaquine	QP13C05	0	0	480mgPiperaquine	8	.	UNKNOWN	UNKNOWN	UNKNOWN	0	UNKNOWN	.	.
3754	.	QP13C05-S015	39	QP13C05	1	480mgPiperaquine	5	694.2	791.62	478.19	478.19	HOURS	2	Piperaquine:::Plasma:::Concentration	0.0052	0.0052	ug/mL	2.00E-04	0	0	0	0	.	0	0	.	0	0	960	.	.	.	QP13C05-S015	UNKNOWN	1	Piperaquine	QP13C05	0	0	480mgPiperaquine	8	.	UNKNOWN	UNKNOWN	UNKNOWN	0	UNKNOWN	.	.
3764	.	QP13C05-S016	40	QP13C05	1	480mgPiperaquine	5	0	98.18	0	0	HOURS	.	Piperaquine:::Dose	480	0	mg	.	0	1	1	480	2	0	0	ORAL	0	0	480	.	.	.	QP13C05-S016	UNKNOWN	1	Piperaquine	QP13C05	0	0	480mgPiperaquine	8	.	UNKNOWN	UNKNOWN	UNKNOWN	0	UNKNOWN	.	.
3765	.	QP13C05-S016	40	QP13C05	1	480mgPiperaquine	5	0.5	98.68	0.5	0.5	HOURS	2	Piperaquine:::Plasma:::Concentration	0.0029	0.0029	ug/mL	2.00E-04	0	0	0	0	.	0	0	.	0	0	480	.	.	.	QP13C05-S016	UNKNOWN	1	Piperaquine	QP13C05	0	0	480mgPiperaquine	8	.	UNKNOWN	UNKNOWN	UNKNOWN	0	UNKNOWN	.	.
3766	.	QP13C05-S016	40	QP13C05	1	480mgPiperaquine	5	1	99.18	1	1	HOURS	2	Piperaquine:::Plasma:::Concentration	0.0454	0.0454	ug/mL	2.00E-04	0	0	0	0	.	0	0	.	0	0	480	.	.	.	QP13C05-S016	UNKNOWN	1	Piperaquine	QP13C05	0	0	480mgPiperaquine	8	.	UNKNOWN	UNKNOWN	UNKNOWN	0	UNKNOWN	.	.
3768	.	QP13C05-S016	40	QP13C05	1	480mgPiperaquine	5	2	100.18	2	2	HOURS	2	Piperaquine:::Plasma:::Concentration	0.3001	0.3001	ug/mL	2.00E-04	0	0	0	0	.	0	0	.	0	0	480	.	.	.	QP13C05-S016	UNKNOWN	1	Piperaquine	QP13C05	0	0	480mgPiperaquine	8	.	UNKNOWN	UNKNOWN	UNKNOWN	0	UNKNOWN	.	.
3769	.	QP13C05-S016	40	QP13C05	1	480mgPiperaquine	5	3	101.18	3	3	HOURS	2	Piperaquine:::Plasma:::Concentration	0.2389	0.2389	ug/mL	2.00E-04	0	0	0	0	.	0	0	.	0	0	480	.	.	.	QP13C05-S016	UNKNOWN	1	Piperaquine	QP13C05	0	0	480mgPiperaquine	8	.	UNKNOWN	UNKNOWN	UNKNOWN	0	UNKNOWN	.	.
3771	.	QP13C05-S016	40	QP13C05	1	480mgPiperaquine	5	4	102.18	4	4	HOURS	2	Piperaquine:::Plasma:::Concentration	0.0671	0.0671	ug/mL	2.00E-04	0	0	0	0	.	0	0	.	0	0	480	.	.	.	QP13C05-S016	UNKNOWN	1	Piperaquine	QP13C05	0	0	480mgPiperaquine	8	.	UNKNOWN	UNKNOWN	UNKNOWN	0	UNKNOWN	.	.
3772	.	QP13C05-S016	40	QP13C05	1	480mgPiperaquine	5	6.08	104.26	6.08	6.08	HOURS	2	Piperaquine:::Plasma:::Concentration	0.0877	0.0877	ug/mL	2.00E-04	0	0	0	0	.	0	0	.	0	0	480	.	.	.	QP13C05-S016	UNKNOWN	1	Piperaquine	QP13C05	0	0	480mgPiperaquine	8	.	UNKNOWN	UNKNOWN	UNKNOWN	0	UNKNOWN	.	.
3774	.	QP13C05-S016	40	QP13C05	1	480mgPiperaquine	5	8	106.18	8	8	HOURS	2	Piperaquine:::Plasma:::Concentration	0.0525	0.0525	ug/mL	2.00E-04	0	0	0	0	.	0	0	.	0	0	480	.	.	.	QP13C05-S016	UNKNOWN	1	Piperaquine	QP13C05	0	0	480mgPiperaquine	8	.	UNKNOWN	UNKNOWN	UNKNOWN	0	UNKNOWN	.	.
3776	.	QP13C05-S016	40	QP13C05	1	480mgPiperaquine	5	12	110.18	12	12	HOURS	2	Piperaquine:::Plasma:::Concentration	0.0479	0.0479	ug/mL	2.00E-04	0	0	0	0	.	0	0	.	0	0	480	.	.	.	QP13C05-S016	UNKNOWN	1	Piperaquine	QP13C05	0	0	480mgPiperaquine	8	.	UNKNOWN	UNKNOWN	UNKNOWN	0	UNKNOWN	.	.
3780	.	QP13C05-S016	40	QP13C05	1	480mgPiperaquine	5	24	122.18	24	24	HOURS	2	Piperaquine:::Plasma:::Concentration	0.0192	0.0192	ug/mL	2.00E-04	0	0	0	0	.	0	0	.	0	0	480	.	.	.	QP13C05-S016	UNKNOWN	1	Piperaquine	QP13C05	0	0	480mgPiperaquine	8	.	UNKNOWN	UNKNOWN	UNKNOWN	0	UNKNOWN	.	.
3784	.	QP13C05-S016	40	QP13C05	1	480mgPiperaquine	5	48.02	146.2	48.02	48.02	HOURS	2	Piperaquine:::Plasma:::Concentration	0.0241	0.0241	ug/mL	2.00E-04	0	0	0	0	.	0	0	.	0	0	480	.	.	.	QP13C05-S016	UNKNOWN	1	Piperaquine	QP13C05	0	0	480mgPiperaquine	8	.	UNKNOWN	UNKNOWN	UNKNOWN	0	UNKNOWN	.	.
3787	.	QP13C05-S016	40	QP13C05	1	480mgPiperaquine	5	69.72	167.9	69.72	69.72	HOURS	2	Piperaquine:::Plasma:::Concentration	0.0083	0.0083	ug/mL	2.00E-04	0	0	0	0	.	0	0	.	0	0	480	.	.	.	QP13C05-S016	UNKNOWN	1	Piperaquine	QP13C05	0	0	480mgPiperaquine	8	.	UNKNOWN	UNKNOWN	UNKNOWN	0	UNKNOWN	.	.
3790	.	QP13C05-S016	40	QP13C05	1	480mgPiperaquine	5	93.87	192.05	93.87	93.87	HOURS	2	Piperaquine:::Plasma:::Concentration	0.0083	0.0083	ug/mL	2.00E-04	0	0	0	0	.	0	0	.	0	0	480	.	.	.	QP13C05-S016	UNKNOWN	1	Piperaquine	QP13C05	0	0	480mgPiperaquine	8	.	UNKNOWN	UNKNOWN	UNKNOWN	0	UNKNOWN	.	.
3792	.	QP13C05-S016	40	QP13C05	1	480mgPiperaquine	5	118	216.18	118	118	HOURS	2	Piperaquine:::Plasma:::Concentration	0.0079	0.0079	ug/mL	2.00E-04	0	0	0	0	.	0	0	.	0	0	480	.	.	.	QP13C05-S016	UNKNOWN	1	Piperaquine	QP13C05	0	0	480mgPiperaquine	8	.	UNKNOWN	UNKNOWN	UNKNOWN	0	UNKNOWN	.	.
3794	.	QP13C05-S016	40	QP13C05	1	480mgPiperaquine	5	141.97	240.15	141.97	141.97	HOURS	2	Piperaquine:::Plasma:::Concentration	0.0066	0.0066	ug/mL	2.00E-04	0	0	0	0	.	0	0	.	0	0	480	.	.	.	QP13C05-S016	UNKNOWN	1	Piperaquine	QP13C05	0	0	480mgPiperaquine	8	.	UNKNOWN	UNKNOWN	UNKNOWN	0	UNKNOWN	.	.
3799	.	QP13C05-S016	40	QP13C05	1	480mgPiperaquine	5	190.85	289.03	190.85	190.85	HOURS	2	Piperaquine:::Plasma:::Concentration	0.0066	0.0066	ug/mL	2.00E-04	0	0	0	0	.	0	0	.	0	0	480	.	.	.	QP13C05-S016	UNKNOWN	1	Piperaquine	QP13C05	0	0	480mgPiperaquine	8	.	UNKNOWN	UNKNOWN	UNKNOWN	0	UNKNOWN	.	.
3800	.	QP13C05-S016	40	QP13C05	1	480mgPiperaquine	5	191.12	289.3	0	0	HOURS	.	Piperaquine:::Dose	960	0	mg	.	0	1	1	960	2	0	0	ORAL	0	0	960	.	.	.	QP13C05-S016	UNKNOWN	1	Piperaquine	QP13C05	0	0	480mgPiperaquine	8	.	UNKNOWN	UNKNOWN	UNKNOWN	0	UNKNOWN	.	.
3802	.	QP13C05-S016	40	QP13C05	1	480mgPiperaquine	5	195.17	293.35	4.05	4.05	HOURS	2	Piperaquine:::Plasma:::Concentration	0.3551	0.3551	ug/mL	2.00E-04	0	0	0	0	.	0	0	.	0	0	960	.	.	.	QP13C05-S016	UNKNOWN	1	Piperaquine	QP13C05	0	0	480mgPiperaquine	8	.	UNKNOWN	UNKNOWN	UNKNOWN	0	UNKNOWN	.	.
3804	.	QP13C05-S016	40	QP13C05	1	480mgPiperaquine	5	199.13	297.31	8.01	8.01	HOURS	2	Piperaquine:::Plasma:::Concentration	0.3267	0.3267	ug/mL	2.00E-04	0	0	0	0	.	0	0	.	0	0	960	.	.	.	QP13C05-S016	UNKNOWN	1	Piperaquine	QP13C05	0	0	480mgPiperaquine	8	.	UNKNOWN	UNKNOWN	UNKNOWN	0	UNKNOWN	.	.
3806	.	QP13C05-S016	40	QP13C05	1	480mgPiperaquine	5	203.17	301.35	12.05	12.05	HOURS	2	Piperaquine:::Plasma:::Concentration	0.1846	0.1846	ug/mL	2.00E-04	0	0	0	0	.	0	0	.	0	0	960	.	.	.	QP13C05-S016	UNKNOWN	1	Piperaquine	QP13C05	0	0	480mgPiperaquine	8	.	UNKNOWN	UNKNOWN	UNKNOWN	0	UNKNOWN	.	.
3808	.	QP13C05-S016	40	QP13C05	1	480mgPiperaquine	5	214.92	313.1	23.8	23.8	HOURS	2	Piperaquine:::Plasma:::Concentration	0.062	0.062	ug/mL	2.00E-04	0	0	0	0	.	0	0	.	0	0	960	.	.	.	QP13C05-S016	UNKNOWN	1	Piperaquine	QP13C05	0	0	480mgPiperaquine	8	.	UNKNOWN	UNKNOWN	UNKNOWN	0	UNKNOWN	.	.
3811	.	QP13C05-S016	40	QP13C05	1	480mgPiperaquine	5	261.93	360.11	70.81	70.81	HOURS	2	Piperaquine:::Plasma:::Concentration	0.0204	0.0204	ug/mL	2.00E-04	0	0	0	0	.	0	0	.	0	0	960	.	.	.	QP13C05-S016	UNKNOWN	1	Piperaquine	QP13C05	0	0	480mgPiperaquine	8	.	UNKNOWN	UNKNOWN	UNKNOWN	0	UNKNOWN	.	.
3814	.	QP13C05-S016	40	QP13C05	1	480mgPiperaquine	5	334.38	432.56	143.26	143.26	HOURS	2	Piperaquine:::Plasma:::Concentration	0.0142	0.0142	ug/mL	2.00E-04	0	0	0	0	.	0	0	.	0	0	960	.	.	.	QP13C05-S016	UNKNOWN	1	Piperaquine	QP13C05	0	0	480mgPiperaquine	8	.	UNKNOWN	UNKNOWN	UNKNOWN	0	UNKNOWN	.	.
3819	.	QP13C05-S016	40	QP13C05	1	480mgPiperaquine	5	429.97	528.15	238.85	238.85	HOURS	2	Piperaquine:::Plasma:::Concentration	0.0089	0.0089	ug/mL	2.00E-04	0	0	0	0	.	0	0	.	0	0	960	.	.	.	QP13C05-S016	UNKNOWN	1	Piperaquine	QP13C05	0	0	480mgPiperaquine	8	.	UNKNOWN	UNKNOWN	UNKNOWN	0	UNKNOWN	.	.
3825	.	QP13C05-S016	40	QP13C05	1	480mgPiperaquine	5	694.18	792.36	503.06	503.06	HOURS	2	Piperaquine:::Plasma:::Concentration	0.0077	0.0077	ug/mL	2.00E-04	0	0	0	0	.	0	0	.	0	0	960	.	.	.	QP13C05-S016	UNKNOWN	1	Piperaquine	QP13C05	0	0	480mgPiperaquine	8	.	UNKNOWN	UNKNOWN	UNKNOWN	0	UNKNOWN	.	.
3835	.	QP13C05-S017	41	QP13C05	1	480mgPiperaquine	5	0	97.7	0	0	HOURS	.	Piperaquine:::Dose	480	0	mg	.	0	1	1	480	2	0	0	ORAL	0	0	480	.	.	.	QP13C05-S017	UNKNOWN	1	Piperaquine	QP13C05	0	0	480mgPiperaquine	8	.	UNKNOWN	UNKNOWN	UNKNOWN	0	UNKNOWN	.	.
3836	.	QP13C05-S017	41	QP13C05	1	480mgPiperaquine	5	0.51	98.21	0.51	0.51	HOURS	2	Piperaquine:::Plasma:::Concentration	0.0057	0.0057	ug/mL	2.00E-04	0	0	0	0	.	0	0	.	0	0	480	.	.	.	QP13C05-S017	UNKNOWN	1	Piperaquine	QP13C05	0	0	480mgPiperaquine	8	.	UNKNOWN	UNKNOWN	UNKNOWN	0	UNKNOWN	.	.
3837	.	QP13C05-S017	41	QP13C05	1	480mgPiperaquine	5	1	98.7	1	1	HOURS	2	Piperaquine:::Plasma:::Concentration	0.0094	0.0094	ug/mL	2.00E-04	0	0	0	0	.	0	0	.	0	0	480	.	.	.	QP13C05-S017	UNKNOWN	1	Piperaquine	QP13C05	0	0	480mgPiperaquine	8	.	UNKNOWN	UNKNOWN	UNKNOWN	0	UNKNOWN	.	.
3839	.	QP13C05-S017	41	QP13C05	1	480mgPiperaquine	5	2	99.7	2	2	HOURS	2	Piperaquine:::Plasma:::Concentration	0.069	0.069	ug/mL	2.00E-04	0	0	0	0	.	0	0	.	0	0	480	.	.	.	QP13C05-S017	UNKNOWN	1	Piperaquine	QP13C05	0	0	480mgPiperaquine	8	.	UNKNOWN	UNKNOWN	UNKNOWN	0	UNKNOWN	.	.
3840	.	QP13C05-S017	41	QP13C05	1	480mgPiperaquine	5	3	100.7	3	3	HOURS	2	Piperaquine:::Plasma:::Concentration	0.103	0.103	ug/mL	2.00E-04	0	0	0	0	.	0	0	.	0	0	480	.	.	.	QP13C05-S017	UNKNOWN	1	Piperaquine	QP13C05	0	0	480mgPiperaquine	8	.	UNKNOWN	UNKNOWN	UNKNOWN	0	UNKNOWN	.	.
3842	.	QP13C05-S017	41	QP13C05	1	480mgPiperaquine	5	4	101.7	4	4	HOURS	2	Piperaquine:::Plasma:::Concentration	0.1123	0.1123	ug/mL	2.00E-04	0	0	0	0	.	0	0	.	0	0	480	.	.	.	QP13C05-S017	UNKNOWN	1	Piperaquine	QP13C05	0	0	480mgPiperaquine	8	.	UNKNOWN	UNKNOWN	UNKNOWN	0	UNKNOWN	.	.
3843	.	QP13C05-S017	41	QP13C05	1	480mgPiperaquine	5	6	103.7	6	6	HOURS	2	Piperaquine:::Plasma:::Concentration	0.1405	0.1405	ug/mL	2.00E-04	0	0	0	0	.	0	0	.	0	0	480	.	.	.	QP13C05-S017	UNKNOWN	1	Piperaquine	QP13C05	0	0	480mgPiperaquine	8	.	UNKNOWN	UNKNOWN	UNKNOWN	0	UNKNOWN	.	.
3845	.	QP13C05-S017	41	QP13C05	1	480mgPiperaquine	5	8	105.7	8	8	HOURS	2	Piperaquine:::Plasma:::Concentration	0.0834	0.0834	ug/mL	2.00E-04	0	0	0	0	.	0	0	.	0	0	480	.	.	.	QP13C05-S017	UNKNOWN	1	Piperaquine	QP13C05	0	0	480mgPiperaquine	8	.	UNKNOWN	UNKNOWN	UNKNOWN	0	UNKNOWN	.	.
3847	.	QP13C05-S017	41	QP13C05	1	480mgPiperaquine	5	12.03	109.73	12.03	12.03	HOURS	2	Piperaquine:::Plasma:::Concentration	0.0899	0.0899	ug/mL	2.00E-04	0	0	0	0	.	0	0	.	0	0	480	.	.	.	QP13C05-S017	UNKNOWN	1	Piperaquine	QP13C05	0	0	480mgPiperaquine	8	.	UNKNOWN	UNKNOWN	UNKNOWN	0	UNKNOWN	.	.
3851	.	QP13C05-S017	41	QP13C05	1	480mgPiperaquine	5	24	121.7	24	24	HOURS	2	Piperaquine:::Plasma:::Concentration	0.0365	0.0365	ug/mL	2.00E-04	0	0	0	0	.	0	0	.	0	0	480	.	.	.	QP13C05-S017	UNKNOWN	1	Piperaquine	QP13C05	0	0	480mgPiperaquine	8	.	UNKNOWN	UNKNOWN	UNKNOWN	0	UNKNOWN	.	.
3855	.	QP13C05-S017	41	QP13C05	1	480mgPiperaquine	5	48.1	145.8	48.1	48.1	HOURS	2	Piperaquine:::Plasma:::Concentration	0.0208	0.0208	ug/mL	2.00E-04	0	0	0	0	.	0	0	.	0	0	480	.	.	.	QP13C05-S017	UNKNOWN	1	Piperaquine	QP13C05	0	0	480mgPiperaquine	8	.	UNKNOWN	UNKNOWN	UNKNOWN	0	UNKNOWN	.	.
3858	.	QP13C05-S017	41	QP13C05	1	480mgPiperaquine	5	70.18	167.88	70.18	70.18	HOURS	2	Piperaquine:::Plasma:::Concentration	0.0108	0.0108	ug/mL	2.00E-04	0	0	0	0	.	0	0	.	0	0	480	.	.	.	QP13C05-S017	UNKNOWN	1	Piperaquine	QP13C05	0	0	480mgPiperaquine	8	.	UNKNOWN	UNKNOWN	UNKNOWN	0	UNKNOWN	.	.
3861	.	QP13C05-S017	41	QP13C05	1	480mgPiperaquine	5	94.8	192.5	94.8	94.8	HOURS	2	Piperaquine:::Plasma:::Concentration	0.0112	0.0112	ug/mL	2.00E-04	0	0	0	0	.	0	0	.	0	0	480	.	.	.	QP13C05-S017	UNKNOWN	1	Piperaquine	QP13C05	0	0	480mgPiperaquine	8	.	UNKNOWN	UNKNOWN	UNKNOWN	0	UNKNOWN	.	.
3863	.	QP13C05-S017	41	QP13C05	1	480mgPiperaquine	5	119.3	217	119.3	119.3	HOURS	2	Piperaquine:::Plasma:::Concentration	0.0105	0.0105	ug/mL	2.00E-04	0	0	0	0	.	0	0	.	0	0	480	.	.	.	QP13C05-S017	UNKNOWN	1	Piperaquine	QP13C05	0	0	480mgPiperaquine	8	.	UNKNOWN	UNKNOWN	UNKNOWN	0	UNKNOWN	.	.
3865	.	QP13C05-S017	41	QP13C05	1	480mgPiperaquine	5	143	240.7	143	143	HOURS	2	Piperaquine:::Plasma:::Concentration	0.009	0.009	ug/mL	2.00E-04	0	0	0	0	.	0	0	.	0	0	480	.	.	.	QP13C05-S017	UNKNOWN	1	Piperaquine	QP13C05	0	0	480mgPiperaquine	8	.	UNKNOWN	UNKNOWN	UNKNOWN	0	UNKNOWN	.	.
3869	.	QP13C05-S017	41	QP13C05	1	480mgPiperaquine	5	191.83	289.53	191.83	191.83	HOURS	2	Piperaquine:::Plasma:::Concentration	0.0067	0.0067	ug/mL	2.00E-04	0	0	0	0	.	0	0	.	0	0	480	.	.	.	QP13C05-S017	UNKNOWN	1	Piperaquine	QP13C05	0	0	480mgPiperaquine	8	.	UNKNOWN	UNKNOWN	UNKNOWN	0	UNKNOWN	.	.
3872	.	QP13C05-S017	41	QP13C05	1	480mgPiperaquine	5	215.2	312.9	215.2	215.2	HOURS	2	Piperaquine:::Plasma:::Concentration	0.0112	0.0112	ug/mL	2.00E-04	0	0	0	0	.	0	0	.	0	0	480	.	.	.	QP13C05-S017	UNKNOWN	1	Piperaquine	QP13C05	0	0	480mgPiperaquine	8	.	UNKNOWN	UNKNOWN	UNKNOWN	0	UNKNOWN	.	.
3873	.	QP13C05-S017	41	QP13C05	1	480mgPiperaquine	5	215.76	313.46	0	0	HOURS	.	Piperaquine:::Dose	960	0	mg	.	0	1	1	960	2	0	0	ORAL	0	0	960	.	.	.	QP13C05-S017	UNKNOWN	1	Piperaquine	QP13C05	0	0	480mgPiperaquine	8	.	UNKNOWN	UNKNOWN	UNKNOWN	0	UNKNOWN	.	.
3875	.	QP13C05-S017	41	QP13C05	1	480mgPiperaquine	5	219.76	317.46	4	4	HOURS	2	Piperaquine:::Plasma:::Concentration	0.1323	0.1323	ug/mL	2.00E-04	0	0	0	0	.	0	0	.	0	0	960	.	.	.	QP13C05-S017	UNKNOWN	1	Piperaquine	QP13C05	0	0	480mgPiperaquine	8	.	UNKNOWN	UNKNOWN	UNKNOWN	0	UNKNOWN	.	.
3877	.	QP13C05-S017	41	QP13C05	1	480mgPiperaquine	5	223.78	321.48	8.02	8.02	HOURS	2	Piperaquine:::Plasma:::Concentration	0.1391	0.1391	ug/mL	2.00E-04	0	0	0	0	.	0	0	.	0	0	960	.	.	.	QP13C05-S017	UNKNOWN	1	Piperaquine	QP13C05	0	0	480mgPiperaquine	8	.	UNKNOWN	UNKNOWN	UNKNOWN	0	UNKNOWN	.	.
3879	.	QP13C05-S017	41	QP13C05	1	480mgPiperaquine	5	226.11	323.81	10.35	10.35	HOURS	2	Piperaquine:::Plasma:::Concentration	0.1212	0.1212	ug/mL	2.00E-04	0	0	0	0	.	0	0	.	0	0	960	.	.	.	QP13C05-S017	UNKNOWN	1	Piperaquine	QP13C05	0	0	480mgPiperaquine	8	.	UNKNOWN	UNKNOWN	UNKNOWN	0	UNKNOWN	.	.
3881	.	QP13C05-S017	41	QP13C05	1	480mgPiperaquine	5	239.88	337.58	24.12	24.12	HOURS	2	Piperaquine:::Plasma:::Concentration	0.1275	0.1275	ug/mL	2.00E-04	0	0	0	0	.	0	0	.	0	0	960	.	.	.	QP13C05-S017	UNKNOWN	1	Piperaquine	QP13C05	0	0	480mgPiperaquine	8	.	UNKNOWN	UNKNOWN	UNKNOWN	0	UNKNOWN	.	.
3883	.	QP13C05-S017	41	QP13C05	1	480mgPiperaquine	5	263.88	361.58	48.12	48.12	HOURS	2	Piperaquine:::Plasma:::Concentration	0.0382	0.0382	ug/mL	2.00E-04	0	0	0	0	.	0	0	.	0	0	960	.	.	.	QP13C05-S017	UNKNOWN	1	Piperaquine	QP13C05	0	0	480mgPiperaquine	8	.	UNKNOWN	UNKNOWN	UNKNOWN	0	UNKNOWN	.	.
3886	.	QP13C05-S017	41	QP13C05	1	480mgPiperaquine	5	335.7	433.4	119.94	119.94	HOURS	2	Piperaquine:::Plasma:::Concentration	0.0172	0.0172	ug/mL	2.00E-04	0	0	0	0	.	0	0	.	0	0	960	.	.	.	QP13C05-S017	UNKNOWN	1	Piperaquine	QP13C05	0	0	480mgPiperaquine	8	.	UNKNOWN	UNKNOWN	UNKNOWN	0	UNKNOWN	.	.
3891	.	QP13C05-S017	41	QP13C05	1	480mgPiperaquine	5	431.28	528.98	215.52	215.52	HOURS	2	Piperaquine:::Plasma:::Concentration	0.0148	0.0148	ug/mL	2.00E-04	0	0	0	0	.	0	0	.	0	0	960	.	.	.	QP13C05-S017	UNKNOWN	1	Piperaquine	QP13C05	0	0	480mgPiperaquine	8	.	UNKNOWN	UNKNOWN	UNKNOWN	0	UNKNOWN	.	.
3897	.	QP13C05-S017	41	QP13C05	1	480mgPiperaquine	5	696.26	793.96	480.5	480.5	HOURS	2	Piperaquine:::Plasma:::Concentration	0.0069	0.0069	ug/mL	2.00E-04	0	0	0	0	.	0	0	.	0	0	960	.	.	.	QP13C05-S017	UNKNOWN	1	Piperaquine	QP13C05	0	0	480mgPiperaquine	8	.	UNKNOWN	UNKNOWN	UNKNOWN	0	UNKNOWN	.	.
3907	.	QP13C05-S018	42	QP13C05	1	480mgPiperaquine	5	0	101.78	0	0	HOURS	.	Piperaquine:::Dose	480	0	mg	.	0	1	1	480	2	0	0	ORAL	0	0	480	.	.	.	QP13C05-S018	UNKNOWN	1	Piperaquine	QP13C05	0	0	480mgPiperaquine	8	.	UNKNOWN	UNKNOWN	UNKNOWN	0	UNKNOWN	.	.
3908	.	QP13C05-S018	42	QP13C05	1	480mgPiperaquine	5	0.5	102.28	0.5	0.5	HOURS	2	Piperaquine:::Plasma:::Concentration	0.0038	0.0038	ug/mL	2.00E-04	0	0	0	0	.	0	0	.	0	0	480	.	.	.	QP13C05-S018	UNKNOWN	1	Piperaquine	QP13C05	0	0	480mgPiperaquine	8	.	UNKNOWN	UNKNOWN	UNKNOWN	0	UNKNOWN	.	.
3909	.	QP13C05-S018	42	QP13C05	1	480mgPiperaquine	5	1	102.78	1	1	HOURS	2	Piperaquine:::Plasma:::Concentration	0.0096	0.0096	ug/mL	2.00E-04	0	0	0	0	.	0	0	.	0	0	480	.	.	.	QP13C05-S018	UNKNOWN	1	Piperaquine	QP13C05	0	0	480mgPiperaquine	8	.	UNKNOWN	UNKNOWN	UNKNOWN	0	UNKNOWN	.	.
3911	.	QP13C05-S018	42	QP13C05	1	480mgPiperaquine	5	2.02	103.8	2.02	2.02	HOURS	2	Piperaquine:::Plasma:::Concentration	0.0231	0.0231	ug/mL	2.00E-04	0	0	0	0	.	0	0	.	0	0	480	.	.	.	QP13C05-S018	UNKNOWN	1	Piperaquine	QP13C05	0	0	480mgPiperaquine	8	.	UNKNOWN	UNKNOWN	UNKNOWN	0	UNKNOWN	.	.
3912	.	QP13C05-S018	42	QP13C05	1	480mgPiperaquine	5	3.08	104.86	3.08	3.08	HOURS	2	Piperaquine:::Plasma:::Concentration	0.044	0.044	ug/mL	2.00E-04	0	0	0	0	.	0	0	.	0	0	480	.	.	.	QP13C05-S018	UNKNOWN	1	Piperaquine	QP13C05	0	0	480mgPiperaquine	8	.	UNKNOWN	UNKNOWN	UNKNOWN	0	UNKNOWN	.	.
3914	.	QP13C05-S018	42	QP13C05	1	480mgPiperaquine	5	4.02	105.8	4.02	4.02	HOURS	2	Piperaquine:::Plasma:::Concentration	0.0737	0.0737	ug/mL	2.00E-04	0	0	0	0	.	0	0	.	0	0	480	.	.	.	QP13C05-S018	UNKNOWN	1	Piperaquine	QP13C05	0	0	480mgPiperaquine	8	.	UNKNOWN	UNKNOWN	UNKNOWN	0	UNKNOWN	.	.
3915	.	QP13C05-S018	42	QP13C05	1	480mgPiperaquine	5	6.08	107.86	6.08	6.08	HOURS	2	Piperaquine:::Plasma:::Concentration	0.0562	0.0562	ug/mL	2.00E-04	0	0	0	0	.	0	0	.	0	0	480	.	.	.	QP13C05-S018	UNKNOWN	1	Piperaquine	QP13C05	0	0	480mgPiperaquine	8	.	UNKNOWN	UNKNOWN	UNKNOWN	0	UNKNOWN	.	.
3917	.	QP13C05-S018	42	QP13C05	1	480mgPiperaquine	5	8.02	109.8	8.02	8.02	HOURS	2	Piperaquine:::Plasma:::Concentration	0.0375	0.0375	ug/mL	2.00E-04	0	0	0	0	.	0	0	.	0	0	480	.	.	.	QP13C05-S018	UNKNOWN	1	Piperaquine	QP13C05	0	0	480mgPiperaquine	8	.	UNKNOWN	UNKNOWN	UNKNOWN	0	UNKNOWN	.	.
3918	.	QP13C05-S018	42	QP13C05	1	480mgPiperaquine	5	12.35	114.13	12.35	12.35	HOURS	2	Piperaquine:::Plasma:::Concentration	0.0605	0.0605	ug/mL	2.00E-04	0	0	0	0	.	0	0	.	0	0	480	.	.	.	QP13C05-S018	UNKNOWN	1	Piperaquine	QP13C05	0	0	480mgPiperaquine	8	.	UNKNOWN	UNKNOWN	UNKNOWN	0	UNKNOWN	.	.
3922	.	QP13C05-S018	42	QP13C05	1	480mgPiperaquine	5	24	125.78	24	24	HOURS	2	Piperaquine:::Plasma:::Concentration	0.017	0.017	ug/mL	2.00E-04	0	0	0	0	.	0	0	.	0	0	480	.	.	.	QP13C05-S018	UNKNOWN	1	Piperaquine	QP13C05	0	0	480mgPiperaquine	8	.	UNKNOWN	UNKNOWN	UNKNOWN	0	UNKNOWN	.	.
3926	.	QP13C05-S018	42	QP13C05	1	480mgPiperaquine	5	48.02	149.8	48.02	48.02	HOURS	2	Piperaquine:::Plasma:::Concentration	0.0134	0.0134	ug/mL	2.00E-04	0	0	0	0	.	0	0	.	0	0	480	.	.	.	QP13C05-S018	UNKNOWN	1	Piperaquine	QP13C05	0	0	480mgPiperaquine	8	.	UNKNOWN	UNKNOWN	UNKNOWN	0	UNKNOWN	.	.
3929	.	QP13C05-S018	42	QP13C05	1	480mgPiperaquine	5	67.17	168.95	67.17	67.17	HOURS	2	Piperaquine:::Plasma:::Concentration	0.0093	0.0093	ug/mL	2.00E-04	0	0	0	0	.	0	0	.	0	0	480	.	.	.	QP13C05-S018	UNKNOWN	1	Piperaquine	QP13C05	0	0	480mgPiperaquine	8	.	UNKNOWN	UNKNOWN	UNKNOWN	0	UNKNOWN	.	.
3932	.	QP13C05-S018	42	QP13C05	1	480mgPiperaquine	5	91.25	193.03	91.25	91.25	HOURS	2	Piperaquine:::Plasma:::Concentration	0.0059	0.0059	ug/mL	2.00E-04	0	0	0	0	.	0	0	.	0	0	480	.	.	.	QP13C05-S018	UNKNOWN	1	Piperaquine	QP13C05	0	0	480mgPiperaquine	8	.	UNKNOWN	UNKNOWN	UNKNOWN	0	UNKNOWN	.	.
3934	.	QP13C05-S018	42	QP13C05	1	480mgPiperaquine	5	115.47	217.25	115.47	115.47	HOURS	2	Piperaquine:::Plasma:::Concentration	0.0059	0.0059	ug/mL	2.00E-04	0	0	0	0	.	0	0	.	0	0	480	.	.	.	QP13C05-S018	UNKNOWN	1	Piperaquine	QP13C05	0	0	480mgPiperaquine	8	.	UNKNOWN	UNKNOWN	UNKNOWN	0	UNKNOWN	.	.
3936	.	QP13C05-S018	42	QP13C05	1	480mgPiperaquine	5	139.35	241.13	139.35	139.35	HOURS	2	Piperaquine:::Plasma:::Concentration	0.0051	0.0051	ug/mL	2.00E-04	0	0	0	0	.	0	0	.	0	0	480	.	.	.	QP13C05-S018	UNKNOWN	1	Piperaquine	QP13C05	0	0	480mgPiperaquine	8	.	UNKNOWN	UNKNOWN	UNKNOWN	0	UNKNOWN	.	.
3940	.	QP13C05-S018	42	QP13C05	1	480mgPiperaquine	5	187.4	289.18	187.4	187.4	HOURS	2	Piperaquine:::Plasma:::Concentration	0.0028	0.0028	ug/mL	2.00E-04	0	0	0	0	.	0	0	.	0	0	480	.	.	.	QP13C05-S018	UNKNOWN	1	Piperaquine	QP13C05	0	0	480mgPiperaquine	8	.	UNKNOWN	UNKNOWN	UNKNOWN	0	UNKNOWN	.	.
3943	.	QP13C05-S018	42	QP13C05	1	480mgPiperaquine	5	212.07	313.85	212.07	212.07	HOURS	2	Piperaquine:::Plasma:::Concentration	0.0086	0.0086	ug/mL	2.00E-04	0	0	0	0	.	0	0	.	0	0	480	.	.	.	QP13C05-S018	UNKNOWN	1	Piperaquine	QP13C05	0	0	480mgPiperaquine	8	.	UNKNOWN	UNKNOWN	UNKNOWN	0	UNKNOWN	.	.
3944	.	QP13C05-S018	42	QP13C05	1	480mgPiperaquine	5	212.57	314.35	0	0	HOURS	.	Piperaquine:::Dose	960	0	mg	.	0	1	1	960	2	0	0	ORAL	0	0	960	.	.	.	QP13C05-S018	UNKNOWN	1	Piperaquine	QP13C05	0	0	480mgPiperaquine	8	.	UNKNOWN	UNKNOWN	UNKNOWN	0	UNKNOWN	.	.
3946	.	QP13C05-S018	42	QP13C05	1	480mgPiperaquine	5	216.57	318.35	4	4	HOURS	2	Piperaquine:::Plasma:::Concentration	0.408	0.408	ug/mL	2.00E-04	0	0	0	0	.	0	0	.	0	0	960	.	.	.	QP13C05-S018	UNKNOWN	1	Piperaquine	QP13C05	0	0	480mgPiperaquine	8	.	UNKNOWN	UNKNOWN	UNKNOWN	0	UNKNOWN	.	.
3948	.	QP13C05-S018	42	QP13C05	1	480mgPiperaquine	5	220.57	322.35	8	8	HOURS	2	Piperaquine:::Plasma:::Concentration	0.2286	0.2286	ug/mL	2.00E-04	0	0	0	0	.	0	0	.	0	0	960	.	.	.	QP13C05-S018	UNKNOWN	1	Piperaquine	QP13C05	0	0	480mgPiperaquine	8	.	UNKNOWN	UNKNOWN	UNKNOWN	0	UNKNOWN	.	.
3950	.	QP13C05-S018	42	QP13C05	1	480mgPiperaquine	5	224.57	326.35	12	12	HOURS	2	Piperaquine:::Plasma:::Concentration	0.1641	0.1641	ug/mL	2.00E-04	0	0	0	0	.	0	0	.	0	0	960	.	.	.	QP13C05-S018	UNKNOWN	1	Piperaquine	QP13C05	0	0	480mgPiperaquine	8	.	UNKNOWN	UNKNOWN	UNKNOWN	0	UNKNOWN	.	.
3952	.	QP13C05-S018	42	QP13C05	1	480mgPiperaquine	5	235.57	337.35	23	23	HOURS	2	Piperaquine:::Plasma:::Concentration	0.1133	0.1133	ug/mL	2.00E-04	0	0	0	0	.	0	0	.	0	0	960	.	.	.	QP13C05-S018	UNKNOWN	1	Piperaquine	QP13C05	0	0	480mgPiperaquine	8	.	UNKNOWN	UNKNOWN	UNKNOWN	0	UNKNOWN	.	.
3954	.	QP13C05-S018	42	QP13C05	1	480mgPiperaquine	5	259.72	361.5	47.15	47.15	HOURS	2	Piperaquine:::Plasma:::Concentration	0.0321	0.0321	ug/mL	2.00E-04	0	0	0	0	.	0	0	.	0	0	960	.	.	.	QP13C05-S018	UNKNOWN	1	Piperaquine	QP13C05	0	0	480mgPiperaquine	8	.	UNKNOWN	UNKNOWN	UNKNOWN	0	UNKNOWN	.	.
3957	.	QP13C05-S018	42	QP13C05	1	480mgPiperaquine	5	331.05	432.83	118.48	118.48	HOURS	2	Piperaquine:::Plasma:::Concentration	0.0198	0.0198	ug/mL	2.00E-04	0	0	0	0	.	0	0	.	0	0	960	.	.	.	QP13C05-S018	UNKNOWN	1	Piperaquine	QP13C05	0	0	480mgPiperaquine	8	.	UNKNOWN	UNKNOWN	UNKNOWN	0	UNKNOWN	.	.
3962	.	QP13C05-S018	42	QP13C05	1	480mgPiperaquine	5	427.88	529.66	215.31	215.31	HOURS	2	Piperaquine:::Plasma:::Concentration	0.0153	0.0153	ug/mL	2.00E-04	0	0	0	0	.	0	0	.	0	0	960	.	.	.	QP13C05-S018	UNKNOWN	1	Piperaquine	QP13C05	0	0	480mgPiperaquine	8	.	UNKNOWN	UNKNOWN	UNKNOWN	0	UNKNOWN	.	.
3968	.	QP13C05-S018	42	QP13C05	1	480mgPiperaquine	5	691.82	793.6	479.25	479.25	HOURS	2	Piperaquine:::Plasma:::Concentration	0.006	0.006	ug/mL	2.00E-04	0	0	0	0	.	0	0	.	0	0	960	.	.	.	QP13C05-S018	UNKNOWN	1	Piperaquine	QP13C05	0	0	480mgPiperaquine	8	.	UNKNOWN	UNKNOWN	UNKNOWN	0	UNKNOWN	.	.
3975	.	QP13C05-S019	43	QP13C05	1	480mgPiperaquine	5	0	50.3	0	0	HOURS	.	Piperaquine:::Dose	480	0	mg	.	0	1	1	480	2	0	0	ORAL	0	0	480	.	.	.	QP13C05-S019	UNKNOWN	1	Piperaquine	QP13C05	0	0	480mgPiperaquine	8	.	UNKNOWN	UNKNOWN	UNKNOWN	0	UNKNOWN	.	.
3976	.	QP13C05-S019	43	QP13C05	1	480mgPiperaquine	5	0.5	50.8	0.5	0.5	HOURS	2	Piperaquine:::Plasma:::Concentration	0.015	0.015	ug/mL	2.00E-04	0	0	0	0	.	0	0	.	0	0	480	.	.	.	QP13C05-S019	UNKNOWN	1	Piperaquine	QP13C05	0	0	480mgPiperaquine	8	.	UNKNOWN	UNKNOWN	UNKNOWN	0	UNKNOWN	.	.
3977	.	QP13C05-S019	43	QP13C05	1	480mgPiperaquine	5	1	51.3	1	1	HOURS	2	Piperaquine:::Plasma:::Concentration	0.0258	0.0258	ug/mL	2.00E-04	0	0	0	0	.	0	0	.	0	0	480	.	.	.	QP13C05-S019	UNKNOWN	1	Piperaquine	QP13C05	0	0	480mgPiperaquine	8	.	UNKNOWN	UNKNOWN	UNKNOWN	0	UNKNOWN	.	.
3979	.	QP13C05-S019	43	QP13C05	1	480mgPiperaquine	5	2	52.3	2	2	HOURS	2	Piperaquine:::Plasma:::Concentration	0.0313	0.0313	ug/mL	2.00E-04	0	0	0	0	.	0	0	.	0	0	480	.	.	.	QP13C05-S019	UNKNOWN	1	Piperaquine	QP13C05	0	0	480mgPiperaquine	8	.	UNKNOWN	UNKNOWN	UNKNOWN	0	UNKNOWN	.	.
3980	.	QP13C05-S019	43	QP13C05	1	480mgPiperaquine	5	3	53.3	3	3	HOURS	2	Piperaquine:::Plasma:::Concentration	0.0433	0.0433	ug/mL	2.00E-04	0	0	0	0	.	0	0	.	0	0	480	.	.	.	QP13C05-S019	UNKNOWN	1	Piperaquine	QP13C05	0	0	480mgPiperaquine	8	.	UNKNOWN	UNKNOWN	UNKNOWN	0	UNKNOWN	.	.
3982	.	QP13C05-S019	43	QP13C05	1	480mgPiperaquine	5	4	54.3	4	4	HOURS	2	Piperaquine:::Plasma:::Concentration	0.0263	0.0263	ug/mL	2.00E-04	0	0	0	0	.	0	0	.	0	0	480	.	.	.	QP13C05-S019	UNKNOWN	1	Piperaquine	QP13C05	0	0	480mgPiperaquine	8	.	UNKNOWN	UNKNOWN	UNKNOWN	0	UNKNOWN	.	.
3983	.	QP13C05-S019	43	QP13C05	1	480mgPiperaquine	5	6	56.3	6	6	HOURS	2	Piperaquine:::Plasma:::Concentration	0.0247	0.0247	ug/mL	2.00E-04	0	0	0	0	.	0	0	.	0	0	480	.	.	.	QP13C05-S019	UNKNOWN	1	Piperaquine	QP13C05	0	0	480mgPiperaquine	8	.	UNKNOWN	UNKNOWN	UNKNOWN	0	UNKNOWN	.	.
3985	.	QP13C05-S019	43	QP13C05	1	480mgPiperaquine	5	8	58.3	8	8	HOURS	2	Piperaquine:::Plasma:::Concentration	0.0225	0.0225	ug/mL	2.00E-04	0	0	0	0	.	0	0	.	0	0	480	.	.	.	QP13C05-S019	UNKNOWN	1	Piperaquine	QP13C05	0	0	480mgPiperaquine	8	.	UNKNOWN	UNKNOWN	UNKNOWN	0	UNKNOWN	.	.
3987	.	QP13C05-S019	43	QP13C05	1	480mgPiperaquine	5	12.1	62.4	12.1	12.1	HOURS	2	Piperaquine:::Plasma:::Concentration	0.0205	0.0205	ug/mL	2.00E-04	0	0	0	0	.	0	0	.	0	0	480	.	.	.	QP13C05-S019	UNKNOWN	1	Piperaquine	QP13C05	0	0	480mgPiperaquine	8	.	UNKNOWN	UNKNOWN	UNKNOWN	0	UNKNOWN	.	.
3991	.	QP13C05-S019	43	QP13C05	1	480mgPiperaquine	5	24	74.3	24	24	HOURS	2	Piperaquine:::Plasma:::Concentration	0.014	0.014	ug/mL	2.00E-04	0	0	0	0	.	0	0	.	0	0	480	.	.	.	QP13C05-S019	UNKNOWN	1	Piperaquine	QP13C05	0	0	480mgPiperaquine	8	.	UNKNOWN	UNKNOWN	UNKNOWN	0	UNKNOWN	.	.
3995	.	QP13C05-S019	43	QP13C05	1	480mgPiperaquine	5	47.75	98.05	47.75	47.75	HOURS	2	Piperaquine:::Plasma:::Concentration	0.0105	0.0105	ug/mL	2.00E-04	0	0	0	0	.	0	0	.	0	0	480	.	.	.	QP13C05-S019	UNKNOWN	1	Piperaquine	QP13C05	0	0	480mgPiperaquine	8	.	UNKNOWN	UNKNOWN	UNKNOWN	0	UNKNOWN	.	.
3998	.	QP13C05-S019	43	QP13C05	1	480mgPiperaquine	5	69.76	120.06	69.76	69.76	HOURS	2	Piperaquine:::Plasma:::Concentration	0.009	0.009	ug/mL	2.00E-04	0	0	0	0	.	0	0	.	0	0	480	.	.	.	QP13C05-S019	UNKNOWN	1	Piperaquine	QP13C05	0	0	480mgPiperaquine	8	.	UNKNOWN	UNKNOWN	UNKNOWN	0	UNKNOWN	.	.
4000	.	QP13C05-S019	43	QP13C05	1	480mgPiperaquine	5	94.53	144.83	94.53	94.53	HOURS	2	Piperaquine:::Plasma:::Concentration	0.0083	0.0083	ug/mL	2.00E-04	0	0	0	0	.	0	0	.	0	0	480	.	.	.	QP13C05-S019	UNKNOWN	1	Piperaquine	QP13C05	0	0	480mgPiperaquine	8	.	UNKNOWN	UNKNOWN	UNKNOWN	0	UNKNOWN	.	.
4002	.	QP13C05-S019	43	QP13C05	1	480mgPiperaquine	5	99.68	149.98	99.68	99.68	HOURS	2	Piperaquine:::Plasma:::Concentration	0.0166	0.0166	ug/mL	2.00E-04	0	0	0	0	.	0	0	.	0	0	480	.	.	.	QP13C05-S019	UNKNOWN	1	Piperaquine	QP13C05	0	0	480mgPiperaquine	8	.	UNKNOWN	UNKNOWN	UNKNOWN	0	UNKNOWN	.	.
4003	.	QP13C05-S019	43	QP13C05	1	480mgPiperaquine	5	99.85	150.15	0	0	HOURS	.	Piperaquine:::Dose	960	0	mg	.	0	1	1	960	2	0	0	ORAL	0	0	960	.	.	.	QP13C05-S019	UNKNOWN	1	Piperaquine	QP13C05	0	0	480mgPiperaquine	8	.	UNKNOWN	UNKNOWN	UNKNOWN	0	UNKNOWN	.	.
4004	.	QP13C05-S019	43	QP13C05	1	480mgPiperaquine	5	103.85	154.15	4	4	HOURS	2	Piperaquine:::Plasma:::Concentration	0.1617	0.1617	ug/mL	2.00E-04	0	0	0	0	.	0	0	.	0	0	960	.	.	.	QP13C05-S019	UNKNOWN	1	Piperaquine	QP13C05	0	0	480mgPiperaquine	8	.	UNKNOWN	UNKNOWN	UNKNOWN	0	UNKNOWN	.	.
4005	.	QP13C05-S019	43	QP13C05	1	480mgPiperaquine	5	107.85	158.15	8	8	HOURS	2	Piperaquine:::Plasma:::Concentration	0.0944	0.0944	ug/mL	2.00E-04	0	0	0	0	.	0	0	.	0	0	960	.	.	.	QP13C05-S019	UNKNOWN	1	Piperaquine	QP13C05	0	0	480mgPiperaquine	8	.	UNKNOWN	UNKNOWN	UNKNOWN	0	UNKNOWN	.	.
4006	.	QP13C05-S019	43	QP13C05	1	480mgPiperaquine	5	111.85	162.15	12	12	HOURS	2	Piperaquine:::Plasma:::Concentration	0.0578	0.0578	ug/mL	2.00E-04	0	0	0	0	.	0	0	.	0	0	960	.	.	.	QP13C05-S019	UNKNOWN	1	Piperaquine	QP13C05	0	0	480mgPiperaquine	8	.	UNKNOWN	UNKNOWN	UNKNOWN	0	UNKNOWN	.	.
4007	.	QP13C05-S019	43	QP13C05	1	480mgPiperaquine	5	119.81	170.11	19.96	19.96	HOURS	2	Piperaquine:::Plasma:::Concentration	0.0685	0.0685	ug/mL	2.00E-04	0	0	0	0	.	0	0	.	0	0	960	.	.	.	QP13C05-S019	UNKNOWN	1	Piperaquine	QP13C05	0	0	480mgPiperaquine	8	.	UNKNOWN	UNKNOWN	UNKNOWN	0	UNKNOWN	.	.
4008	.	QP13C05-S019	43	QP13C05	1	480mgPiperaquine	5	128.81	179.11	28.96	28.96	HOURS	2	Piperaquine:::Plasma:::Concentration	0.0553	0.0553	ug/mL	2.00E-04	0	0	0	0	.	0	0	.	0	0	960	.	.	.	QP13C05-S019	UNKNOWN	1	Piperaquine	QP13C05	0	0	480mgPiperaquine	8	.	UNKNOWN	UNKNOWN	UNKNOWN	0	UNKNOWN	.	.
4010	.	QP13C05-S019	43	QP13C05	1	480mgPiperaquine	5	143.86	194.16	44.01	44.01	HOURS	2	Piperaquine:::Plasma:::Concentration	0.0428	0.0428	ug/mL	2.00E-04	0	0	0	0	.	0	0	.	0	0	960	.	.	.	QP13C05-S019	UNKNOWN	1	Piperaquine	QP13C05	0	0	480mgPiperaquine	8	.	UNKNOWN	UNKNOWN	UNKNOWN	0	UNKNOWN	.	.
4012	.	QP13C05-S019	43	QP13C05	1	480mgPiperaquine	5	189.76	240.06	89.91	89.91	HOURS	2	Piperaquine:::Plasma:::Concentration	0.0448	0.0448	ug/mL	2.00E-04	0	0	0	0	.	0	0	.	0	0	960	.	.	.	QP13C05-S019	UNKNOWN	1	Piperaquine	QP13C05	0	0	480mgPiperaquine	8	.	UNKNOWN	UNKNOWN	UNKNOWN	0	UNKNOWN	.	.
4014	.	QP13C05-S019	43	QP13C05	1	480mgPiperaquine	5	262.45	312.75	162.6	162.6	HOURS	2	Piperaquine:::Plasma:::Concentration	0.0233	0.0233	ug/mL	2.00E-04	0	0	0	0	.	0	0	.	0	0	960	.	.	.	QP13C05-S019	UNKNOWN	1	Piperaquine	QP13C05	0	0	480mgPiperaquine	8	.	UNKNOWN	UNKNOWN	UNKNOWN	0	UNKNOWN	.	.
4017	.	QP13C05-S019	43	QP13C05	1	480mgPiperaquine	5	335.15	385.45	235.3	235.3	HOURS	2	Piperaquine:::Plasma:::Concentration	0.0131	0.0131	ug/mL	2.00E-04	0	0	0	0	.	0	0	.	0	0	960	.	.	.	QP13C05-S019	UNKNOWN	1	Piperaquine	QP13C05	0	0	480mgPiperaquine	8	.	UNKNOWN	UNKNOWN	UNKNOWN	0	UNKNOWN	.	.
4021	.	QP13C05-S019	43	QP13C05	1	480mgPiperaquine	5	430.86	481.16	331.01	331.01	HOURS	2	Piperaquine:::Plasma:::Concentration	0.0153	0.0153	ug/mL	2.00E-04	0	0	0	0	.	0	0	.	0	0	960	.	.	.	QP13C05-S019	UNKNOWN	1	Piperaquine	QP13C05	0	0	480mgPiperaquine	8	.	UNKNOWN	UNKNOWN	UNKNOWN	0	UNKNOWN	.	.
4029	.	QP13C05-S019	43	QP13C05	1	480mgPiperaquine	5	720.1	770.4	620.25	620.25	HOURS	2	Piperaquine:::Plasma:::Concentration	0.0099	0.0099	ug/mL	2.00E-04	0	0	0	0	.	0	0	.	0	0	960	.	.	.	QP13C05-S019	UNKNOWN	1	Piperaquine	QP13C05	0	0	480mgPiperaquine	8	.	UNKNOWN	UNKNOWN	UNKNOWN	0	UNKNOWN	.	.
4038	.	QP13C05-S020	44	QP13C05	1	480mgPiperaquine	5	0	73.95	0	0	HOURS	.	Piperaquine:::Dose	480	0	mg	.	0	1	1	480	2	0	0	ORAL	0	0	480	.	.	.	QP13C05-S020	UNKNOWN	1	Piperaquine	QP13C05	0	0	480mgPiperaquine	8	.	UNKNOWN	UNKNOWN	UNKNOWN	0	UNKNOWN	.	.
4039	.	QP13C05-S020	44	QP13C05	1	480mgPiperaquine	5	0.5	74.45	0.5	0.5	HOURS	2	Piperaquine:::Plasma:::Concentration	0.0126	0.0126	ug/mL	2.00E-04	0	0	0	0	.	0	0	.	0	0	480	.	.	.	QP13C05-S020	UNKNOWN	1	Piperaquine	QP13C05	0	0	480mgPiperaquine	8	.	UNKNOWN	UNKNOWN	UNKNOWN	0	UNKNOWN	.	.
4040	.	QP13C05-S020	44	QP13C05	1	480mgPiperaquine	5	1	74.95	1	1	HOURS	2	Piperaquine:::Plasma:::Concentration	0.0258	0.0258	ug/mL	2.00E-04	0	0	0	0	.	0	0	.	0	0	480	.	.	.	QP13C05-S020	UNKNOWN	1	Piperaquine	QP13C05	0	0	480mgPiperaquine	8	.	UNKNOWN	UNKNOWN	UNKNOWN	0	UNKNOWN	.	.
4042	.	QP13C05-S020	44	QP13C05	1	480mgPiperaquine	5	2	75.95	2	2	HOURS	2	Piperaquine:::Plasma:::Concentration	0.047	0.047	ug/mL	2.00E-04	0	0	0	0	.	0	0	.	0	0	480	.	.	.	QP13C05-S020	UNKNOWN	1	Piperaquine	QP13C05	0	0	480mgPiperaquine	8	.	UNKNOWN	UNKNOWN	UNKNOWN	0	UNKNOWN	.	.
4043	.	QP13C05-S020	44	QP13C05	1	480mgPiperaquine	5	3	76.95	3	3	HOURS	2	Piperaquine:::Plasma:::Concentration	0.0576	0.0576	ug/mL	2.00E-04	0	0	0	0	.	0	0	.	0	0	480	.	.	.	QP13C05-S020	UNKNOWN	1	Piperaquine	QP13C05	0	0	480mgPiperaquine	8	.	UNKNOWN	UNKNOWN	UNKNOWN	0	UNKNOWN	.	.
4045	.	QP13C05-S020	44	QP13C05	1	480mgPiperaquine	5	4	77.95	4	4	HOURS	2	Piperaquine:::Plasma:::Concentration	0.0686	0.0686	ug/mL	2.00E-04	0	0	0	0	.	0	0	.	0	0	480	.	.	.	QP13C05-S020	UNKNOWN	1	Piperaquine	QP13C05	0	0	480mgPiperaquine	8	.	UNKNOWN	UNKNOWN	UNKNOWN	0	UNKNOWN	.	.
4046	.	QP13C05-S020	44	QP13C05	1	480mgPiperaquine	5	6	79.95	6	6	HOURS	2	Piperaquine:::Plasma:::Concentration	0.0512	0.0512	ug/mL	2.00E-04	0	0	0	0	.	0	0	.	0	0	480	.	.	.	QP13C05-S020	UNKNOWN	1	Piperaquine	QP13C05	0	0	480mgPiperaquine	8	.	UNKNOWN	UNKNOWN	UNKNOWN	0	UNKNOWN	.	.
4048	.	QP13C05-S020	44	QP13C05	1	480mgPiperaquine	5	8	81.95	8	8	HOURS	2	Piperaquine:::Plasma:::Concentration	0.0476	0.0476	ug/mL	2.00E-04	0	0	0	0	.	0	0	.	0	0	480	.	.	.	QP13C05-S020	UNKNOWN	1	Piperaquine	QP13C05	0	0	480mgPiperaquine	8	.	UNKNOWN	UNKNOWN	UNKNOWN	0	UNKNOWN	.	.
4050	.	QP13C05-S020	44	QP13C05	1	480mgPiperaquine	5	12.07	86.02	12.07	12.07	HOURS	2	Piperaquine:::Plasma:::Concentration	0.0265	0.0265	ug/mL	2.00E-04	0	0	0	0	.	0	0	.	0	0	480	.	.	.	QP13C05-S020	UNKNOWN	1	Piperaquine	QP13C05	0	0	480mgPiperaquine	8	.	UNKNOWN	UNKNOWN	UNKNOWN	0	UNKNOWN	.	.
4054	.	QP13C05-S020	44	QP13C05	1	480mgPiperaquine	5	24	97.95	24	24	HOURS	2	Piperaquine:::Plasma:::Concentration	0.021	0.021	ug/mL	2.00E-04	0	0	0	0	.	0	0	.	0	0	480	.	.	.	QP13C05-S020	UNKNOWN	1	Piperaquine	QP13C05	0	0	480mgPiperaquine	8	.	UNKNOWN	UNKNOWN	UNKNOWN	0	UNKNOWN	.	.
4058	.	QP13C05-S020	44	QP13C05	1	480mgPiperaquine	5	48.05	122	48.05	48.05	HOURS	2	Piperaquine:::Plasma:::Concentration	0.0091	0.0091	ug/mL	2.00E-04	0	0	0	0	.	0	0	.	0	0	480	.	.	.	QP13C05-S020	UNKNOWN	1	Piperaquine	QP13C05	0	0	480mgPiperaquine	8	.	UNKNOWN	UNKNOWN	UNKNOWN	0	UNKNOWN	.	.
4061	.	QP13C05-S020	44	QP13C05	1	480mgPiperaquine	5	70.87	144.82	70.87	70.87	HOURS	2	Piperaquine:::Plasma:::Concentration	0.0096	0.0096	ug/mL	2.00E-04	0	0	0	0	.	0	0	.	0	0	480	.	.	.	QP13C05-S020	UNKNOWN	1	Piperaquine	QP13C05	0	0	480mgPiperaquine	8	.	UNKNOWN	UNKNOWN	UNKNOWN	0	UNKNOWN	.	.
4064	.	QP13C05-S020	44	QP13C05	1	480mgPiperaquine	5	94.5	168.45	94.5	94.5	HOURS	2	Piperaquine:::Plasma:::Concentration	0.009	0.009	ug/mL	2.00E-04	0	0	0	0	.	0	0	.	0	0	480	.	.	.	QP13C05-S020	UNKNOWN	1	Piperaquine	QP13C05	0	0	480mgPiperaquine	8	.	UNKNOWN	UNKNOWN	UNKNOWN	0	UNKNOWN	.	.
4066	.	QP13C05-S020	44	QP13C05	1	480mgPiperaquine	5	118.65	192.6	118.65	118.65	HOURS	2	Piperaquine:::Plasma:::Concentration	0.0076	0.0076	ug/mL	2.00E-04	0	0	0	0	.	0	0	.	0	0	480	.	.	.	QP13C05-S020	UNKNOWN	1	Piperaquine	QP13C05	0	0	480mgPiperaquine	8	.	UNKNOWN	UNKNOWN	UNKNOWN	0	UNKNOWN	.	.
4068	.	QP13C05-S020	44	QP13C05	1	480mgPiperaquine	5	142.34	216.29	142.34	142.34	HOURS	2	Piperaquine:::Plasma:::Concentration	0.0093	0.0093	ug/mL	2.00E-04	0	0	0	0	.	0	0	.	0	0	480	.	.	.	QP13C05-S020	UNKNOWN	1	Piperaquine	QP13C05	0	0	480mgPiperaquine	8	.	UNKNOWN	UNKNOWN	UNKNOWN	0	UNKNOWN	.	.
4070	.	QP13C05-S020	44	QP13C05	1	480mgPiperaquine	5	190.24	264.19	190.24	190.24	HOURS	2	Piperaquine:::Plasma:::Concentration	0.0101	0.0101	ug/mL	2.00E-04	0	0	0	0	.	0	0	.	0	0	480	.	.	.	QP13C05-S020	UNKNOWN	1	Piperaquine	QP13C05	0	0	480mgPiperaquine	8	.	UNKNOWN	UNKNOWN	UNKNOWN	0	UNKNOWN	.	.
4072	.	QP13C05-S020	44	QP13C05	1	480mgPiperaquine	5	262.47	336.42	262.47	262.47	HOURS	2	Piperaquine:::Plasma:::Concentration	0.0107	0.0107	ug/mL	2.00E-04	0	0	0	0	.	0	0	.	0	0	480	.	.	.	QP13C05-S020	UNKNOWN	1	Piperaquine	QP13C05	0	0	480mgPiperaquine	8	.	UNKNOWN	UNKNOWN	UNKNOWN	0	UNKNOWN	.	.
4075	.	QP13C05-S020	44	QP13C05	1	480mgPiperaquine	5	334.84	408.79	334.84	334.84	HOURS	2	Piperaquine:::Plasma:::Concentration	0.0088	0.0088	ug/mL	2.00E-04	0	0	0	0	.	0	0	.	0	0	480	.	.	.	QP13C05-S020	UNKNOWN	1	Piperaquine	QP13C05	0	0	480mgPiperaquine	8	.	UNKNOWN	UNKNOWN	UNKNOWN	0	UNKNOWN	.	.
4077	.	QP13C05-S020	44	QP13C05	1	480mgPiperaquine	5	383.45	457.4	383.45	383.45	HOURS	2	Piperaquine:::Plasma:::Concentration	0.0092	0.0092	ug/mL	2.00E-04	0	0	0	0	.	0	0	.	0	0	480	.	.	.	QP13C05-S020	UNKNOWN	1	Piperaquine	QP13C05	0	0	480mgPiperaquine	8	.	UNKNOWN	UNKNOWN	UNKNOWN	0	UNKNOWN	.	.
4078	.	QP13C05-S020	44	QP13C05	1	480mgPiperaquine	5	383.59	457.54	0	0	HOURS	.	Piperaquine:::Dose	960	0	mg	.	0	1	1	960	2	0	0	ORAL	0	0	960	.	.	.	QP13C05-S020	UNKNOWN	1	Piperaquine	QP13C05	0	0	480mgPiperaquine	8	.	UNKNOWN	UNKNOWN	UNKNOWN	0	UNKNOWN	.	.
4080	.	QP13C05-S020	44	QP13C05	1	480mgPiperaquine	5	387.59	461.54	4	4	HOURS	2	Piperaquine:::Plasma:::Concentration	0.2023	0.2023	ug/mL	2.00E-04	0	0	0	0	.	0	0	.	0	0	960	.	.	.	QP13C05-S020	UNKNOWN	1	Piperaquine	QP13C05	0	0	480mgPiperaquine	8	.	UNKNOWN	UNKNOWN	UNKNOWN	0	UNKNOWN	.	.
4082	.	QP13C05-S020	44	QP13C05	1	480mgPiperaquine	5	391.6	465.55	8.01	8.01	HOURS	2	Piperaquine:::Plasma:::Concentration	0.0825	0.0825	ug/mL	2.00E-04	0	0	0	0	.	0	0	.	0	0	960	.	.	.	QP13C05-S020	UNKNOWN	1	Piperaquine	QP13C05	0	0	480mgPiperaquine	8	.	UNKNOWN	UNKNOWN	UNKNOWN	0	UNKNOWN	.	.
4084	.	QP13C05-S020	44	QP13C05	1	480mgPiperaquine	5	395.59	469.54	12	12	HOURS	2	Piperaquine:::Plasma:::Concentration	0.1941	0.1941	ug/mL	2.00E-04	0	0	0	0	.	0	0	.	0	0	960	.	.	.	QP13C05-S020	UNKNOWN	1	Piperaquine	QP13C05	0	0	480mgPiperaquine	8	.	UNKNOWN	UNKNOWN	UNKNOWN	0	UNKNOWN	.	.
4086	.	QP13C05-S020	44	QP13C05	1	480mgPiperaquine	5	406.59	480.54	23	23	HOURS	2	Piperaquine:::Plasma:::Concentration	0.0701	0.0701	ug/mL	2.00E-04	0	0	0	0	.	0	0	.	0	0	960	.	.	.	QP13C05-S020	UNKNOWN	1	Piperaquine	QP13C05	0	0	480mgPiperaquine	8	.	UNKNOWN	UNKNOWN	UNKNOWN	0	UNKNOWN	.	.
4088	.	QP13C05-S020	44	QP13C05	1	480mgPiperaquine	5	431.05	505	47.46	47.46	HOURS	2	Piperaquine:::Plasma:::Concentration	0.037	0.037	ug/mL	2.00E-04	0	0	0	0	.	0	0	.	0	0	960	.	.	.	QP13C05-S020	UNKNOWN	1	Piperaquine	QP13C05	0	0	480mgPiperaquine	8	.	UNKNOWN	UNKNOWN	UNKNOWN	0	UNKNOWN	.	.
4095	.	QP13C05-S020	44	QP13C05	1	480mgPiperaquine	5	719.34	793.29	335.75	335.75	HOURS	2	Piperaquine:::Plasma:::Concentration	0.0196	0.0196	ug/mL	2.00E-04	0	0	0	0	.	0	0	.	0	0	960	.	.	.	QP13C05-S020	UNKNOWN	1	Piperaquine	QP13C05	0	0	480mgPiperaquine	8	.	UNKNOWN	UNKNOWN	UNKNOWN	0	UNKNOWN	.	.
4102	.	QP13C05-S021	45	QP13C05	1	480mgPiperaquine	5	0	73.84	0	0	HOURS	.	Piperaquine:::Dose	480	0	mg	.	0	1	1	480	2	0	0	ORAL	0	0	480	.	.	.	QP13C05-S021	UNKNOWN	1	Piperaquine	QP13C05	0	0	480mgPiperaquine	8	.	UNKNOWN	UNKNOWN	UNKNOWN	0	UNKNOWN	.	.
4103	.	QP13C05-S021	45	QP13C05	1	480mgPiperaquine	5	0.5	74.34	0.5	0.5	HOURS	2	Piperaquine:::Plasma:::Concentration	0.0062	0.0062	ug/mL	2.00E-04	0	0	0	0	.	0	0	.	0	0	480	.	.	.	QP13C05-S021	UNKNOWN	1	Piperaquine	QP13C05	0	0	480mgPiperaquine	8	.	UNKNOWN	UNKNOWN	UNKNOWN	0	UNKNOWN	.	.
4104	.	QP13C05-S021	45	QP13C05	1	480mgPiperaquine	5	1	74.84	1	1	HOURS	2	Piperaquine:::Plasma:::Concentration	0.0277	0.0277	ug/mL	2.00E-04	0	0	0	0	.	0	0	.	0	0	480	.	.	.	QP13C05-S021	UNKNOWN	1	Piperaquine	QP13C05	0	0	480mgPiperaquine	8	.	UNKNOWN	UNKNOWN	UNKNOWN	0	UNKNOWN	.	.
4106	.	QP13C05-S021	45	QP13C05	1	480mgPiperaquine	5	2	75.84	2	2	HOURS	2	Piperaquine:::Plasma:::Concentration	0.1422	0.1422	ug/mL	2.00E-04	0	0	0	0	.	0	0	.	0	0	480	.	.	.	QP13C05-S021	UNKNOWN	1	Piperaquine	QP13C05	0	0	480mgPiperaquine	8	.	UNKNOWN	UNKNOWN	UNKNOWN	0	UNKNOWN	.	.
4107	.	QP13C05-S021	45	QP13C05	1	480mgPiperaquine	5	3	76.84	3	3	HOURS	2	Piperaquine:::Plasma:::Concentration	0.2309	0.2309	ug/mL	2.00E-04	0	0	0	0	.	0	0	.	0	0	480	.	.	.	QP13C05-S021	UNKNOWN	1	Piperaquine	QP13C05	0	0	480mgPiperaquine	8	.	UNKNOWN	UNKNOWN	UNKNOWN	0	UNKNOWN	.	.
4109	.	QP13C05-S021	45	QP13C05	1	480mgPiperaquine	5	4.05	77.89	4.05	4.05	HOURS	2	Piperaquine:::Plasma:::Concentration	0.087	0.087	ug/mL	2.00E-04	0	0	0	0	.	0	0	.	0	0	480	.	.	.	QP13C05-S021	UNKNOWN	1	Piperaquine	QP13C05	0	0	480mgPiperaquine	8	.	UNKNOWN	UNKNOWN	UNKNOWN	0	UNKNOWN	.	.
4110	.	QP13C05-S021	45	QP13C05	1	480mgPiperaquine	5	6	79.84	6	6	HOURS	2	Piperaquine:::Plasma:::Concentration	0.0787	0.0787	ug/mL	2.00E-04	0	0	0	0	.	0	0	.	0	0	480	.	.	.	QP13C05-S021	UNKNOWN	1	Piperaquine	QP13C05	0	0	480mgPiperaquine	8	.	UNKNOWN	UNKNOWN	UNKNOWN	0	UNKNOWN	.	.
4112	.	QP13C05-S021	45	QP13C05	1	480mgPiperaquine	5	8.03	81.87	8.03	8.03	HOURS	2	Piperaquine:::Plasma:::Concentration	0.0578	0.0578	ug/mL	2.00E-04	0	0	0	0	.	0	0	.	0	0	480	.	.	.	QP13C05-S021	UNKNOWN	1	Piperaquine	QP13C05	0	0	480mgPiperaquine	8	.	UNKNOWN	UNKNOWN	UNKNOWN	0	UNKNOWN	.	.
4114	.	QP13C05-S021	45	QP13C05	1	480mgPiperaquine	5	12.05	85.89	12.05	12.05	HOURS	2	Piperaquine:::Plasma:::Concentration	0.038	0.038	ug/mL	2.00E-04	0	0	0	0	.	0	0	.	0	0	480	.	.	.	QP13C05-S021	UNKNOWN	1	Piperaquine	QP13C05	0	0	480mgPiperaquine	8	.	UNKNOWN	UNKNOWN	UNKNOWN	0	UNKNOWN	.	.
4118	.	QP13C05-S021	45	QP13C05	1	480mgPiperaquine	5	24.06	97.9	24.06	24.06	HOURS	2	Piperaquine:::Plasma:::Concentration	0.0436	0.0436	ug/mL	2.00E-04	0	0	0	0	.	0	0	.	0	0	480	.	.	.	QP13C05-S021	UNKNOWN	1	Piperaquine	QP13C05	0	0	480mgPiperaquine	8	.	UNKNOWN	UNKNOWN	UNKNOWN	0	UNKNOWN	.	.
4122	.	QP13C05-S021	45	QP13C05	1	480mgPiperaquine	5	47.78	121.62	47.78	47.78	HOURS	2	Piperaquine:::Plasma:::Concentration	0.027	0.027	ug/mL	2.00E-04	0	0	0	0	.	0	0	.	0	0	480	.	.	.	QP13C05-S021	UNKNOWN	1	Piperaquine	QP13C05	0	0	480mgPiperaquine	8	.	UNKNOWN	UNKNOWN	UNKNOWN	0	UNKNOWN	.	.
4125	.	QP13C05-S021	45	QP13C05	1	480mgPiperaquine	5	69.7	143.54	69.7	69.7	HOURS	2	Piperaquine:::Plasma:::Concentration	0.0133	0.0133	ug/mL	2.00E-04	0	0	0	0	.	0	0	.	0	0	480	.	.	.	QP13C05-S021	UNKNOWN	1	Piperaquine	QP13C05	0	0	480mgPiperaquine	8	.	UNKNOWN	UNKNOWN	UNKNOWN	0	UNKNOWN	.	.
4128	.	QP13C05-S021	45	QP13C05	1	480mgPiperaquine	5	94.7	168.54	94.7	94.7	HOURS	2	Piperaquine:::Plasma:::Concentration	0.0143	0.0143	ug/mL	2.00E-04	0	0	0	0	.	0	0	.	0	0	480	.	.	.	QP13C05-S021	UNKNOWN	1	Piperaquine	QP13C05	0	0	480mgPiperaquine	8	.	UNKNOWN	UNKNOWN	UNKNOWN	0	UNKNOWN	.	.
4130	.	QP13C05-S021	45	QP13C05	1	480mgPiperaquine	5	117.95	191.79	117.95	117.95	HOURS	2	Piperaquine:::Plasma:::Concentration	0.0172	0.0172	ug/mL	2.00E-04	0	0	0	0	.	0	0	.	0	0	480	.	.	.	QP13C05-S021	UNKNOWN	1	Piperaquine	QP13C05	0	0	480mgPiperaquine	8	.	UNKNOWN	UNKNOWN	UNKNOWN	0	UNKNOWN	.	.
4132	.	QP13C05-S021	45	QP13C05	1	480mgPiperaquine	5	142.1	215.94	142.1	142.1	HOURS	2	Piperaquine:::Plasma:::Concentration	0.0172	0.0172	ug/mL	2.00E-04	0	0	0	0	.	0	0	.	0	0	480	.	.	.	QP13C05-S021	UNKNOWN	1	Piperaquine	QP13C05	0	0	480mgPiperaquine	8	.	UNKNOWN	UNKNOWN	UNKNOWN	0	UNKNOWN	.	.
4134	.	QP13C05-S021	45	QP13C05	1	480mgPiperaquine	5	190.21	264.05	190.21	190.21	HOURS	2	Piperaquine:::Plasma:::Concentration	0.0137	0.0137	ug/mL	2.00E-04	0	0	0	0	.	0	0	.	0	0	480	.	.	.	QP13C05-S021	UNKNOWN	1	Piperaquine	QP13C05	0	0	480mgPiperaquine	8	.	UNKNOWN	UNKNOWN	UNKNOWN	0	UNKNOWN	.	.
4136	.	QP13C05-S021	45	QP13C05	1	480mgPiperaquine	5	263.15	336.99	263.15	263.15	HOURS	2	Piperaquine:::Plasma:::Concentration	0.0118	0.0118	ug/mL	2.00E-04	0	0	0	0	.	0	0	.	0	0	480	.	.	.	QP13C05-S021	UNKNOWN	1	Piperaquine	QP13C05	0	0	480mgPiperaquine	8	.	UNKNOWN	UNKNOWN	UNKNOWN	0	UNKNOWN	.	.
4139	.	QP13C05-S021	45	QP13C05	1	480mgPiperaquine	5	334.3	408.14	334.3	334.3	HOURS	2	Piperaquine:::Plasma:::Concentration	0.0139	0.0139	ug/mL	2.00E-04	0	0	0	0	.	0	0	.	0	0	480	.	.	.	QP13C05-S021	UNKNOWN	1	Piperaquine	QP13C05	0	0	480mgPiperaquine	8	.	UNKNOWN	UNKNOWN	UNKNOWN	0	UNKNOWN	.	.
4143	.	QP13C05-S021	45	QP13C05	1	480mgPiperaquine	5	430.73	504.57	430.73	430.73	HOURS	2	Piperaquine:::Plasma:::Concentration	0.0073	0.0073	ug/mL	2.00E-04	0	0	0	0	.	0	0	.	0	0	480	.	.	.	QP13C05-S021	UNKNOWN	1	Piperaquine	QP13C05	0	0	480mgPiperaquine	8	.	UNKNOWN	UNKNOWN	UNKNOWN	0	UNKNOWN	.	.
4150	.	QP13C05-S021	45	QP13C05	1	480mgPiperaquine	5	718.05	791.89	718.05	718.05	HOURS	2	Piperaquine:::Plasma:::Concentration	0.0063	0.0063	ug/mL	2.00E-04	0	0	0	0	.	0	0	.	0	0	480	.	.	.	QP13C05-S021	UNKNOWN	1	Piperaquine	QP13C05	0	0	480mgPiperaquine	8	.	UNKNOWN	UNKNOWN	UNKNOWN	0	UNKNOWN	.	.
4157	.	QP13C05-S022	46	QP13C05	1	480mgPiperaquine	5	0	73.22	0	0	HOURS	.	Piperaquine:::Dose	480	0	mg	.	0	1	1	480	2	0	0	ORAL	0	0	480	.	.	.	QP13C05-S022	UNKNOWN	1	Piperaquine	QP13C05	0	0	480mgPiperaquine	8	.	UNKNOWN	UNKNOWN	UNKNOWN	0	UNKNOWN	.	.
4158	.	QP13C05-S022	46	QP13C05	1	480mgPiperaquine	5	0.5	73.72	0.5	0.5	HOURS	2	Piperaquine:::Plasma:::Concentration	0.0035	0.0035	ug/mL	2.00E-04	0	0	0	0	.	0	0	.	0	0	480	.	.	.	QP13C05-S022	UNKNOWN	1	Piperaquine	QP13C05	0	0	480mgPiperaquine	8	.	UNKNOWN	UNKNOWN	UNKNOWN	0	UNKNOWN	.	.
4159	.	QP13C05-S022	46	QP13C05	1	480mgPiperaquine	5	1	74.22	1	1	HOURS	2	Piperaquine:::Plasma:::Concentration	0.0213	0.0213	ug/mL	2.00E-04	0	0	0	0	.	0	0	.	0	0	480	.	.	.	QP13C05-S022	UNKNOWN	1	Piperaquine	QP13C05	0	0	480mgPiperaquine	8	.	UNKNOWN	UNKNOWN	UNKNOWN	0	UNKNOWN	.	.
4161	.	QP13C05-S022	46	QP13C05	1	480mgPiperaquine	5	2	75.22	2	2	HOURS	2	Piperaquine:::Plasma:::Concentration	0.0481	0.0481	ug/mL	2.00E-04	0	0	0	0	.	0	0	.	0	0	480	.	.	.	QP13C05-S022	UNKNOWN	1	Piperaquine	QP13C05	0	0	480mgPiperaquine	8	.	UNKNOWN	UNKNOWN	UNKNOWN	0	UNKNOWN	.	.
4162	.	QP13C05-S022	46	QP13C05	1	480mgPiperaquine	5	3	76.22	3	3	HOURS	2	Piperaquine:::Plasma:::Concentration	0.0766	0.0766	ug/mL	2.00E-04	0	0	0	0	.	0	0	.	0	0	480	.	.	.	QP13C05-S022	UNKNOWN	1	Piperaquine	QP13C05	0	0	480mgPiperaquine	8	.	UNKNOWN	UNKNOWN	UNKNOWN	0	UNKNOWN	.	.
4164	.	QP13C05-S022	46	QP13C05	1	480mgPiperaquine	5	4.02	77.24	4.02	4.02	HOURS	2	Piperaquine:::Plasma:::Concentration	0.08	0.08	ug/mL	2.00E-04	0	0	0	0	.	0	0	.	0	0	480	.	.	.	QP13C05-S022	UNKNOWN	1	Piperaquine	QP13C05	0	0	480mgPiperaquine	8	.	UNKNOWN	UNKNOWN	UNKNOWN	0	UNKNOWN	.	.
4165	.	QP13C05-S022	46	QP13C05	1	480mgPiperaquine	5	6	79.22	6	6	HOURS	2	Piperaquine:::Plasma:::Concentration	0.0713	0.0713	ug/mL	2.00E-04	0	0	0	0	.	0	0	.	0	0	480	.	.	.	QP13C05-S022	UNKNOWN	1	Piperaquine	QP13C05	0	0	480mgPiperaquine	8	.	UNKNOWN	UNKNOWN	UNKNOWN	0	UNKNOWN	.	.
4167	.	QP13C05-S022	46	QP13C05	1	480mgPiperaquine	5	8.03	81.25	8.03	8.03	HOURS	2	Piperaquine:::Plasma:::Concentration	0.0458	0.0458	ug/mL	2.00E-04	0	0	0	0	.	0	0	.	0	0	480	.	.	.	QP13C05-S022	UNKNOWN	1	Piperaquine	QP13C05	0	0	480mgPiperaquine	8	.	UNKNOWN	UNKNOWN	UNKNOWN	0	UNKNOWN	.	.
4169	.	QP13C05-S022	46	QP13C05	1	480mgPiperaquine	5	12.07	85.29	12.07	12.07	HOURS	2	Piperaquine:::Plasma:::Concentration	0.0375	0.0375	ug/mL	2.00E-04	0	0	0	0	.	0	0	.	0	0	480	.	.	.	QP13C05-S022	UNKNOWN	1	Piperaquine	QP13C05	0	0	480mgPiperaquine	8	.	UNKNOWN	UNKNOWN	UNKNOWN	0	UNKNOWN	.	.
4173	.	QP13C05-S022	46	QP13C05	1	480mgPiperaquine	5	24.22	97.44	24.22	24.22	HOURS	2	Piperaquine:::Plasma:::Concentration	0.0179	0.0179	ug/mL	2.00E-04	0	0	0	0	.	0	0	.	0	0	480	.	.	.	QP13C05-S022	UNKNOWN	1	Piperaquine	QP13C05	0	0	480mgPiperaquine	8	.	UNKNOWN	UNKNOWN	UNKNOWN	0	UNKNOWN	.	.
4177	.	QP13C05-S022	46	QP13C05	1	480mgPiperaquine	5	48.03	121.25	48.03	48.03	HOURS	2	Piperaquine:::Plasma:::Concentration	0.0136	0.0136	ug/mL	2.00E-04	0	0	0	0	.	0	0	.	0	0	480	.	.	.	QP13C05-S022	UNKNOWN	1	Piperaquine	QP13C05	0	0	480mgPiperaquine	8	.	UNKNOWN	UNKNOWN	UNKNOWN	0	UNKNOWN	.	.
4180	.	QP13C05-S022	46	QP13C05	1	480mgPiperaquine	5	70.98	144.2	70.98	70.98	HOURS	2	Piperaquine:::Plasma:::Concentration	0.0069	0.0069	ug/mL	2.00E-04	0	0	0	0	.	0	0	.	0	0	480	.	.	.	QP13C05-S022	UNKNOWN	1	Piperaquine	QP13C05	0	0	480mgPiperaquine	8	.	UNKNOWN	UNKNOWN	UNKNOWN	0	UNKNOWN	.	.
4182	.	QP13C05-S022	46	QP13C05	1	480mgPiperaquine	5	93.55	166.77	93.55	93.55	HOURS	2	Piperaquine:::Plasma:::Concentration	0.0098	0.0098	ug/mL	2.00E-04	0	0	0	0	.	0	0	.	0	0	480	.	.	.	QP13C05-S022	UNKNOWN	1	Piperaquine	QP13C05	0	0	480mgPiperaquine	8	.	UNKNOWN	UNKNOWN	UNKNOWN	0	UNKNOWN	.	.
4184	.	QP13C05-S022	46	QP13C05	1	480mgPiperaquine	5	118.63	191.85	118.63	118.63	HOURS	2	Piperaquine:::Plasma:::Concentration	0.0072	0.0072	ug/mL	2.00E-04	0	0	0	0	.	0	0	.	0	0	480	.	.	.	QP13C05-S022	UNKNOWN	1	Piperaquine	QP13C05	0	0	480mgPiperaquine	8	.	UNKNOWN	UNKNOWN	UNKNOWN	0	UNKNOWN	.	.
4186	.	QP13C05-S022	46	QP13C05	1	480mgPiperaquine	5	142.18	215.4	142.18	142.18	HOURS	2	Piperaquine:::Plasma:::Concentration	0.0088	0.0088	ug/mL	2.00E-04	0	0	0	0	.	0	0	.	0	0	480	.	.	.	QP13C05-S022	UNKNOWN	1	Piperaquine	QP13C05	0	0	480mgPiperaquine	8	.	UNKNOWN	UNKNOWN	UNKNOWN	0	UNKNOWN	.	.
4188	.	QP13C05-S022	46	QP13C05	1	480mgPiperaquine	5	190.77	263.99	190.77	190.77	HOURS	2	Piperaquine:::Plasma:::Concentration	0.0053	0.0053	ug/mL	2.00E-04	0	0	0	0	.	0	0	.	0	0	480	.	.	.	QP13C05-S022	UNKNOWN	1	Piperaquine	QP13C05	0	0	480mgPiperaquine	8	.	UNKNOWN	UNKNOWN	UNKNOWN	0	UNKNOWN	.	.
4191	.	QP13C05-S022	46	QP13C05	1	480mgPiperaquine	5	263.27	336.49	263.27	263.27	HOURS	2	Piperaquine:::Plasma:::Concentration	0.0049	0.0049	ug/mL	2.00E-04	0	0	0	0	.	0	0	.	0	0	480	.	.	.	QP13C05-S022	UNKNOWN	1	Piperaquine	QP13C05	0	0	480mgPiperaquine	8	.	UNKNOWN	UNKNOWN	UNKNOWN	0	UNKNOWN	.	.
4194	.	QP13C05-S022	46	QP13C05	1	480mgPiperaquine	5	335.77	408.99	335.77	335.77	HOURS	2	Piperaquine:::Plasma:::Concentration	0.0044	0.0044	ug/mL	2.00E-04	0	0	0	0	.	0	0	.	0	0	480	.	.	.	QP13C05-S022	UNKNOWN	1	Piperaquine	QP13C05	0	0	480mgPiperaquine	8	.	UNKNOWN	UNKNOWN	UNKNOWN	0	UNKNOWN	.	.
4198	.	QP13C05-S022	46	QP13C05	1	480mgPiperaquine	5	431.42	504.64	431.42	431.42	HOURS	2	Piperaquine:::Plasma:::Concentration	0.0044	0.0044	ug/mL	2.00E-04	0	0	0	0	.	0	0	.	0	0	480	.	.	.	QP13C05-S022	UNKNOWN	1	Piperaquine	QP13C05	0	0	480mgPiperaquine	8	.	UNKNOWN	UNKNOWN	UNKNOWN	0	UNKNOWN	.	.
4206	.	QP13C05-S022	46	QP13C05	1	480mgPiperaquine	5	719.25	792.47	719.25	719.25	HOURS	2	Piperaquine:::Plasma:::Concentration	0.0042	0.0042	ug/mL	2.00E-04	0	0	0	0	.	0	0	.	0	0	480	.	.	.	QP13C05-S022	UNKNOWN	1	Piperaquine	QP13C05	0	0	480mgPiperaquine	8	.	UNKNOWN	UNKNOWN	UNKNOWN	0	UNKNOWN	.	.
4213	.	QP13C05-S023	47	QP13C05	1	480mgPiperaquine	5	0	74.35	0	0	HOURS	.	Piperaquine:::Dose	480	0	mg	.	0	1	1	480	2	0	0	ORAL	0	0	480	.	.	.	QP13C05-S023	UNKNOWN	1	Piperaquine	QP13C05	0	0	480mgPiperaquine	8	.	UNKNOWN	UNKNOWN	UNKNOWN	0	UNKNOWN	.	.
4214	.	QP13C05-S023	47	QP13C05	1	480mgPiperaquine	5	0.5	74.85	0.5	0.5	HOURS	2	Piperaquine:::Plasma:::Concentration	0.0205	0.0205	ug/mL	2.00E-04	0	0	0	0	.	0	0	.	0	0	480	.	.	.	QP13C05-S023	UNKNOWN	1	Piperaquine	QP13C05	0	0	480mgPiperaquine	8	.	UNKNOWN	UNKNOWN	UNKNOWN	0	UNKNOWN	.	.
4215	.	QP13C05-S023	47	QP13C05	1	480mgPiperaquine	5	1	75.35	1	1	HOURS	2	Piperaquine:::Plasma:::Concentration	0.0496	0.0496	ug/mL	2.00E-04	0	0	0	0	.	0	0	.	0	0	480	.	.	.	QP13C05-S023	UNKNOWN	1	Piperaquine	QP13C05	0	0	480mgPiperaquine	8	.	UNKNOWN	UNKNOWN	UNKNOWN	0	UNKNOWN	.	.
4217	.	QP13C05-S023	47	QP13C05	1	480mgPiperaquine	5	2	76.35	2	2	HOURS	2	Piperaquine:::Plasma:::Concentration	0.1925	0.1925	ug/mL	2.00E-04	0	0	0	0	.	0	0	.	0	0	480	.	.	.	QP13C05-S023	UNKNOWN	1	Piperaquine	QP13C05	0	0	480mgPiperaquine	8	.	UNKNOWN	UNKNOWN	UNKNOWN	0	UNKNOWN	.	.
4218	.	QP13C05-S023	47	QP13C05	1	480mgPiperaquine	5	3	77.35	3	3	HOURS	2	Piperaquine:::Plasma:::Concentration	0.2253	0.2253	ug/mL	2.00E-04	0	0	0	0	.	0	0	.	0	0	480	.	.	.	QP13C05-S023	UNKNOWN	1	Piperaquine	QP13C05	0	0	480mgPiperaquine	8	.	UNKNOWN	UNKNOWN	UNKNOWN	0	UNKNOWN	.	.
4220	.	QP13C05-S023	47	QP13C05	1	480mgPiperaquine	5	4	78.35	4	4	HOURS	2	Piperaquine:::Plasma:::Concentration	0.077	0.077	ug/mL	2.00E-04	0	0	0	0	.	0	0	.	0	0	480	.	.	.	QP13C05-S023	UNKNOWN	1	Piperaquine	QP13C05	0	0	480mgPiperaquine	8	.	UNKNOWN	UNKNOWN	UNKNOWN	0	UNKNOWN	.	.
4221	.	QP13C05-S023	47	QP13C05	1	480mgPiperaquine	5	6	80.35	6	6	HOURS	2	Piperaquine:::Plasma:::Concentration	0.068	0.068	ug/mL	2.00E-04	0	0	0	0	.	0	0	.	0	0	480	.	.	.	QP13C05-S023	UNKNOWN	1	Piperaquine	QP13C05	0	0	480mgPiperaquine	8	.	UNKNOWN	UNKNOWN	UNKNOWN	0	UNKNOWN	.	.
4223	.	QP13C05-S023	47	QP13C05	1	480mgPiperaquine	5	8.02	82.37	8.02	8.02	HOURS	2	Piperaquine:::Plasma:::Concentration	0.0648	0.0648	ug/mL	2.00E-04	0	0	0	0	.	0	0	.	0	0	480	.	.	.	QP13C05-S023	UNKNOWN	1	Piperaquine	QP13C05	0	0	480mgPiperaquine	8	.	UNKNOWN	UNKNOWN	UNKNOWN	0	UNKNOWN	.	.
4225	.	QP13C05-S023	47	QP13C05	1	480mgPiperaquine	5	12.07	86.42	12.07	12.07	HOURS	2	Piperaquine:::Plasma:::Concentration	0.0546	0.0546	ug/mL	2.00E-04	0	0	0	0	.	0	0	.	0	0	480	.	.	.	QP13C05-S023	UNKNOWN	1	Piperaquine	QP13C05	0	0	480mgPiperaquine	8	.	UNKNOWN	UNKNOWN	UNKNOWN	0	UNKNOWN	.	.
4229	.	QP13C05-S023	47	QP13C05	1	480mgPiperaquine	5	24.1	98.45	24.1	24.1	HOURS	2	Piperaquine:::Plasma:::Concentration	0.0625	0.0625	ug/mL	2.00E-04	0	0	0	0	.	0	0	.	0	0	480	.	.	.	QP13C05-S023	UNKNOWN	1	Piperaquine	QP13C05	0	0	480mgPiperaquine	8	.	UNKNOWN	UNKNOWN	UNKNOWN	0	UNKNOWN	.	.
4233	.	QP13C05-S023	47	QP13C05	1	480mgPiperaquine	5	48.03	122.38	48.03	48.03	HOURS	2	Piperaquine:::Plasma:::Concentration	0.0349	0.0349	ug/mL	2.00E-04	0	0	0	0	.	0	0	.	0	0	480	.	.	.	QP13C05-S023	UNKNOWN	1	Piperaquine	QP13C05	0	0	480mgPiperaquine	8	.	UNKNOWN	UNKNOWN	UNKNOWN	0	UNKNOWN	.	.
4236	.	QP13C05-S023	47	QP13C05	1	480mgPiperaquine	5	70.62	144.97	70.62	70.62	HOURS	2	Piperaquine:::Plasma:::Concentration	0.022	0.022	ug/mL	2.00E-04	0	0	0	0	.	0	0	.	0	0	480	.	.	.	QP13C05-S023	UNKNOWN	1	Piperaquine	QP13C05	0	0	480mgPiperaquine	8	.	UNKNOWN	UNKNOWN	UNKNOWN	0	UNKNOWN	.	.
4239	.	QP13C05-S023	47	QP13C05	1	480mgPiperaquine	5	93.98	168.33	93.98	93.98	HOURS	2	Piperaquine:::Plasma:::Concentration	0.0232	0.0232	ug/mL	2.00E-04	0	0	0	0	.	0	0	.	0	0	480	.	.	.	QP13C05-S023	UNKNOWN	1	Piperaquine	QP13C05	0	0	480mgPiperaquine	8	.	UNKNOWN	UNKNOWN	UNKNOWN	0	UNKNOWN	.	.
4241	.	QP13C05-S023	47	QP13C05	1	480mgPiperaquine	5	117.33	191.68	117.33	117.33	HOURS	2	Piperaquine:::Plasma:::Concentration	0.027	0.027	ug/mL	2.00E-04	0	0	0	0	.	0	0	.	0	0	480	.	.	.	QP13C05-S023	UNKNOWN	1	Piperaquine	QP13C05	0	0	480mgPiperaquine	8	.	UNKNOWN	UNKNOWN	UNKNOWN	0	UNKNOWN	.	.
4243	.	QP13C05-S023	47	QP13C05	1	480mgPiperaquine	5	141.3	215.65	141.3	141.3	HOURS	2	Piperaquine:::Plasma:::Concentration	0.0222	0.0222	ug/mL	2.00E-04	0	0	0	0	.	0	0	.	0	0	480	.	.	.	QP13C05-S023	UNKNOWN	1	Piperaquine	QP13C05	0	0	480mgPiperaquine	8	.	UNKNOWN	UNKNOWN	UNKNOWN	0	UNKNOWN	.	.
4245	.	QP13C05-S023	47	QP13C05	1	480mgPiperaquine	5	190.82	265.17	190.82	190.82	HOURS	2	Piperaquine:::Plasma:::Concentration	0.0126	0.0126	ug/mL	2.00E-04	0	0	0	0	.	0	0	.	0	0	480	.	.	.	QP13C05-S023	UNKNOWN	1	Piperaquine	QP13C05	0	0	480mgPiperaquine	8	.	UNKNOWN	UNKNOWN	UNKNOWN	0	UNKNOWN	.	.
4248	.	QP13C05-S023	47	QP13C05	1	480mgPiperaquine	5	262.08	336.43	262.08	262.08	HOURS	2	Piperaquine:::Plasma:::Concentration	0.0239	0.0239	ug/mL	2.00E-04	0	0	0	0	.	0	0	.	0	0	480	.	.	.	QP13C05-S023	UNKNOWN	1	Piperaquine	QP13C05	0	0	480mgPiperaquine	8	.	UNKNOWN	UNKNOWN	UNKNOWN	0	UNKNOWN	.	.
4251	.	QP13C05-S023	47	QP13C05	1	480mgPiperaquine	5	333.55	407.9	333.55	333.55	HOURS	2	Piperaquine:::Plasma:::Concentration	0.0221	0.0221	ug/mL	2.00E-04	0	0	0	0	.	0	0	.	0	0	480	.	.	.	QP13C05-S023	UNKNOWN	1	Piperaquine	QP13C05	0	0	480mgPiperaquine	8	.	UNKNOWN	UNKNOWN	UNKNOWN	0	UNKNOWN	.	.
4255	.	QP13C05-S023	47	QP13C05	1	480mgPiperaquine	5	430.68	505.03	430.68	430.68	HOURS	2	Piperaquine:::Plasma:::Concentration	0.0104	0.0104	ug/mL	2.00E-04	0	0	0	0	.	0	0	.	0	0	480	.	.	.	QP13C05-S023	UNKNOWN	1	Piperaquine	QP13C05	0	0	480mgPiperaquine	8	.	UNKNOWN	UNKNOWN	UNKNOWN	0	UNKNOWN	.	.
4258	.	QP13C05-S023	47	QP13C05	1	480mgPiperaquine	5	477.77	552.12	477.77	477.77	HOURS	2	Piperaquine:::Plasma:::Concentration	0.0183	0.0183	ug/mL	2.00E-04	0	0	0	0	.	0	0	.	0	0	480	.	.	.	QP13C05-S023	UNKNOWN	1	Piperaquine	QP13C05	0	0	480mgPiperaquine	8	.	UNKNOWN	UNKNOWN	UNKNOWN	0	UNKNOWN	.	.
4259	.	QP13C05-S023	47	QP13C05	1	480mgPiperaquine	5	479.1	553.45	0	0	HOURS	.	Piperaquine:::Dose	960	0	mg	.	0	1	1	960	2	0	0	ORAL	0	0	960	.	.	.	QP13C05-S023	UNKNOWN	1	Piperaquine	QP13C05	0	0	480mgPiperaquine	8	.	UNKNOWN	UNKNOWN	UNKNOWN	0	UNKNOWN	.	.
4261	.	QP13C05-S023	47	QP13C05	1	480mgPiperaquine	5	483.15	557.5	4.05	4.05	HOURS	2	Piperaquine:::Plasma:::Concentration	0.534	0.534	ug/mL	2.00E-04	0	0	0	0	.	0	0	.	0	0	960	.	.	.	QP13C05-S023	UNKNOWN	1	Piperaquine	QP13C05	0	0	480mgPiperaquine	8	.	UNKNOWN	UNKNOWN	UNKNOWN	0	UNKNOWN	.	.
4263	.	QP13C05-S023	47	QP13C05	1	480mgPiperaquine	5	487.1	561.45	8	8	HOURS	2	Piperaquine:::Plasma:::Concentration	0.2927	0.2927	ug/mL	2.00E-04	0	0	0	0	.	0	0	.	0	0	960	.	.	.	QP13C05-S023	UNKNOWN	1	Piperaquine	QP13C05	0	0	480mgPiperaquine	8	.	UNKNOWN	UNKNOWN	UNKNOWN	0	UNKNOWN	.	.
4265	.	QP13C05-S023	47	QP13C05	1	480mgPiperaquine	5	491.1	565.45	12	12	HOURS	2	Piperaquine:::Plasma:::Concentration	0.1982	0.1982	ug/mL	2.00E-04	0	0	0	0	.	0	0	.	0	0	960	.	.	.	QP13C05-S023	UNKNOWN	1	Piperaquine	QP13C05	0	0	480mgPiperaquine	8	.	UNKNOWN	UNKNOWN	UNKNOWN	0	UNKNOWN	.	.
4267	.	QP13C05-S023	47	QP13C05	1	480mgPiperaquine	5	501.85	576.2	22.75	22.75	HOURS	2	Piperaquine:::Plasma:::Concentration	0.183	0.183	ug/mL	2.00E-04	0	0	0	0	.	0	0	.	0	0	960	.	.	.	QP13C05-S023	UNKNOWN	1	Piperaquine	QP13C05	0	0	480mgPiperaquine	8	.	UNKNOWN	UNKNOWN	UNKNOWN	0	UNKNOWN	.	.
4272	.	QP13C05-S023	47	QP13C05	1	480mgPiperaquine	5	718.1	792.45	239	239	HOURS	2	Piperaquine:::Plasma:::Concentration	0.0234	0.0234	ug/mL	2.00E-04	0	0	0	0	.	0	0	.	0	0	960	.	.	.	QP13C05-S023	UNKNOWN	1	Piperaquine	QP13C05	0	0	480mgPiperaquine	8	.	UNKNOWN	UNKNOWN	UNKNOWN	0	UNKNOWN	.	.
4280	.	QP13C05-S024	48	QP13C05	1	480mgPiperaquine	5	0	73.76	0	0	HOURS	.	Piperaquine:::Dose	480	0	mg	.	0	1	1	480	2	0	0	ORAL	0	0	480	.	.	.	QP13C05-S024	UNKNOWN	1	Piperaquine	QP13C05	0	0	480mgPiperaquine	8	.	UNKNOWN	UNKNOWN	UNKNOWN	0	UNKNOWN	.	.
4281	.	QP13C05-S024	48	QP13C05	1	480mgPiperaquine	5	0.5	74.26	0.5	0.5	HOURS	2	Piperaquine:::Plasma:::Concentration	0.0238	0.0238	ug/mL	2.00E-04	0	0	0	0	.	0	0	.	0	0	480	.	.	.	QP13C05-S024	UNKNOWN	1	Piperaquine	QP13C05	0	0	480mgPiperaquine	8	.	UNKNOWN	UNKNOWN	UNKNOWN	0	UNKNOWN	.	.
4282	.	QP13C05-S024	48	QP13C05	1	480mgPiperaquine	5	1	74.76	1	1	HOURS	2	Piperaquine:::Plasma:::Concentration	0.0418	0.0418	ug/mL	2.00E-04	0	0	0	0	.	0	0	.	0	0	480	.	.	.	QP13C05-S024	UNKNOWN	1	Piperaquine	QP13C05	0	0	480mgPiperaquine	8	.	UNKNOWN	UNKNOWN	UNKNOWN	0	UNKNOWN	.	.
4284	.	QP13C05-S024	48	QP13C05	1	480mgPiperaquine	5	2	75.76	2	2	HOURS	2	Piperaquine:::Plasma:::Concentration	0.1455	0.1455	ug/mL	2.00E-04	0	0	0	0	.	0	0	.	0	0	480	.	.	.	QP13C05-S024	UNKNOWN	1	Piperaquine	QP13C05	0	0	480mgPiperaquine	8	.	UNKNOWN	UNKNOWN	UNKNOWN	0	UNKNOWN	.	.
4285	.	QP13C05-S024	48	QP13C05	1	480mgPiperaquine	5	3	76.76	3	3	HOURS	2	Piperaquine:::Plasma:::Concentration	0.5033	0.5033	ug/mL	2.00E-04	0	0	0	0	.	0	0	.	0	0	480	.	.	.	QP13C05-S024	UNKNOWN	1	Piperaquine	QP13C05	0	0	480mgPiperaquine	8	.	UNKNOWN	UNKNOWN	UNKNOWN	0	UNKNOWN	.	.
4287	.	QP13C05-S024	48	QP13C05	1	480mgPiperaquine	5	4	77.76	4	4	HOURS	2	Piperaquine:::Plasma:::Concentration	0.3319	0.3319	ug/mL	2.00E-04	0	0	0	0	.	0	0	.	0	0	480	.	.	.	QP13C05-S024	UNKNOWN	1	Piperaquine	QP13C05	0	0	480mgPiperaquine	8	.	UNKNOWN	UNKNOWN	UNKNOWN	0	UNKNOWN	.	.
4288	.	QP13C05-S024	48	QP13C05	1	480mgPiperaquine	5	6	79.76	6	6	HOURS	2	Piperaquine:::Plasma:::Concentration	0.0949	0.0949	ug/mL	2.00E-04	0	0	0	0	.	0	0	.	0	0	480	.	.	.	QP13C05-S024	UNKNOWN	1	Piperaquine	QP13C05	0	0	480mgPiperaquine	8	.	UNKNOWN	UNKNOWN	UNKNOWN	0	UNKNOWN	.	.
4290	.	QP13C05-S024	48	QP13C05	1	480mgPiperaquine	5	8	81.76	8	8	HOURS	2	Piperaquine:::Plasma:::Concentration	0.084	0.084	ug/mL	2.00E-04	0	0	0	0	.	0	0	.	0	0	480	.	.	.	QP13C05-S024	UNKNOWN	1	Piperaquine	QP13C05	0	0	480mgPiperaquine	8	.	UNKNOWN	UNKNOWN	UNKNOWN	0	UNKNOWN	.	.
4292	.	QP13C05-S024	48	QP13C05	1	480mgPiperaquine	5	12.09	85.85	12.09	12.09	HOURS	2	Piperaquine:::Plasma:::Concentration	0.0588	0.0588	ug/mL	2.00E-04	0	0	0	0	.	0	0	.	0	0	480	.	.	.	QP13C05-S024	UNKNOWN	1	Piperaquine	QP13C05	0	0	480mgPiperaquine	8	.	UNKNOWN	UNKNOWN	UNKNOWN	0	UNKNOWN	.	.
4296	.	QP13C05-S024	48	QP13C05	1	480mgPiperaquine	5	24.02	97.78	24.02	24.02	HOURS	2	Piperaquine:::Plasma:::Concentration	0.039	0.039	ug/mL	2.00E-04	0	0	0	0	.	0	0	.	0	0	480	.	.	.	QP13C05-S024	UNKNOWN	1	Piperaquine	QP13C05	0	0	480mgPiperaquine	8	.	UNKNOWN	UNKNOWN	UNKNOWN	0	UNKNOWN	.	.
4300	.	QP13C05-S024	48	QP13C05	1	480mgPiperaquine	5	48.04	121.8	48.04	48.04	HOURS	2	Piperaquine:::Plasma:::Concentration	0.0303	0.0303	ug/mL	2.00E-04	0	0	0	0	.	0	0	.	0	0	480	.	.	.	QP13C05-S024	UNKNOWN	1	Piperaquine	QP13C05	0	0	480mgPiperaquine	8	.	UNKNOWN	UNKNOWN	UNKNOWN	0	UNKNOWN	.	.
4303	.	QP13C05-S024	48	QP13C05	1	480mgPiperaquine	5	68.82	142.58	68.82	68.82	HOURS	2	Piperaquine:::Plasma:::Concentration	0.0135	0.0135	ug/mL	2.00E-04	0	0	0	0	.	0	0	.	0	0	480	.	.	.	QP13C05-S024	UNKNOWN	1	Piperaquine	QP13C05	0	0	480mgPiperaquine	8	.	UNKNOWN	UNKNOWN	UNKNOWN	0	UNKNOWN	.	.
4306	.	QP13C05-S024	48	QP13C05	1	480mgPiperaquine	5	93.7	167.46	93.7	93.7	HOURS	2	Piperaquine:::Plasma:::Concentration	0.0438	0.0438	ug/mL	2.00E-04	0	0	0	0	.	0	0	.	0	0	480	.	.	.	QP13C05-S024	UNKNOWN	1	Piperaquine	QP13C05	0	0	480mgPiperaquine	8	.	UNKNOWN	UNKNOWN	UNKNOWN	0	UNKNOWN	.	.
4308	.	QP13C05-S024	48	QP13C05	1	480mgPiperaquine	5	118.19	191.95	118.19	118.19	HOURS	2	Piperaquine:::Plasma:::Concentration	0.0292	0.0292	ug/mL	2.00E-04	0	0	0	0	.	0	0	.	0	0	480	.	.	.	QP13C05-S024	UNKNOWN	1	Piperaquine	QP13C05	0	0	480mgPiperaquine	8	.	UNKNOWN	UNKNOWN	UNKNOWN	0	UNKNOWN	.	.
4310	.	QP13C05-S024	48	QP13C05	1	480mgPiperaquine	5	141.6	215.36	141.6	141.6	HOURS	2	Piperaquine:::Plasma:::Concentration	0.0317	0.0317	ug/mL	2.00E-04	0	0	0	0	.	0	0	.	0	0	480	.	.	.	QP13C05-S024	UNKNOWN	1	Piperaquine	QP13C05	0	0	480mgPiperaquine	8	.	UNKNOWN	UNKNOWN	UNKNOWN	0	UNKNOWN	.	.
4312	.	QP13C05-S024	48	QP13C05	1	480mgPiperaquine	5	190.92	264.68	190.92	190.92	HOURS	2	Piperaquine:::Plasma:::Concentration	0.0271	0.0271	ug/mL	2.00E-04	0	0	0	0	.	0	0	.	0	0	480	.	.	.	QP13C05-S024	UNKNOWN	1	Piperaquine	QP13C05	0	0	480mgPiperaquine	8	.	UNKNOWN	UNKNOWN	UNKNOWN	0	UNKNOWN	.	.
4314	.	QP13C05-S024	48	QP13C05	1	480mgPiperaquine	5	262.34	336.1	262.34	262.34	HOURS	2	Piperaquine:::Plasma:::Concentration	0.0264	0.0264	ug/mL	2.00E-04	0	0	0	0	.	0	0	.	0	0	480	.	.	.	QP13C05-S024	UNKNOWN	1	Piperaquine	QP13C05	0	0	480mgPiperaquine	8	.	UNKNOWN	UNKNOWN	UNKNOWN	0	UNKNOWN	.	.
4317	.	QP13C05-S024	48	QP13C05	1	480mgPiperaquine	5	335.27	409.03	335.27	335.27	HOURS	2	Piperaquine:::Plasma:::Concentration	0.0155	0.0155	ug/mL	2.00E-04	0	0	0	0	.	0	0	.	0	0	480	.	.	.	QP13C05-S024	UNKNOWN	1	Piperaquine	QP13C05	0	0	480mgPiperaquine	8	.	UNKNOWN	UNKNOWN	UNKNOWN	0	UNKNOWN	.	.
4321	.	QP13C05-S024	48	QP13C05	1	480mgPiperaquine	5	430.52	504.28	430.52	430.52	HOURS	2	Piperaquine:::Plasma:::Concentration	0.0061	0.0061	ug/mL	2.00E-04	0	0	0	0	.	0	0	.	0	0	480	.	.	.	QP13C05-S024	UNKNOWN	1	Piperaquine	QP13C05	0	0	480mgPiperaquine	8	.	UNKNOWN	UNKNOWN	UNKNOWN	0	UNKNOWN	.	.
4329	.	QP13C05-S024	48	QP13C05	1	480mgPiperaquine	5	717.42	791.18	717.42	717.42	HOURS	2	Piperaquine:::Plasma:::Concentration	0.0049	0.0049	ug/mL	2.00E-04	0	0	0	0	.	0	0	.	0	0	480	.	.	.	QP13C05-S024	UNKNOWN	1	Piperaquine	QP13C05	0	0	480mgPiperaquine	8	.	UNKNOWN	UNKNOWN	UNKNOWN	0	UNKNOWN	.	.
10	.	QP17C19-R101	49	QP17C19	2	400mgOZ439+480mgPiperaquine	6	-0.38	190.67	0	-0.38	HOURS	1	OZ439:::Plasma:::Concentration	5.00E-04	0.001	ug/mL	0.001	1	0	0	0	.	0	0	.	0	0	0	.	.	.	QP17C19-101-R101	UNKNOWN	1	OZ439+Piperaquine	QP17C19	0	0	400mgOZ439+480mgPiperaquine	6	.	UNKNOWN	UNKNOWN	UNKNOWN	0	UNKNOWN	.	.
11	.	QP17C19-R101	49	QP17C19	2	400mgOZ439+480mgPiperaquine	6	-0.38	190.67	0	-0.38	HOURS	2	Piperaquine:::Plasma:::Concentration	5.00E-04	0.001	ug/mL	0.001	1	0	0	0	.	0	0	.	0	0	0	.	.	.	QP17C19-101-R101	UNKNOWN	1	OZ439+Piperaquine	QP17C19	0	0	400mgOZ439+480mgPiperaquine	6	.	UNKNOWN	UNKNOWN	UNKNOWN	0	UNKNOWN	.	.
12	.	QP17C19-R101	49	QP17C19	2	400mgOZ439+480mgPiperaquine	6	0	191.05	0	0	HOURS	.	OZ439:::Dose	400	0	mg	.	0	1	1	400	1	0	0	ORAL	0	0	400	.	.	.	QP17C19-101-R101	UNKNOWN	1	OZ439+Piperaquine	QP17C19	0	0	400mgOZ439+480mgPiperaquine	6	.	UNKNOWN	UNKNOWN	UNKNOWN	0	UNKNOWN	.	.
13	.	QP17C19-R101	49	QP17C19	2	400mgOZ439+480mgPiperaquine	6	0	191.05	0	0	HOURS	.	Piperaquine:::Dose	480	0	mg	.	0	1	1	480	2	0	0	ORAL	0	0	480	.	.	.	QP17C19-101-R101	UNKNOWN	1	OZ439+Piperaquine	QP17C19	0	0	400mgOZ439+480mgPiperaquine	6	.	UNKNOWN	UNKNOWN	UNKNOWN	0	UNKNOWN	.	.
14	.	QP17C19-R101	49	QP17C19	2	400mgOZ439+480mgPiperaquine	6	0.5	191.55	0.5	0.5	HOURS	1	OZ439:::Plasma:::Concentration	0.17	0.17	ug/mL	0.001	0	0	0	0	.	0	0	.	0	0	480	.	.	.	QP17C19-101-R101	UNKNOWN	1	OZ439+Piperaquine	QP17C19	0	0	400mgOZ439+480mgPiperaquine	6	.	UNKNOWN	UNKNOWN	UNKNOWN	0	UNKNOWN	.	.
15	.	QP17C19-R101	49	QP17C19	2	400mgOZ439+480mgPiperaquine	6	0.5	191.55	0.5	0.5	HOURS	2	Piperaquine:::Plasma:::Concentration	0.00398	0.00398	ug/mL	0.001	0	0	0	0	.	0	0	.	0	0	480	.	.	.	QP17C19-101-R101	UNKNOWN	1	OZ439+Piperaquine	QP17C19	0	0	400mgOZ439+480mgPiperaquine	6	.	UNKNOWN	UNKNOWN	UNKNOWN	0	UNKNOWN	.	.
16	.	QP17C19-R101	49	QP17C19	2	400mgOZ439+480mgPiperaquine	6	1	192.05	1	1	HOURS	1	OZ439:::Plasma:::Concentration	0.343	0.343	ug/mL	0.001	0	0	0	0	.	0	0	.	0	0	480	.	.	.	QP17C19-101-R101	UNKNOWN	1	OZ439+Piperaquine	QP17C19	0	0	400mgOZ439+480mgPiperaquine	6	.	UNKNOWN	UNKNOWN	UNKNOWN	0	UNKNOWN	.	.
17	.	QP17C19-R101	49	QP17C19	2	400mgOZ439+480mgPiperaquine	6	1	192.05	1	1	HOURS	2	Piperaquine:::Plasma:::Concentration	0.0156	0.0156	ug/mL	0.001	0	0	0	0	.	0	0	.	0	0	480	.	.	.	QP17C19-101-R101	UNKNOWN	1	OZ439+Piperaquine	QP17C19	0	0	400mgOZ439+480mgPiperaquine	6	.	UNKNOWN	UNKNOWN	UNKNOWN	0	UNKNOWN	.	.
19	.	QP17C19-R101	49	QP17C19	2	400mgOZ439+480mgPiperaquine	6	2.02	193.07	2	2.02	HOURS	1	OZ439:::Plasma:::Concentration	1.01	1.01	ug/mL	0.001	0	0	0	0	.	0	0	.	0	0	480	.	.	.	QP17C19-101-R101	UNKNOWN	1	OZ439+Piperaquine	QP17C19	0	0	400mgOZ439+480mgPiperaquine	6	.	UNKNOWN	UNKNOWN	UNKNOWN	0	UNKNOWN	.	.
20	.	QP17C19-R101	49	QP17C19	2	400mgOZ439+480mgPiperaquine	6	2.02	193.07	2	2.02	HOURS	2	Piperaquine:::Plasma:::Concentration	0.0335	0.0335	ug/mL	0.001	0	0	0	0	.	0	0	.	0	0	480	.	.	.	QP17C19-101-R101	UNKNOWN	1	OZ439+Piperaquine	QP17C19	0	0	400mgOZ439+480mgPiperaquine	6	.	UNKNOWN	UNKNOWN	UNKNOWN	0	UNKNOWN	.	.
21	.	QP17C19-R101	49	QP17C19	2	400mgOZ439+480mgPiperaquine	6	3	194.05	3	3	HOURS	1	OZ439:::Plasma:::Concentration	1.22	1.22	ug/mL	0.001	0	0	0	0	.	0	0	.	0	0	480	.	.	.	QP17C19-101-R101	UNKNOWN	1	OZ439+Piperaquine	QP17C19	0	0	400mgOZ439+480mgPiperaquine	6	.	UNKNOWN	UNKNOWN	UNKNOWN	0	UNKNOWN	.	.
22	.	QP17C19-R101	49	QP17C19	2	400mgOZ439+480mgPiperaquine	6	3	194.05	3	3	HOURS	2	Piperaquine:::Plasma:::Concentration	0.0474	0.0474	ug/mL	0.001	0	0	0	0	.	0	0	.	0	0	480	.	.	.	QP17C19-101-R101	UNKNOWN	1	OZ439+Piperaquine	QP17C19	0	0	400mgOZ439+480mgPiperaquine	6	.	UNKNOWN	UNKNOWN	UNKNOWN	0	UNKNOWN	.	.
24	.	QP17C19-R101	49	QP17C19	2	400mgOZ439+480mgPiperaquine	6	4	195.05	4	4	HOURS	1	OZ439:::Plasma:::Concentration	1.17	1.17	ug/mL	0.001	0	0	0	0	.	0	0	.	0	0	480	.	.	.	QP17C19-101-R101	UNKNOWN	1	OZ439+Piperaquine	QP17C19	0	0	400mgOZ439+480mgPiperaquine	6	.	UNKNOWN	UNKNOWN	UNKNOWN	0	UNKNOWN	.	.
25	.	QP17C19-R101	49	QP17C19	2	400mgOZ439+480mgPiperaquine	6	4	195.05	4	4	HOURS	2	Piperaquine:::Plasma:::Concentration	0.0467	0.0467	ug/mL	0.001	0	0	0	0	.	0	0	.	0	0	480	.	.	.	QP17C19-101-R101	UNKNOWN	1	OZ439+Piperaquine	QP17C19	0	0	400mgOZ439+480mgPiperaquine	6	.	UNKNOWN	UNKNOWN	UNKNOWN	0	UNKNOWN	.	.
26	.	QP17C19-R101	49	QP17C19	2	400mgOZ439+480mgPiperaquine	6	5.02	196.07	5	5.02	HOURS	1	OZ439:::Plasma:::Concentration	1.11	1.11	ug/mL	0.001	0	0	0	0	.	0	0	.	0	0	480	.	.	.	QP17C19-101-R101	UNKNOWN	1	OZ439+Piperaquine	QP17C19	0	0	400mgOZ439+480mgPiperaquine	6	.	UNKNOWN	UNKNOWN	UNKNOWN	0	UNKNOWN	.	.
27	.	QP17C19-R101	49	QP17C19	2	400mgOZ439+480mgPiperaquine	6	5.02	196.07	5	5.02	HOURS	2	Piperaquine:::Plasma:::Concentration	0.042	0.042	ug/mL	0.001	0	0	0	0	.	0	0	.	0	0	480	.	.	.	QP17C19-101-R101	UNKNOWN	1	OZ439+Piperaquine	QP17C19	0	0	400mgOZ439+480mgPiperaquine	6	.	UNKNOWN	UNKNOWN	UNKNOWN	0	UNKNOWN	.	.
28	.	QP17C19-R101	49	QP17C19	2	400mgOZ439+480mgPiperaquine	6	6	197.05	6	6	HOURS	1	OZ439:::Plasma:::Concentration	0.901	0.901	ug/mL	0.001	0	0	0	0	.	0	0	.	0	0	480	.	.	.	QP17C19-101-R101	UNKNOWN	1	OZ439+Piperaquine	QP17C19	0	0	400mgOZ439+480mgPiperaquine	6	.	UNKNOWN	UNKNOWN	UNKNOWN	0	UNKNOWN	.	.
29	.	QP17C19-R101	49	QP17C19	2	400mgOZ439+480mgPiperaquine	6	6	197.05	6	6	HOURS	2	Piperaquine:::Plasma:::Concentration	0.0432	0.0432	ug/mL	0.001	0	0	0	0	.	0	0	.	0	0	480	.	.	.	QP17C19-101-R101	UNKNOWN	1	OZ439+Piperaquine	QP17C19	0	0	400mgOZ439+480mgPiperaquine	6	.	UNKNOWN	UNKNOWN	UNKNOWN	0	UNKNOWN	.	.
31	.	QP17C19-R101	49	QP17C19	2	400mgOZ439+480mgPiperaquine	6	8.13	199.18	8	8.13	HOURS	1	OZ439:::Plasma:::Concentration	0.58	0.58	ug/mL	0.001	0	0	0	0	.	0	0	.	0	0	480	.	.	.	QP17C19-101-R101	UNKNOWN	1	OZ439+Piperaquine	QP17C19	0	0	400mgOZ439+480mgPiperaquine	6	.	UNKNOWN	UNKNOWN	UNKNOWN	0	UNKNOWN	.	.
32	.	QP17C19-R101	49	QP17C19	2	400mgOZ439+480mgPiperaquine	6	8.13	199.18	8	8.13	HOURS	2	Piperaquine:::Plasma:::Concentration	0.0311	0.0311	ug/mL	0.001	0	0	0	0	.	0	0	.	0	0	480	.	.	.	QP17C19-101-R101	UNKNOWN	1	OZ439+Piperaquine	QP17C19	0	0	400mgOZ439+480mgPiperaquine	6	.	UNKNOWN	UNKNOWN	UNKNOWN	0	UNKNOWN	.	.
34	.	QP17C19-R101	49	QP17C19	2	400mgOZ439+480mgPiperaquine	6	12.08	203.13	12	12.08	HOURS	1	OZ439:::Plasma:::Concentration	0.445	0.445	ug/mL	0.001	0	0	0	0	.	0	0	.	0	0	480	.	.	.	QP17C19-101-R101	UNKNOWN	1	OZ439+Piperaquine	QP17C19	0	0	400mgOZ439+480mgPiperaquine	6	.	UNKNOWN	UNKNOWN	UNKNOWN	0	UNKNOWN	.	.
35	.	QP17C19-R101	49	QP17C19	2	400mgOZ439+480mgPiperaquine	6	12.08	203.13	12	12.08	HOURS	2	Piperaquine:::Plasma:::Concentration	0.0418	0.0418	ug/mL	0.001	0	0	0	0	.	0	0	.	0	0	480	.	.	.	QP17C19-101-R101	UNKNOWN	1	OZ439+Piperaquine	QP17C19	0	0	400mgOZ439+480mgPiperaquine	6	.	UNKNOWN	UNKNOWN	UNKNOWN	0	UNKNOWN	.	.
37	.	QP17C19-R101	49	QP17C19	2	400mgOZ439+480mgPiperaquine	6	16.02	207.07	16	16.02	HOURS	1	OZ439:::Plasma:::Concentration	0.197	0.197	ug/mL	0.001	0	0	0	0	.	0	0	.	0	0	480	.	.	.	QP17C19-101-R101	UNKNOWN	1	OZ439+Piperaquine	QP17C19	0	0	400mgOZ439+480mgPiperaquine	6	.	UNKNOWN	UNKNOWN	UNKNOWN	0	UNKNOWN	.	.
38	.	QP17C19-R101	49	QP17C19	2	400mgOZ439+480mgPiperaquine	6	16.02	207.07	16	16.02	HOURS	2	Piperaquine:::Plasma:::Concentration	0.0368	0.0368	ug/mL	0.001	0	0	0	0	.	0	0	.	0	0	480	.	.	.	QP17C19-101-R101	UNKNOWN	1	OZ439+Piperaquine	QP17C19	0	0	400mgOZ439+480mgPiperaquine	6	.	UNKNOWN	UNKNOWN	UNKNOWN	0	UNKNOWN	.	.
41	.	QP17C19-R101	49	QP17C19	2	400mgOZ439+480mgPiperaquine	6	24	215.05	24	24	HOURS	1	OZ439:::Plasma:::Concentration	0.0592	0.0592	ug/mL	0.001	0	0	0	0	.	0	0	.	0	0	480	.	.	.	QP17C19-101-R101	UNKNOWN	1	OZ439+Piperaquine	QP17C19	0	0	400mgOZ439+480mgPiperaquine	6	.	UNKNOWN	UNKNOWN	UNKNOWN	0	UNKNOWN	.	.
42	.	QP17C19-R101	49	QP17C19	2	400mgOZ439+480mgPiperaquine	6	24	215.05	24	24	HOURS	2	Piperaquine:::Plasma:::Concentration	0.0184	0.0184	ug/mL	0.001	0	0	0	0	.	0	0	.	0	0	480	.	.	.	QP17C19-101-R101	UNKNOWN	1	OZ439+Piperaquine	QP17C19	0	0	400mgOZ439+480mgPiperaquine	6	.	UNKNOWN	UNKNOWN	UNKNOWN	0	UNKNOWN	.	.
47	.	QP17C19-R101	49	QP17C19	2	400mgOZ439+480mgPiperaquine	6	48.02	239.07	48	48.02	HOURS	1	OZ439:::Plasma:::Concentration	0.0134	0.0134	ug/mL	0.001	0	0	0	0	.	0	0	.	0	0	480	.	.	.	QP17C19-101-R101	UNKNOWN	1	OZ439+Piperaquine	QP17C19	0	0	400mgOZ439+480mgPiperaquine	6	.	UNKNOWN	UNKNOWN	UNKNOWN	0	UNKNOWN	.	.
48	.	QP17C19-R101	49	QP17C19	2	400mgOZ439+480mgPiperaquine	6	48.02	239.07	48	48.02	HOURS	2	Piperaquine:::Plasma:::Concentration	0.0105	0.0105	ug/mL	0.001	0	0	0	0	.	0	0	.	0	0	480	.	.	.	QP17C19-101-R101	UNKNOWN	1	OZ439+Piperaquine	QP17C19	0	0	400mgOZ439+480mgPiperaquine	6	.	UNKNOWN	UNKNOWN	UNKNOWN	0	UNKNOWN	.	.
51	.	QP17C19-R101	49	QP17C19	2	400mgOZ439+480mgPiperaquine	6	72	263.05	72	72	HOURS	1	OZ439:::Plasma:::Concentration	0.00715	0.00715	ug/mL	0.001	0	0	0	0	.	0	0	.	0	0	480	.	.	.	QP17C19-101-R101	UNKNOWN	1	OZ439+Piperaquine	QP17C19	0	0	400mgOZ439+480mgPiperaquine	6	.	UNKNOWN	UNKNOWN	UNKNOWN	0	UNKNOWN	.	.
52	.	QP17C19-R101	49	QP17C19	2	400mgOZ439+480mgPiperaquine	6	72	263.05	72	72	HOURS	2	Piperaquine:::Plasma:::Concentration	0.00879	0.00879	ug/mL	0.001	0	0	0	0	.	0	0	.	0	0	480	.	.	.	QP17C19-101-R101	UNKNOWN	1	OZ439+Piperaquine	QP17C19	0	0	400mgOZ439+480mgPiperaquine	6	.	UNKNOWN	UNKNOWN	UNKNOWN	0	UNKNOWN	.	.
55	.	QP17C19-R101	49	QP17C19	2	400mgOZ439+480mgPiperaquine	6	95.35	286.4	96	95.35	HOURS	1	OZ439:::Plasma:::Concentration	0.00498	0.00498	ug/mL	0.001	0	0	0	0	.	0	0	.	0	0	480	.	.	.	QP17C19-101-R101	UNKNOWN	1	OZ439+Piperaquine	QP17C19	0	0	400mgOZ439+480mgPiperaquine	6	.	UNKNOWN	UNKNOWN	UNKNOWN	0	UNKNOWN	.	.
56	.	QP17C19-R101	49	QP17C19	2	400mgOZ439+480mgPiperaquine	6	95.35	286.4	96	95.35	HOURS	2	Piperaquine:::Plasma:::Concentration	0.00626	0.00626	ug/mL	0.001	0	0	0	0	.	0	0	.	0	0	480	.	.	.	QP17C19-101-R101	UNKNOWN	1	OZ439+Piperaquine	QP17C19	0	0	400mgOZ439+480mgPiperaquine	6	.	UNKNOWN	UNKNOWN	UNKNOWN	0	UNKNOWN	.	.
62	.	QP17C19-R101	49	QP17C19	2	400mgOZ439+480mgPiperaquine	6	168.08	359.13	168	168.08	HOURS	1	OZ439:::Plasma:::Concentration	0.00318	0.00318	ug/mL	0.001	0	0	0	0	.	0	0	.	0	0	480	.	.	.	QP17C19-101-R101	UNKNOWN	1	OZ439+Piperaquine	QP17C19	0	0	400mgOZ439+480mgPiperaquine	6	.	UNKNOWN	UNKNOWN	UNKNOWN	0	UNKNOWN	.	.
63	.	QP17C19-R101	49	QP17C19	2	400mgOZ439+480mgPiperaquine	6	168.08	359.13	168	168.08	HOURS	2	Piperaquine:::Plasma:::Concentration	0.00807	0.00807	ug/mL	0.001	0	0	0	0	.	0	0	.	0	0	480	.	.	.	QP17C19-101-R101	UNKNOWN	1	OZ439+Piperaquine	QP17C19	0	0	400mgOZ439+480mgPiperaquine	6	.	UNKNOWN	UNKNOWN	UNKNOWN	0	UNKNOWN	.	.
65	.	QP17C19-R101	49	QP17C19	2	400mgOZ439+480mgPiperaquine	6	215.88	406.93	240	215.88	HOURS	1	OZ439:::Plasma:::Concentration	0.00383	0.00383	ug/mL	0.001	0	0	0	0	.	0	0	.	0	0	480	.	.	.	QP17C19-101-R101	UNKNOWN	1	OZ439+Piperaquine	QP17C19	0	0	400mgOZ439+480mgPiperaquine	6	.	UNKNOWN	UNKNOWN	UNKNOWN	0	UNKNOWN	.	.
66	.	QP17C19-R101	49	QP17C19	2	400mgOZ439+480mgPiperaquine	6	215.88	406.93	240	215.88	HOURS	2	Piperaquine:::Plasma:::Concentration	0.00735	0.00735	ug/mL	0.001	0	0	0	0	.	0	0	.	0	0	480	.	.	.	QP17C19-101-R101	UNKNOWN	1	OZ439+Piperaquine	QP17C19	0	0	400mgOZ439+480mgPiperaquine	6	.	UNKNOWN	UNKNOWN	UNKNOWN	0	UNKNOWN	.	.
69	.	QP17C19-R101	49	QP17C19	2	400mgOZ439+480mgPiperaquine	6	334.85	525.9	336	334.85	HOURS	1	OZ439:::Plasma:::Concentration	0.00102	0.00102	ug/mL	0.001	0	0	0	0	.	0	0	.	0	0	480	.	.	.	QP17C19-101-R101	UNKNOWN	1	OZ439+Piperaquine	QP17C19	0	0	400mgOZ439+480mgPiperaquine	6	.	UNKNOWN	UNKNOWN	UNKNOWN	0	UNKNOWN	.	.
70	.	QP17C19-R101	49	QP17C19	2	400mgOZ439+480mgPiperaquine	6	334.85	525.9	336	334.85	HOURS	2	Piperaquine:::Plasma:::Concentration	0.0049	0.0049	ug/mL	0.001	0	0	0	0	.	0	0	.	0	0	480	.	.	.	QP17C19-101-R101	UNKNOWN	1	OZ439+Piperaquine	QP17C19	0	0	400mgOZ439+480mgPiperaquine	6	.	UNKNOWN	UNKNOWN	UNKNOWN	0	UNKNOWN	.	.
74	.	QP17C19-R101	49	QP17C19	2	400mgOZ439+480mgPiperaquine	6	504.05	695.1	504	504.05	HOURS	1	OZ439:::Plasma:::Concentration	0.00103	0.00103	ug/mL	0.001	0	0	0	0	.	0	0	.	0	0	480	.	.	.	QP17C19-101-R101	UNKNOWN	1	OZ439+Piperaquine	QP17C19	0	0	400mgOZ439+480mgPiperaquine	6	.	UNKNOWN	UNKNOWN	UNKNOWN	0	UNKNOWN	.	.
75	.	QP17C19-R101	49	QP17C19	2	400mgOZ439+480mgPiperaquine	6	504.05	695.1	504	504.05	HOURS	2	Piperaquine:::Plasma:::Concentration	0.00359	0.00359	ug/mL	0.001	0	0	0	0	.	0	0	.	0	0	480	.	.	.	QP17C19-101-R101	UNKNOWN	1	OZ439+Piperaquine	QP17C19	0	0	400mgOZ439+480mgPiperaquine	6	.	UNKNOWN	UNKNOWN	UNKNOWN	0	UNKNOWN	.	.
79	.	QP17C19-R101	49	QP17C19	2	400mgOZ439+480mgPiperaquine	6	672.37	863.42	672	672.37	HOURS	1	OZ439:::Plasma:::Concentration	5.00E-04	0.001	ug/mL	0.001	1	0	0	0	.	0	0	.	0	0	480	.	.	.	QP17C19-101-R101	UNKNOWN	1	OZ439+Piperaquine	QP17C19	0	0	400mgOZ439+480mgPiperaquine	6	.	UNKNOWN	UNKNOWN	UNKNOWN	0	UNKNOWN	.	.
80	.	QP17C19-R101	49	QP17C19	2	400mgOZ439+480mgPiperaquine	6	672.37	863.42	672	672.37	HOURS	2	Piperaquine:::Plasma:::Concentration	0.00391	0.00391	ug/mL	0.001	0	0	0	0	.	0	0	.	0	0	480	.	.	.	QP17C19-101-R101	UNKNOWN	1	OZ439+Piperaquine	QP17C19	0	0	400mgOZ439+480mgPiperaquine	6	.	UNKNOWN	UNKNOWN	UNKNOWN	0	UNKNOWN	.	.
83	.	QP17C19-R101	49	QP17C19	2	400mgOZ439+480mgPiperaquine	6	815.23	1006.28	840	815.23	HOURS	1	OZ439:::Plasma:::Concentration	5.00E-04	0.001	ug/mL	0.001	1	0	0	0	.	0	0	.	0	0	480	.	.	.	QP17C19-101-R101	UNKNOWN	1	OZ439+Piperaquine	QP17C19	0	0	400mgOZ439+480mgPiperaquine	6	.	UNKNOWN	UNKNOWN	UNKNOWN	0	UNKNOWN	.	.
84	.	QP17C19-R101	49	QP17C19	2	400mgOZ439+480mgPiperaquine	6	815.23	1006.28	840	815.23	HOURS	2	Piperaquine:::Plasma:::Concentration	0.00344	0.00344	ug/mL	0.001	0	0	0	0	.	0	0	.	0	0	480	.	.	.	QP17C19-101-R101	UNKNOWN	1	OZ439+Piperaquine	QP17C19	0	0	400mgOZ439+480mgPiperaquine	6	.	UNKNOWN	UNKNOWN	UNKNOWN	0	UNKNOWN	.	.
101	.	QP17C19-R102	50	QP17C19	2	200mgOZ439+640mgPiperaquine	7	-0.37	190.56	0	-0.37	HOURS	1	OZ439:::Plasma:::Concentration	5.00E-04	0.001	ug/mL	0.001	1	0	0	0	.	0	0	.	0	0	0	.	.	.	QP17C19-101-R102	UNKNOWN	1	OZ439+Piperaquine	QP17C19	0	0	200mgOZ439+640mgPiperaquine	5	.	UNKNOWN	UNKNOWN	UNKNOWN	0	UNKNOWN	.	.
102	.	QP17C19-R102	50	QP17C19	2	200mgOZ439+640mgPiperaquine	7	-0.37	190.56	0	-0.37	HOURS	2	Piperaquine:::Plasma:::Concentration	5.00E-04	0.001	ug/mL	0.001	1	0	0	0	.	0	0	.	0	0	0	.	.	.	QP17C19-101-R102	UNKNOWN	1	OZ439+Piperaquine	QP17C19	0	0	200mgOZ439+640mgPiperaquine	5	.	UNKNOWN	UNKNOWN	UNKNOWN	0	UNKNOWN	.	.
103	.	QP17C19-R102	50	QP17C19	2	200mgOZ439+640mgPiperaquine	7	0	190.93	0	0	HOURS	.	OZ439:::Dose	200	0	mg	.	0	1	1	200	1	0	0	ORAL	0	0	200	.	.	.	QP17C19-101-R102	UNKNOWN	1	OZ439+Piperaquine	QP17C19	0	0	200mgOZ439+640mgPiperaquine	5	.	UNKNOWN	UNKNOWN	UNKNOWN	0	UNKNOWN	.	.
104	.	QP17C19-R102	50	QP17C19	2	200mgOZ439+640mgPiperaquine	7	0	190.93	0	0	HOURS	.	Piperaquine:::Dose	640	0	mg	.	0	1	1	640	2	0	0	ORAL	0	0	640	.	.	.	QP17C19-101-R102	UNKNOWN	1	OZ439+Piperaquine	QP17C19	0	0	200mgOZ439+640mgPiperaquine	5	.	UNKNOWN	UNKNOWN	UNKNOWN	0	UNKNOWN	.	.
105	.	QP17C19-R102	50	QP17C19	2	200mgOZ439+640mgPiperaquine	7	0.5	191.43	0.5	0.5	HOURS	1	OZ439:::Plasma:::Concentration	0.0399	0.0399	ug/mL	0.001	0	0	0	0	.	0	0	.	0	0	640	.	.	.	QP17C19-101-R102	UNKNOWN	1	OZ439+Piperaquine	QP17C19	0	0	200mgOZ439+640mgPiperaquine	5	.	UNKNOWN	UNKNOWN	UNKNOWN	0	UNKNOWN	.	.
106	.	QP17C19-R102	50	QP17C19	2	200mgOZ439+640mgPiperaquine	7	0.5	191.43	0.5	0.5	HOURS	2	Piperaquine:::Plasma:::Concentration	0.0087	0.0087	ug/mL	0.001	0	0	0	0	.	0	0	.	0	0	640	.	.	.	QP17C19-101-R102	UNKNOWN	1	OZ439+Piperaquine	QP17C19	0	0	200mgOZ439+640mgPiperaquine	5	.	UNKNOWN	UNKNOWN	UNKNOWN	0	UNKNOWN	.	.
107	.	QP17C19-R102	50	QP17C19	2	200mgOZ439+640mgPiperaquine	7	1	191.93	1	1	HOURS	1	OZ439:::Plasma:::Concentration	0.108	0.108	ug/mL	0.001	0	0	0	0	.	0	0	.	0	0	640	.	.	.	QP17C19-101-R102	UNKNOWN	1	OZ439+Piperaquine	QP17C19	0	0	200mgOZ439+640mgPiperaquine	5	.	UNKNOWN	UNKNOWN	UNKNOWN	0	UNKNOWN	.	.
108	.	QP17C19-R102	50	QP17C19	2	200mgOZ439+640mgPiperaquine	7	1	191.93	1	1	HOURS	2	Piperaquine:::Plasma:::Concentration	0.0167	0.0167	ug/mL	0.001	0	0	0	0	.	0	0	.	0	0	640	.	.	.	QP17C19-101-R102	UNKNOWN	1	OZ439+Piperaquine	QP17C19	0	0	200mgOZ439+640mgPiperaquine	5	.	UNKNOWN	UNKNOWN	UNKNOWN	0	UNKNOWN	.	.
110	.	QP17C19-R102	50	QP17C19	2	200mgOZ439+640mgPiperaquine	7	2.02	192.95	2	2.02	HOURS	1	OZ439:::Plasma:::Concentration	0.219	0.219	ug/mL	0.001	0	0	0	0	.	0	0	.	0	0	640	.	.	.	QP17C19-101-R102	UNKNOWN	1	OZ439+Piperaquine	QP17C19	0	0	200mgOZ439+640mgPiperaquine	5	.	UNKNOWN	UNKNOWN	UNKNOWN	0	UNKNOWN	.	.
111	.	QP17C19-R102	50	QP17C19	2	200mgOZ439+640mgPiperaquine	7	2.02	192.95	2	2.02	HOURS	2	Piperaquine:::Plasma:::Concentration	0.0576	0.0576	ug/mL	0.001	0	0	0	0	.	0	0	.	0	0	640	.	.	.	QP17C19-101-R102	UNKNOWN	1	OZ439+Piperaquine	QP17C19	0	0	200mgOZ439+640mgPiperaquine	5	.	UNKNOWN	UNKNOWN	UNKNOWN	0	UNKNOWN	.	.
112	.	QP17C19-R102	50	QP17C19	2	200mgOZ439+640mgPiperaquine	7	3	193.93	3	3	HOURS	1	OZ439:::Plasma:::Concentration	0.22	0.22	ug/mL	0.001	0	0	0	0	.	0	0	.	0	0	640	.	.	.	QP17C19-101-R102	UNKNOWN	1	OZ439+Piperaquine	QP17C19	0	0	200mgOZ439+640mgPiperaquine	5	.	UNKNOWN	UNKNOWN	UNKNOWN	0	UNKNOWN	.	.
113	.	QP17C19-R102	50	QP17C19	2	200mgOZ439+640mgPiperaquine	7	3	193.93	3	3	HOURS	2	Piperaquine:::Plasma:::Concentration	0.129	0.129	ug/mL	0.001	0	0	0	0	.	0	0	.	0	0	640	.	.	.	QP17C19-101-R102	UNKNOWN	1	OZ439+Piperaquine	QP17C19	0	0	200mgOZ439+640mgPiperaquine	5	.	UNKNOWN	UNKNOWN	UNKNOWN	0	UNKNOWN	.	.
115	.	QP17C19-R102	50	QP17C19	2	200mgOZ439+640mgPiperaquine	7	4	194.93	4	4	HOURS	1	OZ439:::Plasma:::Concentration	0.167	0.167	ug/mL	0.001	0	0	0	0	.	0	0	.	0	0	640	.	.	.	QP17C19-101-R102	UNKNOWN	1	OZ439+Piperaquine	QP17C19	0	0	200mgOZ439+640mgPiperaquine	5	.	UNKNOWN	UNKNOWN	UNKNOWN	0	UNKNOWN	.	.
116	.	QP17C19-R102	50	QP17C19	2	200mgOZ439+640mgPiperaquine	7	4	194.93	4	4	HOURS	2	Piperaquine:::Plasma:::Concentration	0.145	0.145	ug/mL	0.001	0	0	0	0	.	0	0	.	0	0	640	.	.	.	QP17C19-101-R102	UNKNOWN	1	OZ439+Piperaquine	QP17C19	0	0	200mgOZ439+640mgPiperaquine	5	.	UNKNOWN	UNKNOWN	UNKNOWN	0	UNKNOWN	.	.
117	.	QP17C19-R102	50	QP17C19	2	200mgOZ439+640mgPiperaquine	7	5	195.93	5	5	HOURS	1	OZ439:::Plasma:::Concentration	0.13	0.13	ug/mL	0.001	0	0	0	0	.	0	0	.	0	0	640	.	.	.	QP17C19-101-R102	UNKNOWN	1	OZ439+Piperaquine	QP17C19	0	0	200mgOZ439+640mgPiperaquine	5	.	UNKNOWN	UNKNOWN	UNKNOWN	0	UNKNOWN	.	.
118	.	QP17C19-R102	50	QP17C19	2	200mgOZ439+640mgPiperaquine	7	5	195.93	5	5	HOURS	2	Piperaquine:::Plasma:::Concentration	0.143	0.143	ug/mL	0.001	0	0	0	0	.	0	0	.	0	0	640	.	.	.	QP17C19-101-R102	UNKNOWN	1	OZ439+Piperaquine	QP17C19	0	0	200mgOZ439+640mgPiperaquine	5	.	UNKNOWN	UNKNOWN	UNKNOWN	0	UNKNOWN	.	.
119	.	QP17C19-R102	50	QP17C19	2	200mgOZ439+640mgPiperaquine	7	6	196.93	6	6	HOURS	1	OZ439:::Plasma:::Concentration	0.0984	0.0984	ug/mL	0.001	0	0	0	0	.	0	0	.	0	0	640	.	.	.	QP17C19-101-R102	UNKNOWN	1	OZ439+Piperaquine	QP17C19	0	0	200mgOZ439+640mgPiperaquine	5	.	UNKNOWN	UNKNOWN	UNKNOWN	0	UNKNOWN	.	.
120	.	QP17C19-R102	50	QP17C19	2	200mgOZ439+640mgPiperaquine	7	6	196.93	6	6	HOURS	2	Piperaquine:::Plasma:::Concentration	0.118	0.118	ug/mL	0.001	0	0	0	0	.	0	0	.	0	0	640	.	.	.	QP17C19-101-R102	UNKNOWN	1	OZ439+Piperaquine	QP17C19	0	0	200mgOZ439+640mgPiperaquine	5	.	UNKNOWN	UNKNOWN	UNKNOWN	0	UNKNOWN	.	.
122	.	QP17C19-R102	50	QP17C19	2	200mgOZ439+640mgPiperaquine	7	8.05	198.98	8	8.05	HOURS	1	OZ439:::Plasma:::Concentration	0.0657	0.0657	ug/mL	0.001	0	0	0	0	.	0	0	.	0	0	640	.	.	.	QP17C19-101-R102	UNKNOWN	1	OZ439+Piperaquine	QP17C19	0	0	200mgOZ439+640mgPiperaquine	5	.	UNKNOWN	UNKNOWN	UNKNOWN	0	UNKNOWN	.	.
123	.	QP17C19-R102	50	QP17C19	2	200mgOZ439+640mgPiperaquine	7	8.05	198.98	8	8.05	HOURS	2	Piperaquine:::Plasma:::Concentration	0.0619	0.0619	ug/mL	0.001	0	0	0	0	.	0	0	.	0	0	640	.	.	.	QP17C19-101-R102	UNKNOWN	1	OZ439+Piperaquine	QP17C19	0	0	200mgOZ439+640mgPiperaquine	5	.	UNKNOWN	UNKNOWN	UNKNOWN	0	UNKNOWN	.	.
125	.	QP17C19-R102	50	QP17C19	2	200mgOZ439+640mgPiperaquine	7	12.02	202.95	12	12.02	HOURS	1	OZ439:::Plasma:::Concentration	0.0304	0.0304	ug/mL	0.001	0	0	0	0	.	0	0	.	0	0	640	.	.	.	QP17C19-101-R102	UNKNOWN	1	OZ439+Piperaquine	QP17C19	0	0	200mgOZ439+640mgPiperaquine	5	.	UNKNOWN	UNKNOWN	UNKNOWN	0	UNKNOWN	.	.
126	.	QP17C19-R102	50	QP17C19	2	200mgOZ439+640mgPiperaquine	7	12.02	202.95	12	12.02	HOURS	2	Piperaquine:::Plasma:::Concentration	0.0686	0.0686	ug/mL	0.001	0	0	0	0	.	0	0	.	0	0	640	.	.	.	QP17C19-101-R102	UNKNOWN	1	OZ439+Piperaquine	QP17C19	0	0	200mgOZ439+640mgPiperaquine	5	.	UNKNOWN	UNKNOWN	UNKNOWN	0	UNKNOWN	.	.
128	.	QP17C19-R102	50	QP17C19	2	200mgOZ439+640mgPiperaquine	7	16	206.93	16	16	HOURS	1	OZ439:::Plasma:::Concentration	0.0123	0.0123	ug/mL	0.001	0	0	0	0	.	0	0	.	0	0	640	.	.	.	QP17C19-101-R102	UNKNOWN	1	OZ439+Piperaquine	QP17C19	0	0	200mgOZ439+640mgPiperaquine	5	.	UNKNOWN	UNKNOWN	UNKNOWN	0	UNKNOWN	.	.
129	.	QP17C19-R102	50	QP17C19	2	200mgOZ439+640mgPiperaquine	7	16	206.93	16	16	HOURS	2	Piperaquine:::Plasma:::Concentration	0.054	0.054	ug/mL	0.001	0	0	0	0	.	0	0	.	0	0	640	.	.	.	QP17C19-101-R102	UNKNOWN	1	OZ439+Piperaquine	QP17C19	0	0	200mgOZ439+640mgPiperaquine	5	.	UNKNOWN	UNKNOWN	UNKNOWN	0	UNKNOWN	.	.
132	.	QP17C19-R102	50	QP17C19	2	200mgOZ439+640mgPiperaquine	7	24	214.93	24	24	HOURS	1	OZ439:::Plasma:::Concentration	0.00552	0.00552	ug/mL	0.001	0	0	0	0	.	0	0	.	0	0	640	.	.	.	QP17C19-101-R102	UNKNOWN	1	OZ439+Piperaquine	QP17C19	0	0	200mgOZ439+640mgPiperaquine	5	.	UNKNOWN	UNKNOWN	UNKNOWN	0	UNKNOWN	.	.
133	.	QP17C19-R102	50	QP17C19	2	200mgOZ439+640mgPiperaquine	7	24	214.93	24	24	HOURS	2	Piperaquine:::Plasma:::Concentration	0.0336	0.0336	ug/mL	0.001	0	0	0	0	.	0	0	.	0	0	640	.	.	.	QP17C19-101-R102	UNKNOWN	1	OZ439+Piperaquine	QP17C19	0	0	200mgOZ439+640mgPiperaquine	5	.	UNKNOWN	UNKNOWN	UNKNOWN	0	UNKNOWN	.	.
138	.	QP17C19-R102	50	QP17C19	2	200mgOZ439+640mgPiperaquine	7	48	238.93	48	48	HOURS	1	OZ439:::Plasma:::Concentration	0.00202	0.00202	ug/mL	0.001	0	0	0	0	.	0	0	.	0	0	640	.	.	.	QP17C19-101-R102	UNKNOWN	1	OZ439+Piperaquine	QP17C19	0	0	200mgOZ439+640mgPiperaquine	5	.	UNKNOWN	UNKNOWN	UNKNOWN	0	UNKNOWN	.	.
139	.	QP17C19-R102	50	QP17C19	2	200mgOZ439+640mgPiperaquine	7	48	238.93	48	48	HOURS	2	Piperaquine:::Plasma:::Concentration	0.0171	0.0171	ug/mL	0.001	0	0	0	0	.	0	0	.	0	0	640	.	.	.	QP17C19-101-R102	UNKNOWN	1	OZ439+Piperaquine	QP17C19	0	0	200mgOZ439+640mgPiperaquine	5	.	UNKNOWN	UNKNOWN	UNKNOWN	0	UNKNOWN	.	.
142	.	QP17C19-R102	50	QP17C19	2	200mgOZ439+640mgPiperaquine	7	72	262.93	72	72	HOURS	1	OZ439:::Plasma:::Concentration	5.00E-04	0.001	ug/mL	0.001	1	0	0	0	.	0	0	.	0	0	640	.	.	.	QP17C19-101-R102	UNKNOWN	1	OZ439+Piperaquine	QP17C19	0	0	200mgOZ439+640mgPiperaquine	5	.	UNKNOWN	UNKNOWN	UNKNOWN	0	UNKNOWN	.	.
143	.	QP17C19-R102	50	QP17C19	2	200mgOZ439+640mgPiperaquine	7	72	262.93	72	72	HOURS	2	Piperaquine:::Plasma:::Concentration	0.0137	0.0137	ug/mL	0.001	0	0	0	0	.	0	0	.	0	0	640	.	.	.	QP17C19-101-R102	UNKNOWN	1	OZ439+Piperaquine	QP17C19	0	0	200mgOZ439+640mgPiperaquine	5	.	UNKNOWN	UNKNOWN	UNKNOWN	0	UNKNOWN	.	.
146	.	QP17C19-R102	50	QP17C19	2	200mgOZ439+640mgPiperaquine	7	95.83	286.76	96	95.83	HOURS	1	OZ439:::Plasma:::Concentration	5.00E-04	0.001	ug/mL	0.001	1	0	0	0	.	0	0	.	0	0	640	.	.	.	QP17C19-101-R102	UNKNOWN	1	OZ439+Piperaquine	QP17C19	0	0	200mgOZ439+640mgPiperaquine	5	.	UNKNOWN	UNKNOWN	UNKNOWN	0	UNKNOWN	.	.
147	.	QP17C19-R102	50	QP17C19	2	200mgOZ439+640mgPiperaquine	7	95.83	286.76	96	95.83	HOURS	2	Piperaquine:::Plasma:::Concentration	0.0109	0.0109	ug/mL	0.001	0	0	0	0	.	0	0	.	0	0	640	.	.	.	QP17C19-101-R102	UNKNOWN	1	OZ439+Piperaquine	QP17C19	0	0	200mgOZ439+640mgPiperaquine	5	.	UNKNOWN	UNKNOWN	UNKNOWN	0	UNKNOWN	.	.
153	.	QP17C19-R102	50	QP17C19	2	200mgOZ439+640mgPiperaquine	7	168.25	359.18	168	168.25	HOURS	1	OZ439:::Plasma:::Concentration	5.00E-04	0.001	ug/mL	0.001	1	0	0	0	.	0	0	.	0	0	640	.	.	.	QP17C19-101-R102	UNKNOWN	1	OZ439+Piperaquine	QP17C19	0	0	200mgOZ439+640mgPiperaquine	5	.	UNKNOWN	UNKNOWN	UNKNOWN	0	UNKNOWN	.	.
154	.	QP17C19-R102	50	QP17C19	2	200mgOZ439+640mgPiperaquine	7	168.25	359.18	168	168.25	HOURS	2	Piperaquine:::Plasma:::Concentration	0.0143	0.0143	ug/mL	0.001	0	0	0	0	.	0	0	.	0	0	640	.	.	.	QP17C19-101-R102	UNKNOWN	1	OZ439+Piperaquine	QP17C19	0	0	200mgOZ439+640mgPiperaquine	5	.	UNKNOWN	UNKNOWN	UNKNOWN	0	UNKNOWN	.	.
156	.	QP17C19-R102	50	QP17C19	2	200mgOZ439+640mgPiperaquine	7	216.65	407.58	240	216.65	HOURS	1	OZ439:::Plasma:::Concentration	5.00E-04	0.001	ug/mL	0.001	1	0	0	0	.	0	0	.	0	0	640	.	.	.	QP17C19-101-R102	UNKNOWN	1	OZ439+Piperaquine	QP17C19	0	0	200mgOZ439+640mgPiperaquine	5	.	UNKNOWN	UNKNOWN	UNKNOWN	0	UNKNOWN	.	.
157	.	QP17C19-R102	50	QP17C19	2	200mgOZ439+640mgPiperaquine	7	216.65	407.58	240	216.65	HOURS	2	Piperaquine:::Plasma:::Concentration	0.00687	0.00687	ug/mL	0.001	0	0	0	0	.	0	0	.	0	0	640	.	.	.	QP17C19-101-R102	UNKNOWN	1	OZ439+Piperaquine	QP17C19	0	0	200mgOZ439+640mgPiperaquine	5	.	UNKNOWN	UNKNOWN	UNKNOWN	0	UNKNOWN	.	.
161	.	QP17C19-R102	50	QP17C19	2	200mgOZ439+640mgPiperaquine	7	336.02	526.95	336	336.02	HOURS	1	OZ439:::Plasma:::Concentration	5.00E-04	0.001	ug/mL	0.001	1	0	0	0	.	0	0	.	0	0	640	.	.	.	QP17C19-101-R102	UNKNOWN	1	OZ439+Piperaquine	QP17C19	0	0	200mgOZ439+640mgPiperaquine	5	.	UNKNOWN	UNKNOWN	UNKNOWN	0	UNKNOWN	.	.
162	.	QP17C19-R102	50	QP17C19	2	200mgOZ439+640mgPiperaquine	7	336.02	526.95	336	336.02	HOURS	2	Piperaquine:::Plasma:::Concentration	0.00865	0.00865	ug/mL	0.001	0	0	0	0	.	0	0	.	0	0	640	.	.	.	QP17C19-101-R102	UNKNOWN	1	OZ439+Piperaquine	QP17C19	0	0	200mgOZ439+640mgPiperaquine	5	.	UNKNOWN	UNKNOWN	UNKNOWN	0	UNKNOWN	.	.
167	.	QP17C19-R102	50	QP17C19	2	200mgOZ439+640mgPiperaquine	7	504.32	695.25	504	504.32	HOURS	1	OZ439:::Plasma:::Concentration	5.00E-04	0.001	ug/mL	0.001	1	0	0	0	.	0	0	.	0	0	640	.	.	.	QP17C19-101-R102	UNKNOWN	1	OZ439+Piperaquine	QP17C19	0	0	200mgOZ439+640mgPiperaquine	5	.	UNKNOWN	UNKNOWN	UNKNOWN	0	UNKNOWN	.	.
168	.	QP17C19-R102	50	QP17C19	2	200mgOZ439+640mgPiperaquine	7	504.32	695.25	504	504.32	HOURS	2	Piperaquine:::Plasma:::Concentration	0.00543	0.00543	ug/mL	0.001	0	0	0	0	.	0	0	.	0	0	640	.	.	.	QP17C19-101-R102	UNKNOWN	1	OZ439+Piperaquine	QP17C19	0	0	200mgOZ439+640mgPiperaquine	5	.	UNKNOWN	UNKNOWN	UNKNOWN	0	UNKNOWN	.	.
172	.	QP17C19-R102	50	QP17C19	2	200mgOZ439+640mgPiperaquine	7	702.55	893.48	672	702.55	HOURS	1	OZ439:::Plasma:::Concentration	5.00E-04	0.001	ug/mL	0.001	1	0	0	0	.	0	0	.	0	0	640	.	.	.	QP17C19-101-R102	UNKNOWN	1	OZ439+Piperaquine	QP17C19	0	0	200mgOZ439+640mgPiperaquine	5	.	UNKNOWN	UNKNOWN	UNKNOWN	0	UNKNOWN	.	.
173	.	QP17C19-R102	50	QP17C19	2	200mgOZ439+640mgPiperaquine	7	702.55	893.48	672	702.55	HOURS	2	Piperaquine:::Plasma:::Concentration	0.00432	0.00432	ug/mL	0.001	0	0	0	0	.	0	0	.	0	0	640	.	.	.	QP17C19-101-R102	UNKNOWN	1	OZ439+Piperaquine	QP17C19	0	0	200mgOZ439+640mgPiperaquine	5	.	UNKNOWN	UNKNOWN	UNKNOWN	0	UNKNOWN	.	.
176	.	QP17C19-R102	50	QP17C19	2	200mgOZ439+640mgPiperaquine	7	815.02	1005.95	840	815.02	HOURS	1	OZ439:::Plasma:::Concentration	5.00E-04	0.001	ug/mL	0.001	1	0	0	0	.	0	0	.	0	0	640	.	.	.	QP17C19-101-R102	UNKNOWN	1	OZ439+Piperaquine	QP17C19	0	0	200mgOZ439+640mgPiperaquine	5	.	UNKNOWN	UNKNOWN	UNKNOWN	0	UNKNOWN	.	.
177	.	QP17C19-R102	50	QP17C19	2	200mgOZ439+640mgPiperaquine	7	815.02	1005.95	840	815.02	HOURS	2	Piperaquine:::Plasma:::Concentration	0.00601	0.00601	ug/mL	0.001	0	0	0	0	.	0	0	.	0	0	640	.	.	.	QP17C19-101-R102	UNKNOWN	1	OZ439+Piperaquine	QP17C19	0	0	200mgOZ439+640mgPiperaquine	5	.	UNKNOWN	UNKNOWN	UNKNOWN	0	UNKNOWN	.	.
194	.	QP17C19-R103	51	QP17C19	2	200mgOZ439+480mgPiperaquine	8	-0.35	190.7	0	-0.35	HOURS	1	OZ439:::Plasma:::Concentration	5.00E-04	0.001	ug/mL	0.001	1	0	0	0	.	0	0	.	0	0	0	.	.	.	QP17C19-101-R103	UNKNOWN	1	OZ439+Piperaquine	QP17C19	0	0	200mgOZ439+480mgPiperaquine	4	.	UNKNOWN	UNKNOWN	UNKNOWN	0	UNKNOWN	.	.
195	.	QP17C19-R103	51	QP17C19	2	200mgOZ439+480mgPiperaquine	8	-0.35	190.7	0	-0.35	HOURS	2	Piperaquine:::Plasma:::Concentration	5.00E-04	0.001	ug/mL	0.001	1	0	0	0	.	0	0	.	0	0	0	.	.	.	QP17C19-101-R103	UNKNOWN	1	OZ439+Piperaquine	QP17C19	0	0	200mgOZ439+480mgPiperaquine	4	.	UNKNOWN	UNKNOWN	UNKNOWN	0	UNKNOWN	.	.
196	.	QP17C19-R103	51	QP17C19	2	200mgOZ439+480mgPiperaquine	8	0	191.05	0	0	HOURS	.	OZ439:::Dose	200	0	mg	.	0	1	1	200	1	0	0	ORAL	0	0	200	.	.	.	QP17C19-101-R103	UNKNOWN	1	OZ439+Piperaquine	QP17C19	0	0	200mgOZ439+480mgPiperaquine	4	.	UNKNOWN	UNKNOWN	UNKNOWN	0	UNKNOWN	.	.
197	.	QP17C19-R103	51	QP17C19	2	200mgOZ439+480mgPiperaquine	8	0	191.05	0	0	HOURS	.	Piperaquine:::Dose	480	0	mg	.	0	1	1	480	2	0	0	ORAL	0	0	480	.	.	.	QP17C19-101-R103	UNKNOWN	1	OZ439+Piperaquine	QP17C19	0	0	200mgOZ439+480mgPiperaquine	4	.	UNKNOWN	UNKNOWN	UNKNOWN	0	UNKNOWN	.	.
198	.	QP17C19-R103	51	QP17C19	2	200mgOZ439+480mgPiperaquine	8	0.5	191.55	0.5	0.5	HOURS	1	OZ439:::Plasma:::Concentration	0.101	0.101	ug/mL	0.001	0	0	0	0	.	0	0	.	0	0	480	.	.	.	QP17C19-101-R103	UNKNOWN	1	OZ439+Piperaquine	QP17C19	0	0	200mgOZ439+480mgPiperaquine	4	.	UNKNOWN	UNKNOWN	UNKNOWN	0	UNKNOWN	.	.
199	.	QP17C19-R103	51	QP17C19	2	200mgOZ439+480mgPiperaquine	8	0.5	191.55	0.5	0.5	HOURS	2	Piperaquine:::Plasma:::Concentration	0.0179	0.0179	ug/mL	0.001	0	0	0	0	.	0	0	.	0	0	480	.	.	.	QP17C19-101-R103	UNKNOWN	1	OZ439+Piperaquine	QP17C19	0	0	200mgOZ439+480mgPiperaquine	4	.	UNKNOWN	UNKNOWN	UNKNOWN	0	UNKNOWN	.	.
200	.	QP17C19-R103	51	QP17C19	2	200mgOZ439+480mgPiperaquine	8	1	192.05	1	1	HOURS	1	OZ439:::Plasma:::Concentration	0.343	0.343	ug/mL	0.001	0	0	0	0	.	0	0	.	0	0	480	.	.	.	QP17C19-101-R103	UNKNOWN	1	OZ439+Piperaquine	QP17C19	0	0	200mgOZ439+480mgPiperaquine	4	.	UNKNOWN	UNKNOWN	UNKNOWN	0	UNKNOWN	.	.
201	.	QP17C19-R103	51	QP17C19	2	200mgOZ439+480mgPiperaquine	8	1	192.05	1	1	HOURS	2	Piperaquine:::Plasma:::Concentration	0.0338	0.0338	ug/mL	0.001	0	0	0	0	.	0	0	.	0	0	480	.	.	.	QP17C19-101-R103	UNKNOWN	1	OZ439+Piperaquine	QP17C19	0	0	200mgOZ439+480mgPiperaquine	4	.	UNKNOWN	UNKNOWN	UNKNOWN	0	UNKNOWN	.	.
203	.	QP17C19-R103	51	QP17C19	2	200mgOZ439+480mgPiperaquine	8	2	193.05	2	2	HOURS	1	OZ439:::Plasma:::Concentration	0.533	0.533	ug/mL	0.001	0	0	0	0	.	0	0	.	0	0	480	.	.	.	QP17C19-101-R103	UNKNOWN	1	OZ439+Piperaquine	QP17C19	0	0	200mgOZ439+480mgPiperaquine	4	.	UNKNOWN	UNKNOWN	UNKNOWN	0	UNKNOWN	.	.
204	.	QP17C19-R103	51	QP17C19	2	200mgOZ439+480mgPiperaquine	8	2	193.05	2	2	HOURS	2	Piperaquine:::Plasma:::Concentration	0.0608	0.0608	ug/mL	0.001	0	0	0	0	.	0	0	.	0	0	480	.	.	.	QP17C19-101-R103	UNKNOWN	1	OZ439+Piperaquine	QP17C19	0	0	200mgOZ439+480mgPiperaquine	4	.	UNKNOWN	UNKNOWN	UNKNOWN	0	UNKNOWN	.	.
205	.	QP17C19-R103	51	QP17C19	2	200mgOZ439+480mgPiperaquine	8	3	194.05	3	3	HOURS	1	OZ439:::Plasma:::Concentration	0.549	0.549	ug/mL	0.001	0	0	0	0	.	0	0	.	0	0	480	.	.	.	QP17C19-101-R103	UNKNOWN	1	OZ439+Piperaquine	QP17C19	0	0	200mgOZ439+480mgPiperaquine	4	.	UNKNOWN	UNKNOWN	UNKNOWN	0	UNKNOWN	.	.
206	.	QP17C19-R103	51	QP17C19	2	200mgOZ439+480mgPiperaquine	8	3	194.05	3	3	HOURS	2	Piperaquine:::Plasma:::Concentration	0.0636	0.0636	ug/mL	0.001	0	0	0	0	.	0	0	.	0	0	480	.	.	.	QP17C19-101-R103	UNKNOWN	1	OZ439+Piperaquine	QP17C19	0	0	200mgOZ439+480mgPiperaquine	4	.	UNKNOWN	UNKNOWN	UNKNOWN	0	UNKNOWN	.	.
208	.	QP17C19-R103	51	QP17C19	2	200mgOZ439+480mgPiperaquine	8	4	195.05	4	4	HOURS	1	OZ439:::Plasma:::Concentration	0.487	0.487	ug/mL	0.001	0	0	0	0	.	0	0	.	0	0	480	.	.	.	QP17C19-101-R103	UNKNOWN	1	OZ439+Piperaquine	QP17C19	0	0	200mgOZ439+480mgPiperaquine	4	.	UNKNOWN	UNKNOWN	UNKNOWN	0	UNKNOWN	.	.
209	.	QP17C19-R103	51	QP17C19	2	200mgOZ439+480mgPiperaquine	8	4	195.05	4	4	HOURS	2	Piperaquine:::Plasma:::Concentration	0.0642	0.0642	ug/mL	0.001	0	0	0	0	.	0	0	.	0	0	480	.	.	.	QP17C19-101-R103	UNKNOWN	1	OZ439+Piperaquine	QP17C19	0	0	200mgOZ439+480mgPiperaquine	4	.	UNKNOWN	UNKNOWN	UNKNOWN	0	UNKNOWN	.	.
210	.	QP17C19-R103	51	QP17C19	2	200mgOZ439+480mgPiperaquine	8	5	196.05	5	5	HOURS	1	OZ439:::Plasma:::Concentration	0.39	0.39	ug/mL	0.001	0	0	0	0	.	0	0	.	0	0	480	.	.	.	QP17C19-101-R103	UNKNOWN	1	OZ439+Piperaquine	QP17C19	0	0	200mgOZ439+480mgPiperaquine	4	.	UNKNOWN	UNKNOWN	UNKNOWN	0	UNKNOWN	.	.
211	.	QP17C19-R103	51	QP17C19	2	200mgOZ439+480mgPiperaquine	8	5	196.05	5	5	HOURS	2	Piperaquine:::Plasma:::Concentration	0.071	0.071	ug/mL	0.001	0	0	0	0	.	0	0	.	0	0	480	.	.	.	QP17C19-101-R103	UNKNOWN	1	OZ439+Piperaquine	QP17C19	0	0	200mgOZ439+480mgPiperaquine	4	.	UNKNOWN	UNKNOWN	UNKNOWN	0	UNKNOWN	.	.
212	.	QP17C19-R103	51	QP17C19	2	200mgOZ439+480mgPiperaquine	8	6	197.05	6	6	HOURS	1	OZ439:::Plasma:::Concentration	0.357	0.357	ug/mL	0.001	0	0	0	0	.	0	0	.	0	0	480	.	.	.	QP17C19-101-R103	UNKNOWN	1	OZ439+Piperaquine	QP17C19	0	0	200mgOZ439+480mgPiperaquine	4	.	UNKNOWN	UNKNOWN	UNKNOWN	0	UNKNOWN	.	.
213	.	QP17C19-R103	51	QP17C19	2	200mgOZ439+480mgPiperaquine	8	6	197.05	6	6	HOURS	2	Piperaquine:::Plasma:::Concentration	0.0659	0.0659	ug/mL	0.001	0	0	0	0	.	0	0	.	0	0	480	.	.	.	QP17C19-101-R103	UNKNOWN	1	OZ439+Piperaquine	QP17C19	0	0	200mgOZ439+480mgPiperaquine	4	.	UNKNOWN	UNKNOWN	UNKNOWN	0	UNKNOWN	.	.
215	.	QP17C19-R103	51	QP17C19	2	200mgOZ439+480mgPiperaquine	8	8.05	199.1	8	8.05	HOURS	1	OZ439:::Plasma:::Concentration	0.217	0.217	ug/mL	0.001	0	0	0	0	.	0	0	.	0	0	480	.	.	.	QP17C19-101-R103	UNKNOWN	1	OZ439+Piperaquine	QP17C19	0	0	200mgOZ439+480mgPiperaquine	4	.	UNKNOWN	UNKNOWN	UNKNOWN	0	UNKNOWN	.	.
216	.	QP17C19-R103	51	QP17C19	2	200mgOZ439+480mgPiperaquine	8	8.05	199.1	8	8.05	HOURS	2	Piperaquine:::Plasma:::Concentration	0.0404	0.0404	ug/mL	0.001	0	0	0	0	.	0	0	.	0	0	480	.	.	.	QP17C19-101-R103	UNKNOWN	1	OZ439+Piperaquine	QP17C19	0	0	200mgOZ439+480mgPiperaquine	4	.	UNKNOWN	UNKNOWN	UNKNOWN	0	UNKNOWN	.	.
218	.	QP17C19-R103	51	QP17C19	2	200mgOZ439+480mgPiperaquine	8	12	203.05	12	12	HOURS	1	OZ439:::Plasma:::Concentration	0.151	0.151	ug/mL	0.001	0	0	0	0	.	0	0	.	0	0	480	.	.	.	QP17C19-101-R103	UNKNOWN	1	OZ439+Piperaquine	QP17C19	0	0	200mgOZ439+480mgPiperaquine	4	.	UNKNOWN	UNKNOWN	UNKNOWN	0	UNKNOWN	.	.
219	.	QP17C19-R103	51	QP17C19	2	200mgOZ439+480mgPiperaquine	8	12	203.05	12	12	HOURS	2	Piperaquine:::Plasma:::Concentration	0.0389	0.0389	ug/mL	0.001	0	0	0	0	.	0	0	.	0	0	480	.	.	.	QP17C19-101-R103	UNKNOWN	1	OZ439+Piperaquine	QP17C19	0	0	200mgOZ439+480mgPiperaquine	4	.	UNKNOWN	UNKNOWN	UNKNOWN	0	UNKNOWN	.	.
221	.	QP17C19-R103	51	QP17C19	2	200mgOZ439+480mgPiperaquine	8	16	207.05	16	16	HOURS	1	OZ439:::Plasma:::Concentration	0.0614	0.0614	ug/mL	0.001	0	0	0	0	.	0	0	.	0	0	480	.	.	.	QP17C19-101-R103	UNKNOWN	1	OZ439+Piperaquine	QP17C19	0	0	200mgOZ439+480mgPiperaquine	4	.	UNKNOWN	UNKNOWN	UNKNOWN	0	UNKNOWN	.	.
222	.	QP17C19-R103	51	QP17C19	2	200mgOZ439+480mgPiperaquine	8	16	207.05	16	16	HOURS	2	Piperaquine:::Plasma:::Concentration	0.0288	0.0288	ug/mL	0.001	0	0	0	0	.	0	0	.	0	0	480	.	.	.	QP17C19-101-R103	UNKNOWN	1	OZ439+Piperaquine	QP17C19	0	0	200mgOZ439+480mgPiperaquine	4	.	UNKNOWN	UNKNOWN	UNKNOWN	0	UNKNOWN	.	.
225	.	QP17C19-R103	51	QP17C19	2	200mgOZ439+480mgPiperaquine	8	24	215.05	24	24	HOURS	1	OZ439:::Plasma:::Concentration	0.0182	0.0182	ug/mL	0.001	0	0	0	0	.	0	0	.	0	0	480	.	.	.	QP17C19-101-R103	UNKNOWN	1	OZ439+Piperaquine	QP17C19	0	0	200mgOZ439+480mgPiperaquine	4	.	UNKNOWN	UNKNOWN	UNKNOWN	0	UNKNOWN	.	.
226	.	QP17C19-R103	51	QP17C19	2	200mgOZ439+480mgPiperaquine	8	24	215.05	24	24	HOURS	2	Piperaquine:::Plasma:::Concentration	0.0198	0.0198	ug/mL	0.001	0	0	0	0	.	0	0	.	0	0	480	.	.	.	QP17C19-101-R103	UNKNOWN	1	OZ439+Piperaquine	QP17C19	0	0	200mgOZ439+480mgPiperaquine	4	.	UNKNOWN	UNKNOWN	UNKNOWN	0	UNKNOWN	.	.
231	.	QP17C19-R103	51	QP17C19	2	200mgOZ439+480mgPiperaquine	8	48	239.05	48	48	HOURS	1	OZ439:::Plasma:::Concentration	0.00516	0.00516	ug/mL	0.001	0	0	0	0	.	0	0	.	0	0	480	.	.	.	QP17C19-101-R103	UNKNOWN	1	OZ439+Piperaquine	QP17C19	0	0	200mgOZ439+480mgPiperaquine	4	.	UNKNOWN	UNKNOWN	UNKNOWN	0	UNKNOWN	.	.
232	.	QP17C19-R103	51	QP17C19	2	200mgOZ439+480mgPiperaquine	8	48	239.05	48	48	HOURS	2	Piperaquine:::Plasma:::Concentration	0.0113	0.0113	ug/mL	0.001	0	0	0	0	.	0	0	.	0	0	480	.	.	.	QP17C19-101-R103	UNKNOWN	1	OZ439+Piperaquine	QP17C19	0	0	200mgOZ439+480mgPiperaquine	4	.	UNKNOWN	UNKNOWN	UNKNOWN	0	UNKNOWN	.	.
235	.	QP17C19-R103	51	QP17C19	2	200mgOZ439+480mgPiperaquine	8	72.08	263.13	72	72.08	HOURS	1	OZ439:::Plasma:::Concentration	0.00256	0.00256	ug/mL	0.001	0	0	0	0	.	0	0	.	0	0	480	.	.	.	QP17C19-101-R103	UNKNOWN	1	OZ439+Piperaquine	QP17C19	0	0	200mgOZ439+480mgPiperaquine	4	.	UNKNOWN	UNKNOWN	UNKNOWN	0	UNKNOWN	.	.
236	.	QP17C19-R103	51	QP17C19	2	200mgOZ439+480mgPiperaquine	8	72.08	263.13	72	72.08	HOURS	2	Piperaquine:::Plasma:::Concentration	0.00536	0.00536	ug/mL	0.001	0	0	0	0	.	0	0	.	0	0	480	.	.	.	QP17C19-101-R103	UNKNOWN	1	OZ439+Piperaquine	QP17C19	0	0	200mgOZ439+480mgPiperaquine	4	.	UNKNOWN	UNKNOWN	UNKNOWN	0	UNKNOWN	.	.
239	.	QP17C19-R103	51	QP17C19	2	200mgOZ439+480mgPiperaquine	8	95.08	286.13	96	95.08	HOURS	1	OZ439:::Plasma:::Concentration	0.00162	0.00162	ug/mL	0.001	0	0	0	0	.	0	0	.	0	0	480	.	.	.	QP17C19-101-R103	UNKNOWN	1	OZ439+Piperaquine	QP17C19	0	0	200mgOZ439+480mgPiperaquine	4	.	UNKNOWN	UNKNOWN	UNKNOWN	0	UNKNOWN	.	.
240	.	QP17C19-R103	51	QP17C19	2	200mgOZ439+480mgPiperaquine	8	95.08	286.13	96	95.08	HOURS	2	Piperaquine:::Plasma:::Concentration	0.00433	0.00433	ug/mL	0.001	0	0	0	0	.	0	0	.	0	0	480	.	.	.	QP17C19-101-R103	UNKNOWN	1	OZ439+Piperaquine	QP17C19	0	0	200mgOZ439+480mgPiperaquine	4	.	UNKNOWN	UNKNOWN	UNKNOWN	0	UNKNOWN	.	.
246	.	QP17C19-R103	51	QP17C19	2	200mgOZ439+480mgPiperaquine	8	166.62	357.67	168	166.62	HOURS	1	OZ439:::Plasma:::Concentration	0.00125	0.00125	ug/mL	0.001	0	0	0	0	.	0	0	.	0	0	480	.	.	.	QP17C19-101-R103	UNKNOWN	1	OZ439+Piperaquine	QP17C19	0	0	200mgOZ439+480mgPiperaquine	4	.	UNKNOWN	UNKNOWN	UNKNOWN	0	UNKNOWN	.	.
247	.	QP17C19-R103	51	QP17C19	2	200mgOZ439+480mgPiperaquine	8	166.62	357.67	168	166.62	HOURS	2	Piperaquine:::Plasma:::Concentration	0.00575	0.00575	ug/mL	0.001	0	0	0	0	.	0	0	.	0	0	480	.	.	.	QP17C19-101-R103	UNKNOWN	1	OZ439+Piperaquine	QP17C19	0	0	200mgOZ439+480mgPiperaquine	4	.	UNKNOWN	UNKNOWN	UNKNOWN	0	UNKNOWN	.	.
249	.	QP17C19-R103	51	QP17C19	2	200mgOZ439+480mgPiperaquine	8	214.27	405.32	240	214.27	HOURS	1	OZ439:::Plasma:::Concentration	0.00112	0.00112	ug/mL	0.001	0	0	0	0	.	0	0	.	0	0	480	.	.	.	QP17C19-101-R103	UNKNOWN	1	OZ439+Piperaquine	QP17C19	0	0	200mgOZ439+480mgPiperaquine	4	.	UNKNOWN	UNKNOWN	UNKNOWN	0	UNKNOWN	.	.
250	.	QP17C19-R103	51	QP17C19	2	200mgOZ439+480mgPiperaquine	8	214.27	405.32	240	214.27	HOURS	2	Piperaquine:::Plasma:::Concentration	0.00579	0.00579	ug/mL	0.001	0	0	0	0	.	0	0	.	0	0	480	.	.	.	QP17C19-101-R103	UNKNOWN	1	OZ439+Piperaquine	QP17C19	0	0	200mgOZ439+480mgPiperaquine	4	.	UNKNOWN	UNKNOWN	UNKNOWN	0	UNKNOWN	.	.
253	.	QP17C19-R103	51	QP17C19	2	200mgOZ439+480mgPiperaquine	8	334.02	525.07	336	334.02	HOURS	1	OZ439:::Plasma:::Concentration	5.00E-04	0.001	ug/mL	0.001	1	0	0	0	.	0	0	.	0	0	480	.	.	.	QP17C19-101-R103	UNKNOWN	1	OZ439+Piperaquine	QP17C19	0	0	200mgOZ439+480mgPiperaquine	4	.	UNKNOWN	UNKNOWN	UNKNOWN	0	UNKNOWN	.	.
254	.	QP17C19-R103	51	QP17C19	2	200mgOZ439+480mgPiperaquine	8	334.02	525.07	336	334.02	HOURS	2	Piperaquine:::Plasma:::Concentration	0.00442	0.00442	ug/mL	0.001	0	0	0	0	.	0	0	.	0	0	480	.	.	.	QP17C19-101-R103	UNKNOWN	1	OZ439+Piperaquine	QP17C19	0	0	200mgOZ439+480mgPiperaquine	4	.	UNKNOWN	UNKNOWN	UNKNOWN	0	UNKNOWN	.	.
264	.	QP17C19-R103	51	QP17C19	2	200mgOZ439+480mgPiperaquine	8	501.83	692.88	504	107.15	HOURS	1	OZ439:::Plasma:::Concentration	5.00E-04	0.001	ug/mL	0.001	1	0	0	0	.	0	0	.	0	0	4	.	.	.	QP17C19-101-R103	UNKNOWN	1	OZ439+Piperaquine	QP17C19	0	0	200mgOZ439+480mgPiperaquine	4	.	UNKNOWN	UNKNOWN	UNKNOWN	0	UNKNOWN	.	.
265	.	QP17C19-R103	51	QP17C19	2	200mgOZ439+480mgPiperaquine	8	501.83	692.88	504	107.15	HOURS	2	Piperaquine:::Plasma:::Concentration	0.00204	0.00204	ug/mL	0.001	0	0	0	0	.	0	0	.	0	0	4	.	.	.	QP17C19-101-R103	UNKNOWN	1	OZ439+Piperaquine	QP17C19	0	0	200mgOZ439+480mgPiperaquine	4	.	UNKNOWN	UNKNOWN	UNKNOWN	0	UNKNOWN	.	.
267	.	QP17C19-R103	51	QP17C19	2	200mgOZ439+480mgPiperaquine	8	669.75	860.8	672	275.07	HOURS	1	OZ439:::Plasma:::Concentration	5.00E-04	0.001	ug/mL	0.001	1	0	0	0	.	0	0	.	0	0	4	.	.	.	QP17C19-101-R103	UNKNOWN	1	OZ439+Piperaquine	QP17C19	0	0	200mgOZ439+480mgPiperaquine	4	.	UNKNOWN	UNKNOWN	UNKNOWN	0	UNKNOWN	.	.
268	.	QP17C19-R103	51	QP17C19	2	200mgOZ439+480mgPiperaquine	8	669.75	860.8	672	275.07	HOURS	2	Piperaquine:::Plasma:::Concentration	0.00133	0.00133	ug/mL	0.001	0	0	0	0	.	0	0	.	0	0	4	.	.	.	QP17C19-101-R103	UNKNOWN	1	OZ439+Piperaquine	QP17C19	0	0	200mgOZ439+480mgPiperaquine	4	.	UNKNOWN	UNKNOWN	UNKNOWN	0	UNKNOWN	.	.
269	.	QP17C19-R103	51	QP17C19	2	200mgOZ439+480mgPiperaquine	8	813.72	1004.77	840	419.04	HOURS	1	OZ439:::Plasma:::Concentration	5.00E-04	0.001	ug/mL	0.001	1	0	0	0	.	0	0	.	0	0	4	.	.	.	QP17C19-101-R103	UNKNOWN	1	OZ439+Piperaquine	QP17C19	0	0	200mgOZ439+480mgPiperaquine	4	.	UNKNOWN	UNKNOWN	UNKNOWN	0	UNKNOWN	.	.
270	.	QP17C19-R103	51	QP17C19	2	200mgOZ439+480mgPiperaquine	8	813.72	1004.77	840	419.04	HOURS	2	Piperaquine:::Plasma:::Concentration	0.00106	0.00106	ug/mL	0.001	0	0	0	0	.	0	0	.	0	0	4	.	.	.	QP17C19-101-R103	UNKNOWN	1	OZ439+Piperaquine	QP17C19	0	0	200mgOZ439+480mgPiperaquine	4	.	UNKNOWN	UNKNOWN	UNKNOWN	0	UNKNOWN	.	.
281	.	QP17C19-R104	52	QP17C19	2	200mgOZ439+640mgPiperaquine	7	-0.07	191	0	-0.07	HOURS	1	OZ439:::Plasma:::Concentration	5.00E-04	0.001	ug/mL	0.001	1	0	0	0	.	0	0	.	0	0	0	.	.	.	QP17C19-101-R104	UNKNOWN	1	OZ439+Piperaquine	QP17C19	0	0	200mgOZ439+640mgPiperaquine	5	.	UNKNOWN	UNKNOWN	UNKNOWN	0	UNKNOWN	.	.
282	.	QP17C19-R104	52	QP17C19	2	200mgOZ439+640mgPiperaquine	7	-0.07	191	0	-0.07	HOURS	2	Piperaquine:::Plasma:::Concentration	5.00E-04	0.001	ug/mL	0.001	1	0	0	0	.	0	0	.	0	0	0	.	.	.	QP17C19-101-R104	UNKNOWN	1	OZ439+Piperaquine	QP17C19	0	0	200mgOZ439+640mgPiperaquine	5	.	UNKNOWN	UNKNOWN	UNKNOWN	0	UNKNOWN	.	.
283	.	QP17C19-R104	52	QP17C19	2	200mgOZ439+640mgPiperaquine	7	0	191.07	0	0	HOURS	.	OZ439:::Dose	200	0	mg	.	0	1	1	200	1	0	0	ORAL	0	0	200	.	.	.	QP17C19-101-R104	UNKNOWN	1	OZ439+Piperaquine	QP17C19	0	0	200mgOZ439+640mgPiperaquine	5	.	UNKNOWN	UNKNOWN	UNKNOWN	0	UNKNOWN	.	.
284	.	QP17C19-R104	52	QP17C19	2	200mgOZ439+640mgPiperaquine	7	0	191.07	0	0	HOURS	.	Piperaquine:::Dose	640	0	mg	.	0	1	1	640	2	0	0	ORAL	0	0	640	.	.	.	QP17C19-101-R104	UNKNOWN	1	OZ439+Piperaquine	QP17C19	0	0	200mgOZ439+640mgPiperaquine	5	.	UNKNOWN	UNKNOWN	UNKNOWN	0	UNKNOWN	.	.
285	.	QP17C19-R104	52	QP17C19	2	200mgOZ439+640mgPiperaquine	7	0.5	191.57	0.5	0.5	HOURS	1	OZ439:::Plasma:::Concentration	0.0157	0.0157	ug/mL	0.001	0	0	0	0	.	0	0	.	0	0	640	.	.	.	QP17C19-101-R104	UNKNOWN	1	OZ439+Piperaquine	QP17C19	0	0	200mgOZ439+640mgPiperaquine	5	.	UNKNOWN	UNKNOWN	UNKNOWN	0	UNKNOWN	.	.
286	.	QP17C19-R104	52	QP17C19	2	200mgOZ439+640mgPiperaquine	7	0.5	191.57	0.5	0.5	HOURS	2	Piperaquine:::Plasma:::Concentration	0.00489	0.00489	ug/mL	0.001	0	0	0	0	.	0	0	.	0	0	640	.	.	.	QP17C19-101-R104	UNKNOWN	1	OZ439+Piperaquine	QP17C19	0	0	200mgOZ439+640mgPiperaquine	5	.	UNKNOWN	UNKNOWN	UNKNOWN	0	UNKNOWN	.	.
287	.	QP17C19-R104	52	QP17C19	2	200mgOZ439+640mgPiperaquine	7	1.02	192.09	1	1.02	HOURS	1	OZ439:::Plasma:::Concentration	0.152	0.152	ug/mL	0.001	0	0	0	0	.	0	0	.	0	0	640	.	.	.	QP17C19-101-R104	UNKNOWN	1	OZ439+Piperaquine	QP17C19	0	0	200mgOZ439+640mgPiperaquine	5	.	UNKNOWN	UNKNOWN	UNKNOWN	0	UNKNOWN	.	.
288	.	QP17C19-R104	52	QP17C19	2	200mgOZ439+640mgPiperaquine	7	1.02	192.09	1	1.02	HOURS	2	Piperaquine:::Plasma:::Concentration	0.0135	0.0135	ug/mL	0.001	0	0	0	0	.	0	0	.	0	0	640	.	.	.	QP17C19-101-R104	UNKNOWN	1	OZ439+Piperaquine	QP17C19	0	0	200mgOZ439+640mgPiperaquine	5	.	UNKNOWN	UNKNOWN	UNKNOWN	0	UNKNOWN	.	.
290	.	QP17C19-R104	52	QP17C19	2	200mgOZ439+640mgPiperaquine	7	2	193.07	2	2	HOURS	1	OZ439:::Plasma:::Concentration	0.303	0.303	ug/mL	0.001	0	0	0	0	.	0	0	.	0	0	640	.	.	.	QP17C19-101-R104	UNKNOWN	1	OZ439+Piperaquine	QP17C19	0	0	200mgOZ439+640mgPiperaquine	5	.	UNKNOWN	UNKNOWN	UNKNOWN	0	UNKNOWN	.	.
291	.	QP17C19-R104	52	QP17C19	2	200mgOZ439+640mgPiperaquine	7	2	193.07	2	2	HOURS	2	Piperaquine:::Plasma:::Concentration	0.024	0.024	ug/mL	0.001	0	0	0	0	.	0	0	.	0	0	640	.	.	.	QP17C19-101-R104	UNKNOWN	1	OZ439+Piperaquine	QP17C19	0	0	200mgOZ439+640mgPiperaquine	5	.	UNKNOWN	UNKNOWN	UNKNOWN	0	UNKNOWN	.	.
292	.	QP17C19-R104	52	QP17C19	2	200mgOZ439+640mgPiperaquine	7	3	194.07	3	3	HOURS	1	OZ439:::Plasma:::Concentration	0.287	0.287	ug/mL	0.001	0	0	0	0	.	0	0	.	0	0	640	.	.	.	QP17C19-101-R104	UNKNOWN	1	OZ439+Piperaquine	QP17C19	0	0	200mgOZ439+640mgPiperaquine	5	.	UNKNOWN	UNKNOWN	UNKNOWN	0	UNKNOWN	.	.
293	.	QP17C19-R104	52	QP17C19	2	200mgOZ439+640mgPiperaquine	7	3	194.07	3	3	HOURS	2	Piperaquine:::Plasma:::Concentration	0.0539	0.0539	ug/mL	0.001	0	0	0	0	.	0	0	.	0	0	640	.	.	.	QP17C19-101-R104	UNKNOWN	1	OZ439+Piperaquine	QP17C19	0	0	200mgOZ439+640mgPiperaquine	5	.	UNKNOWN	UNKNOWN	UNKNOWN	0	UNKNOWN	.	.
295	.	QP17C19-R104	52	QP17C19	2	200mgOZ439+640mgPiperaquine	7	4.02	195.09	4	4.02	HOURS	1	OZ439:::Plasma:::Concentration	0.249	0.249	ug/mL	0.001	0	0	0	0	.	0	0	.	0	0	640	.	.	.	QP17C19-101-R104	UNKNOWN	1	OZ439+Piperaquine	QP17C19	0	0	200mgOZ439+640mgPiperaquine	5	.	UNKNOWN	UNKNOWN	UNKNOWN	0	UNKNOWN	.	.
296	.	QP17C19-R104	52	QP17C19	2	200mgOZ439+640mgPiperaquine	7	4.02	195.09	4	4.02	HOURS	2	Piperaquine:::Plasma:::Concentration	0.0744	0.0744	ug/mL	0.001	0	0	0	0	.	0	0	.	0	0	640	.	.	.	QP17C19-101-R104	UNKNOWN	1	OZ439+Piperaquine	QP17C19	0	0	200mgOZ439+640mgPiperaquine	5	.	UNKNOWN	UNKNOWN	UNKNOWN	0	UNKNOWN	.	.
297	.	QP17C19-R104	52	QP17C19	2	200mgOZ439+640mgPiperaquine	7	5.05	196.12	5	5.05	HOURS	1	OZ439:::Plasma:::Concentration	0.174	0.174	ug/mL	0.001	0	0	0	0	.	0	0	.	0	0	640	.	.	.	QP17C19-101-R104	UNKNOWN	1	OZ439+Piperaquine	QP17C19	0	0	200mgOZ439+640mgPiperaquine	5	.	UNKNOWN	UNKNOWN	UNKNOWN	0	UNKNOWN	.	.
298	.	QP17C19-R104	52	QP17C19	2	200mgOZ439+640mgPiperaquine	7	5.05	196.12	5	5.05	HOURS	2	Piperaquine:::Plasma:::Concentration	0.0483	0.0483	ug/mL	0.001	0	0	0	0	.	0	0	.	0	0	640	.	.	.	QP17C19-101-R104	UNKNOWN	1	OZ439+Piperaquine	QP17C19	0	0	200mgOZ439+640mgPiperaquine	5	.	UNKNOWN	UNKNOWN	UNKNOWN	0	UNKNOWN	.	.
299	.	QP17C19-R104	52	QP17C19	2	200mgOZ439+640mgPiperaquine	7	6	197.07	6	6	HOURS	1	OZ439:::Plasma:::Concentration	0.121	0.121	ug/mL	0.001	0	0	0	0	.	0	0	.	0	0	640	.	.	.	QP17C19-101-R104	UNKNOWN	1	OZ439+Piperaquine	QP17C19	0	0	200mgOZ439+640mgPiperaquine	5	.	UNKNOWN	UNKNOWN	UNKNOWN	0	UNKNOWN	.	.
300	.	QP17C19-R104	52	QP17C19	2	200mgOZ439+640mgPiperaquine	7	6	197.07	6	6	HOURS	2	Piperaquine:::Plasma:::Concentration	0.0941	0.0941	ug/mL	0.001	0	0	0	0	.	0	0	.	0	0	640	.	.	.	QP17C19-101-R104	UNKNOWN	1	OZ439+Piperaquine	QP17C19	0	0	200mgOZ439+640mgPiperaquine	5	.	UNKNOWN	UNKNOWN	UNKNOWN	0	UNKNOWN	.	.
302	.	QP17C19-R104	52	QP17C19	2	200mgOZ439+640mgPiperaquine	7	8.03	199.1	8	8.03	HOURS	1	OZ439:::Plasma:::Concentration	0.0775	0.0775	ug/mL	0.001	0	0	0	0	.	0	0	.	0	0	640	.	.	.	QP17C19-101-R104	UNKNOWN	1	OZ439+Piperaquine	QP17C19	0	0	200mgOZ439+640mgPiperaquine	5	.	UNKNOWN	UNKNOWN	UNKNOWN	0	UNKNOWN	.	.
303	.	QP17C19-R104	52	QP17C19	2	200mgOZ439+640mgPiperaquine	7	8.03	199.1	8	8.03	HOURS	2	Piperaquine:::Plasma:::Concentration	0.0813	0.0813	ug/mL	0.001	0	0	0	0	.	0	0	.	0	0	640	.	.	.	QP17C19-101-R104	UNKNOWN	1	OZ439+Piperaquine	QP17C19	0	0	200mgOZ439+640mgPiperaquine	5	.	UNKNOWN	UNKNOWN	UNKNOWN	0	UNKNOWN	.	.
305	.	QP17C19-R104	52	QP17C19	2	200mgOZ439+640mgPiperaquine	7	12.02	203.09	12	12.02	HOURS	1	OZ439:::Plasma:::Concentration	0.0534	0.0534	ug/mL	0.001	0	0	0	0	.	0	0	.	0	0	640	.	.	.	QP17C19-101-R104	UNKNOWN	1	OZ439+Piperaquine	QP17C19	0	0	200mgOZ439+640mgPiperaquine	5	.	UNKNOWN	UNKNOWN	UNKNOWN	0	UNKNOWN	.	.
306	.	QP17C19-R104	52	QP17C19	2	200mgOZ439+640mgPiperaquine	7	12.02	203.09	12	12.02	HOURS	2	Piperaquine:::Plasma:::Concentration	0.0837	0.0837	ug/mL	0.001	0	0	0	0	.	0	0	.	0	0	640	.	.	.	QP17C19-101-R104	UNKNOWN	1	OZ439+Piperaquine	QP17C19	0	0	200mgOZ439+640mgPiperaquine	5	.	UNKNOWN	UNKNOWN	UNKNOWN	0	UNKNOWN	.	.
308	.	QP17C19-R104	52	QP17C19	2	200mgOZ439+640mgPiperaquine	7	16.1	207.17	16	16.1	HOURS	1	OZ439:::Plasma:::Concentration	0.0206	0.0206	ug/mL	0.001	0	0	0	0	.	0	0	.	0	0	640	.	.	.	QP17C19-101-R104	UNKNOWN	1	OZ439+Piperaquine	QP17C19	0	0	200mgOZ439+640mgPiperaquine	5	.	UNKNOWN	UNKNOWN	UNKNOWN	0	UNKNOWN	.	.
309	.	QP17C19-R104	52	QP17C19	2	200mgOZ439+640mgPiperaquine	7	16.1	207.17	16	16.1	HOURS	2	Piperaquine:::Plasma:::Concentration	0.0613	0.0613	ug/mL	0.001	0	0	0	0	.	0	0	.	0	0	640	.	.	.	QP17C19-101-R104	UNKNOWN	1	OZ439+Piperaquine	QP17C19	0	0	200mgOZ439+640mgPiperaquine	5	.	UNKNOWN	UNKNOWN	UNKNOWN	0	UNKNOWN	.	.
312	.	QP17C19-R104	52	QP17C19	2	200mgOZ439+640mgPiperaquine	7	24.05	215.12	24	24.05	HOURS	1	OZ439:::Plasma:::Concentration	0.00673	0.00673	ug/mL	0.001	0	0	0	0	.	0	0	.	0	0	640	.	.	.	QP17C19-101-R104	UNKNOWN	1	OZ439+Piperaquine	QP17C19	0	0	200mgOZ439+640mgPiperaquine	5	.	UNKNOWN	UNKNOWN	UNKNOWN	0	UNKNOWN	.	.
313	.	QP17C19-R104	52	QP17C19	2	200mgOZ439+640mgPiperaquine	7	24.05	215.12	24	24.05	HOURS	2	Piperaquine:::Plasma:::Concentration	0.0326	0.0326	ug/mL	0.001	0	0	0	0	.	0	0	.	0	0	640	.	.	.	QP17C19-101-R104	UNKNOWN	1	OZ439+Piperaquine	QP17C19	0	0	200mgOZ439+640mgPiperaquine	5	.	UNKNOWN	UNKNOWN	UNKNOWN	0	UNKNOWN	.	.
318	.	QP17C19-R104	52	QP17C19	2	200mgOZ439+640mgPiperaquine	7	48.27	239.34	48	48.27	HOURS	1	OZ439:::Plasma:::Concentration	0.00288	0.00288	ug/mL	0.001	0	0	0	0	.	0	0	.	0	0	640	.	.	.	QP17C19-101-R104	UNKNOWN	1	OZ439+Piperaquine	QP17C19	0	0	200mgOZ439+640mgPiperaquine	5	.	UNKNOWN	UNKNOWN	UNKNOWN	0	UNKNOWN	.	.
319	.	QP17C19-R104	52	QP17C19	2	200mgOZ439+640mgPiperaquine	7	48.27	239.34	48	48.27	HOURS	2	Piperaquine:::Plasma:::Concentration	0.0206	0.0206	ug/mL	0.001	0	0	0	0	.	0	0	.	0	0	640	.	.	.	QP17C19-101-R104	UNKNOWN	1	OZ439+Piperaquine	QP17C19	0	0	200mgOZ439+640mgPiperaquine	5	.	UNKNOWN	UNKNOWN	UNKNOWN	0	UNKNOWN	.	.
322	.	QP17C19-R104	52	QP17C19	2	200mgOZ439+640mgPiperaquine	7	72.1	263.17	72	72.1	HOURS	1	OZ439:::Plasma:::Concentration	0.00126	0.00126	ug/mL	0.001	0	0	0	0	.	0	0	.	0	0	640	.	.	.	QP17C19-101-R104	UNKNOWN	1	OZ439+Piperaquine	QP17C19	0	0	200mgOZ439+640mgPiperaquine	5	.	UNKNOWN	UNKNOWN	UNKNOWN	0	UNKNOWN	.	.
323	.	QP17C19-R104	52	QP17C19	2	200mgOZ439+640mgPiperaquine	7	72.1	263.17	72	72.1	HOURS	2	Piperaquine:::Plasma:::Concentration	0.0122	0.0122	ug/mL	0.001	0	0	0	0	.	0	0	.	0	0	640	.	.	.	QP17C19-101-R104	UNKNOWN	1	OZ439+Piperaquine	QP17C19	0	0	200mgOZ439+640mgPiperaquine	5	.	UNKNOWN	UNKNOWN	UNKNOWN	0	UNKNOWN	.	.
326	.	QP17C19-R104	52	QP17C19	2	200mgOZ439+640mgPiperaquine	7	95.58	286.65	96	95.58	HOURS	1	OZ439:::Plasma:::Concentration	5.00E-04	0.001	ug/mL	0.001	1	0	0	0	.	0	0	.	0	0	640	.	.	.	QP17C19-101-R104	UNKNOWN	1	OZ439+Piperaquine	QP17C19	0	0	200mgOZ439+640mgPiperaquine	5	.	UNKNOWN	UNKNOWN	UNKNOWN	0	UNKNOWN	.	.
327	.	QP17C19-R104	52	QP17C19	2	200mgOZ439+640mgPiperaquine	7	95.58	286.65	96	95.58	HOURS	2	Piperaquine:::Plasma:::Concentration	0.0155	0.0155	ug/mL	0.001	0	0	0	0	.	0	0	.	0	0	640	.	.	.	QP17C19-101-R104	UNKNOWN	1	OZ439+Piperaquine	QP17C19	0	0	200mgOZ439+640mgPiperaquine	5	.	UNKNOWN	UNKNOWN	UNKNOWN	0	UNKNOWN	.	.
333	.	QP17C19-R104	52	QP17C19	2	200mgOZ439+640mgPiperaquine	7	167.68	358.75	168	167.68	HOURS	1	OZ439:::Plasma:::Concentration	0.00138	0.00138	ug/mL	0.001	0	0	0	0	.	0	0	.	0	0	640	.	.	.	QP17C19-101-R104	UNKNOWN	1	OZ439+Piperaquine	QP17C19	0	0	200mgOZ439+640mgPiperaquine	5	.	UNKNOWN	UNKNOWN	UNKNOWN	0	UNKNOWN	.	.
334	.	QP17C19-R104	52	QP17C19	2	200mgOZ439+640mgPiperaquine	7	167.68	358.75	168	167.68	HOURS	2	Piperaquine:::Plasma:::Concentration	0.0136	0.0136	ug/mL	0.001	0	0	0	0	.	0	0	.	0	0	640	.	.	.	QP17C19-101-R104	UNKNOWN	1	OZ439+Piperaquine	QP17C19	0	0	200mgOZ439+640mgPiperaquine	5	.	UNKNOWN	UNKNOWN	UNKNOWN	0	UNKNOWN	.	.
336	.	QP17C19-R104	52	QP17C19	2	200mgOZ439+640mgPiperaquine	7	215.22	406.29	240	215.22	HOURS	1	OZ439:::Plasma:::Concentration	5.00E-04	0.001	ug/mL	0.001	1	0	0	0	.	0	0	.	0	0	640	.	.	.	QP17C19-101-R104	UNKNOWN	1	OZ439+Piperaquine	QP17C19	0	0	200mgOZ439+640mgPiperaquine	5	.	UNKNOWN	UNKNOWN	UNKNOWN	0	UNKNOWN	.	.
337	.	QP17C19-R104	52	QP17C19	2	200mgOZ439+640mgPiperaquine	7	215.22	406.29	240	215.22	HOURS	2	Piperaquine:::Plasma:::Concentration	0.00996	0.00996	ug/mL	0.001	0	0	0	0	.	0	0	.	0	0	640	.	.	.	QP17C19-101-R104	UNKNOWN	1	OZ439+Piperaquine	QP17C19	0	0	200mgOZ439+640mgPiperaquine	5	.	UNKNOWN	UNKNOWN	UNKNOWN	0	UNKNOWN	.	.
340	.	QP17C19-R104	52	QP17C19	2	200mgOZ439+640mgPiperaquine	7	334.8	525.87	336	334.8	HOURS	1	OZ439:::Plasma:::Concentration	5.00E-04	0.001	ug/mL	0.001	1	0	0	0	.	0	0	.	0	0	640	.	.	.	QP17C19-101-R104	UNKNOWN	1	OZ439+Piperaquine	QP17C19	0	0	200mgOZ439+640mgPiperaquine	5	.	UNKNOWN	UNKNOWN	UNKNOWN	0	UNKNOWN	.	.
341	.	QP17C19-R104	52	QP17C19	2	200mgOZ439+640mgPiperaquine	7	334.8	525.87	336	334.8	HOURS	2	Piperaquine:::Plasma:::Concentration	0.0123	0.0123	ug/mL	0.001	0	0	0	0	.	0	0	.	0	0	640	.	.	.	QP17C19-101-R104	UNKNOWN	1	OZ439+Piperaquine	QP17C19	0	0	200mgOZ439+640mgPiperaquine	5	.	UNKNOWN	UNKNOWN	UNKNOWN	0	UNKNOWN	.	.
345	.	QP17C19-R104	52	QP17C19	2	200mgOZ439+640mgPiperaquine	7	502.15	693.22	504	502.15	HOURS	1	OZ439:::Plasma:::Concentration	5.00E-04	0.001	ug/mL	0.001	1	0	0	0	.	0	0	.	0	0	640	.	.	.	QP17C19-101-R104	UNKNOWN	1	OZ439+Piperaquine	QP17C19	0	0	200mgOZ439+640mgPiperaquine	5	.	UNKNOWN	UNKNOWN	UNKNOWN	0	UNKNOWN	.	.
346	.	QP17C19-R104	52	QP17C19	2	200mgOZ439+640mgPiperaquine	7	502.15	693.22	504	502.15	HOURS	2	Piperaquine:::Plasma:::Concentration	0.00995	0.00995	ug/mL	0.001	0	0	0	0	.	0	0	.	0	0	640	.	.	.	QP17C19-101-R104	UNKNOWN	1	OZ439+Piperaquine	QP17C19	0	0	200mgOZ439+640mgPiperaquine	5	.	UNKNOWN	UNKNOWN	UNKNOWN	0	UNKNOWN	.	.
350	.	QP17C19-R104	52	QP17C19	2	200mgOZ439+640mgPiperaquine	7	670.9	861.97	672	670.9	HOURS	1	OZ439:::Plasma:::Concentration	5.00E-04	0.001	ug/mL	0.001	1	0	0	0	.	0	0	.	0	0	640	.	.	.	QP17C19-101-R104	UNKNOWN	1	OZ439+Piperaquine	QP17C19	0	0	200mgOZ439+640mgPiperaquine	5	.	UNKNOWN	UNKNOWN	UNKNOWN	0	UNKNOWN	.	.
351	.	QP17C19-R104	52	QP17C19	2	200mgOZ439+640mgPiperaquine	7	670.9	861.97	672	670.9	HOURS	2	Piperaquine:::Plasma:::Concentration	0.00637	0.00637	ug/mL	0.001	0	0	0	0	.	0	0	.	0	0	640	.	.	.	QP17C19-101-R104	UNKNOWN	1	OZ439+Piperaquine	QP17C19	0	0	200mgOZ439+640mgPiperaquine	5	.	UNKNOWN	UNKNOWN	UNKNOWN	0	UNKNOWN	.	.
354	.	QP17C19-R104	52	QP17C19	2	200mgOZ439+640mgPiperaquine	7	815.63	1006.7	840	815.63	HOURS	1	OZ439:::Plasma:::Concentration	5.00E-04	0.001	ug/mL	0.001	1	0	0	0	.	0	0	.	0	0	640	.	.	.	QP17C19-101-R104	UNKNOWN	1	OZ439+Piperaquine	QP17C19	0	0	200mgOZ439+640mgPiperaquine	5	.	UNKNOWN	UNKNOWN	UNKNOWN	0	UNKNOWN	.	.
355	.	QP17C19-R104	52	QP17C19	2	200mgOZ439+640mgPiperaquine	7	815.63	1006.7	840	815.63	HOURS	2	Piperaquine:::Plasma:::Concentration	0.00591	0.00591	ug/mL	0.001	0	0	0	0	.	0	0	.	0	0	640	.	.	.	QP17C19-101-R104	UNKNOWN	1	OZ439+Piperaquine	QP17C19	0	0	200mgOZ439+640mgPiperaquine	5	.	UNKNOWN	UNKNOWN	UNKNOWN	0	UNKNOWN	.	.
372	.	QP17C19-R105	53	QP17C19	2	400mgOZ439+640mgPiperaquine	9	-0.27	190.86	0	-0.27	HOURS	1	OZ439:::Plasma:::Concentration	5.00E-04	0.001	ug/mL	0.001	1	0	0	0	.	0	0	.	0	0	0	.	.	.	QP17C19-101-R105	UNKNOWN	1	OZ439+Piperaquine	QP17C19	0	0	400mgOZ439+640mgPiperaquine	7	.	UNKNOWN	UNKNOWN	UNKNOWN	0	UNKNOWN	.	.
373	.	QP17C19-R105	53	QP17C19	2	400mgOZ439+640mgPiperaquine	9	-0.27	190.86	0	-0.27	HOURS	2	Piperaquine:::Plasma:::Concentration	5.00E-04	0.001	ug/mL	0.001	1	0	0	0	.	0	0	.	0	0	0	.	.	.	QP17C19-101-R105	UNKNOWN	1	OZ439+Piperaquine	QP17C19	0	0	400mgOZ439+640mgPiperaquine	7	.	UNKNOWN	UNKNOWN	UNKNOWN	0	UNKNOWN	.	.
374	.	QP17C19-R105	53	QP17C19	2	400mgOZ439+640mgPiperaquine	9	0	191.13	0	0	HOURS	.	OZ439:::Dose	400	0	mg	.	0	1	1	400	1	0	0	ORAL	0	0	400	.	.	.	QP17C19-101-R105	UNKNOWN	1	OZ439+Piperaquine	QP17C19	0	0	400mgOZ439+640mgPiperaquine	7	.	UNKNOWN	UNKNOWN	UNKNOWN	0	UNKNOWN	.	.
375	.	QP17C19-R105	53	QP17C19	2	400mgOZ439+640mgPiperaquine	9	0	191.13	0	0	HOURS	.	Piperaquine:::Dose	640	0	mg	.	0	1	1	640	2	0	0	ORAL	0	0	640	.	.	.	QP17C19-101-R105	UNKNOWN	1	OZ439+Piperaquine	QP17C19	0	0	400mgOZ439+640mgPiperaquine	7	.	UNKNOWN	UNKNOWN	UNKNOWN	0	UNKNOWN	.	.
376	.	QP17C19-R105	53	QP17C19	2	400mgOZ439+640mgPiperaquine	9	0.52	191.65	0.5	0.52	HOURS	1	OZ439:::Plasma:::Concentration	0.07	0.07	ug/mL	0.001	0	0	0	0	.	0	0	.	0	0	640	.	.	.	QP17C19-101-R105	UNKNOWN	1	OZ439+Piperaquine	QP17C19	0	0	400mgOZ439+640mgPiperaquine	7	.	UNKNOWN	UNKNOWN	UNKNOWN	0	UNKNOWN	.	.
377	.	QP17C19-R105	53	QP17C19	2	400mgOZ439+640mgPiperaquine	9	0.52	191.65	0.5	0.52	HOURS	2	Piperaquine:::Plasma:::Concentration	0.00288	0.00288	ug/mL	0.001	0	0	0	0	.	0	0	.	0	0	640	.	.	.	QP17C19-101-R105	UNKNOWN	1	OZ439+Piperaquine	QP17C19	0	0	400mgOZ439+640mgPiperaquine	7	.	UNKNOWN	UNKNOWN	UNKNOWN	0	UNKNOWN	.	.
378	.	QP17C19-R105	53	QP17C19	2	400mgOZ439+640mgPiperaquine	9	1	192.13	1	1	HOURS	1	OZ439:::Plasma:::Concentration	0.196	0.196	ug/mL	0.001	0	0	0	0	.	0	0	.	0	0	640	.	.	.	QP17C19-101-R105	UNKNOWN	1	OZ439+Piperaquine	QP17C19	0	0	400mgOZ439+640mgPiperaquine	7	.	UNKNOWN	UNKNOWN	UNKNOWN	0	UNKNOWN	.	.
379	.	QP17C19-R105	53	QP17C19	2	400mgOZ439+640mgPiperaquine	9	1	192.13	1	1	HOURS	2	Piperaquine:::Plasma:::Concentration	0.00888	0.00888	ug/mL	0.001	0	0	0	0	.	0	0	.	0	0	640	.	.	.	QP17C19-101-R105	UNKNOWN	1	OZ439+Piperaquine	QP17C19	0	0	400mgOZ439+640mgPiperaquine	7	.	UNKNOWN	UNKNOWN	UNKNOWN	0	UNKNOWN	.	.
381	.	QP17C19-R105	53	QP17C19	2	400mgOZ439+640mgPiperaquine	9	2	193.13	2	2	HOURS	1	OZ439:::Plasma:::Concentration	0.412	0.412	ug/mL	0.001	0	0	0	0	.	0	0	.	0	0	640	.	.	.	QP17C19-101-R105	UNKNOWN	1	OZ439+Piperaquine	QP17C19	0	0	400mgOZ439+640mgPiperaquine	7	.	UNKNOWN	UNKNOWN	UNKNOWN	0	UNKNOWN	.	.
382	.	QP17C19-R105	53	QP17C19	2	400mgOZ439+640mgPiperaquine	9	2	193.13	2	2	HOURS	2	Piperaquine:::Plasma:::Concentration	0.0226	0.0226	ug/mL	0.001	0	0	0	0	.	0	0	.	0	0	640	.	.	.	QP17C19-101-R105	UNKNOWN	1	OZ439+Piperaquine	QP17C19	0	0	400mgOZ439+640mgPiperaquine	7	.	UNKNOWN	UNKNOWN	UNKNOWN	0	UNKNOWN	.	.
383	.	QP17C19-R105	53	QP17C19	2	400mgOZ439+640mgPiperaquine	9	3	194.13	3	3	HOURS	1	OZ439:::Plasma:::Concentration	0.528	0.528	ug/mL	0.001	0	0	0	0	.	0	0	.	0	0	640	.	.	.	QP17C19-101-R105	UNKNOWN	1	OZ439+Piperaquine	QP17C19	0	0	400mgOZ439+640mgPiperaquine	7	.	UNKNOWN	UNKNOWN	UNKNOWN	0	UNKNOWN	.	.
384	.	QP17C19-R105	53	QP17C19	2	400mgOZ439+640mgPiperaquine	9	3	194.13	3	3	HOURS	2	Piperaquine:::Plasma:::Concentration	0.0301	0.0301	ug/mL	0.001	0	0	0	0	.	0	0	.	0	0	640	.	.	.	QP17C19-101-R105	UNKNOWN	1	OZ439+Piperaquine	QP17C19	0	0	400mgOZ439+640mgPiperaquine	7	.	UNKNOWN	UNKNOWN	UNKNOWN	0	UNKNOWN	.	.
386	.	QP17C19-R105	53	QP17C19	2	400mgOZ439+640mgPiperaquine	9	4	195.13	4	4	HOURS	1	OZ439:::Plasma:::Concentration	0.52	0.52	ug/mL	0.001	0	0	0	0	.	0	0	.	0	0	640	.	.	.	QP17C19-101-R105	UNKNOWN	1	OZ439+Piperaquine	QP17C19	0	0	400mgOZ439+640mgPiperaquine	7	.	UNKNOWN	UNKNOWN	UNKNOWN	0	UNKNOWN	.	.
387	.	QP17C19-R105	53	QP17C19	2	400mgOZ439+640mgPiperaquine	9	4	195.13	4	4	HOURS	2	Piperaquine:::Plasma:::Concentration	0.0378	0.0378	ug/mL	0.001	0	0	0	0	.	0	0	.	0	0	640	.	.	.	QP17C19-101-R105	UNKNOWN	1	OZ439+Piperaquine	QP17C19	0	0	400mgOZ439+640mgPiperaquine	7	.	UNKNOWN	UNKNOWN	UNKNOWN	0	UNKNOWN	.	.
388	.	QP17C19-R105	53	QP17C19	2	400mgOZ439+640mgPiperaquine	9	5	196.13	5	5	HOURS	1	OZ439:::Plasma:::Concentration	0.468	0.468	ug/mL	0.001	0	0	0	0	.	0	0	.	0	0	640	.	.	.	QP17C19-101-R105	UNKNOWN	1	OZ439+Piperaquine	QP17C19	0	0	400mgOZ439+640mgPiperaquine	7	.	UNKNOWN	UNKNOWN	UNKNOWN	0	UNKNOWN	.	.
389	.	QP17C19-R105	53	QP17C19	2	400mgOZ439+640mgPiperaquine	9	5	196.13	5	5	HOURS	2	Piperaquine:::Plasma:::Concentration	0.0374	0.0374	ug/mL	0.001	0	0	0	0	.	0	0	.	0	0	640	.	.	.	QP17C19-101-R105	UNKNOWN	1	OZ439+Piperaquine	QP17C19	0	0	400mgOZ439+640mgPiperaquine	7	.	UNKNOWN	UNKNOWN	UNKNOWN	0	UNKNOWN	.	.
390	.	QP17C19-R105	53	QP17C19	2	400mgOZ439+640mgPiperaquine	9	6	197.13	6	6	HOURS	1	OZ439:::Plasma:::Concentration	0.363	0.363	ug/mL	0.001	0	0	0	0	.	0	0	.	0	0	640	.	.	.	QP17C19-101-R105	UNKNOWN	1	OZ439+Piperaquine	QP17C19	0	0	400mgOZ439+640mgPiperaquine	7	.	UNKNOWN	UNKNOWN	UNKNOWN	0	UNKNOWN	.	.
391	.	QP17C19-R105	53	QP17C19	2	400mgOZ439+640mgPiperaquine	9	6	197.13	6	6	HOURS	2	Piperaquine:::Plasma:::Concentration	0.0311	0.0311	ug/mL	0.001	0	0	0	0	.	0	0	.	0	0	640	.	.	.	QP17C19-101-R105	UNKNOWN	1	OZ439+Piperaquine	QP17C19	0	0	400mgOZ439+640mgPiperaquine	7	.	UNKNOWN	UNKNOWN	UNKNOWN	0	UNKNOWN	.	.
393	.	QP17C19-R105	53	QP17C19	2	400mgOZ439+640mgPiperaquine	9	8	199.13	8	8	HOURS	1	OZ439:::Plasma:::Concentration	0.241	0.241	ug/mL	0.001	0	0	0	0	.	0	0	.	0	0	640	.	.	.	QP17C19-101-R105	UNKNOWN	1	OZ439+Piperaquine	QP17C19	0	0	400mgOZ439+640mgPiperaquine	7	.	UNKNOWN	UNKNOWN	UNKNOWN	0	UNKNOWN	.	.
394	.	QP17C19-R105	53	QP17C19	2	400mgOZ439+640mgPiperaquine	9	8	199.13	8	8	HOURS	2	Piperaquine:::Plasma:::Concentration	0.0322	0.0322	ug/mL	0.001	0	0	0	0	.	0	0	.	0	0	640	.	.	.	QP17C19-101-R105	UNKNOWN	1	OZ439+Piperaquine	QP17C19	0	0	400mgOZ439+640mgPiperaquine	7	.	UNKNOWN	UNKNOWN	UNKNOWN	0	UNKNOWN	.	.
396	.	QP17C19-R105	53	QP17C19	2	400mgOZ439+640mgPiperaquine	9	12	203.13	12	12	HOURS	1	OZ439:::Plasma:::Concentration	0.18	0.18	ug/mL	0.001	0	0	0	0	.	0	0	.	0	0	640	.	.	.	QP17C19-101-R105	UNKNOWN	1	OZ439+Piperaquine	QP17C19	0	0	400mgOZ439+640mgPiperaquine	7	.	UNKNOWN	UNKNOWN	UNKNOWN	0	UNKNOWN	.	.
397	.	QP17C19-R105	53	QP17C19	2	400mgOZ439+640mgPiperaquine	9	12	203.13	12	12	HOURS	2	Piperaquine:::Plasma:::Concentration	0.0333	0.0333	ug/mL	0.001	0	0	0	0	.	0	0	.	0	0	640	.	.	.	QP17C19-101-R105	UNKNOWN	1	OZ439+Piperaquine	QP17C19	0	0	400mgOZ439+640mgPiperaquine	7	.	UNKNOWN	UNKNOWN	UNKNOWN	0	UNKNOWN	.	.
399	.	QP17C19-R105	53	QP17C19	2	400mgOZ439+640mgPiperaquine	9	16	207.13	16	16	HOURS	1	OZ439:::Plasma:::Concentration	0.056	0.056	ug/mL	0.001	0	0	0	0	.	0	0	.	0	0	640	.	.	.	QP17C19-101-R105	UNKNOWN	1	OZ439+Piperaquine	QP17C19	0	0	400mgOZ439+640mgPiperaquine	7	.	UNKNOWN	UNKNOWN	UNKNOWN	0	UNKNOWN	.	.
400	.	QP17C19-R105	53	QP17C19	2	400mgOZ439+640mgPiperaquine	9	16	207.13	16	16	HOURS	2	Piperaquine:::Plasma:::Concentration	0.027	0.027	ug/mL	0.001	0	0	0	0	.	0	0	.	0	0	640	.	.	.	QP17C19-101-R105	UNKNOWN	1	OZ439+Piperaquine	QP17C19	0	0	400mgOZ439+640mgPiperaquine	7	.	UNKNOWN	UNKNOWN	UNKNOWN	0	UNKNOWN	.	.
403	.	QP17C19-R105	53	QP17C19	2	400mgOZ439+640mgPiperaquine	9	24	215.13	24	24	HOURS	1	OZ439:::Plasma:::Concentration	0.0273	0.0273	ug/mL	0.001	0	0	0	0	.	0	0	.	0	0	640	.	.	.	QP17C19-101-R105	UNKNOWN	1	OZ439+Piperaquine	QP17C19	0	0	400mgOZ439+640mgPiperaquine	7	.	UNKNOWN	UNKNOWN	UNKNOWN	0	UNKNOWN	.	.
404	.	QP17C19-R105	53	QP17C19	2	400mgOZ439+640mgPiperaquine	9	24	215.13	24	24	HOURS	2	Piperaquine:::Plasma:::Concentration	0.0189	0.0189	ug/mL	0.001	0	0	0	0	.	0	0	.	0	0	640	.	.	.	QP17C19-101-R105	UNKNOWN	1	OZ439+Piperaquine	QP17C19	0	0	400mgOZ439+640mgPiperaquine	7	.	UNKNOWN	UNKNOWN	UNKNOWN	0	UNKNOWN	.	.
409	.	QP17C19-R105	53	QP17C19	2	400mgOZ439+640mgPiperaquine	9	48.08	239.21	48	48.08	HOURS	1	OZ439:::Plasma:::Concentration	0.00847	0.00847	ug/mL	0.001	0	0	0	0	.	0	0	.	0	0	640	.	.	.	QP17C19-101-R105	UNKNOWN	1	OZ439+Piperaquine	QP17C19	0	0	400mgOZ439+640mgPiperaquine	7	.	UNKNOWN	UNKNOWN	UNKNOWN	0	UNKNOWN	.	.
410	.	QP17C19-R105	53	QP17C19	2	400mgOZ439+640mgPiperaquine	9	48.08	239.21	48	48.08	HOURS	2	Piperaquine:::Plasma:::Concentration	0.0126	0.0126	ug/mL	0.001	0	0	0	0	.	0	0	.	0	0	640	.	.	.	QP17C19-101-R105	UNKNOWN	1	OZ439+Piperaquine	QP17C19	0	0	400mgOZ439+640mgPiperaquine	7	.	UNKNOWN	UNKNOWN	UNKNOWN	0	UNKNOWN	.	.
413	.	QP17C19-R105	53	QP17C19	2	400mgOZ439+640mgPiperaquine	9	72.07	263.2	72	72.07	HOURS	1	OZ439:::Plasma:::Concentration	0.00428	0.00428	ug/mL	0.001	0	0	0	0	.	0	0	.	0	0	640	.	.	.	QP17C19-101-R105	UNKNOWN	1	OZ439+Piperaquine	QP17C19	0	0	400mgOZ439+640mgPiperaquine	7	.	UNKNOWN	UNKNOWN	UNKNOWN	0	UNKNOWN	.	.
414	.	QP17C19-R105	53	QP17C19	2	400mgOZ439+640mgPiperaquine	9	72.07	263.2	72	72.07	HOURS	2	Piperaquine:::Plasma:::Concentration	0.00531	0.00531	ug/mL	0.001	0	0	0	0	.	0	0	.	0	0	640	.	.	.	QP17C19-101-R105	UNKNOWN	1	OZ439+Piperaquine	QP17C19	0	0	400mgOZ439+640mgPiperaquine	7	.	UNKNOWN	UNKNOWN	UNKNOWN	0	UNKNOWN	.	.
417	.	QP17C19-R105	53	QP17C19	2	400mgOZ439+640mgPiperaquine	9	95.42	286.55	96	95.42	HOURS	1	OZ439:::Plasma:::Concentration	0.00433	0.00433	ug/mL	0.001	0	0	0	0	.	0	0	.	0	0	640	.	.	.	QP17C19-101-R105	UNKNOWN	1	OZ439+Piperaquine	QP17C19	0	0	400mgOZ439+640mgPiperaquine	7	.	UNKNOWN	UNKNOWN	UNKNOWN	0	UNKNOWN	.	.
418	.	QP17C19-R105	53	QP17C19	2	400mgOZ439+640mgPiperaquine	9	95.42	286.55	96	95.42	HOURS	2	Piperaquine:::Plasma:::Concentration	0.00758	0.00758	ug/mL	0.001	0	0	0	0	.	0	0	.	0	0	640	.	.	.	QP17C19-101-R105	UNKNOWN	1	OZ439+Piperaquine	QP17C19	0	0	400mgOZ439+640mgPiperaquine	7	.	UNKNOWN	UNKNOWN	UNKNOWN	0	UNKNOWN	.	.
424	.	QP17C19-R105	53	QP17C19	2	400mgOZ439+640mgPiperaquine	9	165.13	356.26	168	165.13	HOURS	1	OZ439:::Plasma:::Concentration	0.00229	0.00229	ug/mL	0.001	0	0	0	0	.	0	0	.	0	0	640	.	.	.	QP17C19-101-R105	UNKNOWN	1	OZ439+Piperaquine	QP17C19	0	0	400mgOZ439+640mgPiperaquine	7	.	UNKNOWN	UNKNOWN	UNKNOWN	0	UNKNOWN	.	.
425	.	QP17C19-R105	53	QP17C19	2	400mgOZ439+640mgPiperaquine	9	165.13	356.26	168	165.13	HOURS	2	Piperaquine:::Plasma:::Concentration	0.00619	0.00619	ug/mL	0.001	0	0	0	0	.	0	0	.	0	0	640	.	.	.	QP17C19-101-R105	UNKNOWN	1	OZ439+Piperaquine	QP17C19	0	0	400mgOZ439+640mgPiperaquine	7	.	UNKNOWN	UNKNOWN	UNKNOWN	0	UNKNOWN	.	.
427	.	QP17C19-R105	53	QP17C19	2	400mgOZ439+640mgPiperaquine	9	213.93	405.06	240	213.93	HOURS	1	OZ439:::Plasma:::Concentration	0.00229	0.00229	ug/mL	0.001	0	0	0	0	.	0	0	.	0	0	640	.	.	.	QP17C19-101-R105	UNKNOWN	1	OZ439+Piperaquine	QP17C19	0	0	400mgOZ439+640mgPiperaquine	7	.	UNKNOWN	UNKNOWN	UNKNOWN	0	UNKNOWN	.	.
428	.	QP17C19-R105	53	QP17C19	2	400mgOZ439+640mgPiperaquine	9	213.93	405.06	240	213.93	HOURS	2	Piperaquine:::Plasma:::Concentration	0.00476	0.00476	ug/mL	0.001	0	0	0	0	.	0	0	.	0	0	640	.	.	.	QP17C19-101-R105	UNKNOWN	1	OZ439+Piperaquine	QP17C19	0	0	400mgOZ439+640mgPiperaquine	7	.	UNKNOWN	UNKNOWN	UNKNOWN	0	UNKNOWN	.	.
431	.	QP17C19-R105	53	QP17C19	2	400mgOZ439+640mgPiperaquine	9	333.27	524.4	336	333.27	HOURS	1	OZ439:::Plasma:::Concentration	5.00E-04	0.001	ug/mL	0.001	1	0	0	0	.	0	0	.	0	0	640	.	.	.	QP17C19-101-R105	UNKNOWN	1	OZ439+Piperaquine	QP17C19	0	0	400mgOZ439+640mgPiperaquine	7	.	UNKNOWN	UNKNOWN	UNKNOWN	0	UNKNOWN	.	.
432	.	QP17C19-R105	53	QP17C19	2	400mgOZ439+640mgPiperaquine	9	333.27	524.4	336	333.27	HOURS	2	Piperaquine:::Plasma:::Concentration	0.00347	0.00347	ug/mL	0.001	0	0	0	0	.	0	0	.	0	0	640	.	.	.	QP17C19-101-R105	UNKNOWN	1	OZ439+Piperaquine	QP17C19	0	0	400mgOZ439+640mgPiperaquine	7	.	UNKNOWN	UNKNOWN	UNKNOWN	0	UNKNOWN	.	.
436	.	QP17C19-R105	53	QP17C19	2	400mgOZ439+640mgPiperaquine	9	501.3	692.43	504	501.3	HOURS	1	OZ439:::Plasma:::Concentration	5.00E-04	0.001	ug/mL	0.001	1	0	0	0	.	0	0	.	0	0	640	.	.	.	QP17C19-101-R105	UNKNOWN	1	OZ439+Piperaquine	QP17C19	0	0	400mgOZ439+640mgPiperaquine	7	.	UNKNOWN	UNKNOWN	UNKNOWN	0	UNKNOWN	.	.
437	.	QP17C19-R105	53	QP17C19	2	400mgOZ439+640mgPiperaquine	9	501.3	692.43	504	501.3	HOURS	2	Piperaquine:::Plasma:::Concentration	0.00286	0.00286	ug/mL	0.001	0	0	0	0	.	0	0	.	0	0	640	.	.	.	QP17C19-101-R105	UNKNOWN	1	OZ439+Piperaquine	QP17C19	0	0	400mgOZ439+640mgPiperaquine	7	.	UNKNOWN	UNKNOWN	UNKNOWN	0	UNKNOWN	.	.
441	.	QP17C19-R105	53	QP17C19	2	400mgOZ439+640mgPiperaquine	9	669.97	861.1	672	669.97	HOURS	1	OZ439:::Plasma:::Concentration	5.00E-04	0.001	ug/mL	0.001	1	0	0	0	.	0	0	.	0	0	640	.	.	.	QP17C19-101-R105	UNKNOWN	1	OZ439+Piperaquine	QP17C19	0	0	400mgOZ439+640mgPiperaquine	7	.	UNKNOWN	UNKNOWN	UNKNOWN	0	UNKNOWN	.	.
442	.	QP17C19-R105	53	QP17C19	2	400mgOZ439+640mgPiperaquine	9	669.97	861.1	672	669.97	HOURS	2	Piperaquine:::Plasma:::Concentration	0.00255	0.00255	ug/mL	0.001	0	0	0	0	.	0	0	.	0	0	640	.	.	.	QP17C19-101-R105	UNKNOWN	1	OZ439+Piperaquine	QP17C19	0	0	400mgOZ439+640mgPiperaquine	7	.	UNKNOWN	UNKNOWN	UNKNOWN	0	UNKNOWN	.	.
445	.	QP17C19-R105	53	QP17C19	2	400mgOZ439+640mgPiperaquine	9	815.62	1006.75	840	815.62	HOURS	1	OZ439:::Plasma:::Concentration	5.00E-04	0.001	ug/mL	0.001	1	0	0	0	.	0	0	.	0	0	640	.	.	.	QP17C19-101-R105	UNKNOWN	1	OZ439+Piperaquine	QP17C19	0	0	400mgOZ439+640mgPiperaquine	7	.	UNKNOWN	UNKNOWN	UNKNOWN	0	UNKNOWN	.	.
446	.	QP17C19-R105	53	QP17C19	2	400mgOZ439+640mgPiperaquine	9	815.62	1006.75	840	815.62	HOURS	2	Piperaquine:::Plasma:::Concentration	0.00175	0.00175	ug/mL	0.001	0	0	0	0	.	0	0	.	0	0	640	.	.	.	QP17C19-101-R105	UNKNOWN	1	OZ439+Piperaquine	QP17C19	0	0	400mgOZ439+640mgPiperaquine	7	.	UNKNOWN	UNKNOWN	UNKNOWN	0	UNKNOWN	.	.
463	.	QP17C19-R106	54	QP17C19	2	200mgOZ439+480mgPiperaquine	8	-0.28	190.9	0	-0.28	HOURS	1	OZ439:::Plasma:::Concentration	5.00E-04	0.001	ug/mL	0.001	1	0	0	0	.	0	0	.	0	0	0	.	.	.	QP17C19-101-R106	UNKNOWN	1	OZ439+Piperaquine	QP17C19	0	0	200mgOZ439+480mgPiperaquine	4	.	UNKNOWN	UNKNOWN	UNKNOWN	0	UNKNOWN	.	.
464	.	QP17C19-R106	54	QP17C19	2	200mgOZ439+480mgPiperaquine	8	-0.28	190.9	0	-0.28	HOURS	2	Piperaquine:::Plasma:::Concentration	5.00E-04	0.001	ug/mL	0.001	1	0	0	0	.	0	0	.	0	0	0	.	.	.	QP17C19-101-R106	UNKNOWN	1	OZ439+Piperaquine	QP17C19	0	0	200mgOZ439+480mgPiperaquine	4	.	UNKNOWN	UNKNOWN	UNKNOWN	0	UNKNOWN	.	.
465	.	QP17C19-R106	54	QP17C19	2	200mgOZ439+480mgPiperaquine	8	0	191.18	0	0	HOURS	.	OZ439:::Dose	200	0	mg	.	0	1	1	200	1	0	0	ORAL	0	0	200	.	.	.	QP17C19-101-R106	UNKNOWN	1	OZ439+Piperaquine	QP17C19	0	0	200mgOZ439+480mgPiperaquine	4	.	UNKNOWN	UNKNOWN	UNKNOWN	0	UNKNOWN	.	.
466	.	QP17C19-R106	54	QP17C19	2	200mgOZ439+480mgPiperaquine	8	0	191.18	0	0	HOURS	.	Piperaquine:::Dose	480	0	mg	.	0	1	1	480	2	0	0	ORAL	0	0	480	.	.	.	QP17C19-101-R106	UNKNOWN	1	OZ439+Piperaquine	QP17C19	0	0	200mgOZ439+480mgPiperaquine	4	.	UNKNOWN	UNKNOWN	UNKNOWN	0	UNKNOWN	.	.
467	.	QP17C19-R106	54	QP17C19	2	200mgOZ439+480mgPiperaquine	8	0.5	191.68	0.5	0.5	HOURS	1	OZ439:::Plasma:::Concentration	0.123	0.123	ug/mL	0.001	0	0	0	0	.	0	0	.	0	0	480	.	.	.	QP17C19-101-R106	UNKNOWN	1	OZ439+Piperaquine	QP17C19	0	0	200mgOZ439+480mgPiperaquine	4	.	UNKNOWN	UNKNOWN	UNKNOWN	0	UNKNOWN	.	.
468	.	QP17C19-R106	54	QP17C19	2	200mgOZ439+480mgPiperaquine	8	0.5	191.68	0.5	0.5	HOURS	2	Piperaquine:::Plasma:::Concentration	0.0111	0.0111	ug/mL	0.001	0	0	0	0	.	0	0	.	0	0	480	.	.	.	QP17C19-101-R106	UNKNOWN	1	OZ439+Piperaquine	QP17C19	0	0	200mgOZ439+480mgPiperaquine	4	.	UNKNOWN	UNKNOWN	UNKNOWN	0	UNKNOWN	.	.
469	.	QP17C19-R106	54	QP17C19	2	200mgOZ439+480mgPiperaquine	8	1	192.18	1	1	HOURS	1	OZ439:::Plasma:::Concentration	0.22	0.22	ug/mL	0.001	0	0	0	0	.	0	0	.	0	0	480	.	.	.	QP17C19-101-R106	UNKNOWN	1	OZ439+Piperaquine	QP17C19	0	0	200mgOZ439+480mgPiperaquine	4	.	UNKNOWN	UNKNOWN	UNKNOWN	0	UNKNOWN	.	.
470	.	QP17C19-R106	54	QP17C19	2	200mgOZ439+480mgPiperaquine	8	1	192.18	1	1	HOURS	2	Piperaquine:::Plasma:::Concentration	0.0172	0.0172	ug/mL	0.001	0	0	0	0	.	0	0	.	0	0	480	.	.	.	QP17C19-101-R106	UNKNOWN	1	OZ439+Piperaquine	QP17C19	0	0	200mgOZ439+480mgPiperaquine	4	.	UNKNOWN	UNKNOWN	UNKNOWN	0	UNKNOWN	.	.
472	.	QP17C19-R106	54	QP17C19	2	200mgOZ439+480mgPiperaquine	8	2	193.18	2	2	HOURS	1	OZ439:::Plasma:::Concentration	0.313	0.313	ug/mL	0.001	0	0	0	0	.	0	0	.	0	0	480	.	.	.	QP17C19-101-R106	UNKNOWN	1	OZ439+Piperaquine	QP17C19	0	0	200mgOZ439+480mgPiperaquine	4	.	UNKNOWN	UNKNOWN	UNKNOWN	0	UNKNOWN	.	.
473	.	QP17C19-R106	54	QP17C19	2	200mgOZ439+480mgPiperaquine	8	2	193.18	2	2	HOURS	2	Piperaquine:::Plasma:::Concentration	0.0301	0.0301	ug/mL	0.001	0	0	0	0	.	0	0	.	0	0	480	.	.	.	QP17C19-101-R106	UNKNOWN	1	OZ439+Piperaquine	QP17C19	0	0	200mgOZ439+480mgPiperaquine	4	.	UNKNOWN	UNKNOWN	UNKNOWN	0	UNKNOWN	.	.
474	.	QP17C19-R106	54	QP17C19	2	200mgOZ439+480mgPiperaquine	8	3	194.18	3	3	HOURS	1	OZ439:::Plasma:::Concentration	0.229	0.229	ug/mL	0.001	0	0	0	0	.	0	0	.	0	0	480	.	.	.	QP17C19-101-R106	UNKNOWN	1	OZ439+Piperaquine	QP17C19	0	0	200mgOZ439+480mgPiperaquine	4	.	UNKNOWN	UNKNOWN	UNKNOWN	0	UNKNOWN	.	.
475	.	QP17C19-R106	54	QP17C19	2	200mgOZ439+480mgPiperaquine	8	3	194.18	3	3	HOURS	2	Piperaquine:::Plasma:::Concentration	0.0417	0.0417	ug/mL	0.001	0	0	0	0	.	0	0	.	0	0	480	.	.	.	QP17C19-101-R106	UNKNOWN	1	OZ439+Piperaquine	QP17C19	0	0	200mgOZ439+480mgPiperaquine	4	.	UNKNOWN	UNKNOWN	UNKNOWN	0	UNKNOWN	.	.
477	.	QP17C19-R106	54	QP17C19	2	200mgOZ439+480mgPiperaquine	8	4.03	195.21	4	4.03	HOURS	1	OZ439:::Plasma:::Concentration	0.17	0.17	ug/mL	0.001	0	0	0	0	.	0	0	.	0	0	480	.	.	.	QP17C19-101-R106	UNKNOWN	1	OZ439+Piperaquine	QP17C19	0	0	200mgOZ439+480mgPiperaquine	4	.	UNKNOWN	UNKNOWN	UNKNOWN	0	UNKNOWN	.	.
478	.	QP17C19-R106	54	QP17C19	2	200mgOZ439+480mgPiperaquine	8	4.03	195.21	4	4.03	HOURS	2	Piperaquine:::Plasma:::Concentration	0.0302	0.0302	ug/mL	0.001	0	0	0	0	.	0	0	.	0	0	480	.	.	.	QP17C19-101-R106	UNKNOWN	1	OZ439+Piperaquine	QP17C19	0	0	200mgOZ439+480mgPiperaquine	4	.	UNKNOWN	UNKNOWN	UNKNOWN	0	UNKNOWN	.	.
479	.	QP17C19-R106	54	QP17C19	2	200mgOZ439+480mgPiperaquine	8	5	196.18	5	5	HOURS	1	OZ439:::Plasma:::Concentration	0.123	0.123	ug/mL	0.001	0	0	0	0	.	0	0	.	0	0	480	.	.	.	QP17C19-101-R106	UNKNOWN	1	OZ439+Piperaquine	QP17C19	0	0	200mgOZ439+480mgPiperaquine	4	.	UNKNOWN	UNKNOWN	UNKNOWN	0	UNKNOWN	.	.
480	.	QP17C19-R106	54	QP17C19	2	200mgOZ439+480mgPiperaquine	8	5	196.18	5	5	HOURS	2	Piperaquine:::Plasma:::Concentration	0.03	0.03	ug/mL	0.001	0	0	0	0	.	0	0	.	0	0	480	.	.	.	QP17C19-101-R106	UNKNOWN	1	OZ439+Piperaquine	QP17C19	0	0	200mgOZ439+480mgPiperaquine	4	.	UNKNOWN	UNKNOWN	UNKNOWN	0	UNKNOWN	.	.
481	.	QP17C19-R106	54	QP17C19	2	200mgOZ439+480mgPiperaquine	8	6	197.18	6	6	HOURS	1	OZ439:::Plasma:::Concentration	0.0891	0.0891	ug/mL	0.001	0	0	0	0	.	0	0	.	0	0	480	.	.	.	QP17C19-101-R106	UNKNOWN	1	OZ439+Piperaquine	QP17C19	0	0	200mgOZ439+480mgPiperaquine	4	.	UNKNOWN	UNKNOWN	UNKNOWN	0	UNKNOWN	.	.
482	.	QP17C19-R106	54	QP17C19	2	200mgOZ439+480mgPiperaquine	8	6	197.18	6	6	HOURS	2	Piperaquine:::Plasma:::Concentration	0.0324	0.0324	ug/mL	0.001	0	0	0	0	.	0	0	.	0	0	480	.	.	.	QP17C19-101-R106	UNKNOWN	1	OZ439+Piperaquine	QP17C19	0	0	200mgOZ439+480mgPiperaquine	4	.	UNKNOWN	UNKNOWN	UNKNOWN	0	UNKNOWN	.	.
484	.	QP17C19-R106	54	QP17C19	2	200mgOZ439+480mgPiperaquine	8	8	199.18	8	8	HOURS	1	OZ439:::Plasma:::Concentration	0.0646	0.0646	ug/mL	0.001	0	0	0	0	.	0	0	.	0	0	480	.	.	.	QP17C19-101-R106	UNKNOWN	1	OZ439+Piperaquine	QP17C19	0	0	200mgOZ439+480mgPiperaquine	4	.	UNKNOWN	UNKNOWN	UNKNOWN	0	UNKNOWN	.	.
485	.	QP17C19-R106	54	QP17C19	2	200mgOZ439+480mgPiperaquine	8	8	199.18	8	8	HOURS	2	Piperaquine:::Plasma:::Concentration	0.0276	0.0276	ug/mL	0.001	0	0	0	0	.	0	0	.	0	0	480	.	.	.	QP17C19-101-R106	UNKNOWN	1	OZ439+Piperaquine	QP17C19	0	0	200mgOZ439+480mgPiperaquine	4	.	UNKNOWN	UNKNOWN	UNKNOWN	0	UNKNOWN	.	.
487	.	QP17C19-R106	54	QP17C19	2	200mgOZ439+480mgPiperaquine	8	12	203.18	12	12	HOURS	1	OZ439:::Plasma:::Concentration	0.0332	0.0332	ug/mL	0.001	0	0	0	0	.	0	0	.	0	0	480	.	.	.	QP17C19-101-R106	UNKNOWN	1	OZ439+Piperaquine	QP17C19	0	0	200mgOZ439+480mgPiperaquine	4	.	UNKNOWN	UNKNOWN	UNKNOWN	0	UNKNOWN	.	.
488	.	QP17C19-R106	54	QP17C19	2	200mgOZ439+480mgPiperaquine	8	12	203.18	12	12	HOURS	2	Piperaquine:::Plasma:::Concentration	0.023	0.023	ug/mL	0.001	0	0	0	0	.	0	0	.	0	0	480	.	.	.	QP17C19-101-R106	UNKNOWN	1	OZ439+Piperaquine	QP17C19	0	0	200mgOZ439+480mgPiperaquine	4	.	UNKNOWN	UNKNOWN	UNKNOWN	0	UNKNOWN	.	.
490	.	QP17C19-R106	54	QP17C19	2	200mgOZ439+480mgPiperaquine	8	16	207.18	16	16	HOURS	1	OZ439:::Plasma:::Concentration	0.0113	0.0113	ug/mL	0.001	0	0	0	0	.	0	0	.	0	0	480	.	.	.	QP17C19-101-R106	UNKNOWN	1	OZ439+Piperaquine	QP17C19	0	0	200mgOZ439+480mgPiperaquine	4	.	UNKNOWN	UNKNOWN	UNKNOWN	0	UNKNOWN	.	.
491	.	QP17C19-R106	54	QP17C19	2	200mgOZ439+480mgPiperaquine	8	16	207.18	16	16	HOURS	2	Piperaquine:::Plasma:::Concentration	0.0235	0.0235	ug/mL	0.001	0	0	0	0	.	0	0	.	0	0	480	.	.	.	QP17C19-101-R106	UNKNOWN	1	OZ439+Piperaquine	QP17C19	0	0	200mgOZ439+480mgPiperaquine	4	.	UNKNOWN	UNKNOWN	UNKNOWN	0	UNKNOWN	.	.
494	.	QP17C19-R106	54	QP17C19	2	200mgOZ439+480mgPiperaquine	8	24	215.18	24	24	HOURS	1	OZ439:::Plasma:::Concentration	0.00427	0.00427	ug/mL	0.001	0	0	0	0	.	0	0	.	0	0	480	.	.	.	QP17C19-101-R106	UNKNOWN	1	OZ439+Piperaquine	QP17C19	0	0	200mgOZ439+480mgPiperaquine	4	.	UNKNOWN	UNKNOWN	UNKNOWN	0	UNKNOWN	.	.
495	.	QP17C19-R106	54	QP17C19	2	200mgOZ439+480mgPiperaquine	8	24	215.18	24	24	HOURS	2	Piperaquine:::Plasma:::Concentration	0.012	0.012	ug/mL	0.001	0	0	0	0	.	0	0	.	0	0	480	.	.	.	QP17C19-101-R106	UNKNOWN	1	OZ439+Piperaquine	QP17C19	0	0	200mgOZ439+480mgPiperaquine	4	.	UNKNOWN	UNKNOWN	UNKNOWN	0	UNKNOWN	.	.
500	.	QP17C19-R106	54	QP17C19	2	200mgOZ439+480mgPiperaquine	8	48.07	239.25	48	48.07	HOURS	1	OZ439:::Plasma:::Concentration	0.00166	0.00166	ug/mL	0.001	0	0	0	0	.	0	0	.	0	0	480	.	.	.	QP17C19-101-R106	UNKNOWN	1	OZ439+Piperaquine	QP17C19	0	0	200mgOZ439+480mgPiperaquine	4	.	UNKNOWN	UNKNOWN	UNKNOWN	0	UNKNOWN	.	.
501	.	QP17C19-R106	54	QP17C19	2	200mgOZ439+480mgPiperaquine	8	48.07	239.25	48	48.07	HOURS	2	Piperaquine:::Plasma:::Concentration	0.0059	0.0059	ug/mL	0.001	0	0	0	0	.	0	0	.	0	0	480	.	.	.	QP17C19-101-R106	UNKNOWN	1	OZ439+Piperaquine	QP17C19	0	0	200mgOZ439+480mgPiperaquine	4	.	UNKNOWN	UNKNOWN	UNKNOWN	0	UNKNOWN	.	.
504	.	QP17C19-R106	54	QP17C19	2	200mgOZ439+480mgPiperaquine	8	72.05	263.23	72	72.05	HOURS	1	OZ439:::Plasma:::Concentration	5.00E-04	0.001	ug/mL	0.001	1	0	0	0	.	0	0	.	0	0	480	.	.	.	QP17C19-101-R106	UNKNOWN	1	OZ439+Piperaquine	QP17C19	0	0	200mgOZ439+480mgPiperaquine	4	.	UNKNOWN	UNKNOWN	UNKNOWN	0	UNKNOWN	.	.
505	.	QP17C19-R106	54	QP17C19	2	200mgOZ439+480mgPiperaquine	8	72.05	263.23	72	72.05	HOURS	2	Piperaquine:::Plasma:::Concentration	0.00468	0.00468	ug/mL	0.001	0	0	0	0	.	0	0	.	0	0	480	.	.	.	QP17C19-101-R106	UNKNOWN	1	OZ439+Piperaquine	QP17C19	0	0	200mgOZ439+480mgPiperaquine	4	.	UNKNOWN	UNKNOWN	UNKNOWN	0	UNKNOWN	.	.
508	.	QP17C19-R106	54	QP17C19	2	200mgOZ439+480mgPiperaquine	8	94.28	285.46	96	94.28	HOURS	1	OZ439:::Plasma:::Concentration	5.00E-04	0.001	ug/mL	0.001	1	0	0	0	.	0	0	.	0	0	480	.	.	.	QP17C19-101-R106	UNKNOWN	1	OZ439+Piperaquine	QP17C19	0	0	200mgOZ439+480mgPiperaquine	4	.	UNKNOWN	UNKNOWN	UNKNOWN	0	UNKNOWN	.	.
509	.	QP17C19-R106	54	QP17C19	2	200mgOZ439+480mgPiperaquine	8	94.28	285.46	96	94.28	HOURS	2	Piperaquine:::Plasma:::Concentration	0.00469	0.00469	ug/mL	0.001	0	0	0	0	.	0	0	.	0	0	480	.	.	.	QP17C19-101-R106	UNKNOWN	1	OZ439+Piperaquine	QP17C19	0	0	200mgOZ439+480mgPiperaquine	4	.	UNKNOWN	UNKNOWN	UNKNOWN	0	UNKNOWN	.	.
521	.	QP17C19-R106	54	QP17C19	2	200mgOZ439+480mgPiperaquine	8	166.95	358.13	168	12.37	HOURS	1	OZ439:::Plasma:::Concentration	5.00E-04	0.001	ug/mL	0.001	1	0	0	0	.	0	0	.	0	0	4	.	.	.	QP17C19-101-R106	UNKNOWN	1	OZ439+Piperaquine	QP17C19	0	0	200mgOZ439+480mgPiperaquine	4	.	UNKNOWN	UNKNOWN	UNKNOWN	0	UNKNOWN	.	.
522	.	QP17C19-R106	54	QP17C19	2	200mgOZ439+480mgPiperaquine	8	166.95	358.13	168	12.37	HOURS	2	Piperaquine:::Plasma:::Concentration	0.00409	0.00409	ug/mL	0.001	0	0	0	0	.	0	0	.	0	0	4	.	.	.	QP17C19-101-R106	UNKNOWN	1	OZ439+Piperaquine	QP17C19	0	0	200mgOZ439+480mgPiperaquine	4	.	UNKNOWN	UNKNOWN	UNKNOWN	0	UNKNOWN	.	.
524	.	QP17C19-R106	54	QP17C19	2	200mgOZ439+480mgPiperaquine	8	214.68	405.86	240	60.1	HOURS	1	OZ439:::Plasma:::Concentration	5.00E-04	0.001	ug/mL	0.001	1	0	0	0	.	0	0	.	0	0	4	.	.	.	QP17C19-101-R106	UNKNOWN	1	OZ439+Piperaquine	QP17C19	0	0	200mgOZ439+480mgPiperaquine	4	.	UNKNOWN	UNKNOWN	UNKNOWN	0	UNKNOWN	.	.
525	.	QP17C19-R106	54	QP17C19	2	200mgOZ439+480mgPiperaquine	8	214.68	405.86	240	60.1	HOURS	2	Piperaquine:::Plasma:::Concentration	0.00659	0.00659	ug/mL	0.001	0	0	0	0	.	0	0	.	0	0	4	.	.	.	QP17C19-101-R106	UNKNOWN	1	OZ439+Piperaquine	QP17C19	0	0	200mgOZ439+480mgPiperaquine	4	.	UNKNOWN	UNKNOWN	UNKNOWN	0	UNKNOWN	.	.
527	.	QP17C19-R106	54	QP17C19	2	200mgOZ439+480mgPiperaquine	8	334.95	526.13	336	180.37	HOURS	1	OZ439:::Plasma:::Concentration	5.00E-04	0.001	ug/mL	0.001	1	0	0	0	.	0	0	.	0	0	4	.	.	.	QP17C19-101-R106	UNKNOWN	1	OZ439+Piperaquine	QP17C19	0	0	200mgOZ439+480mgPiperaquine	4	.	UNKNOWN	UNKNOWN	UNKNOWN	0	UNKNOWN	.	.
528	.	QP17C19-R106	54	QP17C19	2	200mgOZ439+480mgPiperaquine	8	334.95	526.13	336	180.37	HOURS	2	Piperaquine:::Plasma:::Concentration	0.0057	0.0057	ug/mL	0.001	0	0	0	0	.	0	0	.	0	0	4	.	.	.	QP17C19-101-R106	UNKNOWN	1	OZ439+Piperaquine	QP17C19	0	0	200mgOZ439+480mgPiperaquine	4	.	UNKNOWN	UNKNOWN	UNKNOWN	0	UNKNOWN	.	.
529	.	QP17C19-R106	54	QP17C19	2	200mgOZ439+480mgPiperaquine	8	502.78	693.96	504	348.2	HOURS	1	OZ439:::Plasma:::Concentration	5.00E-04	0.001	ug/mL	0.001	1	0	0	0	.	0	0	.	0	0	4	.	.	.	QP17C19-101-R106	UNKNOWN	1	OZ439+Piperaquine	QP17C19	0	0	200mgOZ439+480mgPiperaquine	4	.	UNKNOWN	UNKNOWN	UNKNOWN	0	UNKNOWN	.	.
530	.	QP17C19-R106	54	QP17C19	2	200mgOZ439+480mgPiperaquine	8	502.78	693.96	504	348.2	HOURS	2	Piperaquine:::Plasma:::Concentration	0.00278	0.00278	ug/mL	0.001	0	0	0	0	.	0	0	.	0	0	4	.	.	.	QP17C19-101-R106	UNKNOWN	1	OZ439+Piperaquine	QP17C19	0	0	200mgOZ439+480mgPiperaquine	4	.	UNKNOWN	UNKNOWN	UNKNOWN	0	UNKNOWN	.	.
531	.	QP17C19-R106	54	QP17C19	2	200mgOZ439+480mgPiperaquine	8	671.12	862.3	672	516.54	HOURS	1	OZ439:::Plasma:::Concentration	5.00E-04	0.001	ug/mL	0.001	1	0	0	0	.	0	0	.	0	0	4	.	.	.	QP17C19-101-R106	UNKNOWN	1	OZ439+Piperaquine	QP17C19	0	0	200mgOZ439+480mgPiperaquine	4	.	UNKNOWN	UNKNOWN	UNKNOWN	0	UNKNOWN	.	.
532	.	QP17C19-R106	54	QP17C19	2	200mgOZ439+480mgPiperaquine	8	671.12	862.3	672	516.54	HOURS	2	Piperaquine:::Plasma:::Concentration	0.00293	0.00293	ug/mL	0.001	0	0	0	0	.	0	0	.	0	0	4	.	.	.	QP17C19-101-R106	UNKNOWN	1	OZ439+Piperaquine	QP17C19	0	0	200mgOZ439+480mgPiperaquine	4	.	UNKNOWN	UNKNOWN	UNKNOWN	0	UNKNOWN	.	.
533	.	QP17C19-R106	54	QP17C19	2	200mgOZ439+480mgPiperaquine	8	815.68	1006.86	840	661.1	HOURS	1	OZ439:::Plasma:::Concentration	5.00E-04	0.001	ug/mL	0.001	1	0	0	0	.	0	0	.	0	0	4	.	.	.	QP17C19-101-R106	UNKNOWN	1	OZ439+Piperaquine	QP17C19	0	0	200mgOZ439+480mgPiperaquine	4	.	UNKNOWN	UNKNOWN	UNKNOWN	0	UNKNOWN	.	.
534	.	QP17C19-R106	54	QP17C19	2	200mgOZ439+480mgPiperaquine	8	815.68	1006.86	840	661.1	HOURS	2	Piperaquine:::Plasma:::Concentration	0.00143	0.00143	ug/mL	0.001	0	0	0	0	.	0	0	.	0	0	4	.	.	.	QP17C19-101-R106	UNKNOWN	1	OZ439+Piperaquine	QP17C19	0	0	200mgOZ439+480mgPiperaquine	4	.	UNKNOWN	UNKNOWN	UNKNOWN	0	UNKNOWN	.	.
545	.	QP17C19-R107	55	QP17C19	2	400mgOZ439+640mgPiperaquine	9	-0.28	191.02	0	-0.28	HOURS	1	OZ439:::Plasma:::Concentration	5.00E-04	0.001	ug/mL	0.001	1	0	0	0	.	0	0	.	0	0	0	.	.	.	QP17C19-101-R107	UNKNOWN	1	OZ439+Piperaquine	QP17C19	0	0	400mgOZ439+640mgPiperaquine	7	.	UNKNOWN	UNKNOWN	UNKNOWN	0	UNKNOWN	.	.
546	.	QP17C19-R107	55	QP17C19	2	400mgOZ439+640mgPiperaquine	9	-0.28	191.02	0	-0.28	HOURS	2	Piperaquine:::Plasma:::Concentration	5.00E-04	0.001	ug/mL	0.001	1	0	0	0	.	0	0	.	0	0	0	.	.	.	QP17C19-101-R107	UNKNOWN	1	OZ439+Piperaquine	QP17C19	0	0	400mgOZ439+640mgPiperaquine	7	.	UNKNOWN	UNKNOWN	UNKNOWN	0	UNKNOWN	.	.
547	.	QP17C19-R107	55	QP17C19	2	400mgOZ439+640mgPiperaquine	9	0	191.3	0	0	HOURS	.	OZ439:::Dose	400	0	mg	.	0	1	1	400	1	0	0	ORAL	0	0	400	.	.	.	QP17C19-101-R107	UNKNOWN	1	OZ439+Piperaquine	QP17C19	0	0	400mgOZ439+640mgPiperaquine	7	.	UNKNOWN	UNKNOWN	UNKNOWN	0	UNKNOWN	.	.
548	.	QP17C19-R107	55	QP17C19	2	400mgOZ439+640mgPiperaquine	9	0	191.3	0	0	HOURS	.	Piperaquine:::Dose	640	0	mg	.	0	1	1	640	2	0	0	ORAL	0	0	640	.	.	.	QP17C19-101-R107	UNKNOWN	1	OZ439+Piperaquine	QP17C19	0	0	400mgOZ439+640mgPiperaquine	7	.	UNKNOWN	UNKNOWN	UNKNOWN	0	UNKNOWN	.	.
549	.	QP17C19-R107	55	QP17C19	2	400mgOZ439+640mgPiperaquine	9	0.55	191.85	0.5	0.55	HOURS	1	OZ439:::Plasma:::Concentration	0.118	0.118	ug/mL	0.001	0	0	0	0	.	0	0	.	0	0	640	.	.	.	QP17C19-101-R107	UNKNOWN	1	OZ439+Piperaquine	QP17C19	0	0	400mgOZ439+640mgPiperaquine	7	.	UNKNOWN	UNKNOWN	UNKNOWN	0	UNKNOWN	.	.
550	.	QP17C19-R107	55	QP17C19	2	400mgOZ439+640mgPiperaquine	9	0.55	191.85	0.5	0.55	HOURS	2	Piperaquine:::Plasma:::Concentration	0.00922	0.00922	ug/mL	0.001	0	0	0	0	.	0	0	.	0	0	640	.	.	.	QP17C19-101-R107	UNKNOWN	1	OZ439+Piperaquine	QP17C19	0	0	400mgOZ439+640mgPiperaquine	7	.	UNKNOWN	UNKNOWN	UNKNOWN	0	UNKNOWN	.	.
551	.	QP17C19-R107	55	QP17C19	2	400mgOZ439+640mgPiperaquine	9	1.02	192.32	1	1.02	HOURS	1	OZ439:::Plasma:::Concentration	0.315	0.315	ug/mL	0.001	0	0	0	0	.	0	0	.	0	0	640	.	.	.	QP17C19-101-R107	UNKNOWN	1	OZ439+Piperaquine	QP17C19	0	0	400mgOZ439+640mgPiperaquine	7	.	UNKNOWN	UNKNOWN	UNKNOWN	0	UNKNOWN	.	.
552	.	QP17C19-R107	55	QP17C19	2	400mgOZ439+640mgPiperaquine	9	1.02	192.32	1	1.02	HOURS	2	Piperaquine:::Plasma:::Concentration	0.0222	0.0222	ug/mL	0.001	0	0	0	0	.	0	0	.	0	0	640	.	.	.	QP17C19-101-R107	UNKNOWN	1	OZ439+Piperaquine	QP17C19	0	0	400mgOZ439+640mgPiperaquine	7	.	UNKNOWN	UNKNOWN	UNKNOWN	0	UNKNOWN	.	.
554	.	QP17C19-R107	55	QP17C19	2	400mgOZ439+640mgPiperaquine	9	2	193.3	2	2	HOURS	1	OZ439:::Plasma:::Concentration	0.463	0.463	ug/mL	0.001	0	0	0	0	.	0	0	.	0	0	640	.	.	.	QP17C19-101-R107	UNKNOWN	1	OZ439+Piperaquine	QP17C19	0	0	400mgOZ439+640mgPiperaquine	7	.	UNKNOWN	UNKNOWN	UNKNOWN	0	UNKNOWN	.	.
555	.	QP17C19-R107	55	QP17C19	2	400mgOZ439+640mgPiperaquine	9	2	193.3	2	2	HOURS	2	Piperaquine:::Plasma:::Concentration	0.0292	0.0292	ug/mL	0.001	0	0	0	0	.	0	0	.	0	0	640	.	.	.	QP17C19-101-R107	UNKNOWN	1	OZ439+Piperaquine	QP17C19	0	0	400mgOZ439+640mgPiperaquine	7	.	UNKNOWN	UNKNOWN	UNKNOWN	0	UNKNOWN	.	.
556	.	QP17C19-R107	55	QP17C19	2	400mgOZ439+640mgPiperaquine	9	3	194.3	3	3	HOURS	1	OZ439:::Plasma:::Concentration	0.454	0.454	ug/mL	0.001	0	0	0	0	.	0	0	.	0	0	640	.	.	.	QP17C19-101-R107	UNKNOWN	1	OZ439+Piperaquine	QP17C19	0	0	400mgOZ439+640mgPiperaquine	7	.	UNKNOWN	UNKNOWN	UNKNOWN	0	UNKNOWN	.	.
557	.	QP17C19-R107	55	QP17C19	2	400mgOZ439+640mgPiperaquine	9	3	194.3	3	3	HOURS	2	Piperaquine:::Plasma:::Concentration	0.0379	0.0379	ug/mL	0.001	0	0	0	0	.	0	0	.	0	0	640	.	.	.	QP17C19-101-R107	UNKNOWN	1	OZ439+Piperaquine	QP17C19	0	0	400mgOZ439+640mgPiperaquine	7	.	UNKNOWN	UNKNOWN	UNKNOWN	0	UNKNOWN	.	.
559	.	QP17C19-R107	55	QP17C19	2	400mgOZ439+640mgPiperaquine	9	4.02	195.32	4	4.02	HOURS	1	OZ439:::Plasma:::Concentration	0.403	0.403	ug/mL	0.001	0	0	0	0	.	0	0	.	0	0	640	.	.	.	QP17C19-101-R107	UNKNOWN	1	OZ439+Piperaquine	QP17C19	0	0	400mgOZ439+640mgPiperaquine	7	.	UNKNOWN	UNKNOWN	UNKNOWN	0	UNKNOWN	.	.
560	.	QP17C19-R107	55	QP17C19	2	400mgOZ439+640mgPiperaquine	9	4.02	195.32	4	4.02	HOURS	2	Piperaquine:::Plasma:::Concentration	0.0345	0.0345	ug/mL	0.001	0	0	0	0	.	0	0	.	0	0	640	.	.	.	QP17C19-101-R107	UNKNOWN	1	OZ439+Piperaquine	QP17C19	0	0	400mgOZ439+640mgPiperaquine	7	.	UNKNOWN	UNKNOWN	UNKNOWN	0	UNKNOWN	.	.
561	.	QP17C19-R107	55	QP17C19	2	400mgOZ439+640mgPiperaquine	9	5	196.3	5	5	HOURS	1	OZ439:::Plasma:::Concentration	0.308	0.308	ug/mL	0.001	0	0	0	0	.	0	0	.	0	0	640	.	.	.	QP17C19-101-R107	UNKNOWN	1	OZ439+Piperaquine	QP17C19	0	0	400mgOZ439+640mgPiperaquine	7	.	UNKNOWN	UNKNOWN	UNKNOWN	0	UNKNOWN	.	.
562	.	QP17C19-R107	55	QP17C19	2	400mgOZ439+640mgPiperaquine	9	5	196.3	5	5	HOURS	2	Piperaquine:::Plasma:::Concentration	0.0274	0.0274	ug/mL	0.001	0	0	0	0	.	0	0	.	0	0	640	.	.	.	QP17C19-101-R107	UNKNOWN	1	OZ439+Piperaquine	QP17C19	0	0	400mgOZ439+640mgPiperaquine	7	.	UNKNOWN	UNKNOWN	UNKNOWN	0	UNKNOWN	.	.
563	.	QP17C19-R107	55	QP17C19	2	400mgOZ439+640mgPiperaquine	9	6	197.3	6	6	HOURS	1	OZ439:::Plasma:::Concentration	0.266	0.266	ug/mL	0.001	0	0	0	0	.	0	0	.	0	0	640	.	.	.	QP17C19-101-R107	UNKNOWN	1	OZ439+Piperaquine	QP17C19	0	0	400mgOZ439+640mgPiperaquine	7	.	UNKNOWN	UNKNOWN	UNKNOWN	0	UNKNOWN	.	.
564	.	QP17C19-R107	55	QP17C19	2	400mgOZ439+640mgPiperaquine	9	6	197.3	6	6	HOURS	2	Piperaquine:::Plasma:::Concentration	0.0384	0.0384	ug/mL	0.001	0	0	0	0	.	0	0	.	0	0	640	.	.	.	QP17C19-101-R107	UNKNOWN	1	OZ439+Piperaquine	QP17C19	0	0	400mgOZ439+640mgPiperaquine	7	.	UNKNOWN	UNKNOWN	UNKNOWN	0	UNKNOWN	.	.
566	.	QP17C19-R107	55	QP17C19	2	400mgOZ439+640mgPiperaquine	9	8.02	199.32	8	8.02	HOURS	1	OZ439:::Plasma:::Concentration	0.199	0.199	ug/mL	0.001	0	0	0	0	.	0	0	.	0	0	640	.	.	.	QP17C19-101-R107	UNKNOWN	1	OZ439+Piperaquine	QP17C19	0	0	400mgOZ439+640mgPiperaquine	7	.	UNKNOWN	UNKNOWN	UNKNOWN	0	UNKNOWN	.	.
567	.	QP17C19-R107	55	QP17C19	2	400mgOZ439+640mgPiperaquine	9	8.02	199.32	8	8.02	HOURS	2	Piperaquine:::Plasma:::Concentration	0.0319	0.0319	ug/mL	0.001	0	0	0	0	.	0	0	.	0	0	640	.	.	.	QP17C19-101-R107	UNKNOWN	1	OZ439+Piperaquine	QP17C19	0	0	400mgOZ439+640mgPiperaquine	7	.	UNKNOWN	UNKNOWN	UNKNOWN	0	UNKNOWN	.	.
569	.	QP17C19-R107	55	QP17C19	2	400mgOZ439+640mgPiperaquine	9	12	203.3	12	12	HOURS	1	OZ439:::Plasma:::Concentration	0.118	0.118	ug/mL	0.001	0	0	0	0	.	0	0	.	0	0	640	.	.	.	QP17C19-101-R107	UNKNOWN	1	OZ439+Piperaquine	QP17C19	0	0	400mgOZ439+640mgPiperaquine	7	.	UNKNOWN	UNKNOWN	UNKNOWN	0	UNKNOWN	.	.
570	.	QP17C19-R107	55	QP17C19	2	400mgOZ439+640mgPiperaquine	9	12	203.3	12	12	HOURS	2	Piperaquine:::Plasma:::Concentration	0.0399	0.0399	ug/mL	0.001	0	0	0	0	.	0	0	.	0	0	640	.	.	.	QP17C19-101-R107	UNKNOWN	1	OZ439+Piperaquine	QP17C19	0	0	400mgOZ439+640mgPiperaquine	7	.	UNKNOWN	UNKNOWN	UNKNOWN	0	UNKNOWN	.	.
572	.	QP17C19-R107	55	QP17C19	2	400mgOZ439+640mgPiperaquine	9	16	207.3	16	16	HOURS	1	OZ439:::Plasma:::Concentration	0.0554	0.0554	ug/mL	0.001	0	0	0	0	.	0	0	.	0	0	640	.	.	.	QP17C19-101-R107	UNKNOWN	1	OZ439+Piperaquine	QP17C19	0	0	400mgOZ439+640mgPiperaquine	7	.	UNKNOWN	UNKNOWN	UNKNOWN	0	UNKNOWN	.	.
573	.	QP17C19-R107	55	QP17C19	2	400mgOZ439+640mgPiperaquine	9	16	207.3	16	16	HOURS	2	Piperaquine:::Plasma:::Concentration	0.0426	0.0426	ug/mL	0.001	0	0	0	0	.	0	0	.	0	0	640	.	.	.	QP17C19-101-R107	UNKNOWN	1	OZ439+Piperaquine	QP17C19	0	0	400mgOZ439+640mgPiperaquine	7	.	UNKNOWN	UNKNOWN	UNKNOWN	0	UNKNOWN	.	.
576	.	QP17C19-R107	55	QP17C19	2	400mgOZ439+640mgPiperaquine	9	24	215.3	24	24	HOURS	1	OZ439:::Plasma:::Concentration	0.0266	0.0266	ug/mL	0.001	0	0	0	0	.	0	0	.	0	0	640	.	.	.	QP17C19-101-R107	UNKNOWN	1	OZ439+Piperaquine	QP17C19	0	0	400mgOZ439+640mgPiperaquine	7	.	UNKNOWN	UNKNOWN	UNKNOWN	0	UNKNOWN	.	.
577	.	QP17C19-R107	55	QP17C19	2	400mgOZ439+640mgPiperaquine	9	24	215.3	24	24	HOURS	2	Piperaquine:::Plasma:::Concentration	0.0231	0.0231	ug/mL	0.001	0	0	0	0	.	0	0	.	0	0	640	.	.	.	QP17C19-101-R107	UNKNOWN	1	OZ439+Piperaquine	QP17C19	0	0	400mgOZ439+640mgPiperaquine	7	.	UNKNOWN	UNKNOWN	UNKNOWN	0	UNKNOWN	.	.
582	.	QP17C19-R107	55	QP17C19	2	400mgOZ439+640mgPiperaquine	9	48.03	239.33	48	48.03	HOURS	1	OZ439:::Plasma:::Concentration	0.0101	0.0101	ug/mL	0.001	0	0	0	0	.	0	0	.	0	0	640	.	.	.	QP17C19-101-R107	UNKNOWN	1	OZ439+Piperaquine	QP17C19	0	0	400mgOZ439+640mgPiperaquine	7	.	UNKNOWN	UNKNOWN	UNKNOWN	0	UNKNOWN	.	.
583	.	QP17C19-R107	55	QP17C19	2	400mgOZ439+640mgPiperaquine	9	48.03	239.33	48	48.03	HOURS	2	Piperaquine:::Plasma:::Concentration	0.0105	0.0105	ug/mL	0.001	0	0	0	0	.	0	0	.	0	0	640	.	.	.	QP17C19-101-R107	UNKNOWN	1	OZ439+Piperaquine	QP17C19	0	0	400mgOZ439+640mgPiperaquine	7	.	UNKNOWN	UNKNOWN	UNKNOWN	0	UNKNOWN	.	.
586	.	QP17C19-R107	55	QP17C19	2	400mgOZ439+640mgPiperaquine	9	72.05	263.35	72	72.05	HOURS	1	OZ439:::Plasma:::Concentration	0.00468	0.00468	ug/mL	0.001	0	0	0	0	.	0	0	.	0	0	640	.	.	.	QP17C19-101-R107	UNKNOWN	1	OZ439+Piperaquine	QP17C19	0	0	400mgOZ439+640mgPiperaquine	7	.	UNKNOWN	UNKNOWN	UNKNOWN	0	UNKNOWN	.	.
587	.	QP17C19-R107	55	QP17C19	2	400mgOZ439+640mgPiperaquine	9	72.05	263.35	72	72.05	HOURS	2	Piperaquine:::Plasma:::Concentration	0.00943	0.00943	ug/mL	0.001	0	0	0	0	.	0	0	.	0	0	640	.	.	.	QP17C19-101-R107	UNKNOWN	1	OZ439+Piperaquine	QP17C19	0	0	400mgOZ439+640mgPiperaquine	7	.	UNKNOWN	UNKNOWN	UNKNOWN	0	UNKNOWN	.	.
590	.	QP17C19-R107	55	QP17C19	2	400mgOZ439+640mgPiperaquine	9	94.62	285.92	96	94.62	HOURS	1	OZ439:::Plasma:::Concentration	0.00331	0.00331	ug/mL	0.001	0	0	0	0	.	0	0	.	0	0	640	.	.	.	QP17C19-101-R107	UNKNOWN	1	OZ439+Piperaquine	QP17C19	0	0	400mgOZ439+640mgPiperaquine	7	.	UNKNOWN	UNKNOWN	UNKNOWN	0	UNKNOWN	.	.
591	.	QP17C19-R107	55	QP17C19	2	400mgOZ439+640mgPiperaquine	9	94.62	285.92	96	94.62	HOURS	2	Piperaquine:::Plasma:::Concentration	0.00833	0.00833	ug/mL	0.001	0	0	0	0	.	0	0	.	0	0	640	.	.	.	QP17C19-101-R107	UNKNOWN	1	OZ439+Piperaquine	QP17C19	0	0	400mgOZ439+640mgPiperaquine	7	.	UNKNOWN	UNKNOWN	UNKNOWN	0	UNKNOWN	.	.
597	.	QP17C19-R107	55	QP17C19	2	400mgOZ439+640mgPiperaquine	9	167.08	358.38	168	167.08	HOURS	1	OZ439:::Plasma:::Concentration	0.00216	0.00216	ug/mL	0.001	0	0	0	0	.	0	0	.	0	0	640	.	.	.	QP17C19-101-R107	UNKNOWN	1	OZ439+Piperaquine	QP17C19	0	0	400mgOZ439+640mgPiperaquine	7	.	UNKNOWN	UNKNOWN	UNKNOWN	0	UNKNOWN	.	.
598	.	QP17C19-R107	55	QP17C19	2	400mgOZ439+640mgPiperaquine	9	167.08	358.38	168	167.08	HOURS	2	Piperaquine:::Plasma:::Concentration	0.00874	0.00874	ug/mL	0.001	0	0	0	0	.	0	0	.	0	0	640	.	.	.	QP17C19-101-R107	UNKNOWN	1	OZ439+Piperaquine	QP17C19	0	0	400mgOZ439+640mgPiperaquine	7	.	UNKNOWN	UNKNOWN	UNKNOWN	0	UNKNOWN	.	.
600	.	QP17C19-R107	55	QP17C19	2	400mgOZ439+640mgPiperaquine	9	215.1	406.4	240	215.1	HOURS	1	OZ439:::Plasma:::Concentration	0.00139	0.00139	ug/mL	0.001	0	0	0	0	.	0	0	.	0	0	640	.	.	.	QP17C19-101-R107	UNKNOWN	1	OZ439+Piperaquine	QP17C19	0	0	400mgOZ439+640mgPiperaquine	7	.	UNKNOWN	UNKNOWN	UNKNOWN	0	UNKNOWN	.	.
601	.	QP17C19-R107	55	QP17C19	2	400mgOZ439+640mgPiperaquine	9	215.1	406.4	240	215.1	HOURS	2	Piperaquine:::Plasma:::Concentration	0.00486	0.00486	ug/mL	0.001	0	0	0	0	.	0	0	.	0	0	640	.	.	.	QP17C19-101-R107	UNKNOWN	1	OZ439+Piperaquine	QP17C19	0	0	400mgOZ439+640mgPiperaquine	7	.	UNKNOWN	UNKNOWN	UNKNOWN	0	UNKNOWN	.	.
605	.	QP17C19-R107	55	QP17C19	2	400mgOZ439+640mgPiperaquine	9	335.87	527.17	336	335.87	HOURS	1	OZ439:::Plasma:::Concentration	5.00E-04	0.001	ug/mL	0.001	1	0	0	0	.	0	0	.	0	0	640	.	.	.	QP17C19-101-R107	UNKNOWN	1	OZ439+Piperaquine	QP17C19	0	0	400mgOZ439+640mgPiperaquine	7	.	UNKNOWN	UNKNOWN	UNKNOWN	0	UNKNOWN	.	.
606	.	QP17C19-R107	55	QP17C19	2	400mgOZ439+640mgPiperaquine	9	335.87	527.17	336	335.87	HOURS	2	Piperaquine:::Plasma:::Concentration	0.00357	0.00357	ug/mL	0.001	0	0	0	0	.	0	0	.	0	0	640	.	.	.	QP17C19-101-R107	UNKNOWN	1	OZ439+Piperaquine	QP17C19	0	0	400mgOZ439+640mgPiperaquine	7	.	UNKNOWN	UNKNOWN	UNKNOWN	0	UNKNOWN	.	.
610	.	QP17C19-R107	55	QP17C19	2	400mgOZ439+640mgPiperaquine	9	502.07	693.37	504	502.07	HOURS	1	OZ439:::Plasma:::Concentration	5.00E-04	0.001	ug/mL	0.001	1	0	0	0	.	0	0	.	0	0	640	.	.	.	QP17C19-101-R107	UNKNOWN	1	OZ439+Piperaquine	QP17C19	0	0	400mgOZ439+640mgPiperaquine	7	.	UNKNOWN	UNKNOWN	UNKNOWN	0	UNKNOWN	.	.
611	.	QP17C19-R107	55	QP17C19	2	400mgOZ439+640mgPiperaquine	9	502.07	693.37	504	502.07	HOURS	2	Piperaquine:::Plasma:::Concentration	0.00352	0.00352	ug/mL	0.001	0	0	0	0	.	0	0	.	0	0	640	.	.	.	QP17C19-101-R107	UNKNOWN	1	OZ439+Piperaquine	QP17C19	0	0	400mgOZ439+640mgPiperaquine	7	.	UNKNOWN	UNKNOWN	UNKNOWN	0	UNKNOWN	.	.
615	.	QP17C19-R107	55	QP17C19	2	400mgOZ439+640mgPiperaquine	9	670.65	861.95	672	670.65	HOURS	1	OZ439:::Plasma:::Concentration	5.00E-04	0.001	ug/mL	0.001	1	0	0	0	.	0	0	.	0	0	640	.	.	.	QP17C19-101-R107	UNKNOWN	1	OZ439+Piperaquine	QP17C19	0	0	400mgOZ439+640mgPiperaquine	7	.	UNKNOWN	UNKNOWN	UNKNOWN	0	UNKNOWN	.	.
616	.	QP17C19-R107	55	QP17C19	2	400mgOZ439+640mgPiperaquine	9	670.65	861.95	672	670.65	HOURS	2	Piperaquine:::Plasma:::Concentration	0.00194	0.00194	ug/mL	0.001	0	0	0	0	.	0	0	.	0	0	640	.	.	.	QP17C19-101-R107	UNKNOWN	1	OZ439+Piperaquine	QP17C19	0	0	400mgOZ439+640mgPiperaquine	7	.	UNKNOWN	UNKNOWN	UNKNOWN	0	UNKNOWN	.	.
619	.	QP17C19-R107	55	QP17C19	2	400mgOZ439+640mgPiperaquine	9	814.67	1005.97	840	814.67	HOURS	1	OZ439:::Plasma:::Concentration	5.00E-04	0.001	ug/mL	0.001	1	0	0	0	.	0	0	.	0	0	640	.	.	.	QP17C19-101-R107	UNKNOWN	1	OZ439+Piperaquine	QP17C19	0	0	400mgOZ439+640mgPiperaquine	7	.	UNKNOWN	UNKNOWN	UNKNOWN	0	UNKNOWN	.	.
620	.	QP17C19-R107	55	QP17C19	2	400mgOZ439+640mgPiperaquine	9	814.67	1005.97	840	814.67	HOURS	2	Piperaquine:::Plasma:::Concentration	0.00318	0.00318	ug/mL	0.001	0	0	0	0	.	0	0	.	0	0	640	.	.	.	QP17C19-101-R107	UNKNOWN	1	OZ439+Piperaquine	QP17C19	0	0	400mgOZ439+640mgPiperaquine	7	.	UNKNOWN	UNKNOWN	UNKNOWN	0	UNKNOWN	.	.
637	.	QP17C19-R108	56	QP17C19	2	400mgOZ439+480mgPiperaquine	6	-0.35	191.1	0	-0.35	HOURS	1	OZ439:::Plasma:::Concentration	5.00E-04	0.001	ug/mL	0.001	1	0	0	0	.	0	0	.	0	0	0	.	.	.	QP17C19-101-R108	UNKNOWN	1	OZ439+Piperaquine	QP17C19	0	0	400mgOZ439+480mgPiperaquine	6	.	UNKNOWN	UNKNOWN	UNKNOWN	0	UNKNOWN	.	.
638	.	QP17C19-R108	56	QP17C19	2	400mgOZ439+480mgPiperaquine	6	-0.35	191.1	0	-0.35	HOURS	2	Piperaquine:::Plasma:::Concentration	5.00E-04	0.001	ug/mL	0.001	1	0	0	0	.	0	0	.	0	0	0	.	.	.	QP17C19-101-R108	UNKNOWN	1	OZ439+Piperaquine	QP17C19	0	0	400mgOZ439+480mgPiperaquine	6	.	UNKNOWN	UNKNOWN	UNKNOWN	0	UNKNOWN	.	.
639	.	QP17C19-R108	56	QP17C19	2	400mgOZ439+480mgPiperaquine	6	0	191.45	0	0	HOURS	.	OZ439:::Dose	400	0	mg	.	0	1	1	400	1	0	0	ORAL	0	0	400	.	.	.	QP17C19-101-R108	UNKNOWN	1	OZ439+Piperaquine	QP17C19	0	0	400mgOZ439+480mgPiperaquine	6	.	UNKNOWN	UNKNOWN	UNKNOWN	0	UNKNOWN	.	.
640	.	QP17C19-R108	56	QP17C19	2	400mgOZ439+480mgPiperaquine	6	0	191.45	0	0	HOURS	.	Piperaquine:::Dose	480	0	mg	.	0	1	1	480	2	0	0	ORAL	0	0	480	.	.	.	QP17C19-101-R108	UNKNOWN	1	OZ439+Piperaquine	QP17C19	0	0	400mgOZ439+480mgPiperaquine	6	.	UNKNOWN	UNKNOWN	UNKNOWN	0	UNKNOWN	.	.
641	.	QP17C19-R108	56	QP17C19	2	400mgOZ439+480mgPiperaquine	6	0.5	191.95	0.5	0.5	HOURS	1	OZ439:::Plasma:::Concentration	0.13	0.13	ug/mL	0.001	0	0	0	0	.	0	0	.	0	0	480	.	.	.	QP17C19-101-R108	UNKNOWN	1	OZ439+Piperaquine	QP17C19	0	0	400mgOZ439+480mgPiperaquine	6	.	UNKNOWN	UNKNOWN	UNKNOWN	0	UNKNOWN	.	.
642	.	QP17C19-R108	56	QP17C19	2	400mgOZ439+480mgPiperaquine	6	0.5	191.95	0.5	0.5	HOURS	2	Piperaquine:::Plasma:::Concentration	0.0073	0.0073	ug/mL	0.001	0	0	0	0	.	0	0	.	0	0	480	.	.	.	QP17C19-101-R108	UNKNOWN	1	OZ439+Piperaquine	QP17C19	0	0	400mgOZ439+480mgPiperaquine	6	.	UNKNOWN	UNKNOWN	UNKNOWN	0	UNKNOWN	.	.
643	.	QP17C19-R108	56	QP17C19	2	400mgOZ439+480mgPiperaquine	6	1	192.45	1	1	HOURS	1	OZ439:::Plasma:::Concentration	0.332	0.332	ug/mL	0.001	0	0	0	0	.	0	0	.	0	0	480	.	.	.	QP17C19-101-R108	UNKNOWN	1	OZ439+Piperaquine	QP17C19	0	0	400mgOZ439+480mgPiperaquine	6	.	UNKNOWN	UNKNOWN	UNKNOWN	0	UNKNOWN	.	.
644	.	QP17C19-R108	56	QP17C19	2	400mgOZ439+480mgPiperaquine	6	1	192.45	1	1	HOURS	2	Piperaquine:::Plasma:::Concentration	0.0256	0.0256	ug/mL	0.001	0	0	0	0	.	0	0	.	0	0	480	.	.	.	QP17C19-101-R108	UNKNOWN	1	OZ439+Piperaquine	QP17C19	0	0	400mgOZ439+480mgPiperaquine	6	.	UNKNOWN	UNKNOWN	UNKNOWN	0	UNKNOWN	.	.
645	.	QP17C19-R108	56	QP17C19	2	400mgOZ439+480mgPiperaquine	6	2	193.45	2	2	HOURS	1	OZ439:::Plasma:::Concentration	0.627	0.627	ug/mL	0.001	0	0	0	0	.	0	0	.	0	0	480	.	.	.	QP17C19-101-R108	UNKNOWN	1	OZ439+Piperaquine	QP17C19	0	0	400mgOZ439+480mgPiperaquine	6	.	UNKNOWN	UNKNOWN	UNKNOWN	0	UNKNOWN	.	.
646	.	QP17C19-R108	56	QP17C19	2	400mgOZ439+480mgPiperaquine	6	2	193.45	2	2	HOURS	2	Piperaquine:::Plasma:::Concentration	0.053	0.053	ug/mL	0.001	0	0	0	0	.	0	0	.	0	0	480	.	.	.	QP17C19-101-R108	UNKNOWN	1	OZ439+Piperaquine	QP17C19	0	0	400mgOZ439+480mgPiperaquine	6	.	UNKNOWN	UNKNOWN	UNKNOWN	0	UNKNOWN	.	.
648	.	QP17C19-R108	56	QP17C19	2	400mgOZ439+480mgPiperaquine	6	3	194.45	3	3	HOURS	1	OZ439:::Plasma:::Concentration	0.639	0.639	ug/mL	0.001	0	0	0	0	.	0	0	.	0	0	480	.	.	.	QP17C19-101-R108	UNKNOWN	1	OZ439+Piperaquine	QP17C19	0	0	400mgOZ439+480mgPiperaquine	6	.	UNKNOWN	UNKNOWN	UNKNOWN	0	UNKNOWN	.	.
649	.	QP17C19-R108	56	QP17C19	2	400mgOZ439+480mgPiperaquine	6	3	194.45	3	3	HOURS	2	Piperaquine:::Plasma:::Concentration	0.0641	0.0641	ug/mL	0.001	0	0	0	0	.	0	0	.	0	0	480	.	.	.	QP17C19-101-R108	UNKNOWN	1	OZ439+Piperaquine	QP17C19	0	0	400mgOZ439+480mgPiperaquine	6	.	UNKNOWN	UNKNOWN	UNKNOWN	0	UNKNOWN	.	.
651	.	QP17C19-R108	56	QP17C19	2	400mgOZ439+480mgPiperaquine	6	4.05	195.5	4	4.05	HOURS	1	OZ439:::Plasma:::Concentration	0.623	0.623	ug/mL	0.001	0	0	0	0	.	0	0	.	0	0	480	.	.	.	QP17C19-101-R108	UNKNOWN	1	OZ439+Piperaquine	QP17C19	0	0	400mgOZ439+480mgPiperaquine	6	.	UNKNOWN	UNKNOWN	UNKNOWN	0	UNKNOWN	.	.
652	.	QP17C19-R108	56	QP17C19	2	400mgOZ439+480mgPiperaquine	6	4.05	195.5	4	4.05	HOURS	2	Piperaquine:::Plasma:::Concentration	0.088	0.088	ug/mL	0.001	0	0	0	0	.	0	0	.	0	0	480	.	.	.	QP17C19-101-R108	UNKNOWN	1	OZ439+Piperaquine	QP17C19	0	0	400mgOZ439+480mgPiperaquine	6	.	UNKNOWN	UNKNOWN	UNKNOWN	0	UNKNOWN	.	.
653	.	QP17C19-R108	56	QP17C19	2	400mgOZ439+480mgPiperaquine	6	5	196.45	5	5	HOURS	1	OZ439:::Plasma:::Concentration	0.495	0.495	ug/mL	0.001	0	0	0	0	.	0	0	.	0	0	480	.	.	.	QP17C19-101-R108	UNKNOWN	1	OZ439+Piperaquine	QP17C19	0	0	400mgOZ439+480mgPiperaquine	6	.	UNKNOWN	UNKNOWN	UNKNOWN	0	UNKNOWN	.	.
654	.	QP17C19-R108	56	QP17C19	2	400mgOZ439+480mgPiperaquine	6	5	196.45	5	5	HOURS	2	Piperaquine:::Plasma:::Concentration	0.0654	0.0654	ug/mL	0.001	0	0	0	0	.	0	0	.	0	0	480	.	.	.	QP17C19-101-R108	UNKNOWN	1	OZ439+Piperaquine	QP17C19	0	0	400mgOZ439+480mgPiperaquine	6	.	UNKNOWN	UNKNOWN	UNKNOWN	0	UNKNOWN	.	.
655	.	QP17C19-R108	56	QP17C19	2	400mgOZ439+480mgPiperaquine	6	6	197.45	6	6	HOURS	1	OZ439:::Plasma:::Concentration	0.359	0.359	ug/mL	0.001	0	0	0	0	.	0	0	.	0	0	480	.	.	.	QP17C19-101-R108	UNKNOWN	1	OZ439+Piperaquine	QP17C19	0	0	400mgOZ439+480mgPiperaquine	6	.	UNKNOWN	UNKNOWN	UNKNOWN	0	UNKNOWN	.	.
656	.	QP17C19-R108	56	QP17C19	2	400mgOZ439+480mgPiperaquine	6	6	197.45	6	6	HOURS	2	Piperaquine:::Plasma:::Concentration	0.0413	0.0413	ug/mL	0.001	0	0	0	0	.	0	0	.	0	0	480	.	.	.	QP17C19-101-R108	UNKNOWN	1	OZ439+Piperaquine	QP17C19	0	0	400mgOZ439+480mgPiperaquine	6	.	UNKNOWN	UNKNOWN	UNKNOWN	0	UNKNOWN	.	.
658	.	QP17C19-R108	56	QP17C19	2	400mgOZ439+480mgPiperaquine	6	8	199.45	8	8	HOURS	1	OZ439:::Plasma:::Concentration	0.243	0.243	ug/mL	0.001	0	0	0	0	.	0	0	.	0	0	480	.	.	.	QP17C19-101-R108	UNKNOWN	1	OZ439+Piperaquine	QP17C19	0	0	400mgOZ439+480mgPiperaquine	6	.	UNKNOWN	UNKNOWN	UNKNOWN	0	UNKNOWN	.	.
659	.	QP17C19-R108	56	QP17C19	2	400mgOZ439+480mgPiperaquine	6	8	199.45	8	8	HOURS	2	Piperaquine:::Plasma:::Concentration	0.0297	0.0297	ug/mL	0.001	0	0	0	0	.	0	0	.	0	0	480	.	.	.	QP17C19-101-R108	UNKNOWN	1	OZ439+Piperaquine	QP17C19	0	0	400mgOZ439+480mgPiperaquine	6	.	UNKNOWN	UNKNOWN	UNKNOWN	0	UNKNOWN	.	.
661	.	QP17C19-R108	56	QP17C19	2	400mgOZ439+480mgPiperaquine	6	12.08	203.53	12	12.08	HOURS	1	OZ439:::Plasma:::Concentration	0.147	0.147	ug/mL	0.001	0	0	0	0	.	0	0	.	0	0	480	.	.	.	QP17C19-101-R108	UNKNOWN	1	OZ439+Piperaquine	QP17C19	0	0	400mgOZ439+480mgPiperaquine	6	.	UNKNOWN	UNKNOWN	UNKNOWN	0	UNKNOWN	.	.
662	.	QP17C19-R108	56	QP17C19	2	400mgOZ439+480mgPiperaquine	6	12.08	203.53	12	12.08	HOURS	2	Piperaquine:::Plasma:::Concentration	0.0337	0.0337	ug/mL	0.001	0	0	0	0	.	0	0	.	0	0	480	.	.	.	QP17C19-101-R108	UNKNOWN	1	OZ439+Piperaquine	QP17C19	0	0	400mgOZ439+480mgPiperaquine	6	.	UNKNOWN	UNKNOWN	UNKNOWN	0	UNKNOWN	.	.
664	.	QP17C19-R108	56	QP17C19	2	400mgOZ439+480mgPiperaquine	6	16	207.45	16	16	HOURS	1	OZ439:::Plasma:::Concentration	0.0656	0.0656	ug/mL	0.001	0	0	0	0	.	0	0	.	0	0	480	.	.	.	QP17C19-101-R108	UNKNOWN	1	OZ439+Piperaquine	QP17C19	0	0	400mgOZ439+480mgPiperaquine	6	.	UNKNOWN	UNKNOWN	UNKNOWN	0	UNKNOWN	.	.
665	.	QP17C19-R108	56	QP17C19	2	400mgOZ439+480mgPiperaquine	6	16	207.45	16	16	HOURS	2	Piperaquine:::Plasma:::Concentration	0.0221	0.0221	ug/mL	0.001	0	0	0	0	.	0	0	.	0	0	480	.	.	.	QP17C19-101-R108	UNKNOWN	1	OZ439+Piperaquine	QP17C19	0	0	400mgOZ439+480mgPiperaquine	6	.	UNKNOWN	UNKNOWN	UNKNOWN	0	UNKNOWN	.	.
668	.	QP17C19-R108	56	QP17C19	2	400mgOZ439+480mgPiperaquine	6	24.03	215.48	24	24.03	HOURS	1	OZ439:::Plasma:::Concentration	0.0275	0.0275	ug/mL	0.001	0	0	0	0	.	0	0	.	0	0	480	.	.	.	QP17C19-101-R108	UNKNOWN	1	OZ439+Piperaquine	QP17C19	0	0	400mgOZ439+480mgPiperaquine	6	.	UNKNOWN	UNKNOWN	UNKNOWN	0	UNKNOWN	.	.
669	.	QP17C19-R108	56	QP17C19	2	400mgOZ439+480mgPiperaquine	6	24.03	215.48	24	24.03	HOURS	2	Piperaquine:::Plasma:::Concentration	0.00709	0.00709	ug/mL	0.001	0	0	0	0	.	0	0	.	0	0	480	.	.	.	QP17C19-101-R108	UNKNOWN	1	OZ439+Piperaquine	QP17C19	0	0	400mgOZ439+480mgPiperaquine	6	.	UNKNOWN	UNKNOWN	UNKNOWN	0	UNKNOWN	.	.
674	.	QP17C19-R108	56	QP17C19	2	400mgOZ439+480mgPiperaquine	6	48	239.45	48	48	HOURS	1	OZ439:::Plasma:::Concentration	0.00741	0.00741	ug/mL	0.001	0	0	0	0	.	0	0	.	0	0	480	.	.	.	QP17C19-101-R108	UNKNOWN	1	OZ439+Piperaquine	QP17C19	0	0	400mgOZ439+480mgPiperaquine	6	.	UNKNOWN	UNKNOWN	UNKNOWN	0	UNKNOWN	.	.
675	.	QP17C19-R108	56	QP17C19	2	400mgOZ439+480mgPiperaquine	6	48	239.45	48	48	HOURS	2	Piperaquine:::Plasma:::Concentration	0.00604	0.00604	ug/mL	0.001	0	0	0	0	.	0	0	.	0	0	480	.	.	.	QP17C19-101-R108	UNKNOWN	1	OZ439+Piperaquine	QP17C19	0	0	400mgOZ439+480mgPiperaquine	6	.	UNKNOWN	UNKNOWN	UNKNOWN	0	UNKNOWN	.	.
678	.	QP17C19-R108	56	QP17C19	2	400mgOZ439+480mgPiperaquine	6	72.03	263.48	72	72.03	HOURS	1	OZ439:::Plasma:::Concentration	0.00352	0.00352	ug/mL	0.001	0	0	0	0	.	0	0	.	0	0	480	.	.	.	QP17C19-101-R108	UNKNOWN	1	OZ439+Piperaquine	QP17C19	0	0	400mgOZ439+480mgPiperaquine	6	.	UNKNOWN	UNKNOWN	UNKNOWN	0	UNKNOWN	.	.
679	.	QP17C19-R108	56	QP17C19	2	400mgOZ439+480mgPiperaquine	6	72.03	263.48	72	72.03	HOURS	2	Piperaquine:::Plasma:::Concentration	0.0043	0.0043	ug/mL	0.001	0	0	0	0	.	0	0	.	0	0	480	.	.	.	QP17C19-101-R108	UNKNOWN	1	OZ439+Piperaquine	QP17C19	0	0	400mgOZ439+480mgPiperaquine	6	.	UNKNOWN	UNKNOWN	UNKNOWN	0	UNKNOWN	.	.
682	.	QP17C19-R108	56	QP17C19	2	400mgOZ439+480mgPiperaquine	6	92.9	284.35	96	92.9	HOURS	1	OZ439:::Plasma:::Concentration	0.00315	0.00315	ug/mL	0.001	0	0	0	0	.	0	0	.	0	0	480	.	.	.	QP17C19-101-R108	UNKNOWN	1	OZ439+Piperaquine	QP17C19	0	0	400mgOZ439+480mgPiperaquine	6	.	UNKNOWN	UNKNOWN	UNKNOWN	0	UNKNOWN	.	.
683	.	QP17C19-R108	56	QP17C19	2	400mgOZ439+480mgPiperaquine	6	92.9	284.35	96	92.9	HOURS	2	Piperaquine:::Plasma:::Concentration	0.00749	0.00749	ug/mL	0.001	0	0	0	0	.	0	0	.	0	0	480	.	.	.	QP17C19-101-R108	UNKNOWN	1	OZ439+Piperaquine	QP17C19	0	0	400mgOZ439+480mgPiperaquine	6	.	UNKNOWN	UNKNOWN	UNKNOWN	0	UNKNOWN	.	.
689	.	QP17C19-R108	56	QP17C19	2	400mgOZ439+480mgPiperaquine	6	165	356.45	168	165	HOURS	1	OZ439:::Plasma:::Concentration	0.00284	0.00284	ug/mL	0.001	0	0	0	0	.	0	0	.	0	0	480	.	.	.	QP17C19-101-R108	UNKNOWN	1	OZ439+Piperaquine	QP17C19	0	0	400mgOZ439+480mgPiperaquine	6	.	UNKNOWN	UNKNOWN	UNKNOWN	0	UNKNOWN	.	.
690	.	QP17C19-R108	56	QP17C19	2	400mgOZ439+480mgPiperaquine	6	165	356.45	168	165	HOURS	2	Piperaquine:::Plasma:::Concentration	0.00297	0.00297	ug/mL	0.001	0	0	0	0	.	0	0	.	0	0	480	.	.	.	QP17C19-101-R108	UNKNOWN	1	OZ439+Piperaquine	QP17C19	0	0	400mgOZ439+480mgPiperaquine	6	.	UNKNOWN	UNKNOWN	UNKNOWN	0	UNKNOWN	.	.
692	.	QP17C19-R108	56	QP17C19	2	400mgOZ439+480mgPiperaquine	6	213.1	404.55	240	213.1	HOURS	1	OZ439:::Plasma:::Concentration	0.00162	0.00162	ug/mL	0.001	0	0	0	0	.	0	0	.	0	0	480	.	.	.	QP17C19-101-R108	UNKNOWN	1	OZ439+Piperaquine	QP17C19	0	0	400mgOZ439+480mgPiperaquine	6	.	UNKNOWN	UNKNOWN	UNKNOWN	0	UNKNOWN	.	.
693	.	QP17C19-R108	56	QP17C19	2	400mgOZ439+480mgPiperaquine	6	213.1	404.55	240	213.1	HOURS	2	Piperaquine:::Plasma:::Concentration	0.00168	0.00168	ug/mL	0.001	0	0	0	0	.	0	0	.	0	0	480	.	.	.	QP17C19-101-R108	UNKNOWN	1	OZ439+Piperaquine	QP17C19	0	0	400mgOZ439+480mgPiperaquine	6	.	UNKNOWN	UNKNOWN	UNKNOWN	0	UNKNOWN	.	.
697	.	QP17C19-R108	56	QP17C19	2	400mgOZ439+480mgPiperaquine	6	333.32	524.77	336	333.32	HOURS	1	OZ439:::Plasma:::Concentration	5.00E-04	0.001	ug/mL	0.001	1	0	0	0	.	0	0	.	0	0	480	.	.	.	QP17C19-101-R108	UNKNOWN	1	OZ439+Piperaquine	QP17C19	0	0	400mgOZ439+480mgPiperaquine	6	.	UNKNOWN	UNKNOWN	UNKNOWN	0	UNKNOWN	.	.
698	.	QP17C19-R108	56	QP17C19	2	400mgOZ439+480mgPiperaquine	6	333.32	524.77	336	333.32	HOURS	2	Piperaquine:::Plasma:::Concentration	0.00218	0.00218	ug/mL	0.001	0	0	0	0	.	0	0	.	0	0	480	.	.	.	QP17C19-101-R108	UNKNOWN	1	OZ439+Piperaquine	QP17C19	0	0	400mgOZ439+480mgPiperaquine	6	.	UNKNOWN	UNKNOWN	UNKNOWN	0	UNKNOWN	.	.
707	.	QP17C19-R108	56	QP17C19	2	400mgOZ439+480mgPiperaquine	6	501.33	692.78	504	106.76	HOURS	1	OZ439:::Plasma:::Concentration	5.00E-04	0.001	ug/mL	0.001	1	0	0	0	.	0	0	.	0	0	4	.	.	.	QP17C19-101-R108	UNKNOWN	1	OZ439+Piperaquine	QP17C19	0	0	400mgOZ439+480mgPiperaquine	6	.	UNKNOWN	UNKNOWN	UNKNOWN	0	UNKNOWN	.	.
708	.	QP17C19-R108	56	QP17C19	2	400mgOZ439+480mgPiperaquine	6	501.33	692.78	504	106.76	HOURS	2	Piperaquine:::Plasma:::Concentration	0.00143	0.00143	ug/mL	0.001	0	0	0	0	.	0	0	.	0	0	4	.	.	.	QP17C19-101-R108	UNKNOWN	1	OZ439+Piperaquine	QP17C19	0	0	400mgOZ439+480mgPiperaquine	6	.	UNKNOWN	UNKNOWN	UNKNOWN	0	UNKNOWN	.	.
709	.	QP17C19-R108	56	QP17C19	2	400mgOZ439+480mgPiperaquine	6	669.12	860.57	672	274.55	HOURS	1	OZ439:::Plasma:::Concentration	5.00E-04	0.001	ug/mL	0.001	1	0	0	0	.	0	0	.	0	0	4	.	.	.	QP17C19-101-R108	UNKNOWN	1	OZ439+Piperaquine	QP17C19	0	0	400mgOZ439+480mgPiperaquine	6	.	UNKNOWN	UNKNOWN	UNKNOWN	0	UNKNOWN	.	.
710	.	QP17C19-R108	56	QP17C19	2	400mgOZ439+480mgPiperaquine	6	669.12	860.57	672	274.55	HOURS	2	Piperaquine:::Plasma:::Concentration	0.00141	0.00141	ug/mL	0.001	0	0	0	0	.	0	0	.	0	0	4	.	.	.	QP17C19-101-R108	UNKNOWN	1	OZ439+Piperaquine	QP17C19	0	0	400mgOZ439+480mgPiperaquine	6	.	UNKNOWN	UNKNOWN	UNKNOWN	0	UNKNOWN	.	.
711	.	QP17C19-R108	56	QP17C19	2	400mgOZ439+480mgPiperaquine	6	812.97	1004.42	840	418.4	HOURS	1	OZ439:::Plasma:::Concentration	5.00E-04	0.001	ug/mL	0.001	1	0	0	0	.	0	0	.	0	0	4	.	.	.	QP17C19-101-R108	UNKNOWN	1	OZ439+Piperaquine	QP17C19	0	0	400mgOZ439+480mgPiperaquine	6	.	UNKNOWN	UNKNOWN	UNKNOWN	0	UNKNOWN	.	.
712	.	QP17C19-R108	56	QP17C19	2	400mgOZ439+480mgPiperaquine	6	812.97	1004.42	840	418.4	HOURS	2	Piperaquine:::Plasma:::Concentration	0.00132	0.00132	ug/mL	0.001	0	0	0	0	.	0	0	.	0	0	4	.	.	.	QP17C19-101-R108	UNKNOWN	1	OZ439+Piperaquine	QP17C19	0	0	400mgOZ439+480mgPiperaquine	6	.	UNKNOWN	UNKNOWN	UNKNOWN	0	UNKNOWN	.	.
723	.	QP17C19-R201	57	QP17C19	2	800mgOZ439+960mgPiperaquine	10	-0.52	190.1	0	-0.52	HOURS	1	OZ439:::Plasma:::Concentration	5.00E-04	0.001	ug/mL	0.001	1	0	0	0	.	0	0	.	0	0	0	.	.	.	QP17C19-101-R201	UNKNOWN	1	OZ439+Piperaquine	QP17C19	0	0	800mgOZ439+960mgPiperaquine	12	.	UNKNOWN	UNKNOWN	UNKNOWN	0	UNKNOWN	.	.
724	.	QP17C19-R201	57	QP17C19	2	800mgOZ439+960mgPiperaquine	10	-0.52	190.1	0	-0.52	HOURS	2	Piperaquine:::Plasma:::Concentration	5.00E-04	0.001	ug/mL	0.001	1	0	0	0	.	0	0	.	0	0	0	.	.	.	QP17C19-101-R201	UNKNOWN	1	OZ439+Piperaquine	QP17C19	0	0	800mgOZ439+960mgPiperaquine	12	.	UNKNOWN	UNKNOWN	UNKNOWN	0	UNKNOWN	.	.
725	.	QP17C19-R201	57	QP17C19	2	800mgOZ439+960mgPiperaquine	10	0	190.62	0	0	HOURS	.	OZ439:::Dose	800	0	mg	.	0	1	1	800	1	0	0	ORAL	0	0	800	.	.	.	QP17C19-101-R201	UNKNOWN	1	OZ439+Piperaquine	QP17C19	0	0	800mgOZ439+960mgPiperaquine	12	.	UNKNOWN	UNKNOWN	UNKNOWN	0	UNKNOWN	.	.
726	.	QP17C19-R201	57	QP17C19	2	800mgOZ439+960mgPiperaquine	10	0	190.62	0	0	HOURS	.	Piperaquine:::Dose	960	0	mg	.	0	1	1	960	2	0	0	ORAL	0	0	960	.	.	.	QP17C19-101-R201	UNKNOWN	1	OZ439+Piperaquine	QP17C19	0	0	800mgOZ439+960mgPiperaquine	12	.	UNKNOWN	UNKNOWN	UNKNOWN	0	UNKNOWN	.	.
727	.	QP17C19-R201	57	QP17C19	2	800mgOZ439+960mgPiperaquine	10	0.5	191.12	0.5	0.5	HOURS	1	OZ439:::Plasma:::Concentration	0.138	0.138	ug/mL	0.001	0	0	0	0	.	0	0	.	0	0	960	.	.	.	QP17C19-101-R201	UNKNOWN	1	OZ439+Piperaquine	QP17C19	0	0	800mgOZ439+960mgPiperaquine	12	.	UNKNOWN	UNKNOWN	UNKNOWN	0	UNKNOWN	.	.
728	.	QP17C19-R201	57	QP17C19	2	800mgOZ439+960mgPiperaquine	10	0.5	191.12	0.5	0.5	HOURS	2	Piperaquine:::Plasma:::Concentration	0.00527	0.00527	ug/mL	0.001	0	0	0	0	.	0	0	.	0	0	960	.	.	.	QP17C19-101-R201	UNKNOWN	1	OZ439+Piperaquine	QP17C19	0	0	800mgOZ439+960mgPiperaquine	12	.	UNKNOWN	UNKNOWN	UNKNOWN	0	UNKNOWN	.	.
729	.	QP17C19-R201	57	QP17C19	2	800mgOZ439+960mgPiperaquine	10	1	191.62	1	1	HOURS	1	OZ439:::Plasma:::Concentration	0.7	0.7	ug/mL	0.001	0	0	0	0	.	0	0	.	0	0	960	.	.	.	QP17C19-101-R201	UNKNOWN	1	OZ439+Piperaquine	QP17C19	0	0	800mgOZ439+960mgPiperaquine	12	.	UNKNOWN	UNKNOWN	UNKNOWN	0	UNKNOWN	.	.
730	.	QP17C19-R201	57	QP17C19	2	800mgOZ439+960mgPiperaquine	10	1	191.62	1	1	HOURS	2	Piperaquine:::Plasma:::Concentration	0.0226	0.0226	ug/mL	0.001	0	0	0	0	.	0	0	.	0	0	960	.	.	.	QP17C19-101-R201	UNKNOWN	1	OZ439+Piperaquine	QP17C19	0	0	800mgOZ439+960mgPiperaquine	12	.	UNKNOWN	UNKNOWN	UNKNOWN	0	UNKNOWN	.	.
732	.	QP17C19-R201	57	QP17C19	2	800mgOZ439+960mgPiperaquine	10	2	192.62	2	2	HOURS	1	OZ439:::Plasma:::Concentration	2.69	2.69	ug/mL	0.001	0	0	0	0	.	0	0	.	0	0	960	.	.	.	QP17C19-101-R201	UNKNOWN	1	OZ439+Piperaquine	QP17C19	0	0	800mgOZ439+960mgPiperaquine	12	.	UNKNOWN	UNKNOWN	UNKNOWN	0	UNKNOWN	.	.
733	.	QP17C19-R201	57	QP17C19	2	800mgOZ439+960mgPiperaquine	10	2	192.62	2	2	HOURS	2	Piperaquine:::Plasma:::Concentration	0.323	0.323	ug/mL	0.001	0	0	0	0	.	0	0	.	0	0	960	.	.	.	QP17C19-101-R201	UNKNOWN	1	OZ439+Piperaquine	QP17C19	0	0	800mgOZ439+960mgPiperaquine	12	.	UNKNOWN	UNKNOWN	UNKNOWN	0	UNKNOWN	.	.
734	.	QP17C19-R201	57	QP17C19	2	800mgOZ439+960mgPiperaquine	10	3	193.62	3	3	HOURS	1	OZ439:::Plasma:::Concentration	2.52	2.52	ug/mL	0.001	0	0	0	0	.	0	0	.	0	0	960	.	.	.	QP17C19-101-R201	UNKNOWN	1	OZ439+Piperaquine	QP17C19	0	0	800mgOZ439+960mgPiperaquine	12	.	UNKNOWN	UNKNOWN	UNKNOWN	0	UNKNOWN	.	.
735	.	QP17C19-R201	57	QP17C19	2	800mgOZ439+960mgPiperaquine	10	3	193.62	3	3	HOURS	2	Piperaquine:::Plasma:::Concentration	0.403	0.403	ug/mL	0.001	0	0	0	0	.	0	0	.	0	0	960	.	.	.	QP17C19-101-R201	UNKNOWN	1	OZ439+Piperaquine	QP17C19	0	0	800mgOZ439+960mgPiperaquine	12	.	UNKNOWN	UNKNOWN	UNKNOWN	0	UNKNOWN	.	.
737	.	QP17C19-R201	57	QP17C19	2	800mgOZ439+960mgPiperaquine	10	4	194.62	4	4	HOURS	1	OZ439:::Plasma:::Concentration	2.13	2.13	ug/mL	0.001	0	0	0	0	.	0	0	.	0	0	960	.	.	.	QP17C19-101-R201	UNKNOWN	1	OZ439+Piperaquine	QP17C19	0	0	800mgOZ439+960mgPiperaquine	12	.	UNKNOWN	UNKNOWN	UNKNOWN	0	UNKNOWN	.	.
738	.	QP17C19-R201	57	QP17C19	2	800mgOZ439+960mgPiperaquine	10	4	194.62	4	4	HOURS	2	Piperaquine:::Plasma:::Concentration	0.275	0.275	ug/mL	0.001	0	0	0	0	.	0	0	.	0	0	960	.	.	.	QP17C19-101-R201	UNKNOWN	1	OZ439+Piperaquine	QP17C19	0	0	800mgOZ439+960mgPiperaquine	12	.	UNKNOWN	UNKNOWN	UNKNOWN	0	UNKNOWN	.	.
739	.	QP17C19-R201	57	QP17C19	2	800mgOZ439+960mgPiperaquine	10	5	195.62	5	5	HOURS	1	OZ439:::Plasma:::Concentration	1.64	1.64	ug/mL	0.001	0	0	0	0	.	0	0	.	0	0	960	.	.	.	QP17C19-101-R201	UNKNOWN	1	OZ439+Piperaquine	QP17C19	0	0	800mgOZ439+960mgPiperaquine	12	.	UNKNOWN	UNKNOWN	UNKNOWN	0	UNKNOWN	.	.
740	.	QP17C19-R201	57	QP17C19	2	800mgOZ439+960mgPiperaquine	10	5	195.62	5	5	HOURS	2	Piperaquine:::Plasma:::Concentration	0.364	0.364	ug/mL	0.001	0	0	0	0	.	0	0	.	0	0	960	.	.	.	QP17C19-101-R201	UNKNOWN	1	OZ439+Piperaquine	QP17C19	0	0	800mgOZ439+960mgPiperaquine	12	.	UNKNOWN	UNKNOWN	UNKNOWN	0	UNKNOWN	.	.
741	.	QP17C19-R201	57	QP17C19	2	800mgOZ439+960mgPiperaquine	10	6.03	196.65	6	6.03	HOURS	1	OZ439:::Plasma:::Concentration	0.196	0.196	ug/mL	0.001	0	0	0	0	.	0	0	.	0	0	960	.	.	.	QP17C19-101-R201	UNKNOWN	1	OZ439+Piperaquine	QP17C19	0	0	800mgOZ439+960mgPiperaquine	12	.	UNKNOWN	UNKNOWN	UNKNOWN	0	UNKNOWN	.	.
742	.	QP17C19-R201	57	QP17C19	2	800mgOZ439+960mgPiperaquine	10	6.03	196.65	6	6.03	HOURS	2	Piperaquine:::Plasma:::Concentration	0.0262	0.0262	ug/mL	0.001	0	0	0	0	.	0	0	.	0	0	960	.	.	.	QP17C19-101-R201	UNKNOWN	1	OZ439+Piperaquine	QP17C19	0	0	800mgOZ439+960mgPiperaquine	12	.	UNKNOWN	UNKNOWN	UNKNOWN	0	UNKNOWN	.	.
744	.	QP17C19-R201	57	QP17C19	2	800mgOZ439+960mgPiperaquine	10	8	198.62	8	8	HOURS	1	OZ439:::Plasma:::Concentration	0.868	0.868	ug/mL	0.001	0	0	0	0	.	0	0	.	0	0	960	.	.	.	QP17C19-101-R201	UNKNOWN	1	OZ439+Piperaquine	QP17C19	0	0	800mgOZ439+960mgPiperaquine	12	.	UNKNOWN	UNKNOWN	UNKNOWN	0	UNKNOWN	.	.
745	.	QP17C19-R201	57	QP17C19	2	800mgOZ439+960mgPiperaquine	10	8	198.62	8	8	HOURS	2	Piperaquine:::Plasma:::Concentration	0.13	0.13	ug/mL	0.001	0	0	0	0	.	0	0	.	0	0	960	.	.	.	QP17C19-101-R201	UNKNOWN	1	OZ439+Piperaquine	QP17C19	0	0	800mgOZ439+960mgPiperaquine	12	.	UNKNOWN	UNKNOWN	UNKNOWN	0	UNKNOWN	.	.
747	.	QP17C19-R201	57	QP17C19	2	800mgOZ439+960mgPiperaquine	10	12.08	202.7	12	12.08	HOURS	1	OZ439:::Plasma:::Concentration	0.672	0.672	ug/mL	0.001	0	0	0	0	.	0	0	.	0	0	960	.	.	.	QP17C19-101-R201	UNKNOWN	1	OZ439+Piperaquine	QP17C19	0	0	800mgOZ439+960mgPiperaquine	12	.	UNKNOWN	UNKNOWN	UNKNOWN	0	UNKNOWN	.	.
748	.	QP17C19-R201	57	QP17C19	2	800mgOZ439+960mgPiperaquine	10	12.08	202.7	12	12.08	HOURS	2	Piperaquine:::Plasma:::Concentration	0.162	0.162	ug/mL	0.001	0	0	0	0	.	0	0	.	0	0	960	.	.	.	QP17C19-101-R201	UNKNOWN	1	OZ439+Piperaquine	QP17C19	0	0	800mgOZ439+960mgPiperaquine	12	.	UNKNOWN	UNKNOWN	UNKNOWN	0	UNKNOWN	.	.
750	.	QP17C19-R201	57	QP17C19	2	800mgOZ439+960mgPiperaquine	10	16.03	206.65	16	16.03	HOURS	1	OZ439:::Plasma:::Concentration	0.304	0.304	ug/mL	0.001	0	0	0	0	.	0	0	.	0	0	960	.	.	.	QP17C19-101-R201	UNKNOWN	1	OZ439+Piperaquine	QP17C19	0	0	800mgOZ439+960mgPiperaquine	12	.	UNKNOWN	UNKNOWN	UNKNOWN	0	UNKNOWN	.	.
751	.	QP17C19-R201	57	QP17C19	2	800mgOZ439+960mgPiperaquine	10	16.03	206.65	16	16.03	HOURS	2	Piperaquine:::Plasma:::Concentration	0.212	0.212	ug/mL	0.001	0	0	0	0	.	0	0	.	0	0	960	.	.	.	QP17C19-101-R201	UNKNOWN	1	OZ439+Piperaquine	QP17C19	0	0	800mgOZ439+960mgPiperaquine	12	.	UNKNOWN	UNKNOWN	UNKNOWN	0	UNKNOWN	.	.
754	.	QP17C19-R201	57	QP17C19	2	800mgOZ439+960mgPiperaquine	10	24	214.62	24	24	HOURS	1	OZ439:::Plasma:::Concentration	0.154	0.154	ug/mL	0.001	0	0	0	0	.	0	0	.	0	0	960	.	.	.	QP17C19-101-R201	UNKNOWN	1	OZ439+Piperaquine	QP17C19	0	0	800mgOZ439+960mgPiperaquine	12	.	UNKNOWN	UNKNOWN	UNKNOWN	0	UNKNOWN	.	.
755	.	QP17C19-R201	57	QP17C19	2	800mgOZ439+960mgPiperaquine	10	24	214.62	24	24	HOURS	2	Piperaquine:::Plasma:::Concentration	0.0938	0.0938	ug/mL	0.001	0	0	0	0	.	0	0	.	0	0	960	.	.	.	QP17C19-101-R201	UNKNOWN	1	OZ439+Piperaquine	QP17C19	0	0	800mgOZ439+960mgPiperaquine	12	.	UNKNOWN	UNKNOWN	UNKNOWN	0	UNKNOWN	.	.
760	.	QP17C19-R201	57	QP17C19	2	800mgOZ439+960mgPiperaquine	10	48.08	238.7	48	48.08	HOURS	1	OZ439:::Plasma:::Concentration	0.0436	0.0436	ug/mL	0.001	0	0	0	0	.	0	0	.	0	0	960	.	.	.	QP17C19-101-R201	UNKNOWN	1	OZ439+Piperaquine	QP17C19	0	0	800mgOZ439+960mgPiperaquine	12	.	UNKNOWN	UNKNOWN	UNKNOWN	0	UNKNOWN	.	.
761	.	QP17C19-R201	57	QP17C19	2	800mgOZ439+960mgPiperaquine	10	48.08	238.7	48	48.08	HOURS	2	Piperaquine:::Plasma:::Concentration	0.052	0.052	ug/mL	0.001	0	0	0	0	.	0	0	.	0	0	960	.	.	.	QP17C19-101-R201	UNKNOWN	1	OZ439+Piperaquine	QP17C19	0	0	800mgOZ439+960mgPiperaquine	12	.	UNKNOWN	UNKNOWN	UNKNOWN	0	UNKNOWN	.	.
764	.	QP17C19-R201	57	QP17C19	2	800mgOZ439+960mgPiperaquine	10	72.03	262.65	72	72.03	HOURS	1	OZ439:::Plasma:::Concentration	0.0263	0.0263	ug/mL	0.001	0	0	0	0	.	0	0	.	0	0	960	.	.	.	QP17C19-101-R201	UNKNOWN	1	OZ439+Piperaquine	QP17C19	0	0	800mgOZ439+960mgPiperaquine	12	.	UNKNOWN	UNKNOWN	UNKNOWN	0	UNKNOWN	.	.
765	.	QP17C19-R201	57	QP17C19	2	800mgOZ439+960mgPiperaquine	10	72.03	262.65	72	72.03	HOURS	2	Piperaquine:::Plasma:::Concentration	0.0307	0.0307	ug/mL	0.001	0	0	0	0	.	0	0	.	0	0	960	.	.	.	QP17C19-101-R201	UNKNOWN	1	OZ439+Piperaquine	QP17C19	0	0	800mgOZ439+960mgPiperaquine	12	.	UNKNOWN	UNKNOWN	UNKNOWN	0	UNKNOWN	.	.
768	.	QP17C19-R201	57	QP17C19	2	800mgOZ439+960mgPiperaquine	10	97.2	287.82	96	97.2	HOURS	1	OZ439:::Plasma:::Concentration	0.0129	0.0129	ug/mL	0.001	0	0	0	0	.	0	0	.	0	0	960	.	.	.	QP17C19-101-R201	UNKNOWN	1	OZ439+Piperaquine	QP17C19	0	0	800mgOZ439+960mgPiperaquine	12	.	UNKNOWN	UNKNOWN	UNKNOWN	0	UNKNOWN	.	.
769	.	QP17C19-R201	57	QP17C19	2	800mgOZ439+960mgPiperaquine	10	97.2	287.82	96	97.2	HOURS	2	Piperaquine:::Plasma:::Concentration	0.0264	0.0264	ug/mL	0.001	0	0	0	0	.	0	0	.	0	0	960	.	.	.	QP17C19-101-R201	UNKNOWN	1	OZ439+Piperaquine	QP17C19	0	0	800mgOZ439+960mgPiperaquine	12	.	UNKNOWN	UNKNOWN	UNKNOWN	0	UNKNOWN	.	.
774	.	QP17C19-R201	57	QP17C19	2	800mgOZ439+960mgPiperaquine	10	168.07	358.69	168	168.07	HOURS	1	OZ439:::Plasma:::Concentration	0.00673	0.00673	ug/mL	0.001	0	0	0	0	.	0	0	.	0	0	960	.	.	.	QP17C19-101-R201	UNKNOWN	1	OZ439+Piperaquine	QP17C19	0	0	800mgOZ439+960mgPiperaquine	12	.	UNKNOWN	UNKNOWN	UNKNOWN	0	UNKNOWN	.	.
775	.	QP17C19-R201	57	QP17C19	2	800mgOZ439+960mgPiperaquine	10	168.07	358.69	168	168.07	HOURS	2	Piperaquine:::Plasma:::Concentration	0.0212	0.0212	ug/mL	0.001	0	0	0	0	.	0	0	.	0	0	960	.	.	.	QP17C19-101-R201	UNKNOWN	1	OZ439+Piperaquine	QP17C19	0	0	800mgOZ439+960mgPiperaquine	12	.	UNKNOWN	UNKNOWN	UNKNOWN	0	UNKNOWN	.	.
778	.	QP17C19-R201	57	QP17C19	2	800mgOZ439+960mgPiperaquine	10	239.03	429.65	240	239.03	HOURS	1	OZ439:::Plasma:::Concentration	0.0054	0.0054	ug/mL	0.001	0	0	0	0	.	0	0	.	0	0	960	.	.	.	QP17C19-101-R201	UNKNOWN	1	OZ439+Piperaquine	QP17C19	0	0	800mgOZ439+960mgPiperaquine	12	.	UNKNOWN	UNKNOWN	UNKNOWN	0	UNKNOWN	.	.
779	.	QP17C19-R201	57	QP17C19	2	800mgOZ439+960mgPiperaquine	10	239.03	429.65	240	239.03	HOURS	2	Piperaquine:::Plasma:::Concentration	0.0155	0.0155	ug/mL	0.001	0	0	0	0	.	0	0	.	0	0	960	.	.	.	QP17C19-101-R201	UNKNOWN	1	OZ439+Piperaquine	QP17C19	0	0	800mgOZ439+960mgPiperaquine	12	.	UNKNOWN	UNKNOWN	UNKNOWN	0	UNKNOWN	.	.
781	.	QP17C19-R201	57	QP17C19	2	800mgOZ439+960mgPiperaquine	10	334.38	525	336	334.38	HOURS	1	OZ439:::Plasma:::Concentration	0.00226	0.00226	ug/mL	0.001	0	0	0	0	.	0	0	.	0	0	960	.	.	.	QP17C19-101-R201	UNKNOWN	1	OZ439+Piperaquine	QP17C19	0	0	800mgOZ439+960mgPiperaquine	12	.	UNKNOWN	UNKNOWN	UNKNOWN	0	UNKNOWN	.	.
782	.	QP17C19-R201	57	QP17C19	2	800mgOZ439+960mgPiperaquine	10	334.38	525	336	334.38	HOURS	2	Piperaquine:::Plasma:::Concentration	0.0104	0.0104	ug/mL	0.001	0	0	0	0	.	0	0	.	0	0	960	.	.	.	QP17C19-101-R201	UNKNOWN	1	OZ439+Piperaquine	QP17C19	0	0	800mgOZ439+960mgPiperaquine	12	.	UNKNOWN	UNKNOWN	UNKNOWN	0	UNKNOWN	.	.
786	.	QP17C19-R201	57	QP17C19	2	800mgOZ439+960mgPiperaquine	10	502.5	693.12	504	502.5	HOURS	1	OZ439:::Plasma:::Concentration	0.00149	0.00149	ug/mL	0.001	0	0	0	0	.	0	0	.	0	0	960	.	.	.	QP17C19-101-R201	UNKNOWN	1	OZ439+Piperaquine	QP17C19	0	0	800mgOZ439+960mgPiperaquine	12	.	UNKNOWN	UNKNOWN	UNKNOWN	0	UNKNOWN	.	.
787	.	QP17C19-R201	57	QP17C19	2	800mgOZ439+960mgPiperaquine	10	502.5	693.12	504	502.5	HOURS	2	Piperaquine:::Plasma:::Concentration	0.0209	0.0209	ug/mL	0.001	0	0	0	0	.	0	0	.	0	0	960	.	.	.	QP17C19-101-R201	UNKNOWN	1	OZ439+Piperaquine	QP17C19	0	0	800mgOZ439+960mgPiperaquine	12	.	UNKNOWN	UNKNOWN	UNKNOWN	0	UNKNOWN	.	.
791	.	QP17C19-R201	57	QP17C19	2	800mgOZ439+960mgPiperaquine	10	647.5	838.12	648	647.5	HOURS	1	OZ439:::Plasma:::Concentration	5.00E-04	0.001	ug/mL	0.001	1	0	0	0	.	0	0	.	0	0	960	.	.	.	QP17C19-101-R201	UNKNOWN	1	OZ439+Piperaquine	QP17C19	0	0	800mgOZ439+960mgPiperaquine	12	.	UNKNOWN	UNKNOWN	UNKNOWN	0	UNKNOWN	.	.
792	.	QP17C19-R201	57	QP17C19	2	800mgOZ439+960mgPiperaquine	10	647.5	838.12	648	647.5	HOURS	2	Piperaquine:::Plasma:::Concentration	0.00743	0.00743	ug/mL	0.001	0	0	0	0	.	0	0	.	0	0	960	.	.	.	QP17C19-101-R201	UNKNOWN	1	OZ439+Piperaquine	QP17C19	0	0	800mgOZ439+960mgPiperaquine	12	.	UNKNOWN	UNKNOWN	UNKNOWN	0	UNKNOWN	.	.
796	.	QP17C19-R201	57	QP17C19	2	800mgOZ439+960mgPiperaquine	10	818.62	1009.24	816	818.62	HOURS	1	OZ439:::Plasma:::Concentration	5.00E-04	0.001	ug/mL	0.001	1	0	0	0	.	0	0	.	0	0	960	.	.	.	QP17C19-101-R201	UNKNOWN	1	OZ439+Piperaquine	QP17C19	0	0	800mgOZ439+960mgPiperaquine	12	.	UNKNOWN	UNKNOWN	UNKNOWN	0	UNKNOWN	.	.
797	.	QP17C19-R201	57	QP17C19	2	800mgOZ439+960mgPiperaquine	10	818.62	1009.24	816	818.62	HOURS	2	Piperaquine:::Plasma:::Concentration	0.00568	0.00568	ug/mL	0.001	0	0	0	0	.	0	0	.	0	0	960	.	.	.	QP17C19-101-R201	UNKNOWN	1	OZ439+Piperaquine	QP17C19	0	0	800mgOZ439+960mgPiperaquine	12	.	UNKNOWN	UNKNOWN	UNKNOWN	0	UNKNOWN	.	.
814	.	QP17C19-R202	58	QP17C19	2	200mgOZ439+320mgPiperaquine	11	-0.43	190.8	0	-0.43	HOURS	1	OZ439:::Plasma:::Concentration	5.00E-04	0.001	ug/mL	0.001	1	0	0	0	.	0	0	.	0	0	0	.	.	.	QP17C19-101-R202	UNKNOWN	1	OZ439+Piperaquine	QP17C19	0	0	200mgOZ439+320mgPiperaquine	3	.	UNKNOWN	UNKNOWN	UNKNOWN	0	UNKNOWN	.	.
815	.	QP17C19-R202	58	QP17C19	2	200mgOZ439+320mgPiperaquine	11	-0.43	190.8	0	-0.43	HOURS	2	Piperaquine:::Plasma:::Concentration	5.00E-04	0.001	ug/mL	0.001	1	0	0	0	.	0	0	.	0	0	0	.	.	.	QP17C19-101-R202	UNKNOWN	1	OZ439+Piperaquine	QP17C19	0	0	200mgOZ439+320mgPiperaquine	3	.	UNKNOWN	UNKNOWN	UNKNOWN	0	UNKNOWN	.	.
816	.	QP17C19-R202	58	QP17C19	2	200mgOZ439+320mgPiperaquine	11	0	191.23	0	0	HOURS	.	OZ439:::Dose	200	0	mg	.	0	1	1	200	1	0	0	ORAL	0	0	200	.	.	.	QP17C19-101-R202	UNKNOWN	1	OZ439+Piperaquine	QP17C19	0	0	200mgOZ439+320mgPiperaquine	3	.	UNKNOWN	UNKNOWN	UNKNOWN	0	UNKNOWN	.	.
817	.	QP17C19-R202	58	QP17C19	2	200mgOZ439+320mgPiperaquine	11	0	191.23	0	0	HOURS	.	Piperaquine:::Dose	320	0	mg	.	0	1	1	320	2	0	0	ORAL	0	0	320	.	.	.	QP17C19-101-R202	UNKNOWN	1	OZ439+Piperaquine	QP17C19	0	0	200mgOZ439+320mgPiperaquine	3	.	UNKNOWN	UNKNOWN	UNKNOWN	0	UNKNOWN	.	.
818	.	QP17C19-R202	58	QP17C19	2	200mgOZ439+320mgPiperaquine	11	0.5	191.73	0.5	0.5	HOURS	1	OZ439:::Plasma:::Concentration	0.0813	0.0813	ug/mL	0.001	0	0	0	0	.	0	0	.	0	0	320	.	.	.	QP17C19-101-R202	UNKNOWN	1	OZ439+Piperaquine	QP17C19	0	0	200mgOZ439+320mgPiperaquine	3	.	UNKNOWN	UNKNOWN	UNKNOWN	0	UNKNOWN	.	.
819	.	QP17C19-R202	58	QP17C19	2	200mgOZ439+320mgPiperaquine	11	0.5	191.73	0.5	0.5	HOURS	2	Piperaquine:::Plasma:::Concentration	0.00609	0.00609	ug/mL	0.001	0	0	0	0	.	0	0	.	0	0	320	.	.	.	QP17C19-101-R202	UNKNOWN	1	OZ439+Piperaquine	QP17C19	0	0	200mgOZ439+320mgPiperaquine	3	.	UNKNOWN	UNKNOWN	UNKNOWN	0	UNKNOWN	.	.
820	.	QP17C19-R202	58	QP17C19	2	200mgOZ439+320mgPiperaquine	11	1	192.23	1	1	HOURS	1	OZ439:::Plasma:::Concentration	0.249	0.249	ug/mL	0.001	0	0	0	0	.	0	0	.	0	0	320	.	.	.	QP17C19-101-R202	UNKNOWN	1	OZ439+Piperaquine	QP17C19	0	0	200mgOZ439+320mgPiperaquine	3	.	UNKNOWN	UNKNOWN	UNKNOWN	0	UNKNOWN	.	.
821	.	QP17C19-R202	58	QP17C19	2	200mgOZ439+320mgPiperaquine	11	1	192.23	1	1	HOURS	2	Piperaquine:::Plasma:::Concentration	0.0099	0.0099	ug/mL	0.001	0	0	0	0	.	0	0	.	0	0	320	.	.	.	QP17C19-101-R202	UNKNOWN	1	OZ439+Piperaquine	QP17C19	0	0	200mgOZ439+320mgPiperaquine	3	.	UNKNOWN	UNKNOWN	UNKNOWN	0	UNKNOWN	.	.
823	.	QP17C19-R202	58	QP17C19	2	200mgOZ439+320mgPiperaquine	11	2	193.23	2	2	HOURS	1	OZ439:::Plasma:::Concentration	0.505	0.505	ug/mL	0.001	0	0	0	0	.	0	0	.	0	0	320	.	.	.	QP17C19-101-R202	UNKNOWN	1	OZ439+Piperaquine	QP17C19	0	0	200mgOZ439+320mgPiperaquine	3	.	UNKNOWN	UNKNOWN	UNKNOWN	0	UNKNOWN	.	.
824	.	QP17C19-R202	58	QP17C19	2	200mgOZ439+320mgPiperaquine	11	2	193.23	2	2	HOURS	2	Piperaquine:::Plasma:::Concentration	0.0268	0.0268	ug/mL	0.001	0	0	0	0	.	0	0	.	0	0	320	.	.	.	QP17C19-101-R202	UNKNOWN	1	OZ439+Piperaquine	QP17C19	0	0	200mgOZ439+320mgPiperaquine	3	.	UNKNOWN	UNKNOWN	UNKNOWN	0	UNKNOWN	.	.
825	.	QP17C19-R202	58	QP17C19	2	200mgOZ439+320mgPiperaquine	11	3	194.23	3	3	HOURS	1	OZ439:::Plasma:::Concentration	0.471	0.471	ug/mL	0.001	0	0	0	0	.	0	0	.	0	0	320	.	.	.	QP17C19-101-R202	UNKNOWN	1	OZ439+Piperaquine	QP17C19	0	0	200mgOZ439+320mgPiperaquine	3	.	UNKNOWN	UNKNOWN	UNKNOWN	0	UNKNOWN	.	.
826	.	QP17C19-R202	58	QP17C19	2	200mgOZ439+320mgPiperaquine	11	3	194.23	3	3	HOURS	2	Piperaquine:::Plasma:::Concentration	0.0399	0.0399	ug/mL	0.001	0	0	0	0	.	0	0	.	0	0	320	.	.	.	QP17C19-101-R202	UNKNOWN	1	OZ439+Piperaquine	QP17C19	0	0	200mgOZ439+320mgPiperaquine	3	.	UNKNOWN	UNKNOWN	UNKNOWN	0	UNKNOWN	.	.
828	.	QP17C19-R202	58	QP17C19	2	200mgOZ439+320mgPiperaquine	11	4	195.23	4	4	HOURS	1	OZ439:::Plasma:::Concentration	0.322	0.322	ug/mL	0.001	0	0	0	0	.	0	0	.	0	0	320	.	.	.	QP17C19-101-R202	UNKNOWN	1	OZ439+Piperaquine	QP17C19	0	0	200mgOZ439+320mgPiperaquine	3	.	UNKNOWN	UNKNOWN	UNKNOWN	0	UNKNOWN	.	.
829	.	QP17C19-R202	58	QP17C19	2	200mgOZ439+320mgPiperaquine	11	4	195.23	4	4	HOURS	2	Piperaquine:::Plasma:::Concentration	0.0206	0.0206	ug/mL	0.001	0	0	0	0	.	0	0	.	0	0	320	.	.	.	QP17C19-101-R202	UNKNOWN	1	OZ439+Piperaquine	QP17C19	0	0	200mgOZ439+320mgPiperaquine	3	.	UNKNOWN	UNKNOWN	UNKNOWN	0	UNKNOWN	.	.
830	.	QP17C19-R202	58	QP17C19	2	200mgOZ439+320mgPiperaquine	11	5	196.23	5	5	HOURS	1	OZ439:::Plasma:::Concentration	0.227	0.227	ug/mL	0.001	0	0	0	0	.	0	0	.	0	0	320	.	.	.	QP17C19-101-R202	UNKNOWN	1	OZ439+Piperaquine	QP17C19	0	0	200mgOZ439+320mgPiperaquine	3	.	UNKNOWN	UNKNOWN	UNKNOWN	0	UNKNOWN	.	.
831	.	QP17C19-R202	58	QP17C19	2	200mgOZ439+320mgPiperaquine	11	5	196.23	5	5	HOURS	2	Piperaquine:::Plasma:::Concentration	0.0287	0.0287	ug/mL	0.001	0	0	0	0	.	0	0	.	0	0	320	.	.	.	QP17C19-101-R202	UNKNOWN	1	OZ439+Piperaquine	QP17C19	0	0	200mgOZ439+320mgPiperaquine	3	.	UNKNOWN	UNKNOWN	UNKNOWN	0	UNKNOWN	.	.
832	.	QP17C19-R202	58	QP17C19	2	200mgOZ439+320mgPiperaquine	11	6	197.23	6	6	HOURS	1	OZ439:::Plasma:::Concentration	1.24	1.24	ug/mL	0.001	0	0	0	0	.	0	0	.	0	0	320	.	.	.	QP17C19-101-R202	UNKNOWN	1	OZ439+Piperaquine	QP17C19	0	0	200mgOZ439+320mgPiperaquine	3	.	UNKNOWN	UNKNOWN	UNKNOWN	0	UNKNOWN	.	.
833	.	QP17C19-R202	58	QP17C19	2	200mgOZ439+320mgPiperaquine	11	6	197.23	6	6	HOURS	2	Piperaquine:::Plasma:::Concentration	0.18	0.18	ug/mL	0.001	0	0	0	0	.	0	0	.	0	0	320	.	.	.	QP17C19-101-R202	UNKNOWN	1	OZ439+Piperaquine	QP17C19	0	0	200mgOZ439+320mgPiperaquine	3	.	UNKNOWN	UNKNOWN	UNKNOWN	0	UNKNOWN	.	.
835	.	QP17C19-R202	58	QP17C19	2	200mgOZ439+320mgPiperaquine	11	8	199.23	8	8	HOURS	1	OZ439:::Plasma:::Concentration	0.11	0.11	ug/mL	0.001	0	0	0	0	.	0	0	.	0	0	320	.	.	.	QP17C19-101-R202	UNKNOWN	1	OZ439+Piperaquine	QP17C19	0	0	200mgOZ439+320mgPiperaquine	3	.	UNKNOWN	UNKNOWN	UNKNOWN	0	UNKNOWN	.	.
836	.	QP17C19-R202	58	QP17C19	2	200mgOZ439+320mgPiperaquine	11	8	199.23	8	8	HOURS	2	Piperaquine:::Plasma:::Concentration	0.0266	0.0266	ug/mL	0.001	0	0	0	0	.	0	0	.	0	0	320	.	.	.	QP17C19-101-R202	UNKNOWN	1	OZ439+Piperaquine	QP17C19	0	0	200mgOZ439+320mgPiperaquine	3	.	UNKNOWN	UNKNOWN	UNKNOWN	0	UNKNOWN	.	.
838	.	QP17C19-R202	58	QP17C19	2	200mgOZ439+320mgPiperaquine	11	12.05	203.28	12	12.05	HOURS	1	OZ439:::Plasma:::Concentration	0.0557	0.0557	ug/mL	0.001	0	0	0	0	.	0	0	.	0	0	320	.	.	.	QP17C19-101-R202	UNKNOWN	1	OZ439+Piperaquine	QP17C19	0	0	200mgOZ439+320mgPiperaquine	3	.	UNKNOWN	UNKNOWN	UNKNOWN	0	UNKNOWN	.	.
839	.	QP17C19-R202	58	QP17C19	2	200mgOZ439+320mgPiperaquine	11	12.05	203.28	12	12.05	HOURS	2	Piperaquine:::Plasma:::Concentration	0.0335	0.0335	ug/mL	0.001	0	0	0	0	.	0	0	.	0	0	320	.	.	.	QP17C19-101-R202	UNKNOWN	1	OZ439+Piperaquine	QP17C19	0	0	200mgOZ439+320mgPiperaquine	3	.	UNKNOWN	UNKNOWN	UNKNOWN	0	UNKNOWN	.	.
841	.	QP17C19-R202	58	QP17C19	2	200mgOZ439+320mgPiperaquine	11	16.03	207.26	16	16.03	HOURS	1	OZ439:::Plasma:::Concentration	0.031	0.031	ug/mL	0.001	0	0	0	0	.	0	0	.	0	0	320	.	.	.	QP17C19-101-R202	UNKNOWN	1	OZ439+Piperaquine	QP17C19	0	0	200mgOZ439+320mgPiperaquine	3	.	UNKNOWN	UNKNOWN	UNKNOWN	0	UNKNOWN	.	.
842	.	QP17C19-R202	58	QP17C19	2	200mgOZ439+320mgPiperaquine	11	16.03	207.26	16	16.03	HOURS	2	Piperaquine:::Plasma:::Concentration	0.0378	0.0378	ug/mL	0.001	0	0	0	0	.	0	0	.	0	0	320	.	.	.	QP17C19-101-R202	UNKNOWN	1	OZ439+Piperaquine	QP17C19	0	0	200mgOZ439+320mgPiperaquine	3	.	UNKNOWN	UNKNOWN	UNKNOWN	0	UNKNOWN	.	.
845	.	QP17C19-R202	58	QP17C19	2	200mgOZ439+320mgPiperaquine	11	24	215.23	24	24	HOURS	1	OZ439:::Plasma:::Concentration	0.00804	0.00804	ug/mL	0.001	0	0	0	0	.	0	0	.	0	0	320	.	.	.	QP17C19-101-R202	UNKNOWN	1	OZ439+Piperaquine	QP17C19	0	0	200mgOZ439+320mgPiperaquine	3	.	UNKNOWN	UNKNOWN	UNKNOWN	0	UNKNOWN	.	.
846	.	QP17C19-R202	58	QP17C19	2	200mgOZ439+320mgPiperaquine	11	24	215.23	24	24	HOURS	2	Piperaquine:::Plasma:::Concentration	0.0267	0.0267	ug/mL	0.001	0	0	0	0	.	0	0	.	0	0	320	.	.	.	QP17C19-101-R202	UNKNOWN	1	OZ439+Piperaquine	QP17C19	0	0	200mgOZ439+320mgPiperaquine	3	.	UNKNOWN	UNKNOWN	UNKNOWN	0	UNKNOWN	.	.
851	.	QP17C19-R202	58	QP17C19	2	200mgOZ439+320mgPiperaquine	11	48.07	239.3	48	48.07	HOURS	1	OZ439:::Plasma:::Concentration	0.00263	0.00263	ug/mL	0.001	0	0	0	0	.	0	0	.	0	0	320	.	.	.	QP17C19-101-R202	UNKNOWN	1	OZ439+Piperaquine	QP17C19	0	0	200mgOZ439+320mgPiperaquine	3	.	UNKNOWN	UNKNOWN	UNKNOWN	0	UNKNOWN	.	.
852	.	QP17C19-R202	58	QP17C19	2	200mgOZ439+320mgPiperaquine	11	48.07	239.3	48	48.07	HOURS	2	Piperaquine:::Plasma:::Concentration	0.00622	0.00622	ug/mL	0.001	0	0	0	0	.	0	0	.	0	0	320	.	.	.	QP17C19-101-R202	UNKNOWN	1	OZ439+Piperaquine	QP17C19	0	0	200mgOZ439+320mgPiperaquine	3	.	UNKNOWN	UNKNOWN	UNKNOWN	0	UNKNOWN	.	.
855	.	QP17C19-R202	58	QP17C19	2	200mgOZ439+320mgPiperaquine	11	72.02	263.25	72	72.02	HOURS	1	OZ439:::Plasma:::Concentration	0.00154	0.00154	ug/mL	0.001	0	0	0	0	.	0	0	.	0	0	320	.	.	.	QP17C19-101-R202	UNKNOWN	1	OZ439+Piperaquine	QP17C19	0	0	200mgOZ439+320mgPiperaquine	3	.	UNKNOWN	UNKNOWN	UNKNOWN	0	UNKNOWN	.	.
856	.	QP17C19-R202	58	QP17C19	2	200mgOZ439+320mgPiperaquine	11	72.02	263.25	72	72.02	HOURS	2	Piperaquine:::Plasma:::Concentration	0.00894	0.00894	ug/mL	0.001	0	0	0	0	.	0	0	.	0	0	320	.	.	.	QP17C19-101-R202	UNKNOWN	1	OZ439+Piperaquine	QP17C19	0	0	200mgOZ439+320mgPiperaquine	3	.	UNKNOWN	UNKNOWN	UNKNOWN	0	UNKNOWN	.	.
859	.	QP17C19-R202	58	QP17C19	2	200mgOZ439+320mgPiperaquine	11	94.17	285.4	96	94.17	HOURS	1	OZ439:::Plasma:::Concentration	0.00138	0.00138	ug/mL	0.001	0	0	0	0	.	0	0	.	0	0	320	.	.	.	QP17C19-101-R202	UNKNOWN	1	OZ439+Piperaquine	QP17C19	0	0	200mgOZ439+320mgPiperaquine	3	.	UNKNOWN	UNKNOWN	UNKNOWN	0	UNKNOWN	.	.
860	.	QP17C19-R202	58	QP17C19	2	200mgOZ439+320mgPiperaquine	11	94.17	285.4	96	94.17	HOURS	2	Piperaquine:::Plasma:::Concentration	0.00855	0.00855	ug/mL	0.001	0	0	0	0	.	0	0	.	0	0	320	.	.	.	QP17C19-101-R202	UNKNOWN	1	OZ439+Piperaquine	QP17C19	0	0	200mgOZ439+320mgPiperaquine	3	.	UNKNOWN	UNKNOWN	UNKNOWN	0	UNKNOWN	.	.
868	.	QP17C19-R202	58	QP17C19	2	200mgOZ439+320mgPiperaquine	11	166.1	357.33	168	10.27	HOURS	1	OZ439:::Plasma:::Concentration	5.00E-04	0.001	ug/mL	0.001	1	0	0	0	.	0	0	.	0	0	4	.	.	.	QP17C19-101-R202	UNKNOWN	1	OZ439+Piperaquine	QP17C19	0	0	200mgOZ439+320mgPiperaquine	3	.	UNKNOWN	UNKNOWN	UNKNOWN	0	UNKNOWN	.	.
869	.	QP17C19-R202	58	QP17C19	2	200mgOZ439+320mgPiperaquine	11	166.1	357.33	168	10.27	HOURS	2	Piperaquine:::Plasma:::Concentration	0.00467	0.00467	ug/mL	0.001	0	0	0	0	.	0	0	.	0	0	4	.	.	.	QP17C19-101-R202	UNKNOWN	1	OZ439+Piperaquine	QP17C19	0	0	200mgOZ439+320mgPiperaquine	3	.	UNKNOWN	UNKNOWN	UNKNOWN	0	UNKNOWN	.	.
875	.	QP17C19-R202	58	QP17C19	2	200mgOZ439+320mgPiperaquine	11	238.62	429.85	240	46.62	HOURS	1	OZ439:::Plasma:::Concentration	5.00E-04	0.001	ug/mL	0.001	1	0	0	0	.	0	0	.	0	0	4	.	.	.	QP17C19-101-R202	UNKNOWN	1	OZ439+Piperaquine	QP17C19	0	0	200mgOZ439+320mgPiperaquine	3	.	UNKNOWN	UNKNOWN	UNKNOWN	0	UNKNOWN	.	.
876	.	QP17C19-R202	58	QP17C19	2	200mgOZ439+320mgPiperaquine	11	238.62	429.85	240	46.62	HOURS	2	Piperaquine:::Plasma:::Concentration	0.00319	0.00319	ug/mL	0.001	0	0	0	0	.	0	0	.	0	0	4	.	.	.	QP17C19-101-R202	UNKNOWN	1	OZ439+Piperaquine	QP17C19	0	0	200mgOZ439+320mgPiperaquine	3	.	UNKNOWN	UNKNOWN	UNKNOWN	0	UNKNOWN	.	.
878	.	QP17C19-R202	58	QP17C19	2	200mgOZ439+320mgPiperaquine	11	334.05	525.28	336	142.05	HOURS	1	OZ439:::Plasma:::Concentration	5.00E-04	0.001	ug/mL	0.001	1	0	0	0	.	0	0	.	0	0	4	.	.	.	QP17C19-101-R202	UNKNOWN	1	OZ439+Piperaquine	QP17C19	0	0	200mgOZ439+320mgPiperaquine	3	.	UNKNOWN	UNKNOWN	UNKNOWN	0	UNKNOWN	.	.
879	.	QP17C19-R202	58	QP17C19	2	200mgOZ439+320mgPiperaquine	11	334.05	525.28	336	142.05	HOURS	2	Piperaquine:::Plasma:::Concentration	0.00375	0.00375	ug/mL	0.001	0	0	0	0	.	0	0	.	0	0	4	.	.	.	QP17C19-101-R202	UNKNOWN	1	OZ439+Piperaquine	QP17C19	0	0	200mgOZ439+320mgPiperaquine	3	.	UNKNOWN	UNKNOWN	UNKNOWN	0	UNKNOWN	.	.
881	.	QP17C19-R202	58	QP17C19	2	200mgOZ439+320mgPiperaquine	11	501.9	693.13	504	309.9	HOURS	1	OZ439:::Plasma:::Concentration	5.00E-04	0.001	ug/mL	0.001	1	0	0	0	.	0	0	.	0	0	4	.	.	.	QP17C19-101-R202	UNKNOWN	1	OZ439+Piperaquine	QP17C19	0	0	200mgOZ439+320mgPiperaquine	3	.	UNKNOWN	UNKNOWN	UNKNOWN	0	UNKNOWN	.	.
882	.	QP17C19-R202	58	QP17C19	2	200mgOZ439+320mgPiperaquine	11	501.9	693.13	504	309.9	HOURS	2	Piperaquine:::Plasma:::Concentration	0.00321	0.00321	ug/mL	0.001	0	0	0	0	.	0	0	.	0	0	4	.	.	.	QP17C19-101-R202	UNKNOWN	1	OZ439+Piperaquine	QP17C19	0	0	200mgOZ439+320mgPiperaquine	3	.	UNKNOWN	UNKNOWN	UNKNOWN	0	UNKNOWN	.	.
884	.	QP17C19-R202	58	QP17C19	2	200mgOZ439+320mgPiperaquine	11	646.13	837.36	648	454.13	HOURS	1	OZ439:::Plasma:::Concentration	5.00E-04	0.001	ug/mL	0.001	1	0	0	0	.	0	0	.	0	0	4	.	.	.	QP17C19-101-R202	UNKNOWN	1	OZ439+Piperaquine	QP17C19	0	0	200mgOZ439+320mgPiperaquine	3	.	UNKNOWN	UNKNOWN	UNKNOWN	0	UNKNOWN	.	.
885	.	QP17C19-R202	58	QP17C19	2	200mgOZ439+320mgPiperaquine	11	646.13	837.36	648	454.13	HOURS	2	Piperaquine:::Plasma:::Concentration	0.00154	0.00154	ug/mL	0.001	0	0	0	0	.	0	0	.	0	0	4	.	.	.	QP17C19-101-R202	UNKNOWN	1	OZ439+Piperaquine	QP17C19	0	0	200mgOZ439+320mgPiperaquine	3	.	UNKNOWN	UNKNOWN	UNKNOWN	0	UNKNOWN	.	.
887	.	QP17C19-R202	58	QP17C19	2	200mgOZ439+320mgPiperaquine	11	813.97	1005.2	816	621.97	HOURS	1	OZ439:::Plasma:::Concentration	5.00E-04	0.001	ug/mL	0.001	1	0	0	0	.	0	0	.	0	0	4	.	.	.	QP17C19-101-R202	UNKNOWN	1	OZ439+Piperaquine	QP17C19	0	0	200mgOZ439+320mgPiperaquine	3	.	UNKNOWN	UNKNOWN	UNKNOWN	0	UNKNOWN	.	.
888	.	QP17C19-R202	58	QP17C19	2	200mgOZ439+320mgPiperaquine	11	813.97	1005.2	816	621.97	HOURS	2	Piperaquine:::Plasma:::Concentration	0.00104	0.00104	ug/mL	0.001	0	0	0	0	.	0	0	.	0	0	4	.	.	.	QP17C19-101-R202	UNKNOWN	1	OZ439+Piperaquine	QP17C19	0	0	200mgOZ439+320mgPiperaquine	3	.	UNKNOWN	UNKNOWN	UNKNOWN	0	UNKNOWN	.	.
900	.	QP17C19-R203	59	QP17C19	2	200mgOZ439+320mgPiperaquine	11	-0.42	190.83	0	-0.42	HOURS	1	OZ439:::Plasma:::Concentration	5.00E-04	0.001	ug/mL	0.001	1	0	0	0	.	0	0	.	0	0	0	.	.	.	QP17C19-101-R203	UNKNOWN	1	OZ439+Piperaquine	QP17C19	0	0	200mgOZ439+320mgPiperaquine	3	.	UNKNOWN	UNKNOWN	UNKNOWN	0	UNKNOWN	.	.
901	.	QP17C19-R203	59	QP17C19	2	200mgOZ439+320mgPiperaquine	11	-0.42	190.83	0	-0.42	HOURS	2	Piperaquine:::Plasma:::Concentration	5.00E-04	0.001	ug/mL	0.001	1	0	0	0	.	0	0	.	0	0	0	.	.	.	QP17C19-101-R203	UNKNOWN	1	OZ439+Piperaquine	QP17C19	0	0	200mgOZ439+320mgPiperaquine	3	.	UNKNOWN	UNKNOWN	UNKNOWN	0	UNKNOWN	.	.
902	.	QP17C19-R203	59	QP17C19	2	200mgOZ439+320mgPiperaquine	11	0	191.25	0	0	HOURS	.	OZ439:::Dose	200	0	mg	.	0	1	1	200	1	0	0	ORAL	0	0	200	.	.	.	QP17C19-101-R203	UNKNOWN	1	OZ439+Piperaquine	QP17C19	0	0	200mgOZ439+320mgPiperaquine	3	.	UNKNOWN	UNKNOWN	UNKNOWN	0	UNKNOWN	.	.
903	.	QP17C19-R203	59	QP17C19	2	200mgOZ439+320mgPiperaquine	11	0	191.25	0	0	HOURS	.	Piperaquine:::Dose	320	0	mg	.	0	1	1	320	2	0	0	ORAL	0	0	320	.	.	.	QP17C19-101-R203	UNKNOWN	1	OZ439+Piperaquine	QP17C19	0	0	200mgOZ439+320mgPiperaquine	3	.	UNKNOWN	UNKNOWN	UNKNOWN	0	UNKNOWN	.	.
904	.	QP17C19-R203	59	QP17C19	2	200mgOZ439+320mgPiperaquine	11	0.5	191.75	0.5	0.5	HOURS	1	OZ439:::Plasma:::Concentration	0.0487	0.0487	ug/mL	0.001	0	0	0	0	.	0	0	.	0	0	320	.	.	.	QP17C19-101-R203	UNKNOWN	1	OZ439+Piperaquine	QP17C19	0	0	200mgOZ439+320mgPiperaquine	3	.	UNKNOWN	UNKNOWN	UNKNOWN	0	UNKNOWN	.	.
905	.	QP17C19-R203	59	QP17C19	2	200mgOZ439+320mgPiperaquine	11	0.5	191.75	0.5	0.5	HOURS	2	Piperaquine:::Plasma:::Concentration	0.00469	0.00469	ug/mL	0.001	0	0	0	0	.	0	0	.	0	0	320	.	.	.	QP17C19-101-R203	UNKNOWN	1	OZ439+Piperaquine	QP17C19	0	0	200mgOZ439+320mgPiperaquine	3	.	UNKNOWN	UNKNOWN	UNKNOWN	0	UNKNOWN	.	.
906	.	QP17C19-R203	59	QP17C19	2	200mgOZ439+320mgPiperaquine	11	1	192.25	1	1	HOURS	1	OZ439:::Plasma:::Concentration	0.115	0.115	ug/mL	0.001	0	0	0	0	.	0	0	.	0	0	320	.	.	.	QP17C19-101-R203	UNKNOWN	1	OZ439+Piperaquine	QP17C19	0	0	200mgOZ439+320mgPiperaquine	3	.	UNKNOWN	UNKNOWN	UNKNOWN	0	UNKNOWN	.	.
907	.	QP17C19-R203	59	QP17C19	2	200mgOZ439+320mgPiperaquine	11	1	192.25	1	1	HOURS	2	Piperaquine:::Plasma:::Concentration	0.00581	0.00581	ug/mL	0.001	0	0	0	0	.	0	0	.	0	0	320	.	.	.	QP17C19-101-R203	UNKNOWN	1	OZ439+Piperaquine	QP17C19	0	0	200mgOZ439+320mgPiperaquine	3	.	UNKNOWN	UNKNOWN	UNKNOWN	0	UNKNOWN	.	.
909	.	QP17C19-R203	59	QP17C19	2	200mgOZ439+320mgPiperaquine	11	2	193.25	2	2	HOURS	1	OZ439:::Plasma:::Concentration	0.174	0.174	ug/mL	0.001	0	0	0	0	.	0	0	.	0	0	320	.	.	.	QP17C19-101-R203	UNKNOWN	1	OZ439+Piperaquine	QP17C19	0	0	200mgOZ439+320mgPiperaquine	3	.	UNKNOWN	UNKNOWN	UNKNOWN	0	UNKNOWN	.	.
910	.	QP17C19-R203	59	QP17C19	2	200mgOZ439+320mgPiperaquine	11	2	193.25	2	2	HOURS	2	Piperaquine:::Plasma:::Concentration	0.00933	0.00933	ug/mL	0.001	0	0	0	0	.	0	0	.	0	0	320	.	.	.	QP17C19-101-R203	UNKNOWN	1	OZ439+Piperaquine	QP17C19	0	0	200mgOZ439+320mgPiperaquine	3	.	UNKNOWN	UNKNOWN	UNKNOWN	0	UNKNOWN	.	.
911	.	QP17C19-R203	59	QP17C19	2	200mgOZ439+320mgPiperaquine	11	3	194.25	3	3	HOURS	1	OZ439:::Plasma:::Concentration	0.152	0.152	ug/mL	0.001	0	0	0	0	.	0	0	.	0	0	320	.	.	.	QP17C19-101-R203	UNKNOWN	1	OZ439+Piperaquine	QP17C19	0	0	200mgOZ439+320mgPiperaquine	3	.	UNKNOWN	UNKNOWN	UNKNOWN	0	UNKNOWN	.	.
912	.	QP17C19-R203	59	QP17C19	2	200mgOZ439+320mgPiperaquine	11	3	194.25	3	3	HOURS	2	Piperaquine:::Plasma:::Concentration	0.0124	0.0124	ug/mL	0.001	0	0	0	0	.	0	0	.	0	0	320	.	.	.	QP17C19-101-R203	UNKNOWN	1	OZ439+Piperaquine	QP17C19	0	0	200mgOZ439+320mgPiperaquine	3	.	UNKNOWN	UNKNOWN	UNKNOWN	0	UNKNOWN	.	.
914	.	QP17C19-R203	59	QP17C19	2	200mgOZ439+320mgPiperaquine	11	4	195.25	4	4	HOURS	1	OZ439:::Plasma:::Concentration	0.133	0.133	ug/mL	0.001	0	0	0	0	.	0	0	.	0	0	320	.	.	.	QP17C19-101-R203	UNKNOWN	1	OZ439+Piperaquine	QP17C19	0	0	200mgOZ439+320mgPiperaquine	3	.	UNKNOWN	UNKNOWN	UNKNOWN	0	UNKNOWN	.	.
915	.	QP17C19-R203	59	QP17C19	2	200mgOZ439+320mgPiperaquine	11	4	195.25	4	4	HOURS	2	Piperaquine:::Plasma:::Concentration	0.0164	0.0164	ug/mL	0.001	0	0	0	0	.	0	0	.	0	0	320	.	.	.	QP17C19-101-R203	UNKNOWN	1	OZ439+Piperaquine	QP17C19	0	0	200mgOZ439+320mgPiperaquine	3	.	UNKNOWN	UNKNOWN	UNKNOWN	0	UNKNOWN	.	.
916	.	QP17C19-R203	59	QP17C19	2	200mgOZ439+320mgPiperaquine	11	5.02	196.27	5	5.02	HOURS	1	OZ439:::Plasma:::Concentration	0.0918	0.0918	ug/mL	0.001	0	0	0	0	.	0	0	.	0	0	320	.	.	.	QP17C19-101-R203	UNKNOWN	1	OZ439+Piperaquine	QP17C19	0	0	200mgOZ439+320mgPiperaquine	3	.	UNKNOWN	UNKNOWN	UNKNOWN	0	UNKNOWN	.	.
917	.	QP17C19-R203	59	QP17C19	2	200mgOZ439+320mgPiperaquine	11	5.02	196.27	5	5.02	HOURS	2	Piperaquine:::Plasma:::Concentration	0.0162	0.0162	ug/mL	0.001	0	0	0	0	.	0	0	.	0	0	320	.	.	.	QP17C19-101-R203	UNKNOWN	1	OZ439+Piperaquine	QP17C19	0	0	200mgOZ439+320mgPiperaquine	3	.	UNKNOWN	UNKNOWN	UNKNOWN	0	UNKNOWN	.	.
918	.	QP17C19-R203	59	QP17C19	2	200mgOZ439+320mgPiperaquine	11	6	197.25	6	6	HOURS	1	OZ439:::Plasma:::Concentration	0.0669	0.0669	ug/mL	0.001	0	0	0	0	.	0	0	.	0	0	320	.	.	.	QP17C19-101-R203	UNKNOWN	1	OZ439+Piperaquine	QP17C19	0	0	200mgOZ439+320mgPiperaquine	3	.	UNKNOWN	UNKNOWN	UNKNOWN	0	UNKNOWN	.	.
919	.	QP17C19-R203	59	QP17C19	2	200mgOZ439+320mgPiperaquine	11	6	197.25	6	6	HOURS	2	Piperaquine:::Plasma:::Concentration	0.0187	0.0187	ug/mL	0.001	0	0	0	0	.	0	0	.	0	0	320	.	.	.	QP17C19-101-R203	UNKNOWN	1	OZ439+Piperaquine	QP17C19	0	0	200mgOZ439+320mgPiperaquine	3	.	UNKNOWN	UNKNOWN	UNKNOWN	0	UNKNOWN	.	.
921	.	QP17C19-R203	59	QP17C19	2	200mgOZ439+320mgPiperaquine	11	8	199.25	8	8	HOURS	1	OZ439:::Plasma:::Concentration	0.0487	0.0487	ug/mL	0.001	0	0	0	0	.	0	0	.	0	0	320	.	.	.	QP17C19-101-R203	UNKNOWN	1	OZ439+Piperaquine	QP17C19	0	0	200mgOZ439+320mgPiperaquine	3	.	UNKNOWN	UNKNOWN	UNKNOWN	0	UNKNOWN	.	.
922	.	QP17C19-R203	59	QP17C19	2	200mgOZ439+320mgPiperaquine	11	8	199.25	8	8	HOURS	2	Piperaquine:::Plasma:::Concentration	0.019	0.019	ug/mL	0.001	0	0	0	0	.	0	0	.	0	0	320	.	.	.	QP17C19-101-R203	UNKNOWN	1	OZ439+Piperaquine	QP17C19	0	0	200mgOZ439+320mgPiperaquine	3	.	UNKNOWN	UNKNOWN	UNKNOWN	0	UNKNOWN	.	.
924	.	QP17C19-R203	59	QP17C19	2	200mgOZ439+320mgPiperaquine	11	12.15	203.4	12	12.15	HOURS	1	OZ439:::Plasma:::Concentration	0.0222	0.0222	ug/mL	0.001	0	0	0	0	.	0	0	.	0	0	320	.	.	.	QP17C19-101-R203	UNKNOWN	1	OZ439+Piperaquine	QP17C19	0	0	200mgOZ439+320mgPiperaquine	3	.	UNKNOWN	UNKNOWN	UNKNOWN	0	UNKNOWN	.	.
925	.	QP17C19-R203	59	QP17C19	2	200mgOZ439+320mgPiperaquine	11	12.15	203.4	12	12.15	HOURS	2	Piperaquine:::Plasma:::Concentration	0.0191	0.0191	ug/mL	0.001	0	0	0	0	.	0	0	.	0	0	320	.	.	.	QP17C19-101-R203	UNKNOWN	1	OZ439+Piperaquine	QP17C19	0	0	200mgOZ439+320mgPiperaquine	3	.	UNKNOWN	UNKNOWN	UNKNOWN	0	UNKNOWN	.	.
927	.	QP17C19-R203	59	QP17C19	2	200mgOZ439+320mgPiperaquine	11	16.07	207.32	16	16.07	HOURS	1	OZ439:::Plasma:::Concentration	0.00936	0.00936	ug/mL	0.001	0	0	0	0	.	0	0	.	0	0	320	.	.	.	QP17C19-101-R203	UNKNOWN	1	OZ439+Piperaquine	QP17C19	0	0	200mgOZ439+320mgPiperaquine	3	.	UNKNOWN	UNKNOWN	UNKNOWN	0	UNKNOWN	.	.
928	.	QP17C19-R203	59	QP17C19	2	200mgOZ439+320mgPiperaquine	11	16.07	207.32	16	16.07	HOURS	2	Piperaquine:::Plasma:::Concentration	0.012	0.012	ug/mL	0.001	0	0	0	0	.	0	0	.	0	0	320	.	.	.	QP17C19-101-R203	UNKNOWN	1	OZ439+Piperaquine	QP17C19	0	0	200mgOZ439+320mgPiperaquine	3	.	UNKNOWN	UNKNOWN	UNKNOWN	0	UNKNOWN	.	.
931	.	QP17C19-R203	59	QP17C19	2	200mgOZ439+320mgPiperaquine	11	24	215.25	24	24	HOURS	1	OZ439:::Plasma:::Concentration	0.00304	0.00304	ug/mL	0.001	0	0	0	0	.	0	0	.	0	0	320	.	.	.	QP17C19-101-R203	UNKNOWN	1	OZ439+Piperaquine	QP17C19	0	0	200mgOZ439+320mgPiperaquine	3	.	UNKNOWN	UNKNOWN	UNKNOWN	0	UNKNOWN	.	.
932	.	QP17C19-R203	59	QP17C19	2	200mgOZ439+320mgPiperaquine	11	24	215.25	24	24	HOURS	2	Piperaquine:::Plasma:::Concentration	0.0108	0.0108	ug/mL	0.001	0	0	0	0	.	0	0	.	0	0	320	.	.	.	QP17C19-101-R203	UNKNOWN	1	OZ439+Piperaquine	QP17C19	0	0	200mgOZ439+320mgPiperaquine	3	.	UNKNOWN	UNKNOWN	UNKNOWN	0	UNKNOWN	.	.
937	.	QP17C19-R203	59	QP17C19	2	200mgOZ439+320mgPiperaquine	11	48.05	239.3	48	48.05	HOURS	1	OZ439:::Plasma:::Concentration	5.00E-04	0.001	ug/mL	0.001	1	0	0	0	.	0	0	.	0	0	320	.	.	.	QP17C19-101-R203	UNKNOWN	1	OZ439+Piperaquine	QP17C19	0	0	200mgOZ439+320mgPiperaquine	3	.	UNKNOWN	UNKNOWN	UNKNOWN	0	UNKNOWN	.	.
938	.	QP17C19-R203	59	QP17C19	2	200mgOZ439+320mgPiperaquine	11	48.05	239.3	48	48.05	HOURS	2	Piperaquine:::Plasma:::Concentration	0.0079	0.0079	ug/mL	0.001	0	0	0	0	.	0	0	.	0	0	320	.	.	.	QP17C19-101-R203	UNKNOWN	1	OZ439+Piperaquine	QP17C19	0	0	200mgOZ439+320mgPiperaquine	3	.	UNKNOWN	UNKNOWN	UNKNOWN	0	UNKNOWN	.	.
941	.	QP17C19-R203	59	QP17C19	2	200mgOZ439+320mgPiperaquine	11	72	263.25	72	72	HOURS	1	OZ439:::Plasma:::Concentration	5.00E-04	0.001	ug/mL	0.001	1	0	0	0	.	0	0	.	0	0	320	.	.	.	QP17C19-101-R203	UNKNOWN	1	OZ439+Piperaquine	QP17C19	0	0	200mgOZ439+320mgPiperaquine	3	.	UNKNOWN	UNKNOWN	UNKNOWN	0	UNKNOWN	.	.
942	.	QP17C19-R203	59	QP17C19	2	200mgOZ439+320mgPiperaquine	11	72	263.25	72	72	HOURS	2	Piperaquine:::Plasma:::Concentration	0.00522	0.00522	ug/mL	0.001	0	0	0	0	.	0	0	.	0	0	320	.	.	.	QP17C19-101-R203	UNKNOWN	1	OZ439+Piperaquine	QP17C19	0	0	200mgOZ439+320mgPiperaquine	3	.	UNKNOWN	UNKNOWN	UNKNOWN	0	UNKNOWN	.	.
945	.	QP17C19-R203	59	QP17C19	2	200mgOZ439+320mgPiperaquine	11	93.8	285.05	96	93.8	HOURS	1	OZ439:::Plasma:::Concentration	5.00E-04	0.001	ug/mL	0.001	1	0	0	0	.	0	0	.	0	0	320	.	.	.	QP17C19-101-R203	UNKNOWN	1	OZ439+Piperaquine	QP17C19	0	0	200mgOZ439+320mgPiperaquine	3	.	UNKNOWN	UNKNOWN	UNKNOWN	0	UNKNOWN	.	.
946	.	QP17C19-R203	59	QP17C19	2	200mgOZ439+320mgPiperaquine	11	93.8	285.05	96	93.8	HOURS	2	Piperaquine:::Plasma:::Concentration	0.00331	0.00331	ug/mL	0.001	0	0	0	0	.	0	0	.	0	0	320	.	.	.	QP17C19-101-R203	UNKNOWN	1	OZ439+Piperaquine	QP17C19	0	0	200mgOZ439+320mgPiperaquine	3	.	UNKNOWN	UNKNOWN	UNKNOWN	0	UNKNOWN	.	.
957	.	QP17C19-R203	59	QP17C19	2	200mgOZ439+320mgPiperaquine	11	166.55	357.8	168	0.38	HOURS	1	OZ439:::Plasma:::Concentration	5.00E-04	0.001	ug/mL	0.001	1	0	0	0	.	0	0	.	0	0	4	.	.	.	QP17C19-101-R203	UNKNOWN	1	OZ439+Piperaquine	QP17C19	0	0	200mgOZ439+320mgPiperaquine	3	.	UNKNOWN	UNKNOWN	UNKNOWN	0	UNKNOWN	.	.
958	.	QP17C19-R203	59	QP17C19	2	200mgOZ439+320mgPiperaquine	11	166.55	357.8	168	0.38	HOURS	2	Piperaquine:::Plasma:::Concentration	0.00363	0.00363	ug/mL	0.001	0	0	0	0	.	0	0	.	0	0	4	.	.	.	QP17C19-101-R203	UNKNOWN	1	OZ439+Piperaquine	QP17C19	0	0	200mgOZ439+320mgPiperaquine	3	.	UNKNOWN	UNKNOWN	UNKNOWN	0	UNKNOWN	.	.
[truncated: 564 more rows]
[truncated: 16 more columns]
