# Supplementary material for: Characterizing the pharmacological interaction of the antimalarial combination artefenomel-piperaquine in healthy volunteers with induced blood-stage Plasmodium falciparum to predict efficacy in patients with malaria
Source: BMC Med. 2024 Nov 28;22:563. doi: 10.1186/s12916-024-03787-0 (PMC11603672; doi:10.1186/s12916-024-03787-0)
Supplement: Supplementary file 6 — Additional file 6. [file 12916_2024_3787_MOESM6_ESM.csv]

USUBJID	WT0	AGE	AGEGRP1	VOME	TRTNAME	DOSELEVEL1	DOSELEVEL2	PLbase	Fx1	kax1	Tlag1	CLx1	Vmaxx1	Kmx1	Vcx1	Q1x1	Vp1x1	Q2x1	Vp2x1	betaFx1vomit	Fabs1x2	MTTx2	CLx2	Vcx2	Q1x2	Vp1x2	Q2x2	Vp2x2	AEDOSELEVEL1	AEDOSELEVEL2	Fpediatric
13_003-111018	59.3	16	0	0	800mgOZ+1440mgPQP	800	1440	16.59650138	0.790566	0.184707	0.435424	40.0524	2.4564	0.0217502	157.974	17.1	721.344	21.5862	4331.94	-0.875951	1.03348326	1.81817164	126.478149	7989.56778	294.860184	14189.9046	152.615258	46152.6494	800	1440	1
13_003-111050	11.1	3	0	1	800mgOZ+1440mgPQP	300	540	16.73856461	0.316778	0.185307	0.423799	11.8095	0.844311	0.0217451	24.446	5.98583	130.211	5.3962	811.522	-0.875342	0.423557525	1.8637408	53.5933511	2646.36778	89.6516073	4874.64686	46.4023421	15854.7836	800	1440	0.375
13_003-111051	13.2	3	0	0	800mgOZ+960mgPQP	300	360	18.05546947	1.16708	0.185212	0.431149	12.5836	0.750624	0.0217535	36.432	6.67959	154.248	5.95043	964.378	-0.876231	0.986928149	1.75925107	46.5401753	3349.83961	101.396827	5444.10812	52.4814936	17706.9557	800	960	0.375
13_003-111056	8.3	1	1	0	800mgOZ+1440mgPQP	200	360	18.31435309	0.53456	0.184238	0.425085	8.92526	0.436729	0.0217668	20.4424	4.88517	97.1285	4.11785	606.335	-0.875817	1.06791528	1.73301904	29.9592415	3945.55736	72.9222866	4049.89181	37.7434939	13172.2687	800	1440	0.25
13_003-111070	9.3	1	1	0	800mgOZ+640mgPQP	200	160	17.23562782	1.57209	0.189525	0.455336	9.61447	1.64729	0.0217352	31.5306	4.71494	106.714	3.2589	679.821	-0.876418	1.24143403	1.84265367	36.3338303	1927.91677	79.0610805	4354.58032	40.9208426	14163.2677	800	640	0.25
13_003-111085	7.8	0.83	1	1	800mgOZ+640mgPQP	200	160	16.01428948	1.64385	0.185868	0.438928	8.49142	0.648738	0.0217386	23.4892	4.36236	91.0745	4.22459	570.296	-0.875603	0.756528988	1.77537304	28.3465534	6051.10724	69.7731508	3892.57928	36.113548	12660.6099	800	640	0.25
13_003-111086	7.6	1	1	1	800mgOZ+960mgPQP	200	240	18.1705128	1.562	0.186278	0.435887	8.17866	0.573038	0.0217183	23.92	4.22166	89.1698	4.45146	555.506	-0.876449	0.65893908	1.83354045	31.5247314	1616.31679	68.4972451	3828.6367	35.4531581	12452.6367	800	960	0.25
13_003-111096	11.2	2	1	1	800mgOZ+1440mgPQP	300	540	17.61407367	1.7157	0.191681	0.433505	10.6138	0.865994	0.0217347	29.2947	6.57349	140.49	6.18626	818.511	-0.875867	1.22741399	2.49325517	52.1308979	2015.06802	90.224718	4902.6041	46.6989758	15945.7145	800	1440	0.375
13_003-111099	7.1	1	1	1	800mgOZ+960mgPQP	200	240	15.69360062	1.14751	0.187682	0.446355	7.93445	0.885978	0.0217375	23.5775	4.01354	81.7227	2.92903	519.06	-0.875901	0.408915142	1.84545374	35.1876738	1541.21068	65.2640341	3666.04955	33.779696	11923.8222	800	960	0.25
13_003-112003	64.4	23	0	0	800mgOZ+960mgPQP	800	960	14.18845247	1.12236	0.180721	0.422487	41.7712	3.67076	0.0217492	195.444	28.6409	655.894	18.3917	4703.73	-0.876391	2.03045468	2.28517381	139.947589	4261.84545	312.661503	14956.4022	161.828957	48645.6819	800	960	1
13_003-112007	70.4	29	0	0	800mgOZ+1440mgPQP	800	1440	16.0191589	0.320714	0.197967	0.41589	45.4529	1.64583	0.0217327	98.9127	18.1894	797.183	23.4848	5148.13	-0.875181	0.44977376	1.06555328	123.308524	9369.33693	333.090024	15830.5379	172.402456	51488.8073	800	1440	1
13_003-112009	68.7	30	0	0	800mgOZ+1440mgPQP	800	1440	16.09185434	0.862833	0.190796	0.42754	45.612	1.80979	0.0217383	117.55	17.6584	694.668	17.5791	5021.07	-0.874829	1.48942227	1.03430064	132.089862	4873.01888	327.354975	15585.7051	169.434079	50692.489	800	1440	1
13_003-112015	69.6	31	0	0	800mgOZ+640mgPQP	800	640	14.02900773	0.91722	0.193926	0.420357	46.0411	2.63205	0.0217482	101.739	22.0123	776.698	22.5118	5084.77	-0.875604	1.0370679	1.53306793	136.203193	8226.43663	330.396231	15715.5925	171.008188	51114.9476	800	640	1
13_003-112021	77.2	34	0	1	800mgOZ+960mgPQP	800	960	15.98124447	0.698545	0.200751	0.42147	49.0622	4.01579	0.0217466	115.573	26.2402	898.462	21.8396	5643.29	-0.875687	0.423269618	1.1680791	135.785483	8166.29737	355.642456	16789.2014	184.07526	54606.8592	800	960	1
13_003-112024	52.8	18	0	0	800mgOZ+960mgPQP	800	960	17.37789098	0.748222	0.193129	0.450132	34.6241	1.97213	0.0217339	149.461	23.4539	752.004	13.6379	3855.99	-0.875854	1.99149966	2.4463275	143.762502	6274.44892	271.513765	13177.3717	140.531497	42859.3872	800	960	1
13_003-112027	71.6	20	0	1	800mgOZ+960mgPQP	800	960	17.03130163	0.939024	0.181105	0.431428	47.1925	5.8966	0.0217401	202.214	19.9013	801.387	18.007	5230.93	-0.875687	0.223861982	1.0933263	151.274111	16184.0343	337.114165	16002.0726	174.485291	52046.7237	800	960	1
13_003-112028	43.2	16	0	1	800mgOZ+1440mgPQP	800	1440	17.70307692	0.886871	0.188611	0.403831	30.6192	1.59816	0.0217499	88.3244	20.0436	552.442	14.3023	3155.33	-0.875121	0.211014537	1.09957613	101.546829	6520.0312	235.435036	11594.6516	121.857683	37711.5918	800	1440	1
13_003-112030	38.7	20	0	1	800mgOZ+640mgPQP	800	640	15.8088494	0.0858197	0.18716	0.452531	29.122	3.58938	0.0217391	239.915	14.5175	456.401	13.5164	2826.98	-0.876193	0.08869321	3.37081131	105.95755	9051.04917	217.734989	10809.2487	112.696401	35157.0696	800	640	1
13_003-112032	61	17	0	0	800mgOZ+640mgPQP	800	640	18.16232444	0.51145	0.183254	0.431232	39.8962	2.12309	0.0217487	204.496	25.3615	732.006	18.9022	4457.93	-0.875919	0.501795411	3.05402778	121.133916	13102.4187	300.841468	14447.9653	155.711082	46991.9914	800	640	1
13_003-112035	55.8	43	0	0	800mgOZ+960mgPQP	800	960	15.98684736	0.995757	0.188193	0.418052	35.7927	0.606715	0.021751	98.8408	24.737	417.073	8.41411	4083.02	-0.875249	0.549620884	1.32436272	111.684489	18204.6011	282.386676	13649.9957	146.159155	44396.5961	800	960	1
13_003-112036	54.2	19	0	1	800mgOZ+1440mgPQP	800	1440	16.45685099	0.56851	0.197857	0.411445	37.9182	2.06286	0.0217442	67.3873	15.3137	691.664	21.5379	3959.25	-0.875476	0.463975737	1.45456273	96.5740754	12246.2907	276.609452	13399.1082	143.168949	43580.5848	800	1440	1
13_003-112037	41.3	16	0	0	800mgOZ+640mgPQP	800	640	16.33963792	1.04826	0.183393	0.431295	30.2084	2.14396	0.0217672	96.2031	15.4202	504.376	13.682	3018.94	-0.876342	1.5840819	2.41074203	115.114055	10665.32	228.030152	11266.8391	118.025024	36645.382	800	640	1
13_003-112039	51.8	17	0	0	800mgOZ+960mgPQP	800	960	18.30105226	1.10779	0.185309	0.483822	34.4133	2.48505	0.02175	259.329	18.5256	621.659	19.8464	3785.22	-0.876104	1.58883284	3.09634736	95.511545	11984.3705	267.850025	13017.6823	138.6352	42339.9976	800	960	1
13_003-112041	66	20	0	0	800mgOZ+640mgPQP	800	640	15.33524256	1.39348	0.17807	0.433484	41.3099	3.6863	0.0217419	191.493	31.461	703.076	21.2834	4817.42	-0.875775	2.31805688	1.54954467	173.293831	10742.12	318.161069	15192.2894	164.67545	49412.9049	800	640	1
13_003-112044	60.3	16	0	0	800mgOZ+640mgPQP	800	640	17.55928058	1.2957	0.189609	0.441145	38.9029	1.293	0.021754	129.123	15.8129	689.371	17.9346	4404.59	-0.876376	2.15633688	1.38092992	118.587828	6042.81611	298.384507	14342.0247	154.439395	46647.4199	800	640	1
13_003-112046	43.1	16	0	1	800mgOZ+960mgPQP	800	960	16.12397831	0.633418	0.187415	0.458378	31.5652	3.01428	0.0217372	150.815	14.3332	504.843	13.4658	3148.65	-0.875375	0.116443988	1.01577669	98.4801666	45420.723	235.047688	11577.5303	121.657197	37655.9048	800	960	1
13_003-112047	30	11	0	0	800mgOZ+960mgPQP	600	720	16.40635256	1.31969	0.184395	0.490359	22.1187	1.61196	0.0217548	168.283	12.4401	371.71	11.7304	2192.88	-0.875602	1.62624439	4.39278178	68.1415918	2869.69656	181.699414	9189.21167	94.0449214	29887.901	800	960	0.75
13_003-112054	14.9	4	0	0	800mgOZ+960mgPQP	300	360	15.24462492	0.967934	0.181116	0.421799	13.1814	0.538687	0.0217587	38.6361	8.11612	172.241	6.0133	1089.1	-0.876188	1.61706199	1.7008915	42.6718104	4896.57727	110.511066	5881.32078	57.1988885	19128.9895	800	960	0.375
13_003-112062	13.3	3	0	1	800mgOZ+1440mgPQP	300	540	14.68092896	0.592644	0.194858	0.416275	13.1185	0.763145	0.0217427	23.6657	6.16184	165.652	7.03286	971.902	-0.876144	0.549606692	1.13963507	49.2609461	2194.59932	101.942011	5470.3708	52.763673	17792.3751	800	1440	0.375
13_003-112063	15.2	4	0	0	800mgOZ+640mgPQP	400	320	15.25983795	1.40875	0.189521	0.427153	13.4473	0.580839	0.0217583	36.2656	7.07749	181.363	6.14868	1110.35	-0.875494	2.27463585	1.54583577	47.9197047	2356.31058	112.087414	5956.55541	58.0147828	19373.69	800	640	0.5
13_003-112068	11.6	2	1	1	800mgOZ+960mgPQP	300	360	16.29213299	0.745537	0.179369	0.432198	11.4725	0.712336	0.0217478	34.9837	7.1415	127.548	5.30092	847.713	-0.87579	0.529867394	1.70454798	39.0661758	4311.25323	92.5025335	5013.54077	47.8779393	16306.5359	800	960	0.375
13_003-112071	9.1	2	1	0	800mgOZ+640mgPQP	200	160	14.81687746	1.42508	0.182006	0.439162	8.84932	0.509159	0.0217453	34.5788	5.46493	105.824	4.69336	665.149	-0.876591	2.08628916	2.93887855	31.1878426	3653.69177	77.8492547	4294.63165	40.2936195	13968.2848	800	640	0.25
13_003-112073	5.6	0.5	1	0	800mgOZ+1440mgPQP	200	360	15.10253692	1.22137	0.18417	0.433247	6.54869	0.492206	0.0217559	16.5114	3.70755	66.4912	2.86154	409.489	-0.876654	2.32614719	2.06714737	20.8407575	2056.64394	55.1368296	3151.19876	28.5380052	10249.2705	800	1440	0.25
13_003-112076	12.4	3	0	0	800mgOZ+640mgPQP	300	240	16.50410607	1.64054	0.192744	0.447995	12.3442	0.782583	0.0217625	52.0058	4.0263	156.365	4.7644	906.313	-0.876566	3.19261498	2.17999523	50.6512365	3345.78632	96.9912417	5231.3428	50.2012281	17014.9368	800	640	0.375
13_003-112082	15.3	4	0	0	800mgOZ+960mgPQP	400	480	17.75433128	1.2774	0.187582	0.437043	14.3341	1.08262	0.0217536	43.16	7.07581	179.791	6.0292	1117.83	-0.876061	1.57235903	1.71262944	50.0560847	2058.82111	112.610856	5981.51376	58.2857087	19454.867	800	960	0.5
13_003-112087	11.6	1	1	1	800mgOZ+640mgPQP	300	240	17.64489081	1.67714	0.181541	0.428803	10.4516	0.58352	0.0217461	31.7412	7.17681	143.647	4.89429	847.16	-0.87611	1.3108454	1.71306427	39.3972948	4260.58538	92.5025335	5013.54077	47.8779393	16306.5359	800	640	0.375
13_003-112088	12.8	2	1	1	800mgOZ+640mgPQP	300	240	17.61245936	0.815951	0.182184	0.430719	11.7827	0.624889	0.0217397	38.1176	8.46587	172.711	4.06706	935.277	-0.875458	0.680619662	1.20659787	41.8655092	7816.68697	99.2040001	5338.32788	51.346519	17362.9056	800	640	0.375
13_003-112091	12.9	2	1	0	800mgOZ+1440mgPQP	300	540	14.92736807	0.910981	0.183788	0.435339	12.4784	0.887521	0.021755	37.305	6.6049	147.691	5.52092	942.49	-0.875751	1.26396278	1.49633985	38.3527377	1907.97467	99.7540441	5364.8839	51.6312136	17449.2791	800	1440	0.375
13_003-112092	7.5	0.75	1	1	800mgOZ+1440mgPQP	200	360	16.28572649	1.74251	0.185366	0.437216	8.09567	0.58192	0.0217314	23.2433	4.28727	91.792	3.52446	547.702	-0.875172	0.579524571	1.74057364	27.6319667	3514.13831	67.8556537	3796.43702	35.1210799	12347.9073	800	1440	0.25
13_003-112095	19.6	4	0	1	800mgOZ+960mgPQP	400	480	16.21983963	0.482203	0.191914	0.414209	17.1613	0.820061	0.0217518	38.6111	9.58656	252.595	9.21717	1432.22	-0.876091	0.290633698	1.68898218	64.989716	2143.79316	134.278236	7004.85954	69.5004232	22783.298	800	960	0.5
13_003-112097	12.7	2	1	0	800mgOZ+640mgPQP	300	240	18.04383225	1.13627	0.179094	0.438141	12.1591	0.77536	0.0217465	41.6827	6.62155	140.428	5.88131	928.205	-0.876216	2.08818488	3.64289727	37.2008426	5207.1072	98.6527106	5311.69658	51.0611797	17276.2874	800	640	0.375
13_003-112099	11.3	2	1	1	800mgOZ+1440mgPQP	300	540	15.72267988	0.735554	0.190205	0.432774	11.4141	0.832224	0.0217331	27.7701	5.3664	137.97	5.4932	825.968	-0.876067	0.965728522	1.64145916	59.5137379	1616.97293	90.7963494	4930.47104	46.9948437	16036.3517	800	1440	0.375
13_003-112100	9.5	1	1	1	800mgOZ+1440mgPQP	200	360	15.41408973	1.09252	0.185817	0.435334	9.74486	0.621727	0.02174	27.7323	5.12719	110.653	4.57981	694.136	-0.875772	0.545426314	1.74713704	37.9325488	3084.39868	80.2653846	4414.0636	41.5441725	14356.7371	800	1440	0.25
13_003-112101	10.8	1	1	1	800mgOZ+1440mgPQP	300	540	17.99424222	1.01979	0.179008	0.44534	10.6068	1.20736	0.0217472	90.0777	5.69919	117.566	3.83463	789.452	-0.875475	0.716897479	1.94288103	48.972588	2580.62609	87.9232242	4790.22209	45.5077567	15580.1921	800	1440	0.375
13_003-112104	10.9	1	1	1	800mgOZ+1440mgPQP	300	540	18.29192649	0.303637	0.201409	0.424457	11.2687	1.01273	0.0217435	22.1083	5.16735	130.948	5.17576	796.486	-0.87588	0.281458774	1.41288706	34.9818732	1857.4594	88.5008781	4818.457	45.8067418	15672.0262	800	1440	0.375
13_003-112105	9.6	2	1	1	800mgOZ+960mgPQP	200	240	17.83012625	0.86244	0.186402	0.438688	10.027	0.817537	0.0217524	29.3334	5.16111	111.15	4.18233	701.451	-0.875714	0.995014978	1.87144994	41.1957079	1846.00925	80.8647801	4443.63491	41.8544107	14452.9177	800	960	0.25
13_003-112106	13.6	3	0	1	800mgOZ+1440mgPQP	300	540	14.277356	1.67538	0.181605	0.420872	11.3383	0.3722	0.0217426	33.5733	7.59827	159.296	5.53543	993.812	-0.876291	1.65876157	1.68997342	53.6297074	3276.69578	103.570498	5548.733	53.6065535	18047.248	800	1440	0.375
13_003-112108	11.1	3	0	0	800mgOZ+1440mgPQP	300	540	18.03059674	0.914703	0.187059	0.426817	11.0714	0.506453	0.0217375	26.0239	6.08067	125.969	5.13132	811.253	-0.875823	2.30752538	2.23018977	44.5406659	2749.92824	89.6516073	4874.64686	46.4023421	15854.7836	800	1440	0.375
13_003-112113	11.8	2	1	1	800mgOZ+640mgPQP	300	240	18.17075678	0.897446	0.190708	0.418473	11.0727	0.440068	0.0217298	24.4287	6.16855	140.398	6.14413	861.97	-0.876127	0.915256936	2.7335957	39.5570917	2225.56191	93.6328926	5068.48841	48.4629964	16485.253	800	640	0.375
13_003-112115	11.1	3	0	0	800mgOZ+960mgPQP	300	360	16.48641256	0.405689	0.188029	0.429692	11.8036	0.939446	0.0217504	29.0942	5.57937	133.588	4.96268	810.853	-0.876056	0.432527799	2.0368266	47.0411417	4032.38492	89.6516073	4874.64686	46.4023421	15854.7836	800	960	0.375
13_003-112119	10.9	1	1	0	800mgOZ+960mgPQP	300	360	18.03826299	0.570527	0.18325	0.456765	10.1322	0.589351	0.0217433	70.507	6.86599	138.174	5.55947	796.953	-0.875685	1.17774094	1.20311655	38.8496777	3937.99428	88.5008781	4818.457	45.8067418	15672.0262	800	960	0.375
13_003-112127	10.3	1	1	1	800mgOZ+1440mgPQP	300	540	18.22600316	0.557138	0.186014	0.429699	10.7561	0.713944	0.0217385	25.3276	5.5009	121.496	4.99536	752.839	-0.875455	0.528993787	1.77345425	36.7759724	3041.9648	85.0113168	4647.59953	44.0005966	15116.3124	800	1440	0.375
13_003-112128	8.3	0.92	1	1	800mgOZ+960mgPQP	200	240	16.60643024	1.01293	0.18689	0.430671	8.96478	0.525862	0.0217313	22.1397	4.49461	98.2445	4.49192	606.619	-0.875989	0.595825782	1.85259756	37.1313997	2433.84537	72.9222866	4049.89181	37.7434939	13172.2687	800	960	0.25
13_003-112132	9.5	0.92	1	0	800mgOZ+960mgPQP	200	240	16.02860848	0.558709	0.181166	0.447267	9.85096	0.560518	0.0217394	50.0397	5.26178	111.306	4.9181	693.598	-0.87569	1.59461669	2.04401659	31.3648075	3003.59726	80.2653846	4414.0636	41.5441725	14356.7371	800	960	0.25
13_003-113001	46	54	0	0	800mgOZ+640mgPQP	800	640	16.77742748	0.616449	0.185406	0.457232	32.4011	1.94912	0.0217419	197.371	16.3294	543.711	17.4436	3363.81	-0.875937	0.714752461	2.37809699	105.08039	12469.5338	246.178151	12068.3795	127.418159	39252.3911	800	640	1
13_003-113003	55.3	20	0	0	800mgOZ+640mgPQP	800	640	16.24824634	1.50542	0.188598	0.47001	36.2688	1.64986	0.0217562	194.282	13.6069	700.407	18.408	4038.65	-0.875736	3.35932785	3.88092028	134.127057	5461.40346	280.586508	13571.8767	145.227415	44142.5143	800	640	1
13_003-113005	46.5	17	0	0	800mgOZ+960mgPQP	800	960	16.72612058	1.03094	0.191721	0.460308	31.7618	1.0205	0.0217617	137.889	11.6121	535.508	11.9443	3399.09	-0.87599	2.24130645	4.07134919	80.1621637	5238.05759	248.076382	12151.8609	128.400655	39523.9144	800	960	1
13_003-113007	48.1	21	0	1	800mgOZ+1440mgPQP	800	1440	16.14551625	0.616865	0.183689	0.420291	34.5859	1.66817	0.0217503	92.2192	12.0432	597.735	17.5363	3514.47	-0.875736	0.079539052	1.06907873	112.320459	20004.9506	254.111469	12416.8429	131.524327	40385.7679	800	1440	1
13_003-113009	54.2	19	0	0	800mgOZ+960mgPQP	800	960	14.85578727	0.563741	0.195084	0.413636	39.7612	2.36847	0.0217461	67.1334	15.1095	589.41	17.1306	3962.43	-0.875825	0.820245212	1.45756986	130.032191	5181.45931	276.609452	13399.1082	143.168949	43580.5848	800	960	1
13_003-113010	71	20	0	0	800mgOZ+1440mgPQP	800	1440	15.91193212	0.939715	0.180447	0.480697	44.2002	3.02227	0.0217259	469.572	20.7904	832.725	22.367	5192.15	-0.875179	3.16338157	5.19688874	162.894388	14222.6832	335.104556	15916.4366	173.445147	51768.1926	800	1440	1
13_003-113011	20.3	8	0	1	800mgOZ+640mgPQP	400	320	15.3889067	1.95199	0.189661	0.474102	16.9748	0.983302	0.0217417	79.6442	7.36358	238.857	8.75676	1482.88	-0.875497	1.00145242	2.1887297	44.3394576	10950.5963	137.668227	7163.36628	71.2550326	23298.841	800	640	0.5
13_003-113012	21.2	7	0	0	800mgOZ+960mgPQP	400	480	14.36997022	1.22768	0.190133	0.429428	17.8021	1.33915	0.0217457	52.6263	9.80518	261.377	10.9232	1548	-0.875767	2.5175102	1.68432546	62.4994841	4864.58823	141.977504	7364.28054	73.48545	23952.3144	800	960	0.5
13_003-113018	25.8	11	0	1	800mgOZ+1440mgPQP	600	1080	14.59437661	0.958649	0.186912	0.424583	21.1904	1.36241	0.0217304	53.3139	11.6035	330.89	10.224	1883.3	-0.876116	0.965332724	1.41676587	80.0138502	4405.76511	163.235365	8346.63373	84.4882038	27147.4171	800	1440	0.75
13_003-113021	18.4	7	0	0	800mgOZ+640mgPQP	400	320	17.29631979	1.36149	0.179798	0.473184	15.0325	0.879919	0.0217448	146.814	8.3162	219.39	8.66449	1344.09	-0.876309	1.64954937	1.94889283	52.1668305	7838.58517	128.383903	6728.27139	66.449604	21883.6954	800	640	0.5
13_003-113022	19	7	0	1	800mgOZ+1440mgPQP	400	720	18.22283938	0.258779	0.191484	0.411147	17.1855	0.951334	0.02175	37.0214	9.40131	233.567	9.29021	1387.53	-0.875936	0.8774565	1.98042596	51.5151641	18079.8289	131.344543	6867.35684	67.9819874	22336.0707	800	1440	0.5
13_003-113023	14.6	4	0	0	800mgOZ+640mgPQP	300	240	18.14586225	1.59904	0.183724	0.431799	13.1673	0.680512	0.0217403	41.9307	7.57418	166.182	5.66728	1066.65	-0.875796	2.14971118	1.70137055	46.4796492	4583.51657	108.925502	5805.53522	56.3782243	18882.497	800	640	0.375
13_003-113024	16.3	4	0	0	800mgOZ+960mgPQP	400	480	16.81024233	1.6163	0.183291	0.436313	14.5695	0.948651	0.0217556	52.5297	8.18156	183.843	6.2565	1191.08	-0.875384	2.25052867	1.71562785	46.3419845	3911.35338	117.792182	6227.93358	60.9674863	20256.3472	800	960	0.5
13_003-113025	11.9	2	1	1	800mgOZ+1440mgPQP	300	540	13.87189089	0.761528	0.184619	0.423269	11.2294	0.462635	0.0217456	27.8171	6.27698	140.684	6.76912	869.367	-0.875609	1.18146285	1.98368844	49.0313483	1977.98749	94.1959897	5095.83558	48.7544471	16574.1997	800	1440	0.375
13_003-113027	12	3	0	0	800mgOZ+640mgPQP	300	240	15.10639473	1.06531	0.179864	0.441971	11.7435	0.72447	0.021717	76.5343	4.66998	146.895	5.73848	877.563	-0.876075	3.24461912	4.49937839	38.5010592	2373.70628	94.7577186	5123.0996	49.0451896	16662.8759	800	640	0.375
13_003-113028	12.1	2	1	0	800mgOZ+960mgPQP	300	360	15.08667461	0.335267	0.184304	0.453018	11.6678	0.62953	0.0217486	64.5998	6.79138	150.14	5.69269	884.233	-0.876255	0.838165013	2.7285777	36.8042775	4631.15885	95.318094	5150.28142	49.3352316	16751.2847	800	960	0.375
13_003-113029	16	4	0	0	800mgOZ+1440mgPQP	400	720	14.25762898	0.917924	0.187839	0.42787	13.916	0.489433	0.0217416	40.8043	7.08887	192.299	6.27011	1169.16	-0.875838	2.9203825	1.18446517	62.51952	2538.19447	116.2477	6154.59775	60.1680854	20017.8225	800	1440	0.5
13_003-113032	15	4	0	0	800mgOZ+640mgPQP	400	320	17.4452237	0.863263	0.179098	0.439783	13.0485	0.642129	0.0217469	121.034	7.61316	171.028	7.06127	1096.03	-0.876473	2.46835028	4.0505568	44.6873601	4940.18814	111.037527	5906.45946	57.4713772	19210.753	800	640	0.5
13_003-113033	15	3	0	1	800mgOZ+1440mgPQP	400	720	14.81024272	1.35004	0.19298	0.420285	12.6615	0.39943	0.0217508	30.4079	6.51756	183.499	7.39737	1096.35	-0.876303	1.75644738	2.20315901	63.9177328	3220.3454	111.037527	5906.45946	57.4713772	19210.753	800	1440	0.5
13_003-113034	18	4	0	0	800mgOZ+960mgPQP	400	480	16.65575793	1.2083	0.182999	0.455271	15.351	0.77825	0.0217449	87.0288	7.86064	210.936	8.25674	1316.43	-0.876005	3.04725934	1.29359506	54.9100657	3527.25883	126.394613	6634.63373	65.4199771	21579.139	800	960	0.5
13_003-113035	14	2	1	1	800mgOZ+960mgPQP	300	360	14.05767212	1.32557	0.17955	0.428062	12.2861	0.566828	0.021748	42.6496	7.43433	164.622	7.58123	1022.84	-0.875604	1.01519345	1.78143297	35.4985434	8655.94499	105.725737	5652.24857	54.7220731	18383.9323	800	960	0.375
13_003-113036	8.5	2	1	0	800mgOZ+960mgPQP	200	240	14.4478456	0.791353	0.187144	0.433701	9.2259	0.596112	0.0217351	22.1023	4.52189	98.4293	4.30624	621.364	-0.875409	1.82480866	1.58484717	33.3308879	1589.25477	74.1664525	4111.84967	38.3874557	13373.7866	800	960	0.25
13_003-113037	13	4	0	1	800mgOZ+640mgPQP	300	240	14.92670996	0.731541	0.188967	0.41808	12.0806	0.471916	0.0217285	27.602	6.51319	159.597	7.95252	950.083	-0.875844	1.1389021	1.61442391	46.9360809	3042.68085	100.302855	5391.36543	51.9152701	17535.4102	800	640	0.375
13_003-113050	10.5	2	1	1	800mgOZ+1440mgPQP	300	540	15.54344236	2.01316	0.188206	0.425408	9.36717	0.335262	0.0217452	25.2289	5.77912	123.089	4.56927	767.45	-0.875916	2.59647174	2.31986462	43.6021875	2355.29952	86.1808842	4704.94313	44.6059474	15302.8224	800	1440	0.375
13_003-113060	11	2	1	0	800mgOZ+1440mgPQP	300	540	18.05849062	1.5379	0.182103	0.431243	10.5019	0.503559	0.0217516	29.2804	7.34559	111.202	3.20196	804.193	-0.876108	2.97990027	3.6607033	42.9600424	2030.83124	89.0769998	4846.59821	46.1049338	15763.5554	800	1440	0.375
13_003-113067	13	1	1	0	800mgOZ+1440mgPQP	300	540	17.8972257	0.0985667	0.181774	0.423797	13.435	1.29666	0.0217432	37.6628	6.7256	150.252	5.93475	950.126	-0.875763	0.339805453	2.08031961	50.4907481	2939.377	100.302855	5391.36543	51.9152701	17535.4102	800	1440	0.375
13_003-113076	13	3	0	0	800mgOZ+1440mgPQP	300	540	17.78308179	1.9799	0.193512	0.439974	12.4328	0.848801	0.0217565	34.858	5.7048	155.288	5.74559	950.074	-0.875852	3.82735846	2.16724843	47.8427321	1979.94458	100.302855	5391.36543	51.9152701	17535.4102	800	1440	0.375
13_003-113088	8.3	1	1	1	800mgOZ+1440mgPQP	200	360	17.36934319	1.62195	0.181845	0.434787	8.47267	0.50451	0.0217414	25.5828	5.12409	95.0883	4.14951	606.431	-0.875889	1.0873534	1.82374442	32.6295445	2497.56505	72.9222866	4049.89181	37.7434939	13172.2687	800	1440	0.25
13_003-121001	42.9	16	0	0	800mgOZ+640mgPQP	800	640	13.82941346	0.865124	0.184914	0.473118	31.1094	2.43419	0.0217559	165.947	15.1494	510.355	14.3518	3133	-0.875654	1.01103354	3.16092141	92.7559897	8835.78911	234.272211	11543.2445	121.255822	37544.3901	800	640	1
13_003-121004	62.3	21	0	0	800mgOZ+1440mgPQP	800	1440	13.84991198	1.89006	0.18157	0.449642	36.8743	4.30919	0.0217338	399.571	27.8533	803.719	19.863	4553.8	-0.875412	2.97822812	3.48095872	117.906037	7696.70021	305.382867	14643.5509	158.061642	47628.1334	800	1440	1
13_003-121008	70	24	0	0	800mgOZ+960mgPQP	800	960	16.1949641	1.7071	0.179892	0.462615	42.8616	3.0232	0.0217498	474.347	22.5102	758.191	21.8927	5115.47	-0.875829	2.63161137	3.18340099	133.011717	5817.6806	331.744241	15773.1247	171.705899	51302.071	800	960	1
13_003-121009	69	37	0	0	800mgOZ+1440mgPQP	800	1440	18.41824779	0.672612	0.188631	0.421323	42.6485	1.34944	0.0217567	138.95	19.1071	777.815	20.9166	5039.75	-0.87558	0.378806847	2.04613689	133.860557	34522.7916	328.370001	15629.0691	169.959442	50833.5301	800	1440	1
13_003-121010	64	22	0	0	800mgOZ+1440mgPQP	800	1440	15.27203036	1.44675	0.181265	0.439721	39.5106	3.53479	0.0217291	219.935	26.7958	789.913	26.2292	4674.77	-0.876017	1.4604137	2.26226351	160.639861	7353.65907	311.280458	14897.0999	161.114148	48452.8011	800	1440	1
13_003-121011	50	26	0	1	800mgOZ+1440mgPQP	800	1440	14.11487414	1.02323	0.184555	0.43744	32.7902	1.11201	0.0217355	151.501	14.0085	567.792	16.7	3655.43	-0.876584	1.45278995	2.97997137	120.652133	10806.9931	261.203196	12727.3961	135.1949	41395.8418	800	1440	1
13_003-121013	68	35	0	0	800mgOZ+960mgPQP	800	960	16.38045992	2.23457	0.183696	0.499671	41.9223	1.66559	0.0217561	324.905	12.7281	843.013	15.7575	4968.3	-0.87574	1.99784141	3.52774653	165.790559	5976.23753	324.981574	15484.2549	168.205642	50362.5222	800	960	1
13_003-121014	68.3	33	0	0	800mgOZ+640mgPQP	800	640	16.22407597	2.53749	0.183249	0.46731	40.0447	1.56829	0.0217364	193.026	17.467	853.346	19.9924	4987.92	-0.87545	1.39282849	2.15637983	124.580066	13320.1925	325.999607	15527.7797	168.732561	50504.0865	800	640	1
13_003-121015	67.4	19	0	0	800mgOZ+1440mgPQP	800	1440	15.79582213	0.695688	0.185638	0.4201	43.7203	2.7466	0.0217562	137.604	27.5476	838.83	18.9828	4925.37	-0.876332	0.959647538	1.1511374	141.767715	7679.64332	322.941595	15396.996	167.14978	50078.7126	800	1440	1
13_003-121016	51.8	26	0	1	800mgOZ+960mgPQP	800	960	14.35492364	3.12222	0.182653	0.432092	33.5397	2.90838	0.0217419	134.261	19.9388	624.337	24.5893	3783.65	-0.876278	2.20718594	1.34103744	128.351864	5552.85864	267.850025	13017.6823	138.6352	42339.9976	800	960	1
13_003-121018	54	31	0	0	800mgOZ+640mgPQP	800	640	17.91997045	0.683564	0.179868	0.463657	35.7032	1.9695	0.021733	399.215	18.0243	601.535	17.2295	3948.17	-0.875573	1.42896061	4.32308419	92.0460862	11388.9095	275.88385	13367.5597	142.793389	43477.9735	800	640	1
13_003-121019	67.8	21	0	1	800mgOZ+960mgPQP	800	960	17.08138447	2.04913	0.1874	0.44397	43.299	2.42545	0.0217442	148.507	16.9834	769.007	20.6085	4953.97	-0.875924	1.41715322	1.45454674	125.40195	9820.60919	324.302162	15455.1997	167.853989	50268.0202	800	960	1
13_003-121020	61.2	44	0	0	800mgOZ+960mgPQP	800	960	14.48282698	0.501943	0.188761	0.426827	40.9623	1.77067	0.021742	128.046	15.5227	774.194	22.5056	4472.59	-0.876246	0.977926205	1.33608846	110.612201	14987.8702	301.541955	14478.153	156.073643	47090.1769	800	960	1
13_003-121021	48.9	14	0	1	800mgOZ+640mgPQP	800	640	18.38419309	0.898183	0.189997	0.458108	33.624	2.03019	0.0217522	155.776	18.0977	632.338	14.7536	3574.62	-0.87596	0.440066443	3.14166223	112.471887	8840.25071	257.107165	12548.1342	133.074855	40812.7927	800	640	1
13_003-121022	22	8	0	1	800mgOZ+1440mgPQP	400	720	14.66779596	2.19492	0.187108	0.489572	17.8598	1.39745	0.0217479	100.896	8.78207	269.069	8.56943	1608.34	-0.876093	1.91253331	1.63167505	57.6979453	2755.54407	145.76368	7540.28993	75.4451188	24524.7848	800	1440	0.5
13_003-121023	24.3	8	0	1	800mgOZ+960mgPQP	600	720	15.09087336	1.91658	0.189255	0.437521	20.1475	2.20319	0.0217451	59.1257	9.598	295.699	8.47436	1776.45	-0.876104	1.24551894	2.37364224	77.9784753	3684.30266	156.434142	8033.85438	80.9679915	26130.1026	800	960	0.75
13_003-121024	22.9	7	0	0	800mgOZ+640mgPQP	400	320	14.42146453	1.31918	0.191927	0.459619	19.0636	1.40837	0.0217464	71.1125	8.99155	280.186	11.2293	1673.14	-0.876366	1.96681783	1.5128347	62.7336641	3535.32194	149.975815	7735.55137	77.6252575	25159.8724	800	640	0.5
13_003-121027	25.2	8	0	0	800mgOZ+1440mgPQP	600	1080	13.635187	1.2738	0.18583	0.448451	18.8203	1.16803	0.0217319	106.835	12.9885	307.755	9.85121	1841.5	-0.875887	1.79297311	4.54215215	79.2874875	3882.75687	160.52899	8222.33431	83.087424	26743.1334	800	1440	0.75
13_003-121028	33.2	11	0	1	800mgOZ+960mgPQP	600	720	15.04310223	1.67819	0.1923	0.438266	22.9919	1.32266	0.0217464	93.594	17.5205	446.631	11.409	2425.64	-0.875839	0.795805615	3.35285492	79.8645639	4339.6065	195.26651	9802.6947	101.067049	31883.2539	800	960	0.75
13_003-121029	23.7	8	0	0	800mgOZ+960mgPQP	400	480	14.30654155	1.24398	0.185265	0.428976	18.9195	1.31812	0.0217344	64.1021	11.7191	288.047	11.6758	1732.78	-0.875553	2.30156971	1.71065087	67.3493311	6038.15358	153.679846	7906.79402	79.5424089	25716.8389	800	960	0.5
13_003-121030	19.2	5	0	0	800mgOZ+640mgPQP	400	320	18.89093434	1.29504	0.192235	0.439974	17.0246	1.64547	0.0217566	53.1311	8.0306	239.566	7.33361	1403.12	-0.875618	1.75981115	1.72911605	62.3993404	2701.08229	132.325381	6913.36359	68.4896545	22485.7076	800	640	0.5
13_003-121033	11.8	2	1	1	800mgOZ+640mgPQP	300	240	17.74368247	0.587794	0.187001	0.426211	11.6492	0.637839	0.0217529	29.7631	5.88996	147.346	6.03485	862.098	-0.876043	0.611376191	1.69884601	39.4620772	4992.03241	93.6328926	5068.48841	48.4629964	16485.253	800	640	0.375
13_003-121038	11.5	2	1	1	800mgOZ+640mgPQP	300	240	16.10166134	1.57757	0.188179	0.440893	11.1277	0.725494	0.0217531	32.5031	6.06575	128.499	4.57964	840.732	-0.875777	1.20382102	1.67902439	39.3068624	2932.43537	91.9352407	4985.93832	47.584317	16216.759	800	640	0.375
13_003-121039	12.1	2	1	1	800mgOZ+960mgPQP	300	360	14.28050165	1.17453	0.190402	0.430644	11.4423	0.56037	0.0217314	28.9202	5.97213	144.045	5.79483	884.308	-0.876447	1.42612534	1.87558377	49.6965547	1637.42633	95.318094	5150.28142	49.3352316	16751.2847	800	960	0.375
13_003-121042	11.8	2	1	0	800mgOZ+640mgPQP	300	240	15.78847986	0.530227	0.193528	0.432081	12.1342	0.833819	0.021761	28.2603	5.74108	139.723	5.42402	862.586	-0.875904	1.43014213	1.86300213	47.0420738	5611.92515	93.6328926	5068.48841	48.4629964	16485.253	800	640	0.375
13_003-121044	16.1	4	0	1	800mgOZ+960mgPQP	400	480	18.26321959	0.656256	0.184206	0.424777	14.9227	0.804558	0.0217577	39.4787	7.52423	196.519	7.95343	1176.27	-0.876024	0.438674373	1.76240268	49.5675683	2885.42062	116.763452	6179.09795	60.4350307	20097.5094	800	960	0.5
13_003-121046	10.9	2	1	1	800mgOZ+640mgPQP	300	240	14.43877161	0.625556	0.185324	0.431363	11.1059	0.705074	0.021749	29.7635	5.83356	124.704	5.2321	796.301	-0.875853	0.600009427	1.7426484	39.1155081	2820.20327	88.5008781	4818.457	45.8067418	15672.0262	800	640	0.375
13_003-121048	17.5	4	0	0	800mgOZ+640mgPQP	400	320	15.16643678	1.39333	0.180143	0.437318	14.8431	0.985013	0.0217418	113.058	8.1522	204.675	7.93545	1278.81	-0.87582	1.613232	4.95694539	55.3186949	3561.7937	123.889901	6516.51924	64.1235751	21194.9717	800	640	0.5
13_003-121049	12.2	2	1	0	800mgOZ+960mgPQP	300	360	15.81021087	1.4713	0.18407	0.433962	11.4042	0.677754	0.0217549	37.6621	6.07183	142.415	6.44223	891.299	-0.875619	1.88301616	1.82592581	41.4826175	3086.13258	95.8771303	5177.38195	49.6245805	16839.4292	800	960	0.375
13_003-121052	17.2	4	0	0	800mgOZ+960mgPQP	400	480	14.96734761	0.254301	0.192097	0.425733	16.5086	1.57604	0.0217303	42.3675	7.49272	205.514	7.13024	1256.33	-0.87558	0.33073577	1.50665614	56.155946	2227.35613	122.377136	6445.06353	63.3405905	20962.5621	800	960	0.5
13_003-121061	16.9	4	0	0	800mgOZ+1440mgPQP	400	720	15.92814507	1.4924	0.184462	0.428991	14.5419	0.813421	0.0217522	47.7851	8.93754	196.317	6.75277	1235.72	-0.876474	2.80164198	1.90759097	54.6014548	3283.79971	120.856713	6373.15476	62.5536421	20728.6789	800	1440	0.5
13_003-121062	12.2	2	1	1	800mgOZ+960mgPQP	300	360	14.39492897	1.01473	0.182367	0.434142	11.7481	0.748746	0.0217381	36.6973	6.75825	140.349	5.5588	891.42	-0.875989	0.995562313	1.67283272	37.4143719	3420.94869	95.8771303	5177.38195	49.6245805	16839.4292	800	960	0.375
13_003-121063	12.5	2	1	0	800mgOZ+640mgPQP	300	240	15.44003411	0.937317	0.183879	0.432649	11.9958	0.683198	0.0217602	35.0431	6.75525	138.65	5.74904	913.528	-0.875784	1.57796553	1.67945035	35.7846645	6010.39675	97.5463444	5258.20487	50.488541	17102.3056	800	640	0.375
13_003-121064	9.2	1	1	0	800mgOZ+960mgPQP	200	240	15.84982397	0.993393	0.185603	0.434324	9.94732	0.711285	0.0217597	25.7533	5.09358	106.091	4.34597	672.366	-0.875947	1.64325465	1.74832302	33.533843	2862.6596	78.4561209	4324.66501	40.6077245	14065.9683	800	960	0.25
13_003-121065	7.8	0.83	1	1	800mgOZ+640mgPQP	200	160	14.06549076	1.3326	0.18506	0.435753	8.47147	0.601859	0.0217405	23.4971	4.40089	96.1217	3.74686	569.792	-0.875878	1.2224152	1.79771442	29.1283434	2088.13765	69.7731508	3892.57928	36.113548	12660.6099	800	640	0.25
13_003-121067	17.3	4	0	0	800mgOZ+960mgPQP	400	480	14.22230811	1.4171	0.186284	0.438688	15.4959	1.11943	0.0217385	59.2981	7.80856	199.295	6.00578	1264.82	-0.875889	1.90331658	1.81138037	51.7082233	3771.07437	122.882233	6468.93191	63.6020214	21040.194	800	960	0.5
13_003-121069	13	3	0	0	800mgOZ+960mgPQP	300	360	12.1388639	1.37162	0.182712	0.43472	12.3704	0.829535	0.0217256	40.3658	6.89535	148.507	5.49213	950.204	-0.875673	1.83443824	1.71074608	39.8205476	3803.92397	100.302855	5391.36543	51.9152701	17535.4102	800	960	0.375
13_003-121071	11.5	2	1	0	800mgOZ+1440mgPQP	300	540	17.67221111	1.69495	0.185136	0.431911	10.4945	0.456892	0.0217539	31.979	6.09633	133.417	3.8851	840.259	-0.876605	1.42736512	1.76246692	39.8215963	3107.9778	91.9352407	4985.93832	47.584317	16216.759	800	1440	0.375
13_003-121072	12.3	1	1	0	800mgOZ+1440mgPQP	300	540	13.92526142	1.52363	0.183558	0.436991	11.4424	0.732138	0.0217313	43.8532	5.68523	149.43	6.28822	898.491	-0.875406	4.00654457	2.11771959	48.3124837	2894.37656	96.4348415	5204.40212	49.9132436	16927.3122	800	1440	0.375
13_003-121081	14.5	3	0	0	800mgOZ+1440mgPQP	300	540	13.65768647	0.651833	0.184744	0.431759	14.1104	1.04397	0.0217473	40.13	7.19722	166.083	6.67691	1060.01	-0.875799	2.504438	2.31399587	46.6762504	2595.50611	108.394891	5780.14828	56.1035879	18799.926	800	1440	0.375
13_003-121082	14.4	2	1	0	800mgOZ+1440mgPQP	300	540	14.11857373	1.37833	0.184001	0.434226	13.0705	0.824163	0.0217575	43.0314	6.77564	171.65	8.4226	1051.37	-0.875841	2.9343689	1.97764645	50.0333803	3310.05337	107.86322	5754.69782	55.8284026	18717.1484	800	1440	0.375
13_003-121083	9.8	1	1	1	800mgOZ+960mgPQP	200	240	15.19225951	0.621078	0.181775	0.432316	10.3148	0.730544	0.0217343	28.716	6.06789	108.1	4.3314	715.914	-0.876776	0.596451239	1.77066707	37.5583061	2589.82647	82.0581805	4502.44487	42.4720971	14644.197	800	960	0.25
13_003-121085	17.2	3	0	0	800mgOZ+960mgPQP	400	480	14.40662501	0.728523	0.185443	0.420724	15.1013	0.666582	0.0217369	39.1446	8.3946	207.346	8.21694	1257.02	-0.875526	1.58798474	1.74516473	51.5217068	4799.44868	122.377136	6445.06353	63.3405905	20962.5621	800	960	0.5
13_003-121089	14.2	2	1	1	800mgOZ+1440mgPQP	300	540	14.42255504	1.58937	0.190585	0.442571	13.1017	1.10551	0.0217489	40.7037	6.5158	172.239	5.85402	1038.07	-0.875164	1.21903618	1.82023529	40.996571	2756.70322	106.796657	5703.60391	55.2763656	18550.9655	800	1440	0.375
13_003-121091	14.3	2	1	0	800mgOZ+640mgPQP	300	240	14.82383338	0.938002	0.187782	0.431727	13.3163	0.730897	0.0217526	39.0098	6.5201	170.014	6.91334	1044.88	-0.876247	3.91379429	3.24120101	47.2700058	2384.10219	107.330478	5729.18323	55.5526635	18634.1622	800	640	0.375
13_003-121097	17.9	4	0	1	800mgOZ+1440mgPQP	400	720	14.82383338	0.58552	0.192116	0.426886	16.4196	1.2138	0.0217406	41.8837	7.85685	217.979	7.53924	1308.16	-0.876279	0.353810516	1.65789645	60.55636	6645.64695	125.895299	6611.10691	65.1615394	21502.6181	800	1440	0.5
13_003-121107	12	0.92	1	1	800mgOZ+1440mgPQP	300	540	18.2859944	1.09458	0.194085	0.422849	11.7991	0.528794	0.0217515	27.0501	5.64114	141.063	6.0148	876.651	-0.875903	0.856398027	2.07219656	43.6048693	1454.99274	94.7577186	5123.0996	49.0451896	16662.8759	800	1440	0.375
13_003-121113	16.1	3	0	0	800mgOZ+960mgPQP	400	480	14.46991691	2.38596	0.193191	0.451632	15.294	1.31232	0.0217425	44.8302	5.99302	186.763	5.76755	1177.5	-0.875773	2.77764462	2.19726685	55.0841262	2764.83027	116.763452	6179.09795	60.4350307	20097.5094	800	960	0.5
13_003-121114	18.3	4	0	0	800mgOZ+640mgPQP	400	320	15.0969998	1.21853	0.185047	0.431444	16.2719	0.774596	0.0217461	49.6044	8.21068	202.954	7.53365	1338.47	-0.876232	2.25327705	1.67754275	50.610616	5177.08318	127.887765	6704.93171	66.19281	21807.7831	800	640	0.5
13_003-121119	10.5	2	1	0	800mgOZ+960mgPQP	300	360	16.41857055	0.795252	0.191329	0.41478	9.09579	0.243241	0.0217569	20.6268	5.19291	129.524	4.48118	767.42	-0.875714	1.8066765	1.62857268	30.4867348	3562.72227	86.1808842	4704.94313	44.6059474	15302.8224	800	960	0.375
13_003-121120	12.9	3	0	1	800mgOZ+960mgPQP	300	360	14.5781838	0.562176	0.195978	0.421755	12.6836	0.802093	0.0217558	29.0198	6.33132	163.144	6.24218	942.812	-0.875644	0.548020118	1.59036523	35.4583292	4454.14959	99.7540441	5364.8839	51.6312136	17449.2791	800	960	0.375
13_003-121124	14.5	3	0	0	800mgOZ+640mgPQP	300	240	15.975264	1.36536	0.194128	0.441955	14.3145	0.706017	0.0217407	36.9794	5.26161	163.171	5.58354	1059.65	-0.876618	1.55482052	2.01648127	53.8104118	2622.89994	108.394891	5780.14828	56.1035879	18799.926	800	640	0.375
13_003-121127	14.4	3	0	0	800mgOZ+1440mgPQP	300	540	15.39593152	1.65039	0.182802	0.43471	13.4911	0.897562	0.0217506	45.5163	7.40547	156.561	5.87421	1051.81	-0.876016	2.69912718	1.79547175	49.3813341	2400.6304	107.86322	5754.69782	55.8284026	18717.1484	800	1440	0.375
13_003-121131	12.4	1	1	0	800mgOZ+960mgPQP	300	360	16.08794567	1.31119	0.196208	0.446934	12.5642	0.843548	0.0217502	33.1434	4.8343	139.661	4.49864	905.884	-0.875121	1.07792895	1.85250576	50.2347967	3493.91194	96.9912417	5231.3428	50.2012281	17014.9368	800	960	0.375
13_003-121133	14.9	4	0	0	800mgOZ+960mgPQP	300	360	17.61977016	1.22516	0.178897	0.431666	13.5716	0.770073	0.0217648	51.2543	8.02148	163.973	6.86448	1088.4	-0.876223	1.68841803	1.75981495	45.1880918	7872.3193	110.511066	5881.32078	57.1988885	19128.9895	800	960	0.375
13_003-122007	74.4	30	0	0	800mgOZ+640mgPQP	800	640	17.28809794	0.976185	0.173977	0.413142	46.3612	3.13758	0.0217339	130.987	36.5029	789.431	21.4503	5437.99	-0.87645	0.902221402	1.30101656	149.832746	19446.6581	346.428789	16398.3212	179.306403	53335.5218	800	640	1
13_003-122008	47	21	0	0	800mgOZ+640mgPQP	800	640	16.46090491	0.659254	0.184066	0.427375	34.8404	2.86145	0.0217459	99.3401	16.9617	523.083	15.2971	3435.56	-0.875466	1.99923701	7.1638617	141.501357	5386.99967	249.968713	12235.0177	129.380098	39794.3817	800	640	1
13_003-122009	22	8	0	0	800mgOZ+1440mgPQP	400	720	18.00980603	0.553862	0.183212	0.429205	18.1814	0.958575	0.0217348	82.9795	9.75649	275.255	14.0562	1607.61	-0.876052	2.64887355	1.45082128	98.786163	2494.27353	145.76368	7540.28993	75.4451188	24524.7848	800	1440	0.5
13_003-122010	24.5	6	0	0	800mgOZ+1440mgPQP	600	1080	15.96424493	0.370651	0.175934	0.426785	20.5071	1.0783	0.0217336	74.6136	13.4428	267.522	8.93465	1791.1	-0.876406	2.5322274	4.32990061	114.948337	4062.66109	157.34785	8075.95444	81.4409132	26267.033	800	1440	0.75
13_003-122013	22.7	11	0	0	800mgOZ+1440mgPQP	400	720	16.02598036	0.588277	0.180282	0.434548	18.6737	1.00305	0.0217471	96.807	11.5316	271.636	11.9598	1658.73	-0.875618	1.34244456	3.16871012	78.4748386	5647.25839	149.04399	7692.40385	77.1429586	25019.5352	800	1440	0.5
13_003-122019	14.3	3	0	1	800mgOZ+1440mgPQP	300	540	15.22478876	0.288081	0.185295	0.413344	13.9639	0.7216	0.021749	28.1512	7.72985	173.748	7.41951	1044.51	-0.875943	0.339372076	4.33125036	46.2487889	5047.49097	107.330478	5729.18323	55.5526635	18634.1622	800	1440	0.375
13_003-122022	8	1	1	0	800mgOZ+640mgPQP	200	160	12.63460303	0.726302	0.183959	0.43244	8.62208	0.609062	0.0217456	23.5628	4.94833	97.4817	3.65318	584.828	-0.875779	1.72314781	1.7342428	30.7598509	3392.43064	71.0396195	3955.93043	36.7690533	12866.6594	800	640	0.25
13_003-122023	19.8	3	0	1	800mgOZ+1440mgPQP	400	720	16.21540383	1.25509	0.186644	0.426919	17.0178	1.07731	0.0217377	45.2738	10.5273	239.538	7.76086	1447.65	-0.875739	1.10227385	6.25700072	67.9631371	4528.12296	135.25033	7050.35354	70.0035648	22931.2672	800	1440	0.5
13_003-122026	13.8	3	0	1	800mgOZ+640mgPQP	300	240	15.67133969	1.00822	0.184544	0.427098	12.7532	0.542071	0.0217475	35.6543	6.23058	162.727	6.65971	1008.13	-0.876379	0.83635617	5.08206814	45.2502556	4059.86961	104.650378	5600.62669	54.1654834	18216.0322	800	640	0.375
13_003-122027	10	1	1	0	800mgOZ+1440mgPQP	300	540	16.8087397	0.676673	0.185111	0.43198	10.346	0.64986	0.0217459	27.7067	5.42349	116.8	4.87844	730.754	-0.875794	0.798757169	1.75260481	38.596092	2719.79103	83.2445505	4560.82149	43.0861446	14834.0669	800	1440	0.375
13_003-122028	14.3	3	0	1	800mgOZ+640mgPQP	300	240	16.44862167	4.10785	0.186421	0.439977	12.5294	0.591534	0.0217436	40.9897	6.71869	159.76	4.0773	1045.87	-0.875792	1.01249885	1.63727515	41.800988	3300.79318	107.330478	5729.18323	55.5526635	18634.1622	800	640	0.375
13_003-122031	13	1	1	1	800mgOZ+960mgPQP	300	360	15.27179729	1.22412	0.185338	0.436951	12.2773	0.87094	0.0217313	39.8709	6.57905	158.77	5.52499	949.61	-0.875491	0.598329447	1.62652238	42.3614943	3048.15359	100.302855	5391.36543	51.9152701	17535.4102	800	960	0.375
13_003-131004	8.4	1	1	0	800mgOZ+960mgPQP	200	240	16.10713581	0.500157	0.183788	0.43308	9.27635	0.695837	0.0217503	24.5346	4.83307	99.0274	3.91315	613.92	-0.875612	0.688917964	1.806838	33.9774999	2275.49222	73.5454415	4080.93756	38.0660297	13273.245	800	960	0.25
13_003-131005	14.7	3	0	0	800mgOZ+640mgPQP	300	240	17.56858472	0.627542	0.184286	0.424001	13.8108	0.714323	0.0217485	36.5514	8.20767	174.676	5.54167	1074.23	-0.876092	0.640106992	1.73492007	25.9569914	9875.44036	109.455062	5830.85923	56.6523168	18964.8633	800	640	0.375
13_003-131006	15.1	4	0	0	800mgOZ+1440mgPQP	400	720	16.66169819	1.62908	0.191199	0.425628	12.5471	0.334317	0.0217486	32.8545	7.61631	156.745	6.21962	1103.95	-0.876126	2.3327976	1.92642868	53.3790126	2755.38266	111.562974	5931.53749	57.7433405	19292.3192	800	1440	0.5
13_003-131011	17.1	3	0	0	800mgOZ+1440mgPQP	400	720	18.13602077	0.194157	0.192863	0.426607	16.4133	1.69867	0.0217506	48.0315	6.91736	207.916	7.34586	1249.21	-0.875415	0.252122563	1.56782175	54.6513081	2919.87148	121.871188	6421.14482	63.0787192	20884.7665	800	1440	0.5
13_003-131012	11.5	2	1	0	800mgOZ+960mgPQP	300	360	15.08695508	1.53897	0.191446	0.436157	11.4253	0.528515	0.0217379	30.9312	5.40065	125.624	5.10779	840.685	-0.87649	1.69275096	2.01883127	44.1069086	2120.79137	91.9352407	4985.93832	47.584317	16216.759	800	960	0.375
13_003-131013	14	2	1	0	800mgOZ+640mgPQP	300	240	18.12012955	1.13137	0.198528	0.438923	13.7722	0.54267	0.0217396	33.1156	6.19309	137.15	4.84996	1023.96	-0.875806	0.820266272	1.79978956	45.9392248	4479.19195	105.725737	5652.24857	54.7220731	18383.9323	800	640	0.375
13_003-131014	11.3	2	1	0	800mgOZ+640mgPQP	300	240	17.43937138	0.256613	0.186158	0.428647	12.0324	1.3177	0.0217459	27.5442	6.51952	122.43	4.63048	825.998	-0.876084	0.247890974	1.85581444	48.9774254	2675.48949	90.7963494	4930.47104	46.9948437	16036.3517	800	640	0.375
13_003-131017	17.5	3	0	1	800mgOZ+960mgPQP	400	480	17.32810023	0.441936	0.186593	0.413295	15.8325	0.715628	0.0217657	34.9974	8.47831	222.752	9.14259	1278.38	-0.876316	0.316036172	5.53726501	49.3376755	11786.5408	123.889901	6516.51924	64.1235751	21194.9717	800	960	0.5
13_003-131018	13.6	3	0	0	800mgOZ+960mgPQP	300	360	18.12161411	0.773354	0.18403	0.437317	13.0067	0.599488	0.0217352	44.9411	7.60887	139.972	5.09872	994.956	-0.876353	1.31966262	1.10296716	53.670968	2030.03529	103.570498	5548.733	53.6065535	18047.248	800	960	0.375
13_003-131022	9.9	1	1	0	800mgOZ+640mgPQP	200	160	17.95305828	0.791719	0.185557	0.43381	10.2297	0.671253	0.0217381	28.132	5.33419	115.338	4.72092	723.437	-0.876468	1.70805354	1.90407172	42.8270905	2342.13246	82.6522328	4531.6866	42.7795698	14739.3057	800	640	0.25
13_003-141002	18.2	5	0	0	800mgOZ+960mgPQP	400	480	15.24102563	0.324409	0.184902	0.413133	17.1008	0.998665	0.0217537	37.4811	8.68027	209.86	8.73113	1330.13	-0.875316	0.588326525	1.38271516	57.3410793	6329.65609	127.39084	6681.54577	65.9356094	21731.7204	800	960	0.5
13_003-141003	19.8	6	0	1	800mgOZ+1440mgPQP	400	720	17.89203054	2.547	0.189369	0.378988	16.5048	0.845718	0.0217375	21.694	9.02596	243.756	9.64117	1446.34	-0.875191	1.80710141	2.18463916	65.4277527	2783.53671	135.25033	7050.35354	70.0035648	22931.2672	800	1440	0.5
13_003-141004	19.8	10	0	0	800mgOZ+960mgPQP	400	480	16.33320703	1.48253	0.18287	0.449151	16.3434	0.976595	0.0217448	91.078	8.85015	235.176	8.27752	1447.84	-0.87621	2.17407003	2.78509242	60.5122815	3109.74792	135.25033	7050.35354	70.0035648	22931.2672	800	960	0.5
13_003-141005	14	2	1	0	800mgOZ+1440mgPQP	300	540	17.01091303	0.990297	0.195545	0.427331	12.797	0.617065	0.0217364	32.8628	6.01817	173.885	7.45186	1022.85	-0.876041	1.93050373	1.9064803	53.8126745	2577.3371	105.725737	5652.24857	54.7220731	18383.9323	800	1440	0.375
13_003-141006	14.5	2	1	0	800mgOZ+1440mgPQP	300	540	14.03062194	0.809398	0.187034	0.430438	13.4448	0.686338	0.0217426	38.0921	6.84123	170.181	6.26403	1059.61	-0.875799	2.02086246	2.12784625	60.0847833	2707.96432	108.394891	5780.14828	56.1035879	18799.926	800	1440	0.375
13_003-141007	14.5	3	0	0	800mgOZ+640mgPQP	300	240	15.26946357	1.10349	0.192631	0.426948	13.4031	0.745819	0.0217342	35.4136	5.96208	184.021	9.88407	1059.95	-0.87598	2.20324055	1.61473113	45.7271228	2987.31584	108.394891	5780.14828	56.1035879	18799.926	800	640	0.375
13_003-141008	16.6	4	0	0	800mgOZ+960mgPQP	400	480	18.21193307	0.560245	0.189492	0.425381	15.5622	0.779915	0.0217352	38.702	7.75481	191.278	6.38237	1214.25	-0.875881	0.898805261	1.65842742	49.4668703	4997.39237	119.328456	6300.78193	61.7626389	20493.2864	800	960	0.5
13_003-141015	15	4	0	0	800mgOZ+1440mgPQP	400	720	16.88542223	0.332476	0.185993	0.425671	14.8758	1.05941	0.02176	36.8658	7.23854	175.12	6.79022	1096.87	-0.876079	0.414912489	1.6885724	54.3218515	5809.45242	111.037527	5906.45946	57.4713772	19210.753	800	1440	0.5
13_003-141016	14.7	4	0	0	800mgOZ+1440mgPQP	300	540	17.26866768	0.280113	0.182964	0.419484	14.5777	0.83967	0.0217303	32.9837	7.62225	175.03	7.10071	1074.45	-0.876135	0.665574624	1.69975959	49.8918013	4965.533	109.455062	5830.85923	56.6523168	18964.8633	800	1440	0.375
13_003-141017	12.8	3	0	0	800mgOZ+640mgPQP	300	240	16.2349894	0.517959	0.184489	0.42845	12.9802	0.903072	0.0217221	33.8413	6.87179	142.881	5.94246	935.146	-0.875901	0.601748478	1.69621768	44.9639726	5217.32826	99.2040001	5338.32788	51.346519	17362.9056	800	640	0.375
13_003-141019	12.9	3	0	0	800mgOZ+960mgPQP	300	360	17.67328855	0.25826	0.179365	0.428374	12.8	0.674498	0.0217301	56.9935	6.92803	151.776	6.61088	942.549	-0.876245	0.647426844	1.69738672	39.5095638	9301.34249	99.7540441	5364.8839	51.6312136	17449.2791	800	960	0.375
13_003-141021	13.4	4	0	0	800mgOZ+960mgPQP	300	360	14.23422089	1.01939	0.18631	0.434529	13.2153	0.817311	0.0217585	35.0991	7.73418	131.165	5.12094	979.508	-0.875914	1.84216078	2.02667053	47.8328256	4448.29718	102.48601	5496.56202	53.0452389	17877.562	800	960	0.375
13_003-141024	14.5	4	0	0	800mgOZ+640mgPQP	300	240	17.09491688	1.01963	0.184284	0.43097	13.5572	0.861354	0.0217532	40.8486	7.00832	176.568	6.56711	1059.22	-0.875752	0.857494025	1.67881656	49.0683667	3985.19893	108.394891	5780.14828	56.1035879	18799.926	800	640	0.375
13_003-141026	10	2	1	0	800mgOZ+1440mgPQP	300	540	17.35356712	0.292143	0.182943	0.427321	10.7659	0.707207	0.0217625	27.6373	5.80147	114.509	4.76981	730.43	-0.876277	0.667511363	1.74714743	43.5475344	3159.93217	83.2445505	4560.82149	43.0861446	14834.0669	800	1440	0.375
13_003-141031	14.3	3	0	0	800mgOZ+1440mgPQP	300	540	18.72963495	0.268997	0.19793	0.408208	13.6578	0.547239	0.0217515	25.3785	6.13258	182.208	8.77038	1044.96	-0.875975	1.00635238	1.94019168	52.4060097	3875.61015	107.330478	5729.18323	55.5526635	18634.1622	800	1440	0.375
13_003-141032	17.5	4	0	0	800mgOZ+960mgPQP	400	480	15.42494847	0.740699	0.19426	0.438546	16.3636	1.67883	0.0217375	45.0056	7.31554	207.848	6.76998	1277.97	-0.87568	0.871575827	1.73344637	63.6200105	3326.84985	123.889901	6516.51924	64.1235751	21194.9717	800	960	0.5
13_003-141033	11.2	2	1	0	800mgOZ+960mgPQP	300	360	17.55793078	0.740238	0.182747	0.432054	11.1102	0.881261	0.021741	33.0321	6.33523	132.872	6.58103	817.993	-0.875834	0.929369611	1.96793968	48.6610804	3184.49549	90.224718	4902.6041	46.6989758	15945.7145	800	960	0.375
13_003-141044	15.3	3	0	0	800mgOZ+960mgPQP	400	480	14.90743386	1.19817	0.183862	0.428798	13.6455	0.833094	0.0217386	41.8867	8.11137	181.434	7.2073	1118.3	-0.875523	2.07149648	1.69997364	46.1873117	3220.79626	112.610856	5981.51376	58.2857087	19454.867	800	960	0.5
13_003-141048	13.2	2	1	0	800mgOZ+640mgPQP	300	240	14.04662228	0.14805	0.180324	0.421608	13.6735	0.96998	0.0217517	30.5481	7.22321	151.976	6.14337	964.919	-0.8755	0.508956109	1.68404545	46.7350457	5245.36675	101.396827	5444.10812	52.4814936	17706.9557	800	640	0.375
13_003-141058	14.1	4	0	0	800mgOZ+640mgPQP	300	240	15.1372664	0.738801	0.200482	0.434967	13.9384	1.06511	0.0217429	33.3876	5.993	165.324	5.21008	1030.32	-0.875959	1.8219292	1.9907765	55.6557846	2989.75517	106.261747	5677.95924	54.9995039	18467.5563	800	640	0.375
13_003-141059	10	1	1	0	800mgOZ+640mgPQP	300	240	18.40617606	0.203082	0.17977	0.421037	10.9056	0.634272	0.0217456	23.5545	6.02696	116.296	5.14046	730.147	-0.876379	0.643909981	1.67665098	40.4408192	1259.75005	83.2445505	4560.82149	43.0861446	14834.0669	800	640	0.375
13_003-141060	15.8	3	0	0	800mgOZ+1440mgPQP	400	720	13.81551056	0.350002	0.177787	0.426272	15.1837	0.961889	0.0217266	50.4188	8.68475	181.044	6.71118	1154.71	-0.8757	0.883250605	1.88581296	57.1748714	1775.81727	115.213388	6105.43022	59.6327407	19857.9051	800	1440	0.5
13_003-141062	8.7	1	1	0	800mgOZ+960mgPQP	200	240	15.33283318	1.0391	0.185162	0.431789	9.00191	0.475696	0.021738	24.0514	4.96342	100.554	3.94152	635.692	-0.875591	1.51144688	1.76694385	33.9075383	2632.77263	75.4021715	4173.28146	39.0270456	13573.5934	800	960	0.25
13_003-141063	15.2	3	0	0	800mgOZ+640mgPQP	400	320	15.25534569	0.21394	0.18925	0.421093	15.1833	1.24391	0.0217401	35.0136	7.15713	180.636	6.81029	1110.34	-0.875762	0.296414631	1.68132277	50.421385	7894.04527	112.087414	5956.55541	58.0147828	19373.69	800	640	0.5
13_003-141064	11.9	2	1	0	800mgOZ+1440mgPQP	300	540	16.80723481	0.256866	0.184241	0.417774	12.0778	0.575956	0.0217573	25.5728	6.39555	141.282	6.51666	869.801	-0.875976	0.734490387	1.84918553	42.4150046	4022.07271	94.1959897	5095.83558	48.7544471	16574.1997	800	1440	0.375
13_003-141065	16.7	4	0	0	800mgOZ+960mgPQP	400	480	16.46451822	1.50215	0.183808	0.417826	12.8583	0.444827	0.0217436	38.1382	8.21688	206.387	7.06619	1220.74	-0.876033	1.84541449	1.83478921	49.0541405	3196.65231	119.838757	6324.95847	62.0267629	20571.9205	800	960	0.5
13_003-141066	11.2	2	1	0	800mgOZ+640mgPQP	300	240	17.82502318	0.693154	0.208088	0.445625	11.2281	1.90352	0.0217406	28.4235	4.41688	135.397	4.41187	817.927	-0.875747	1.13354912	5.04709462	47.2340179	2485.69385	90.224718	4902.6041	46.6989758	15945.7145	800	640	0.375
13_003-141067	12.4	3	0	0	800mgOZ+1440mgPQP	300	540	13.83531319	0.298241	0.191512	0.427346	12.8894	1.19893	0.0217411	30.6504	5.91623	147.242	5.53449	906.49	-0.875334	0.527539669	1.6658306	47.8240771	2065.06889	96.9912417	5231.3428	50.2012281	17014.9368	800	1440	0.375
13_003-141068	10.1	2	1	0	800mgOZ+640mgPQP	300	240	16.93522881	0.874468	0.188473	0.443687	10.5919	1.10328	0.021753	30.5318	5.21743	116.17	3.97324	738.241	-0.876375	0.586042457	1.60569083	35.9854307	2887.95238	83.8351559	4589.851	43.3918332	14928.4854	800	640	0.375
13_003-141069	7.3	1	1	0	800mgOZ+640mgPQP	200	160	15.88237332	0.299948	0.191804	0.423235	8.49132	0.561703	0.0217293	17.4675	3.92143	87.565	4.07253	533.213	-0.875901	0.587779848	1.67459685	26.5632759	6285.67506	66.5649833	3731.56694	34.453048	12136.9174	800	640	0.25
13_003-141071	7.6	1	1	0	800mgOZ+960mgPQP	200	240	18.08240689	0.266447	0.196507	0.421019	8.71014	0.536841	0.02175	17.0349	3.78174	93.2398	4.45158	555.503	-0.876206	0.668274637	1.68650939	31.063201	2729.63058	68.4972451	3828.6367	35.4531581	12452.6367	800	960	0.25
13_003-141072	13.1	4	0	0	800mgOZ+960mgPQP	300	360	16.12208767	0.444621	0.194795	0.424049	13.1986	0.806168	0.0217363	29.357	5.84115	160.213	6.68852	957.04	-0.875565	0.429352889	1.97505574	54.650179	3942.4523	100.850445	5417.77325	52.1986947	17621.3016	800	960	0.375
13_003-141075	14.2	4	0	0	800mgOZ+640mgPQP	300	240	16.5614986	0.989126	0.188205	0.43331	13.6393	1.06237	0.0217536	38.4344	6.53478	171.24	8.40884	1037.57	-0.875758	1.03661581	1.92731454	55.1001845	2813.25334	106.796657	5703.60391	55.2763656	18550.9655	800	640	0.375
13_003-141076	7.4	0.67	1	0	800mgOZ+1440mgPQP	200	360	18.04903718	0.199704	0.194162	0.422718	8.7486	0.917063	0.0217503	18.2475	3.88395	88.6402	3.89434	540.987	-0.87585	0.411742035	1.71304011	32.4230171	2296.66862	67.2115809	3764.08139	34.7877173	12242.6706	800	1440	0.25
13_003-141077	11.9	2	1	0	800mgOZ+1440mgPQP	300	540	15.8330767	0.237587	0.198352	0.420818	12.2207	0.829199	0.021748	26.0098	5.21392	146.777	6.21005	868.829	-0.87541	0.604002777	2.35219038	63.6914545	1955.81899	94.1959897	5095.83558	48.7544471	16574.1997	800	1440	0.375
13_003-141078	8.1	1	1	0	800mgOZ+640mgPQP	200	160	16.47296897	0.9404	0.178499	0.44165	8.58696	0.877959	0.0217299	41.0081	5.06921	90.4207	3.13981	591.861	-0.875604	0.491956183	1.6962741	34.0280796	2602.41538	71.6694103	3987.39054	37.0950237	12968.9834	800	640	0.25
13_003-141079	6.5	1	1	0	800mgOZ+960mgPQP	200	240	18.16294575	0.308198	0.184269	0.43228	7.8584	0.679895	0.0217535	18.5411	4.02069	75.4348	3.16778	474.854	-0.8762	0.427856647	1.71037374	29.9036	2152.69719	61.2956355	3465.35508	31.7257118	11271.0636	800	960	0.25
13_003-141080	11.6	2	1	0	800mgOZ+960mgPQP	300	360	17.42046478	0.601406	0.18671	0.433217	11.7541	0.879448	0.0217585	32.359	5.85215	136.923	5.90281	848.215	-0.876546	0.620753166	1.71807115	42.8391295	2555.13188	92.5025335	5013.54077	47.8779393	16306.5359	800	960	0.375
13_003-141081	13.3	2	1	0	800mgOZ+640mgPQP	300	240	17.28436659	0.39205	0.186017	0.421675	12.9326	0.647551	0.021736	30.2697	6.64917	159.529	7.37928	971.949	-0.875566	0.471145627	1.66837974	44.9660106	6098.98085	101.942011	5470.3708	52.763673	17792.3751	800	640	0.375
13_003-141083	13.1	2	1	0	800mgOZ+960mgPQP	300	360	16.44162738	0.242822	0.18238	0.424132	13.321	0.984376	0.0217389	32.8312	7.03224	152.492	6.01409	957.778	-0.875391	0.450602524	5.70482501	52.6748274	3212.96103	100.850445	5417.77325	52.1986947	17621.3016	800	960	0.375
13_003-141084	8.4	1	1	0	800mgOZ+640mgPQP	200	160	17.90316613	0.557409	0.183077	0.43403	9.22612	0.696	0.0217516	25.1007	4.94445	96.7643	3.89586	613.621	-0.875411	1.4541265	2.05911746	35.6484281	2177.70636	73.5454415	4080.93756	38.0660297	13273.245	800	640	0.25
13_003-141085	10.4	0.75	1	0	800mgOZ+960mgPQP	300	360	17.27497685	0.117747	0.190233	0.41762	11.4765	1.19769	0.0217361	23.164	5.35393	123.906	5.17512	760.557	-0.875865	0.211890747	1.65074847	44.6232125	2616.15453	85.5969144	4676.32128	44.3036933	15209.7299	800	960	0.375
13_003-141086	18.5	3	0	0	800mgOZ+960mgPQP	400	480	13.83531319	1.543	0.180485	0.425109	14.5132	0.605119	0.0217521	62.9936	9.03788	221.92	7.58474	1352.07	-0.875982	3.07008503	1.69634923	51.1161714	5668.57255	128.879262	6751.56514	66.7059943	21959.4583	800	960	0.5
13_003-141087	10.5	1	1	0	800mgOZ+1440mgPQP	300	540	16.91560285	0.518139	0.17998	0.42877	10.6831	0.594128	0.0217445	29.7974	6.22205	120.592	4.89175	767.914	-0.876032	0.92462572	1.80562671	42.5091182	2887.96805	86.1808842	4704.94313	44.6059474	15302.8224	800	1440	0.375
13_003-141088	11.5	1	1	0	800mgOZ+640mgPQP	300	240	13.83531319	0.422046	0.185342	0.421698	11.4929	0.54371	0.0217452	26.6631	6.0951	136.531	5.96534	840.588	-0.876074	1.1431182	1.7860311	46.6737519	2203.57235	91.9352407	4985.93832	47.584317	16216.759	800	640	0.375
13_003-141089	10	1	1	0	800mgOZ+960mgPQP	300	360	15.91964471	0.685587	0.197268	0.439203	10.5833	0.8506	0.0217574	25.9998	4.5543	120.686	4.79746	730.774	-0.87594	1.1363696	1.72548398	35.7076096	2113.53867	83.2445505	4560.82149	43.0861446	14834.0669	800	960	0.375
13_003-141090	13.4	3	0	0	800mgOZ+1440mgPQP	300	540	17.32106795	0.528423	0.185041	0.422597	13.1062	0.678048	0.0217465	31.2791	6.82277	159.415	6.94582	979.279	-0.876244	0.674664368	1.75877534	49.382042	3065.10742	102.48601	5496.56202	53.0452389	17877.562	800	1440	0.375
13_003-141091	11.1	3	0	0	800mgOZ+640mgPQP	300	240	16.14181218	1.24609	0.194342	0.424385	10.3283	0.332528	0.0217445	23.6157	5.36603	132.35	3.26974	811.406	-0.875717	0.74741087	1.71250794	42.8517826	1490.43286	89.6516073	4874.64686	46.4023421	15854.7836	800	640	0.375
13_003-141092	15.4	4	0	0	800mgOZ+1440mgPQP	400	720	16.14181218	0.653309	0.187425	0.429395	14.705	0.935543	0.0217381	39.2046	7.30673	181.732	6.86887	1125.41	-0.876243	0.65308415	1.61980197	46.1620907	3318.25048	113.133309	6006.41306	58.5561224	19535.852	800	1440	0.5
13_003-141094	11	0.58	1	1	800mgOZ+640mgPQP	300	240	15.89744898	3.18525	0.178528	0.442826	10.3052	1.00177	0.0217419	67.0502	5.88537	125.928	5.89002	803.923	-0.875684	0.629179249	1.73838643	40.1773783	3053.42838	89.0769998	4846.59821	46.1049338	15763.5554	800	640	0.375
13_003-141095	12.6	3	0	0	800mgOZ+960mgPQP	300	360	18.31997604	0.186981	0.199305	0.42328	12.8518	1.69505	0.0217359	32.7583	5.52963	151.947	5.69526	921.162	-0.876408	0.403342346	1.67664854	45.436158	4597.8374	98.100163	5284.98918	50.7751893	17189.4216	800	960	0.375
13_003-141096	11.5	2	1	0	800mgOZ+1440mgPQP	300	540	18.35261601	0.22127	0.18789	0.425814	12.1315	0.954	0.0217476	28.4796	5.86699	135.753	5.38277	839.994	-0.875291	0.320095004	1.69052713	45.7941397	3096.09482	91.9352407	4985.93832	47.584317	16216.759	800	1440	0.375
13_003-141097	10.2	1	1	0	800mgOZ+640mgPQP	300	240	17.1731043	0.730752	0.178631	0.423825	9.97548	0.504946	0.021741	26.7771	6.12782	119.016	6.17081	745.027	-0.875834	0.738613199	1.66615938	37.3785494	2732.77882	84.4240709	4618.77655	43.6966469	15022.5657	800	640	0.375
13_003-141099	10.5	1	1	0	800mgOZ+960mgPQP	300	360	16.38199719	0.492368	0.198601	0.441413	11.1004	1.4742	0.0217534	25.9133	5.0547	123.17	4.06382	766.936	-0.875744	0.504043941	1.80833799	44.0646457	2342.02073	86.1808842	4704.94313	44.6059474	15302.8224	800	960	0.375
13_003-141100	10.7	2	1	0	800mgOZ+640mgPQP	300	240	12.3883942	0.816742	0.187973	0.418543	9.78562	0.302332	0.0217428	23.5278	5.94149	124.061	3.48025	782.292	-0.87603	0.501658292	1.19199159	34.1883476	689.499199	87.3440198	4761.89228	45.2079691	15488.0495	800	640	0.375
13_003-141101	9	2	1	0	800mgOZ+960mgPQP	200	240	16.18762171	0.159583	0.181725	0.41998	10.1679	0.670763	0.0217393	20.2143	5.34864	105.16	4.73209	657.316	-0.875147	0.212203105	1.66439777	35.8997867	5564.08675	77.2404547	4264.47845	39.9785137	13870.2115	800	960	0.25
13_003-141102	12.3	2	1	0	800mgOZ+640mgPQP	300	240	15.9245109	0.797669	0.183685	0.418128	10.5659	0.329564	0.021743	26.8401	6.94717	144.212	5.74441	898.317	-0.87553	1.62423331	2.19284344	51.2292422	1611.45279	96.4348415	5204.40212	49.9132436	16927.3122	800	640	0.375
13_003-141103	8.2	1	1	0	800mgOZ+640mgPQP	200	160	18.09688778	0.442166	0.180713	0.436604	9.178	0.833734	0.0217502	27.4594	5.05563	93.5658	3.44771	599.087	-0.875528	0.423071779	1.68080335	34.520614	2688.23279	72.2969543	4018.71023	37.4198312	13070.8506	800	640	0.25
13_003-141104	12.1	2	1	0	800mgOZ+1440mgPQP	300	540	16.72677367	1.11754	0.187992	0.420792	10.3279	0.317101	0.0217426	26.6285	6.23026	145.562	4.38692	883.942	-0.875921	1.84214634	1.92457799	44.7892743	1739.32558	95.318094	5150.28142	49.3352316	16751.2847	800	1440	0.375
13_003-141105	10.2	1	1	0	800mgOZ+960mgPQP	300	360	16.30540475	0.214413	0.188873	0.418363	10.9223	0.579371	0.0217441	21.4992	5.28682	123.184	5.78828	745.286	-0.876565	0.591159102	1.93488963	47.7471833	2087.92958	84.4240709	4618.77655	43.6966469	15022.5657	800	960	0.375
13_003-141107	16.1	3	0	0	800mgOZ+960mgPQP	400	480	17.40787911	0.221188	0.189327	0.422709	15.8475	1.31703	0.0217527	37.3535	7.46676	191.094	7.05597	1176.76	-0.875817	0.316921632	1.67212106	57.3153476	5128.40332	116.763452	6179.09795	60.4350307	20097.5094	800	960	0.5
13_003-141108	14.2	4	0	0	800mgOZ+1440mgPQP	300	540	16.11809565	1.16213	0.191581	0.432635	13.4537	0.798294	0.0217561	35.8733	6.42739	170.43	6.65733	1038.11	-0.875748	1.18524142	2.03218347	53.2573221	2167.10064	106.796657	5703.60391	55.2763656	18550.9655	800	1440	0.375
13_003-141110	16.3	4	0	0	800mgOZ+1440mgPQP	400	720	18.00273811	0.314668	0.183235	0.421694	15.6797	0.945499	0.0217603	37.025	8.21084	192.081	7.75258	1190.91	-0.875464	0.496784695	1.94105714	63.2791406	1118.4971	117.792182	6227.93358	60.9674863	20256.3472	800	1440	0.5
13_003-141111	11.2	2	1	0	800mgOZ+960mgPQP	300	360	16.50743138	0.347609	0.188146	0.434342	11.7561	1.13668	0.0217381	31.1443	5.72168	130.638	4.67198	818.378	-0.87606	0.230439762	1.66726808	46.6895833	2935.06568	90.224718	4902.6041	46.6989758	15945.7145	800	960	0.375
13_003-141113	13.9	2	1	0	800mgOZ+1440mgPQP	300	540	15.88993956	0.420515	0.183108	0.418108	12.8828	0.50418	0.0217355	30.1716	7.51678	162.921	6.50993	1016.4	-0.875649	0.865471011	1.7489378	42.6389381	6589.85052	105.188617	5626.47128	54.444068	18300.0917	800	1440	0.375
13_003-141114	10.3	2	1	0	800mgOZ+960mgPQP	300	360	14.42527613	0.553305	0.190936	0.412466	9.46789	0.297395	0.0217544	19.9477	5.26183	128.473	6.23522	752.378	-0.875986	1.85659469	1.91920548	39.183122	2546.14338	85.0113168	4647.59953	44.0005966	15116.3124	800	960	0.375
13_003-141117	11.6	2	1	0	800mgOZ+640mgPQP	300	240	14.50865774	0.949843	0.178169	0.427654	10.2469	0.382466	0.0217464	34.0698	6.9412	135.713	3.96315	848.068	-0.875483	1.98581746	1.97721702	44.6758321	2908.3396	92.5025335	5013.54077	47.8779393	16306.5359	800	640	0.375
13_003-141118	10.1	1	1	0	800mgOZ+1440mgPQP	300	540	14.73976946	1.79999	0.189139	0.43525	10.0728	0.848462	0.02174	30.1513	4.92382	120.747	6.30099	738.43	-0.876148	1.83311678	2.19982591	51.8328089	1886.9758	83.8351559	4589.851	43.3918332	14928.4854	800	1440	0.375
13_003-141119	9.7	1	1	0	800mgOZ+960mgPQP	200	240	17.12896903	0.327758	0.186518	0.430392	10.5297	0.823949	0.0217357	25.7801	5.23368	113.697	4.57486	708.625	-0.875877	0.559673831	1.66574054	36.9997472	3549.62858	81.4623707	4473.09481	42.1637148	14548.736	800	960	0.25
13_003-141121	16.4	3	0	0	800mgOZ+1440mgPQP	400	720	17.57903356	0.319618	0.188345	0.419721	15.741	0.877747	0.021746	35.2496	7.62613	197.07	8.0475	1198.69	-0.875403	0.499121415	2.25892039	61.7936673	4804.526	118.305176	6252.26993	61.2330042	20335.5012	800	1440	0.5
13_003-141124	9.7	2	1	0	800mgOZ+960mgPQP	200	240	17.93844258	0.335148	0.203837	0.424302	10.2625	0.800296	0.0217362	22.9126	4.12321	120.854	5.06383	708.756	-0.876009	0.732150839	1.94284723	42.8009232	1938.22893	81.4623707	4473.09481	42.1637148	14548.736	800	960	0.25
13_003-141125	12.1	2	1	1	800mgOZ+1440mgPQP	300	540	15.09087336	0.827774	0.194347	0.428081	11.669	0.600342	0.0217351	28.7148	5.44034	148.596	6.63674	884.66	-0.875899	0.956163146	2.14129975	57.93916	1404.23089	95.318094	5150.28142	49.3352316	16751.2847	800	1440	0.375
13_003-141126	7.6	0.92	1	0	800mgOZ+960mgPQP	200	240	17.4155588	0.337159	0.190839	0.425676	8.91543	0.684062	0.0217324	18.4933	4.09606	90.5889	4.01495	555.76	-0.875611	0.458338848	1.66485146	31.6381809	2952.12891	68.4972451	3828.6367	35.4531581	12452.6367	800	960	0.25
13_003-141128	10.6	2	1	0	800mgOZ+1440mgPQP	300	540	15.11842331	0.323571	0.179053	0.434054	11.2782	0.945035	0.0217587	34.8289	6.32759	120.662	4.29436	774.739	-0.875868	0.765163435	2.10371829	52.028479	1565.78723	86.7632461	4733.46638	44.9073693	15395.5942	800	1440	0.375
13_003-141129	7.4	1	1	0	800mgOZ+1440mgPQP	200	360	17.35530979	0.303272	0.193363	0.424449	8.55404	0.537385	0.0217434	17.2508	3.8371	89.5938	4.23474	540.762	-0.876111	0.308791909	1.64949329	31.1970255	3946.37264	67.2115809	3764.08139	34.7877173	12242.6706	800	1440	0.25
13_003-141130	8.8	0.58	1	0	800mgOZ+640mgPQP	200	160	16.2170356	1.55044	0.182292	0.435477	9.1614	0.621674	0.0217456	27.5062	5.14033	100.95	4.18511	643.36	-0.875926	1.61443552	1.68413911	28.7345661	9488.94532	76.016942	4203.80525	39.3452417	13672.872	800	640	0.25
13_003-141131	9.8	1	1	0	800mgOZ+960mgPQP	200	240	16.67083068	0.346137	0.185509	0.430924	10.5995	0.829367	0.0217478	26.677	5.35895	114.238	4.51076	716.3	-0.876016	0.569970635	1.75780354	39.8794312	2657.77432	82.0581805	4502.44487	42.4720971	14644.197	800	960	0.25
13_003-141132	15.4	3	0	0	800mgOZ+640mgPQP	400	320	19.21022842	0.639192	0.185904	0.432754	14.8186	1.16016	0.0217242	42.9671	7.50028	178.649	6.17507	1125.39	-0.875671	0.425371478	1.81798877	59.3832935	3142.89826	113.133309	6006.41306	58.5561224	19535.852	800	640	0.5
13_003-141134	9.6	2	1	0	800mgOZ+1440mgPQP	200	360	15.97883358	0.351067	0.195393	0.421514	10.2367	0.570598	0.0217471	21.4477	4.58102	117.714	5.38665	701.819	-0.876581	0.274041149	1.65536993	36.301608	6155.9258	80.8647801	4443.63491	41.8544107	14452.9177	800	1440	0.25
13_003-141135	8	1	1	0	800mgOZ+1440mgPQP	200	360	18.83912789	0.447078	0.182494	0.434363	9.01199	0.743309	0.0217371	24.2624	4.83778	91.9315	3.60804	584.724	-0.875499	0.625166064	1.70795502	34.8033726	2583.62387	71.0396195	3955.93043	36.7690533	12866.6594	800	1440	0.25
13_003-141136	10.2	2	1	0	800mgOZ+1440mgPQP	300	540	17.04552413	2.17527	0.181124	0.438171	9.89238	0.763222	0.0217464	38.2442	6.15142	109.571	2.66821	745.315	-0.875504	1.62608447	2.03636306	42.730265	1487.11677	84.4240709	4618.77655	43.6966469	15022.5657	800	1440	0.375
13_003-141139	14.7	2	1	0	800mgOZ+1440mgPQP	300	540	16.85334401	1.18802	0.198666	0.43225	13.3429	0.550458	0.0217461	32.7059	6.26904	173.137	4.34346	1073.78	-0.875368	1.94897358	2.11012672	55.7662098	2512.24852	109.455062	5830.85923	56.6523168	18964.8633	800	1440	0.375
13_003-141140	8.4	1	1	0	800mgOZ+960mgPQP	200	240	17.4285883	0.776746	0.178771	0.440217	8.97602	0.875195	0.0217342	36.071	5.2317	94.4853	3.4579	613.999	-0.876464	0.837700262	1.67580537	30.6791314	3237.51843	73.5454415	4080.93756	38.0660297	13273.245	800	960	0.25
13_003-141141	15.5	4	0	0	800mgOZ+1440mgPQP	400	720	18.12362151	1.24176	0.190686	0.428174	13.8235	0.541379	0.0217477	35.6106	7.38692	179.353	4.8432	1132.41	-0.876455	2.1728998	2.4849808	65.9236413	2642.35842	113.65478	6031.25386	58.8260283	19616.6466	800	1440	0.5
13_003-141142	8.8	1	1	0	800mgOZ+640mgPQP	200	160	18.55730734	1.07397	0.180995	0.437667	9.15112	0.688382	0.0217632	29.5914	5.20929	100.518	4.29517	643.472	-0.875848	1.69035808	2.38234661	40.5962493	2147.09939	76.016942	4203.80525	39.3452417	13672.872	800	640	0.25
13_003-141145	16.9	4	0	0	800mgOZ+640mgPQP	400	320	15.42494847	1.26486	0.179749	0.426491	14.2157	0.67378	0.0217538	51.101	9.09606	196.724	6.07357	1234.86	-0.876322	1.16981006	1.67142354	51.3954974	3679.88913	120.856713	6373.15476	62.5536421	20728.6789	800	640	0.5
13_003-141146	14.7	2	1	1	800mgOZ+1440mgPQP	300	540	14.03062194	0.140501	0.186234	0.420939	14.4017	1.46599	0.021737	33.7676	7.16598	172.915	6.60897	1074.71	-0.875872	0.159667825	1.74516792	53.243617	6380.34804	109.455062	5830.85923	56.6523168	18964.8633	800	1440	0.375
13_003-141147	14.5	3	0	0	800mgOZ+640mgPQP	300	240	16.18388339	1.65561	0.184858	0.436662	13.3266	1.17385	0.0217535	44.3104	6.82352	177.432	7.86775	1059.63	-0.875538	1.69095035	1.75213468	47.2104658	6465.82022	108.394891	5780.14828	56.1035879	18799.926	800	640	0.375
13_003-141148	15.5	4	0	0	800mgOZ+640mgPQP	400	320	13.69221234	0.712817	0.186797	0.423015	14.3319	0.761892	0.0217369	36.3196	7.0547	193.14	9.01421	1133.54	-0.876297	0.651713944	1.66767605	50.830156	3640.33474	113.65478	6031.25386	58.8260283	19616.6466	800	640	0.5
13_003-141149	13.9	3	0	1	800mgOZ+960mgPQP	300	360	14.41434706	0.525539	0.191335	0.419317	13.3204	0.644089	0.0217398	29.8633	5.92941	174.392	7.73364	1016.18	-0.875696	0.551539861	1.53943186	46.455628	2688.57334	105.188617	5626.47128	54.444068	18300.0917	800	960	0.375
13_003-141150	8.1	2	1	0	800mgOZ+1440mgPQP	200	360	17.26422746	0.510765	0.193935	0.421741	8.63696	0.304933	0.0217465	17.0837	4.60464	89.7759	3.40591	592.089	-0.875736	0.909787843	1.85136515	38.7704722	2980.98773	71.6694103	3987.39054	37.0950237	12968.9834	800	1440	0.25
13_003-141151	15.7	4	0	0	800mgOZ+640mgPQP	400	320	16.35395797	1.10014	0.182274	0.421859	13.4817	0.47075	0.0217434	38.6669	8.84696	171.014	4.71803	1147.49	-0.875717	1.23938335	1.81500566	44.5341604	4478.83303	114.694812	6080.76193	59.3643333	19777.6716	800	640	0.5
13_003-141153	6.8	0.5	1	0	800mgOZ+640mgPQP	200	160	16.47856339	0.327502	0.185969	0.432499	8.23664	0.765553	0.0217512	18.2728	4.0365	79.4527	3.31724	496.987	-0.876654	0.545199632	1.67164549	28.8470883	2744.28366	63.2925102	3566.50469	32.7592645	11600.0526	800	640	0.25
13_003-141156	9.8	2	1	0	800mgOZ+1440mgPQP	200	360	17.68587789	0.408529	0.192827	0.42459	10.3683	0.560355	0.0217323	22.6112	4.92183	115.43	5.27548	716.003	-0.875809	0.719250139	2.0105633	45.7628089	2428.3406	82.0581805	4502.44487	42.4720971	14644.197	800	1440	0.25
13_003-141157	14	4	0	0	800mgOZ+640mgPQP	300	240	16.38353211	0.887731	0.177862	0.442711	12.7101	1.03099	0.0217463	172.271	6.92499	163.079	7.52444	1022.36	-0.876139	0.965733054	1.86937797	43.2716286	4656.7827	105.725737	5652.24857	54.7220731	18383.9323	800	640	0.375
13_003-141158	11.4	2	1	1	800mgOZ+960mgPQP	300	360	14.72376912	1.71057	0.188607	0.434916	10.8301	0.519239	0.0217238	30.5261	6.26136	123.101	4.26559	833.23	-0.875374	0.663876721	1.62024017	42.940231	1999.9769	91.3665181	4958.24875	47.2899546	16126.6987	800	960	0.375
13_003-141159	10.6	2	1	0	800mgOZ+960mgPQP	300	360	15.35452601	0.107422	0.186478	0.41864	11.6082	0.994472	0.0217428	22.4856	5.70358	125.509	5.32537	774.567	-0.875488	0.222897127	1.77109973	43.8534156	4760.81347	86.7632461	4733.46638	44.9073693	15395.5942	800	960	0.375
13_003-141161	10.2	1	1	0	800mgOZ+1440mgPQP	300	540	18.02793441	0.13844	0.192643	0.422786	11.104	1.12923	0.0217642	24.6954	5.04737	121.72	4.97615	746.271	-0.875848	0.149353685	1.70227256	41.3531709	5986.95955	84.4240709	4618.77655	43.6966469	15022.5657	800	1440	0.375
13_003-141166	15.4	3	0	1	800mgOZ+1440mgPQP	400	720	14.88022129	0.644735	0.191102	0.427839	14.6113	0.983355	0.0217411	37.5258	6.88124	185.299	7.06092	1125.54	-0.875996	0.304095508	1.6855942	57.623267	2456.53061	113.133309	6006.41306	58.5561224	19535.852	800	1440	0.5
13_003-141167	13	3	0	0	800mgOZ+640mgPQP	300	240	17.4210084	0.355237	0.184853	0.418906	13.0603	0.676319	0.0217593	28.3871	6.68047	156.121	6.99168	949.82	-0.875721	0.494529058	1.68574049	47.4436028	4635.09252	100.302855	5391.36543	51.9152701	17535.4102	800	640	0.375
13_003-141170	10.5	2	1	1	800mgOZ+1440mgPQP	300	540	17.54072194	0.725975	0.183578	0.429469	10.6052	0.599391	0.0217603	28.5807	5.57822	126.122	5.47067	767.57	-0.876122	0.387693821	1.64588572	41.7513148	3315.50275	86.1808842	4704.94313	44.6059474	15302.8224	800	1440	0.375
13_003-141171	10	2	1	0	800mgOZ+640mgPQP	300	240	16.43582184	1.13634	0.178831	0.4402	9.8796	0.899912	0.0217401	52.9709	5.47606	117.858	4.41131	730.601	-0.875702	0.822767228	1.75268849	36.6534797	2576.84848	83.2445505	4560.82149	43.0861446	14834.0669	800	640	0.375
13_003-141172	8.2	2	1	0	800mgOZ+960mgPQP	200	240	17.36627671	0.519468	0.187356	0.429562	9.05565	0.567653	0.0217511	21.3237	4.50403	97.1975	4.50785	599.016	-0.876	0.710488714	1.71218295	34.322224	2652.1352	72.2969543	4018.71023	37.4198312	13070.8506	800	960	0.25
13_003-171004	10	2	1	1	800mgOZ+960mgPQP	300	360	15.77799685	0.293888	0.193465	0.415331	10.4838	0.570323	0.0217401	20.2669	5.82199	125.473	5.25188	730.449	-0.875894	0.344412366	1.7069487	40.8809562	6679.01124	83.2445505	4560.82149	43.0861446	14834.0669	800	960	0.375
13_003-181006	18.4	4	0	1	800mgOZ+640mgPQP	400	320	17.20176349	0.784131	0.185853	0.418345	16.7888	1.05066	0.021739	35.5486	8.74759	215.189	7.83642	1344.74	-0.876686	0.842234682	1.18224789	53.7818455	6701.70717	128.383903	6728.27139	66.449604	21883.6954	800	640	0.5
13_003-181007	14.3	4	0	1	800mgOZ+960mgPQP	300	360	18.3604423	0.57189	0.195849	0.429709	13.8252	1.18743	0.0217506	32.7252	6.49233	170.542	6.34437	1044.66	-0.876013	0.756785662	1.87386817	42.3007337	8388.95476	107.330478	5729.18323	55.5526635	18634.1622	800	960	0.375
13_003-181008	14.8	4	0	0	800mgOZ+960mgPQP	300	360	16.17796705	1.52414	0.193053	0.433595	13.9569	0.820643	0.0217436	36.5442	7.08275	168.108	6.19238	1081.57	-0.875938	3.47100087	2.08160912	55.5954925	2249.32593	109.98358	5856.12089	56.9258699	19047.0268	800	960	0.375
13_003-181017	12.4	1	1	0	800mgOZ+640mgPQP	300	240	14.01599942	0.447811	0.192074	0.424596	12.3113	0.658788	0.0217495	28.5287	5.8133	150.884	6.65416	905.811	-0.876102	0.386964389	1.6877184	41.3093539	8060.7317	96.9912417	5231.3428	50.2012281	17014.9368	800	640	0.375
13_003-251003	50	19	0	0	800mgOZ+1440mgPQP	800	1440	14.82273828	1.18976	0.172832	0.423144	34.3284	3.05253	0.0217391	156.503	19.3687	596.095	18.5849	3652.41	-0.874976	0.656879707	1.70070108	122.38045	8994.63746	261.203196	12727.3961	135.1949	41395.8418	800	1440	1
13_003-251005	55	17	0	1	800mgOZ+640mgPQP	800	640	17.96788815	1.73466	0.177337	0.417452	36.9224	2.94748	0.0217442	125.325	22.3674	622.689	16.1576	4019.89	-0.875606	0.27469791	1.0465917	127.70992	14683.9504	279.504146	13524.8825	144.6672	43989.6657	800	640	1
13_003-251006	54	30	0	0	800mgOZ+960mgPQP	800	960	14.69803766	1.40896	0.175169	0.419088	34.6993	2.38231	0.0217347	236.22	21.2571	629.434	21.6154	3940.45	-0.875707	1.55931411	1.30288992	167.658063	5763.93518	275.88385	13367.5597	142.793389	43477.9735	800	960	1
13_003-251008	60	39	0	0	800mgOZ+1440mgPQP	800	1440	18.20359381	1.13603	0.176584	0.424513	40.1862	2.97079	0.0217333	123.797	21.9798	689.127	24.2066	4385.54	-0.876483	0.729585106	1.54953322	164.52455	9594.49534	297.328999	14296.4853	153.89308	46499.303	800	1440	1
13_003-251009	60	32	0	0	800mgOZ+1440mgPQP	800	1440	16.85171276	1.62421	0.180927	0.463329	35.1351	1.25632	0.0217526	330.041	18.3159	711.25	18.9839	4385.86	-0.875855	1.43631892	2.43202874	106.996718	8677.53184	297.328999	14296.4853	153.89308	46499.303	800	1440	1
13_003-251010	65	27	0	0	800mgOZ+960mgPQP	800	960	16.69919333	0.976442	0.177798	0.419103	44.5915	4.71038	0.0217377	114.384	23.1603	730.908	16.3575	4749.17	-0.876038	0.484699294	1.03247534	171.742536	10525.7335	314.728425	15045.1061	162.898765	48934.1911	800	960	1
13_003-251012	57	39	0	0	800mgOZ+640mgPQP	800	640	16.35884334	1.58202	0.175877	0.420911	37.6505	3.58998	0.0217296	129.614	21.4308	682.682	27.7971	4162.76	-0.875814	0.872066497	1.46833313	161.423014	4484.18996	286.688154	13836.4537	148.385536	45003.0508	800	640	1
13_003-251013	57	27	0	0	800mgOZ+1440mgPQP	800	1440	14.82820178	2.25013	0.17779	0.429554	36.9534	2.23804	0.0217307	218.255	18.6906	641.45	18.9753	4165.38	-0.875542	0.884701125	3.97134141	135.975379	8060.93824	286.688154	13836.4537	148.385536	45003.0508	800	1440	1
13_003-251014	55	22	0	0	800mgOZ+640mgPQP	800	640	16.75292492	1.73868	0.181126	0.447721	35.444	3.66317	0.0217435	280.293	20.4259	659.781	18.7247	4019.86	-0.875832	1.06173532	2.09313039	146.737508	7371.69639	279.504146	13524.8825	144.6672	43989.6657	800	640	1
13_003-251015	49	26	0	0	800mgOZ+960mgPQP	800	960	15.84273733	1.57765	0.177473	0.423049	33.1501	3.26859	0.0217435	295.103	17.1927	562.482	21.6463	3580.66	-0.875882	1.20436025	2.45486157	125.934953	8567.71297	257.480626	12564.4907	133.268153	40865.9922	800	960	1
13_003-251016	51	29	0	0	800mgOZ+960mgPQP	800	960	15.82546804	2.53822	0.185477	0.397252	29.2296	4.47284	0.021734	591.878	29.9883	590.271	21.4098	3725.38	-0.876132	1.72850344	1.11480535	126.496866	5754.79067	264.904273	12889.125	137.110522	41921.8652	800	960	1
13_003-251017	68	48	0	0	800mgOZ+1440mgPQP	800	1440	15.42993601	1.16525	0.177705	0.405358	40.5386	1.33617	0.0217324	287.972	19.608	748.356	18.9294	4968.82	-0.875859	0.986514483	1.22735937	89.2433526	36851.3979	324.981574	15484.2549	168.205642	50362.5222	800	1440	1
13_003-251018	58	26	0	0	800mgOZ+960mgPQP	800	960	16.81129283	0.993845	0.180227	0.428619	37.4507	2.72998	0.0217464	190.927	23.9278	776.858	16.9548	4240.31	-0.875418	0.992702603	1.73626779	174.795203	8623.39199	290.252722	13990.7513	150.230504	45504.9033	800	960	1
13_003-251020	55	27	0	0	800mgOZ+1440mgPQP	800	1440	13.87848536	2.69208	0.178255	0.434496	36.8594	3.22159	0.0217321	245.321	14.7767	647.658	19.1478	4018.84	-0.8761	2.76829295	3.66658047	160.196618	6629.95969	279.504146	13524.8825	144.6672	43989.6657	800	1440	1
13_003-251021	57	33	0	0	800mgOZ+640mgPQP	800	640	15.59097125	0.968354	0.185038	0.409478	37.675	2.42779	0.0217294	97.2668	25.5874	812.856	13.9911	4164.21	-0.875218	0.934963748	0.829042277	122.722756	4771.00559	286.688154	13836.4537	148.385536	45003.0508	800	640	1
13_003-251022	49	50	0	0	800mgOZ+1440mgPQP	800	1440	17.83356785	0.485755	0.183707	0.454032	34.4094	2.43187	0.02173	237.279	19.7158	554.909	15.4266	3578.77	-0.875843	0.317716911	2.41686964	108.218423	12214.3376	257.480626	12564.4907	133.268153	40865.9922	800	1440	1
13_003-251023	54.5	22	0	0	800mgOZ+960mgPQP	800	960	16.96301927	1.54277	0.18393	0.431008	34.7736	2.99699	0.0217398	172.138	22.1703	679.862	25.7636	3983.91	-0.875418	1.80246706	1.53763085	132.126875	6375.63018	277.696402	13446.3519	143.731539	43734.2449	800	960	1
13_003-252003	57	22	0	0	800mgOZ+960mgPQP	800	960	16.40829954	1.39587	0.170647	0.422827	37.8173	3.44652	0.021733	160.348	20.7931	683.31	24.6433	4167.54	-0.87595	1.30473028	1.59718645	173.58025	5674.82508	286.688154	13836.4537	148.385536	45003.0508	800	960	1
13_003-252004	68.7	24	0	0	800mgOZ+1440mgPQP	800	1440	14.51314764	1.34084	0.178171	0.428096	45.0857	2.21416	0.0217439	149.194	18.4083	754.505	22.9262	5020.14	-0.875608	2.40938845	1.37689364	115.978001	15270.8	327.354975	15585.7051	169.434079	50692.489	800	1440	1
13_003-252005	51	27	0	1	800mgOZ+960mgPQP	800	960	15.94243188	2.60806	0.177995	0.422672	35.1063	3.50897	0.0217499	90.0087	22.8496	490.575	18.1216	3726.34	-0.87614	1.10985101	0.951678506	176.795722	7967.95765	264.904273	12889.125	137.110522	41921.8652	800	960	1
13_003-252006	60.2	31	0	0	800mgOZ+960mgPQP	800	960	14.31446601	1.77891	0.177624	0.409263	38.313	4.31705	0.0217354	208.179	23.6135	715.566	12.6991	4397.73	-0.875765	0.829543927	0.99279166	121.353175	10332.5383	298.032841	14326.8541	154.257378	46598.0773	800	960	1
13_003-252010	56	43	0	0	800mgOZ+640mgPQP	800	640	16.46012385	0.78835	0.180766	0.437746	36.5587	2.78788	0.0217388	259.896	27.1031	619.212	15.3835	4092.93	-0.875956	0.466470466	1.57010928	110.657005	19337.8399	283.105435	13681.1722	146.531174	44497.9976	800	640	1
13_003-252011	68.3	40	0	0	800mgOZ+1440mgPQP	800	1440	16.59053381	1.45489	0.179516	0.466311	43.7877	4.56285	0.021746	234.738	23.2197	728.109	20.183	4988.87	-0.875355	0.619409724	2.64642738	153.827531	7680.7352	325.999607	15527.7797	168.732561	50504.0865	800	1440	1
13_003-252012	62.3	35	0	0	800mgOZ+960mgPQP	800	960	17.14567728	2.55197	0.182438	0.456931	35.097	4.50787	0.0217381	344.11	30.7913	749.316	35.9933	4549.67	-0.875805	1.49358275	2.27109676	96.3317498	17514.961	305.382867	14643.5509	158.061642	47628.1334	800	960	1
13_003-252013	60	26	0	0	800mgOZ+640mgPQP	800	640	16.09000477	1.14674	0.181921	0.427964	40.0215	3.66555	0.0217351	130.745	24.6474	710.361	12.879	4387.05	-0.876297	1.7177794	1.34532532	107.797602	14702.5648	297.328999	14296.4853	153.89308	46499.303	800	640	1
13_003-252014	61.5	22	0	0	800mgOZ+960mgPQP	800	960	15.63828408	0.977643	0.180084	0.413847	42.82	3.18159	0.0217682	173.891	23.9831	748.982	14.8518	4493.76	-0.876099	0.810011837	1.50254591	110.530162	13293.9952	302.591444	14523.3676	156.616843	47237.2373	800	960	1
13_003-252015	50.5	39	0	0	800mgOZ+640mgPQP	800	640	13.88783122	1.98445	0.173632	0.42738	33.2255	3.9401	0.0217346	132.114	23.661	577.183	22.2518	3690.13	-0.876349	1.18268848	1.11478793	138.738095	3730.89762	263.056386	12808.4056	136.154084	41659.3253	800	640	1
13_003-252017	44	30	0	0	800mgOZ+640mgPQP	800	640	16.78838354	2.09332	0.190498	0.469932	31.771	2.02739	0.0217576	120.856	18.7136	436.009	13.4496	3215.66	-0.876325	1.82965767	3.61601707	108.754578	4016.22318	238.524541	11731.1091	123.456764	38155.4195	800	640	1
13_003-252018	45.5	33	0	0	800mgOZ+960mgPQP	800	960	16.70220891	2.72099	0.175057	0.554521	31.7025	3.71739	0.0217378	424.338	15.3262	441.928	14.4479	3325.59	-0.876262	1.13116644	3.18850204	88.2698973	13426.3275	244.273937	11984.5686	126.432567	38979.7962	800	960	1
13_003-252019	47	45	0	0	800mgOZ+1440mgPQP	800	1440	15.29050237	0.716051	0.175014	0.413355	34.3001	2.16915	0.0217527	100.504	18.1498	512.723	16.9029	3434.5	-0.875961	0.271881363	0.944053096	119.03212	6360.19377	249.968713	12235.0177	129.380098	39794.3817	800	1440	1
13_003-252020	64	23	0	1	800mgOZ+640mgPQP	800	640	13.87848536	1.08388	0.1852	0.415276	43.6361	3.80602	0.0217376	93.2284	21.2337	726.169	17.8794	4678.97	-0.876599	0.318184315	0.857175167	134.454841	17913.1195	311.280458	14897.0999	161.114148	48452.8011	800	640	1
13_003-252022	50	37	0	0	800mgOZ+960mgPQP	800	960	15.94742595	0.757413	0.177011	0.430327	35.3975	2.36722	0.0217478	145.244	26.5627	430.936	18.4978	3655.43	-0.876467	0.337580068	2.36787853	106.597106	9092.84949	261.203196	12727.3961	135.1949	41395.8418	800	960	1
13_003-252023	46	29	0	0	800mgOZ+1440mgPQP	800	1440	17.37479372	2.26583	0.1818	0.437303	29.7025	4.77302	0.0217279	173.241	21.9884	574.749	17.7974	3360.16	-0.875906	1.35496338	1.24188066	191.302846	6162.41188	246.178151	12068.3795	127.418159	39252.3911	800	1440	1
13_003-252024	53	31	0	0	800mgOZ+1440mgPQP	800	1440	17.5801698	1.12004	0.180183	0.438421	33.4755	2.7959	0.0217403	710.377	21.6387	642.236	17.2079	3870.81	-0.876514	0.87435249	1.16976522	121.480363	24000.3782	272.244093	13209.1776	140.909504	42962.8359	800	1440	1
13_003-252025	51	16	0	0	800mgOZ+960mgPQP	800	960	17.05018099	0.768388	0.194715	0.465701	36.0321	3.51145	0.021734	142.581	21.2884	576.166	12.2731	3724.7	-0.876674	0.55643386	2.20870085	153.15132	3080.60758	264.904273	12889.125	137.110522	41921.8652	800	960	1
13_003-252026	62	26	0	0	800mgOZ+640mgPQP	800	640	14.76484914	2.16873	0.185322	0.440639	40.664	2.9192	0.0217436	170.501	15.2605	789.769	24.7542	4529.24	-0.875884	1.00728318	1.27121587	126.647595	11420.6973	304.337307	14598.5481	157.520476	47481.7617	800	640	1
13_003-252027	57	31	0	0	800mgOZ+1440mgPQP	800	1440	15.83864626	1.23972	0.181749	0.456311	36.5011	2.79742	0.0217314	304.144	20.3829	728.994	15.6189	4162.75	-0.876164	0.785033774	3.53540899	147.633303	4159.15371	286.688154	13836.4537	148.385536	45003.0508	800	1440	1
13_003-252028	61	36	0	0	800mgOZ+960mgPQP	800	960	16.37374511	1.24765	0.187637	0.45204	39.3895	2.75684	0.0217474	190.175	22.8091	708.364	18.02	4453.51	-0.876209	1.51531338	1.45867239	142.207322	7390.50223	300.841468	14447.9653	155.711082	46991.9914	800	960	1
13_003-252029	60	19	0	0	800mgOZ+1440mgPQP	800	1440	15.68407674	2.00613	0.183401	0.468031	37.9038	3.9807	0.0217445	218.021	22.5257	707.3	28.4957	4384.03	-0.876374	1.88630638	1.74870855	106.748647	7010.69206	297.328999	14296.4853	153.89308	46499.303	800	1440	1
13_003-252032	43	16	0	0	800mgOZ+1440mgPQP	800	1440	17.01054441	1.61668	0.180376	0.451957	28.2139	3.28538	0.0217178	262.522	20.9934	505.77	20.8694	3139.91	-0.875767	2.97763234	1.45863918	105.76013	6148.90573	234.66008	11560.3946	121.456577	37600.1709	800	1440	1
13_003-252033	56.3	17	0	0	800mgOZ+640mgPQP	800	640	18.33370573	1.05889	0.176126	0.424172	37.9439	3.10372	0.0217463	214.707	18.5485	671.604	18.1988	4114.56	-0.875719	0.810812591	2.10292328	141.189423	12648.5395	284.182181	13727.8614	147.088482	44649.8542	800	640	1
13_003-252034	61	32	0	1	800mgOZ+1440mgPQP	800	1440	15.79554604	1.06719	0.174777	0.419094	41.4745	3.22926	0.0217455	181.644	19.1971	681.679	17.9739	4458.49	-0.87564	0.314930741	1.84471605	139.916323	8312.78902	300.841468	14447.9653	155.711082	46991.9914	800	1440	1
13_003-252035	46.5	48	0	0	800mgOZ+640mgPQP	800	640	14.17876382	2.64368	0.178823	0.425104	29.2384	3.69639	0.0217362	337.478	22.2956	518.747	19.7933	3395.87	-0.875712	0.725008565	1.12007601	130.315218	4263.73823	248.076382	12151.8609	128.400655	39523.9144	800	640	1
13_003-252036	51.5	57	0	0	800mgOZ+1440mgPQP	800	1440	16.24119785	1.0137	0.178834	0.429213	34.3167	2.77051	0.0217425	176.564	22.078	634.028	21.0006	3764.52	-0.876104	0.653624976	1.12353926	120.971139	5008.11701	266.746922	12969.5582	138.06425	42183.474	800	1440	1
13_003-252037	52	41	0	0	800mgOZ+960mgPQP	800	960	16.05227631	1.02828	0.173135	0.41975	34.9201	2.95586	0.0217468	200.015	20.8579	646.087	20.9918	3797.86	-0.875579	0.870554575	0.971066582	133.369202	4821.14958	268.584399	13049.7089	139.015301	42444.1641	800	960	1
13_003-253001	46	44	0	0	800mgOZ+640mgPQP	800	640	14.07556446	0.874778	0.167162	0.414196	32.1755	2.94908	0.0217397	130.411	21.9169	554.181	11.4638	3364.03	-0.876292	0.477245657	1.45631167	121.092664	5066.16749	246.178151	12068.3795	127.418159	39252.3911	800	640	1
13_003-253002	47	35	0	0	800mgOZ+960mgPQP	800	960	14.41489636	1.26735	0.181265	0.436154	31.4374	2.83284	0.0217458	204.251	20.2306	640.724	10.5135	3434.91	-0.875584	1.03421458	2.04494254	129.257478	9869.95058	249.968713	12235.0177	129.380098	39794.3817	800	960	1
13_003-254001	38	15	0	0	800mgOZ+960mgPQP	800	960	15.82090182	1.28525	0.180428	0.462711	25.4794	1.63503	0.0217479	280.974	15.6151	458.296	19.324	2774.99	-0.876458	1.30409966	4.98818299	107.035511	3131.65845	214.929376	10684.1664	111.244257	34750.2395	800	960	1
13_003-254003	42.5	50	0	0	800mgOZ+1440mgPQP	800	1440	14.86528268	2.68665	0.17286	0.437368	27.1586	8.42437	0.0217504	615.544	9.90209	528.769	10.1504	3104.84	-0.876305	0.618249547	3.14109474	148.479996	6487.26199	232.718109	11474.4985	120.451442	37320.7938	800	1440	1
13_003-254004	55	26	0	1	800mgOZ+640mgPQP	800	640	16.96576487	2.66221	0.176222	0.411133	35.5143	2.83584	0.0217381	69.9053	23.6279	758.217	17.0286	4016.11	-0.876756	0.474070968	1.01436032	137.762294	5186.23635	279.504146	13524.8825	144.6672	43989.6657	800	640	1
13_003-254007	50	18	0	0	800mgOZ+1440mgPQP	800	1440	15.18897294	1.41709	0.183474	0.433786	30.3482	2.78351	0.0217444	250.135	25.3091	739.681	12.3627	3650.79	-0.87614	0.586041737	2.49764753	119.358927	4557.15179	261.203196	12727.3961	135.1949	41395.8418	800	1440	1
13_003-254008	53.5	51	0	0	800mgOZ+1440mgPQP	800	1440	17.86292073	0.998648	0.181702	0.408546	40.967	3.5742	0.0217524	95.5666	19.4883	683.885	17.3973	3910.65	-0.876227	0.286739688	1.36934692	166.392727	5433.41752	274.066434	13288.5028	141.852721	43220.8408	800	1440	1
13_003-254009	48	22	0	0	800mgOZ+1440mgPQP	800	1440	17.65672476	1.34748	0.179561	0.410587	30.6059	2.70597	0.0217223	217.405	22.9166	686.289	7.37855	3506.19	-0.876038	0.554165407	1.2569648	146.758302	5908.85533	253.735997	12400.376	131.329988	40332.2095	800	1440	1
13_003-254012	64	27	0	0	800mgOZ+640mgPQP	800	640	17.33116694	1.09231	0.183303	0.419604	43.3557	4.09374	0.0217508	116.231	24.6206	695.52	17.4304	4678.15	-0.87585	1.09741132	1.52604983	128.859383	6302.43679	311.280458	14897.0999	161.114148	48452.8011	800	640	1
13_003-254013	51	33	0	0	800mgOZ+1440mgPQP	800	1440	17.80098847	0.725237	0.183114	0.464534	33.5633	2.11501	0.0217375	285.539	22.5649	694.326	10.6841	3727.64	-0.87608	0.27471415	4.11013803	105.75684	4803.08905	264.904273	12889.125	137.110522	41921.8652	800	1440	1
13_003-254017	51	18	0	0	800mgOZ+640mgPQP	800	640	17.28865644	1.11921	0.180174	0.451448	34.4132	2.54386	0.0217382	250.264	17.7385	598.517	21.7792	3729.18	-0.876113	1.01991096	4.97211159	124.838692	4745.57059	264.904273	12889.125	137.110522	41921.8652	800	640	1
13_003-254019	51	20	0	0	800mgOZ+1440mgPQP	800	1440	16.46381075	3.47891	0.170325	0.419405	31.0144	6.28067	0.0217536	261.905	38.876	417.931	15.297	3725.77	-0.876073	1.47562875	0.878728676	116.101547	4261.65049	264.904273	12889.125	137.110522	41921.8652	800	1440	1
13_003-254020	52	19	0	0	800mgOZ+640mgPQP	800	640	18.01959105	1.14666	0.179546	0.401358	34.7664	3.18918	0.0217464	373.876	15.8179	659.257	19.5808	3797.2	-0.875636	1.15869794	2.79592465	101.667096	7320.1607	268.584399	13049.7089	139.015301	42444.1641	800	640	1
13_003-254021	47	39	0	0	800mgOZ+960mgPQP	800	960	14.35375678	1.5654	0.177715	0.413819	29.8669	3.21861	0.0217261	121.426	24.042	564.609	32.8221	3433.08	-0.875732	1.64167516	1.05853794	125.966199	6205.47776	249.968713	12235.0177	129.380098	39794.3817	800	960	1
13_003-254022	55	33	0	0	800mgOZ+640mgPQP	800	640	14.66437861	1.28032	0.17982	0.453562	34.1663	2.9575	0.0217454	414.177	23.3807	662.312	30.2599	4017.69	-0.875315	0.726314336	2.39729696	107.562437	13851.4335	279.504146	13524.8825	144.6672	43989.6657	800	640	1
13_003-254024	42	31	0	0	800mgOZ+960mgPQP	800	960	14.74767464	1.90819	0.17876	0.434535	29.6079	3.16173	0.0217591	329.501	12.8036	493.509	18.4352	3068.57	-0.875533	1.70640432	1.36415971	124.143558	7967.1236	230.769513	11388.2354	119.442877	37040.2231	800	960	1
13_003-254026	56	19	0	0	800mgOZ+960mgPQP	800	960	17.60303553	2.54019	0.179444	0.444743	35.3696	5.48911	0.0217355	292.458	21.0164	671.589	23.4675	4087.11	-0.875653	0.9702352	3.05656763	145.171412	7763.97777	283.105435	13681.1722	146.531174	44497.9976	800	960	1
13_003-254029	50	18	0	0	800mgOZ+1440mgPQP	800	1440	18.62834511	1.61825	0.184186	0.413365	32.2497	2.32436	0.0217377	85.9193	22.3006	627.902	20.2911	3652.76	-0.87594	0.889382404	3.07645809	119.603683	6172.37982	261.203196	12727.3961	135.1949	41395.8418	800	1440	1
13_003-254032	53	27	0	0	800mgOZ+640mgPQP	800	640	18.30845225	1.10448	0.178857	0.485686	35.0088	4.24609	0.0217487	568.169	18.407	605.95	12.2679	3871.72	-0.87584	0.409418873	4.87522678	135.902209	11434.0085	272.244093	13209.1776	140.909504	42962.8359	800	640	1
13_003-254033	41	15	0	0	800mgOZ+960mgPQP	800	960	14.34672687	1.17118	0.173315	0.412348	28.675	2.73482	0.0217565	72.9007	23.6751	455.711	21.4705	2996.35	-0.876173	0.899850727	1.05935356	128.282452	6443.04445	226.852033	11214.5842	117.415247	36475.4229	800	960	1
13_003-254036	61	26	0	0	800mgOZ+1440mgPQP	800	1440	14.47043653	1.63661	0.170338	0.409029	38.8027	4.09424	0.0217545	165.946	24.5454	783.706	14.2974	4460.71	-0.876073	0.70681659	1.17275052	148.191317	10443.7037	300.841468	14447.9653	155.711082	46991.9914	800	1440	1
13_003-254037	56	46	0	0	800mgOZ+960mgPQP	800	960	18.38880817	0.780515	0.177882	0.428759	38.6997	2.93859	0.0217486	168.595	17.6984	683.191	20.3348	4090.83	-0.876495	0.554548944	1.6095553	129.868807	8623.26554	283.105435	13681.1722	146.531174	44497.9976	800	960	1
13_003-254038	45	27	0	0	800mgOZ+640mgPQP	800	640	17.72294304	1.03956	0.181015	0.434378	31.5424	2.47365	0.0217448	175.439	15.7484	548.237	20.698	3287.59	-0.875496	1.1972332	2.65238278	127.720097	9669.99799	242.363656	11900.4233	125.443833	38706.1138	800	640	1
13_003-254039	52	20	0	0	800mgOZ+1440mgPQP	800	1440	17.38335168	1.2065	0.172195	0.417062	33.7009	2.82571	0.0217327	133.885	24.7132	713.646	10.4696	3799.94	-0.87611	1.32185457	2.07852323	150.978769	5305.66671	268.584399	13049.7089	139.015301	42444.1641	800	1440	1
13_003-254040	47	29	0	0	800mgOZ+640mgPQP	800	640	17.4343162	0.899097	0.176573	0.39408	31.3007	2.69178	0.0217449	251.82	23.952	569.278	11.1217	3437.53	-0.87585	0.702932604	1.3952564	103.131062	9023.62841	249.968713	12235.0177	129.380098	39794.3817	800	640	1
13_003-254041	52	30	0	0	800mgOZ+640mgPQP	800	640	18.472248	0.240788	0.187174	0.424176	37.9941	3.30629	0.0217466	140.83	16.8233	627.134	16.6299	3799.58	-0.87557	0.53577921	1.5521999	114.572047	20516.0799	268.584399	13049.7089	139.015301	42444.1641	800	640	1
13_003-254042	58	17	0	0	800mgOZ+960mgPQP	800	960	18.34553685	0.745001	0.177816	0.423346	39.8606	3.15642	0.0217497	114.654	26.1248	636.214	16.8229	4239.67	-0.875307	0.383994886	1.2049922	135.391358	24703.5959	290.252722	13990.7513	150.230504	45504.9033	800	960	1
13_003-254043	47	25	0	1	800mgOZ+1440mgPQP	800	1440	15.61009935	0.71354	0.207429	0.404001	34.0208	2.03755	0.0217452	50.3125	16.4816	611.981	17.4987	3435.75	-0.87621	0.593232385	1.64727636	114.385908	2607.65362	249.968713	12235.0177	129.380098	39794.3817	800	1440	1
13_003-254045	52	27	0	0	800mgOZ+640mgPQP	800	640	17.57379946	2.24221	0.181434	0.435258	31.1383	5.13	0.0217205	186.976	26.2484	685.151	28.8742	3798.05	-0.875737	1.5504038	2.52695275	148.330843	7872.08135	268.584399	13049.7089	139.015301	42444.1641	800	640	1
13_003-254047	52	21	0	0	800mgOZ+640mgPQP	800	640	15.68407674	2.08769	0.181069	0.495402	33.1142	4.50921	0.0217539	390.377	19.5535	627.794	27.1621	3796.2	-0.875767	2.07543629	4.1506687	106.760071	4552.25467	268.584399	13049.7089	139.015301	42444.1641	800	640	1
13_003-254049	41.5	13	0	0	800mgOZ+1440mgPQP	800	1440	15.05966515	0.33981	0.178336	0.419487	31.3036	1.77165	0.0217454	94.3842	19.1808	473.65	16.8421	3031.51	-0.875446	1.18187263	1.82148014	173.30003	5879.58936	228.814189	11301.5993	118.43083	36758.4395	800	1440	1
13_003-254050	38	18	0	0	800mgOZ+960mgPQP	800	960	17.696208	0.394876	0.181569	0.418758	30.0947	2.04008	0.0217408	71.6897	16.4739	433.424	13.1106	2776.72	-0.876211	0.219195025	2.4400974	91.5148266	6584.27214	214.929376	10684.1664	111.244257	34750.2395	800	960	1
13_003-254051	20	9	0	0	800mgOZ+960mgPQP	400	480	16.84245076	1.14493	0.183727	0.435409	17.2795	1.93249	0.0217458	50.893	9.86802	257.752	10.5018	1461.94	-0.876091	0.87851613	1.8265149	75.785831	3517.72287	136.219586	7095.68132	70.5052372	23078.6958	800	960	0.5
13_003-254052	45	12	0	0	800mgOZ+640mgPQP	800	640	15.9254813	0.5023	0.178382	0.413387	33.6398	2.19908	0.0217441	72.2753	21.7091	484.338	14.7555	3289.4	-0.875401	0.126352982	1.2687367	117.967473	9771.64756	242.363656	11900.4233	125.443833	38706.1138	800	640	1
