# Supplementary material for: Characterizing the pharmacological interaction of the antimalarial combination artefenomel-piperaquine in healthy volunteers with induced blood-stage Plasmodium falciparum to predict efficacy in patients with malaria
Source: BMC Med. 2024 Nov 28;22:563. doi: 10.1186/s12916-024-03787-0 (PMC11603672; doi:10.1186/s12916-024-03787-0)
Supplement: Supplementary file 7 — Additional file 7, [file 12916_2024_3787_MOESM7_ESM.csv]

USUBJID	WT0	AGE	VSTAT	REG	DOSELEVEL1	DOSELEVEL2	VALUE	TIME	TRTNAME	LLOQ	VOME
13_003-111018	59.3	16	1	0	800	1440	16.59650138	-0.5	800mgOZ+1440mgPQP	1.098612289	0
13_003-111018	59.3	16	1	0	800	1440	16.12208767	6	800mgOZ+1440mgPQP	1.098612289	0
13_003-111018	59.3	16	1	0	800	1440	15.05966515	12	800mgOZ+1440mgPQP	1.098612289	0
13_003-111018	59.3	16	1	0	800	1440	11.46163217	18	800mgOZ+1440mgPQP	1.098612289	0
13_003-111018	59.3	16	1	0	800	1440	7.313220387	24	800mgOZ+1440mgPQP	1.098612289	0
13_003-111018	59.3	16	1	0	800	1440	7.313220387	30	800mgOZ+1440mgPQP	1.098612289	0
13_003-111018	59.3	16	1	0	800	1440	7.313220387	36	800mgOZ+1440mgPQP	1.098612289	0
13_003-111018	59.3	16	1	0	800	1440	7.313220387	48	800mgOZ+1440mgPQP	1.098612289	0
13_003-111018	59.3	16	1	0	800	1440	7.313220387	72	800mgOZ+1440mgPQP	1.098612289	0
13_003-111018	59.3	16	1	0	800	1440	7.313220387	120	800mgOZ+1440mgPQP	1.098612289	0
13_003-111018	59.3	16	1	0	800	1440	7.313220387	168	800mgOZ+1440mgPQP	1.098612289	0
13_003-111018	59.3	16	1	0	800	1440	7.313220387	240	800mgOZ+1440mgPQP	1.098612289	0
13_003-111018	59.3	16	1	0	800	1440	7.313220387	336	800mgOZ+1440mgPQP	1.098612289	0
13_003-111018	59.3	16	1	0	800	1440	7.313220387	432	800mgOZ+1440mgPQP	1.098612289	0
13_003-111018	59.3	16	1	0	800	1440	7.313220387	504	800mgOZ+1440mgPQP	1.098612289	0
13_003-111018	59.3	16	1	0	800	1440	7.313220387	672	800mgOZ+1440mgPQP	1.098612289	0
13_003-111050	11.1	3	2	0	300	540	16.73856461	-0.5	800mgOZ+1440mgPQP	1.098612289	1
13_003-111050	11.1	3	2	0	300	540	17.97902353	6	800mgOZ+1440mgPQP	1.098612289	1
13_003-111050	11.1	3	2	0	300	540	15.83785251	18	800mgOZ+1440mgPQP	1.098612289	1
13_003-111050	11.1	3	2	0	300	540	12.12269104	36	800mgOZ+1440mgPQP	1.098612289	1
13_003-111050	11.1	3	2	0	300	540	7.313220387	48	800mgOZ+1440mgPQP	1.098612289	1
13_003-111050	11.1	3	2	0	300	540	7.313220387	72	800mgOZ+1440mgPQP	1.098612289	1
13_003-111050	11.1	3	2	0	300	540	7.313220387	120	800mgOZ+1440mgPQP	1.098612289	1
13_003-111050	11.1	3	2	0	300	540	7.313220387	168	800mgOZ+1440mgPQP	1.098612289	1
13_003-111050	11.1	3	2	0	300	540	17.01870406	336	800mgOZ+1440mgPQP	1.098612289	1
13_003-111051	13.2	3	1	0	300	360	18.05546947	-0.5	800mgOZ+960mgPQP	1.098612289	0
13_003-111051	13.2	3	1	0	300	360	18.27837958	6	800mgOZ+960mgPQP	1.098612289	0
13_003-111051	13.2	3	1	0	300	360	12.16002871	18	800mgOZ+960mgPQP	1.098612289	0
13_003-111051	13.2	3	1	0	300	360	7.313220387	36	800mgOZ+960mgPQP	1.098612289	0
13_003-111051	13.2	3	1	0	300	360	7.313220387	48	800mgOZ+960mgPQP	1.098612289	0
13_003-111051	13.2	3	1	0	300	360	7.313220387	72	800mgOZ+960mgPQP	1.098612289	0
13_003-111051	13.2	3	1	0	300	360	7.313220387	120	800mgOZ+960mgPQP	1.098612289	0
13_003-111051	13.2	3	1	0	300	360	7.313220387	168	800mgOZ+960mgPQP	1.098612289	0
13_003-111051	13.2	3	1	0	300	360	7.313220387	240	800mgOZ+960mgPQP	1.098612289	0
13_003-111051	13.2	3	1	0	300	360	7.313220387	336	800mgOZ+960mgPQP	1.098612289	0
13_003-111051	13.2	3	1	0	300	360	7.313220387	408	800mgOZ+960mgPQP	1.098612289	0
13_003-111051	13.2	3	1	0	300	360	7.313220387	504	800mgOZ+960mgPQP	1.098612289	0
13_003-111051	13.2	3	1	0	300	360	7.313220387	552	800mgOZ+960mgPQP	1.098612289	0
13_003-111051	13.2	3	1	0	300	360	13.86905132	672	800mgOZ+960mgPQP	1.098612289	0
13_003-111056	8.3	1	1	0	200	360	18.31435309	-0.5	800mgOZ+1440mgPQP	1.098612289	0
13_003-111056	8.3	1	1	0	200	360	18.66362692	6	800mgOZ+1440mgPQP	1.098612289	0
13_003-111056	8.3	1	1	0	200	360	13.80546022	18	800mgOZ+1440mgPQP	1.098612289	0
13_003-111056	8.3	1	1	0	200	360	12.11724143	36	800mgOZ+1440mgPQP	1.098612289	0
13_003-111056	8.3	1	1	0	200	360	11.3736634	48	800mgOZ+1440mgPQP	1.098612289	0
13_003-111056	8.3	1	1	0	200	360	7.313220387	72	800mgOZ+1440mgPQP	1.098612289	0
13_003-111056	8.3	1	1	0	200	360	7.313220387	96	800mgOZ+1440mgPQP	1.098612289	0
13_003-111056	8.3	1	1	0	200	360	7.313220387	168	800mgOZ+1440mgPQP	1.098612289	0
13_003-111056	8.3	1	1	0	200	360	7.313220387	240	800mgOZ+1440mgPQP	1.098612289	0
13_003-111056	8.3	1	1	0	200	360	7.313220387	336	800mgOZ+1440mgPQP	1.098612289	0
13_003-111056	8.3	1	1	0	200	360	7.313220387	384	800mgOZ+1440mgPQP	1.098612289	0
13_003-111056	8.3	1	1	0	200	360	7.313220387	504	800mgOZ+1440mgPQP	1.098612289	0
13_003-111056	8.3	1	1	0	200	360	7.313220387	600	800mgOZ+1440mgPQP	1.098612289	0
13_003-111056	8.3	1	1	0	200	360	15.49708307	672	800mgOZ+1440mgPQP	1.098612289	0
13_003-111070	9.3	1	1	0	200	160	17.23562782	-0.5	800mgOZ+640mgPQP	1.098612289	0
13_003-111070	9.3	1	1	0	200	160	17.154265	6	800mgOZ+640mgPQP	1.098612289	0
13_003-111070	9.3	1	1	0	200	160	14.43339525	18	800mgOZ+640mgPQP	1.098612289	0
13_003-111070	9.3	1	1	0	200	160	11.46163217	36	800mgOZ+640mgPQP	1.098612289	0
13_003-111070	9.3	1	1	0	200	160	7.313220387	48	800mgOZ+640mgPQP	1.098612289	0
13_003-111070	9.3	1	1	0	200	160	7.313220387	72	800mgOZ+640mgPQP	1.098612289	0
13_003-111070	9.3	1	1	0	200	160	7.313220387	120	800mgOZ+640mgPQP	1.098612289	0
13_003-111070	9.3	1	1	0	200	160	7.313220387	168	800mgOZ+640mgPQP	1.098612289	0
13_003-111070	9.3	1	1	0	200	160	7.313220387	240	800mgOZ+640mgPQP	1.098612289	0
13_003-111070	9.3	1	1	0	200	160	7.313220387	336	800mgOZ+640mgPQP	1.098612289	0
13_003-111070	9.3	1	1	0	200	160	12.16002871	384	800mgOZ+640mgPQP	1.098612289	0
13_003-111085	7.8	0.83	2	0	200	160	16.01428948	-0.5	800mgOZ+640mgPQP	1.098612289	1
13_003-111085	7.8	0.83	2	0	200	160	15.7505042	6	800mgOZ+640mgPQP	1.098612289	1
13_003-111085	7.8	0.83	2	0	200	160	12.10071213	18	800mgOZ+640mgPQP	1.098612289	1
13_003-111085	7.8	0.83	2	0	200	160	7.313220387	36	800mgOZ+640mgPQP	1.098612289	1
13_003-111085	7.8	0.83	2	0	200	160	7.313220387	48	800mgOZ+640mgPQP	1.098612289	1
13_003-111085	7.8	0.83	2	0	200	160	7.313220387	72	800mgOZ+640mgPQP	1.098612289	1
13_003-111085	7.8	0.83	2	0	200	160	7.313220387	120	800mgOZ+640mgPQP	1.098612289	1
13_003-111085	7.8	0.83	2	0	200	160	7.313220387	168	800mgOZ+640mgPQP	1.098612289	1
13_003-111085	7.8	0.83	2	0	200	160	7.313220387	240	800mgOZ+640mgPQP	1.098612289	1
13_003-111085	7.8	0.83	2	0	200	160	7.313220387	336	800mgOZ+640mgPQP	1.098612289	1
13_003-111085	7.8	0.83	2	0	200	160	7.313220387	408	800mgOZ+640mgPQP	1.098612289	1
13_003-111085	7.8	0.83	2	0	200	160	7.313220387	504	800mgOZ+640mgPQP	1.098612289	1
13_003-111085	7.8	0.83	2	0	200	160	7.313220387	576	800mgOZ+640mgPQP	1.098612289	1
13_003-111085	7.8	0.83	2	0	200	160	7.313220387	672	800mgOZ+640mgPQP	1.098612289	1
13_003-111085	7.8	0.83	2	0	200	160	7.313220387	1008	800mgOZ+640mgPQP	1.098612289	1
13_003-111086	7.6	1	2	0	200	240	18.1705128	-0.5	800mgOZ+960mgPQP	1.098612289	1
13_003-111086	7.6	1	2	0	200	240	16.76236766	6	800mgOZ+960mgPQP	1.098612289	1
13_003-111086	7.6	1	2	0	200	240	10.59663473	18	800mgOZ+960mgPQP	1.098612289	1
13_003-111086	7.6	1	2	0	200	240	7.313220387	36	800mgOZ+960mgPQP	1.098612289	1
13_003-111086	7.6	1	2	0	200	240	7.313220387	48	800mgOZ+960mgPQP	1.098612289	1
13_003-111086	7.6	1	2	0	200	240	7.313220387	72	800mgOZ+960mgPQP	1.098612289	1
13_003-111086	7.6	1	2	0	200	240	7.313220387	120	800mgOZ+960mgPQP	1.098612289	1
13_003-111086	7.6	1	2	0	200	240	7.313220387	168	800mgOZ+960mgPQP	1.098612289	1
13_003-111086	7.6	1	2	0	200	240	7.313220387	240	800mgOZ+960mgPQP	1.098612289	1
13_003-111086	7.6	1	2	0	200	240	7.313220387	336	800mgOZ+960mgPQP	1.098612289	1
13_003-111086	7.6	1	2	0	200	240	7.313220387	408	800mgOZ+960mgPQP	1.098612289	1
13_003-111086	7.6	1	2	0	200	240	7.313220387	504	800mgOZ+960mgPQP	1.098612289	1
13_003-111086	7.6	1	2	0	200	240	12.93844054	576	800mgOZ+960mgPQP	1.098612289	1
13_003-111096	11.2	2	2	0	300	540	17.61407367	-0.5	800mgOZ+1440mgPQP	1.098612289	1
13_003-111096	11.2	2	2	0	300	540	17.26898408	6	800mgOZ+1440mgPQP	1.098612289	1
13_003-111096	11.2	2	2	0	300	540	13.26386294	18	800mgOZ+1440mgPQP	1.098612289	1
13_003-111096	11.2	2	2	0	300	540	7.313220387	36	800mgOZ+1440mgPQP	1.098612289	1
13_003-111096	11.2	2	2	0	300	540	7.313220387	48	800mgOZ+1440mgPQP	1.098612289	1
13_003-111096	11.2	2	2	0	300	540	7.313220387	72	800mgOZ+1440mgPQP	1.098612289	1
13_003-111096	11.2	2	2	0	300	540	7.313220387	120	800mgOZ+1440mgPQP	1.098612289	1
13_003-111096	11.2	2	2	0	300	540	7.313220387	168	800mgOZ+1440mgPQP	1.098612289	1
13_003-111096	11.2	2	2	0	300	540	7.313220387	240	800mgOZ+1440mgPQP	1.098612289	1
13_003-111096	11.2	2	2	0	300	540	7.313220387	336	800mgOZ+1440mgPQP	1.098612289	1
13_003-111096	11.2	2	2	0	300	540	7.313220387	384	800mgOZ+1440mgPQP	1.098612289	1
13_003-111096	11.2	2	2	0	300	540	7.313220387	504	800mgOZ+1440mgPQP	1.098612289	1
13_003-111096	11.2	2	2	0	300	540	7.313220387	552	800mgOZ+1440mgPQP	1.098612289	1
13_003-111096	11.2	2	2	0	300	540	7.313220387	672	800mgOZ+1440mgPQP	1.098612289	1
13_003-111096	11.2	2	2	0	300	540	18.27276061	888	800mgOZ+1440mgPQP	1.098612289	1
13_003-111099	7.1	1	2	0	200	240	15.69360062	-0.5	800mgOZ+960mgPQP	1.098612289	1
13_003-111099	7.1	1	2	0	200	240	15.367743	6	800mgOZ+960mgPQP	1.098612289	1
13_003-111099	7.1	1	2	0	200	240	11.2515607	18	800mgOZ+960mgPQP	1.098612289	1
13_003-111099	7.1	1	2	0	200	240	7.313220387	36	800mgOZ+960mgPQP	1.098612289	1
13_003-111099	7.1	1	2	0	200	240	7.313220387	48	800mgOZ+960mgPQP	1.098612289	1
13_003-111099	7.1	1	2	0	200	240	7.313220387	72	800mgOZ+960mgPQP	1.098612289	1
13_003-111099	7.1	1	2	0	200	240	7.313220387	120	800mgOZ+960mgPQP	1.098612289	1
13_003-111099	7.1	1	2	0	200	240	7.313220387	168	800mgOZ+960mgPQP	1.098612289	1
13_003-111099	7.1	1	2	0	200	240	7.313220387	240	800mgOZ+960mgPQP	1.098612289	1
13_003-111099	7.1	1	2	0	200	240	7.313220387	336	800mgOZ+960mgPQP	1.098612289	1
13_003-111099	7.1	1	2	0	200	240	7.313220387	384	800mgOZ+960mgPQP	1.098612289	1
13_003-111099	7.1	1	2	0	200	240	16.52881361	504	800mgOZ+960mgPQP	1.098612289	1
13_003-112003	64.4	23	1	0	800	960	14.18845247	-0.5	800mgOZ+960mgPQP	1.098612289	0
13_003-112003	64.4	23	1	0	800	960	7.313220387	6	800mgOZ+960mgPQP	1.098612289	0
13_003-112003	64.4	23	1	0	800	960	7.313220387	12	800mgOZ+960mgPQP	1.098612289	0
13_003-112003	64.4	23	1	0	800	960	7.313220387	18	800mgOZ+960mgPQP	1.098612289	0
13_003-112003	64.4	23	1	0	800	960	7.313220387	24	800mgOZ+960mgPQP	1.098612289	0
13_003-112003	64.4	23	1	0	800	960	7.313220387	30	800mgOZ+960mgPQP	1.098612289	0
13_003-112003	64.4	23	1	0	800	960	7.313220387	36	800mgOZ+960mgPQP	1.098612289	0
13_003-112003	64.4	23	1	0	800	960	7.313220387	48	800mgOZ+960mgPQP	1.098612289	0
13_003-112003	64.4	23	1	0	800	960	7.313220387	72	800mgOZ+960mgPQP	1.098612289	0
13_003-112003	64.4	23	1	0	800	960	7.313220387	120	800mgOZ+960mgPQP	1.098612289	0
13_003-112003	64.4	23	1	0	800	960	7.313220387	168	800mgOZ+960mgPQP	1.098612289	0
13_003-112003	64.4	23	1	0	800	960	7.313220387	240	800mgOZ+960mgPQP	1.098612289	0
13_003-112003	64.4	23	1	0	800	960	7.313220387	336	800mgOZ+960mgPQP	1.098612289	0
13_003-112003	64.4	23	1	0	800	960	7.313220387	504	800mgOZ+960mgPQP	1.098612289	0
13_003-112003	64.4	23	1	0	800	960	7.313220387	600	800mgOZ+960mgPQP	1.098612289	0
13_003-112003	64.4	23	1	0	800	960	7.313220387	672	800mgOZ+960mgPQP	1.098612289	0
13_003-112003	64.4	23	1	0	800	960	7.313220387	1008	800mgOZ+960mgPQP	1.098612289	0
13_003-112003	64.4	23	1	0	800	960	13.35188654	1345	800mgOZ+960mgPQP	1.098612289	0
13_003-112007	70.4	29	1	0	800	1440	16.0191589	-0.5	800mgOZ+1440mgPQP	1.098612289	0
13_003-112007	70.4	29	1	0	800	1440	13.49942901	6	800mgOZ+1440mgPQP	1.098612289	0
13_003-112007	70.4	29	1	0	800	1440	12.4049235	12	800mgOZ+1440mgPQP	1.098612289	0
13_003-112007	70.4	29	1	0	800	1440	7.313220387	18	800mgOZ+1440mgPQP	1.098612289	0
13_003-112007	70.4	29	1	0	800	1440	7.313220387	24	800mgOZ+1440mgPQP	1.098612289	0
13_003-112007	70.4	29	1	0	800	1440	7.313220387	30	800mgOZ+1440mgPQP	1.098612289	0
13_003-112007	70.4	29	1	0	800	1440	7.313220387	36	800mgOZ+1440mgPQP	1.098612289	0
13_003-112007	70.4	29	1	0	800	1440	7.313220387	48	800mgOZ+1440mgPQP	1.098612289	0
13_003-112007	70.4	29	1	0	800	1440	7.313220387	72	800mgOZ+1440mgPQP	1.098612289	0
13_003-112007	70.4	29	1	0	800	1440	7.313220387	120	800mgOZ+1440mgPQP	1.098612289	0
13_003-112007	70.4	29	1	0	800	1440	7.313220387	168	800mgOZ+1440mgPQP	1.098612289	0
13_003-112007	70.4	29	1	0	800	1440	7.313220387	240	800mgOZ+1440mgPQP	1.098612289	0
13_003-112007	70.4	29	1	0	800	1440	7.313220387	336	800mgOZ+1440mgPQP	1.098612289	0
13_003-112007	70.4	29	1	0	800	1440	7.313220387	456	800mgOZ+1440mgPQP	1.098612289	0
13_003-112007	70.4	29	1	0	800	1440	7.313220387	504	800mgOZ+1440mgPQP	1.098612289	0
13_003-112007	70.4	29	1	0	800	1440	7.313220387	576	800mgOZ+1440mgPQP	1.098612289	0
13_003-112007	70.4	29	1	0	800	1440	7.313220387	672	800mgOZ+1440mgPQP	1.098612289	0
13_003-112007	70.4	29	1	0	800	1440	7.313220387	1008	800mgOZ+1440mgPQP	1.098612289	0
13_003-112007	70.4	29	1	0	800	1440	12.93362125	1512	800mgOZ+1440mgPQP	1.098612289	0
13_003-112009	68.7	30	1	0	800	1440	16.09185434	-0.5	800mgOZ+1440mgPQP	1.098612289	0
13_003-112009	68.7	30	1	0	800	1440	15.49726913	6	800mgOZ+1440mgPQP	1.098612289	0
13_003-112009	68.7	30	1	0	800	1440	12.98310131	12	800mgOZ+1440mgPQP	1.098612289	0
13_003-112009	68.7	30	1	0	800	1440	7.313220387	18	800mgOZ+1440mgPQP	1.098612289	0
13_003-112009	68.7	30	1	0	800	1440	7.313220387	24	800mgOZ+1440mgPQP	1.098612289	0
13_003-112009	68.7	30	1	0	800	1440	7.313220387	30	800mgOZ+1440mgPQP	1.098612289	0
13_003-112009	68.7	30	1	0	800	1440	7.313220387	36	800mgOZ+1440mgPQP	1.098612289	0
13_003-112009	68.7	30	1	0	800	1440	7.313220387	48	800mgOZ+1440mgPQP	1.098612289	0
13_003-112009	68.7	30	1	0	800	1440	7.313220387	72	800mgOZ+1440mgPQP	1.098612289	0
13_003-112009	68.7	30	1	0	800	1440	7.313220387	120	800mgOZ+1440mgPQP	1.098612289	0
13_003-112009	68.7	30	1	0	800	1440	7.313220387	168	800mgOZ+1440mgPQP	1.098612289	0
13_003-112009	68.7	30	1	0	800	1440	7.313220387	240	800mgOZ+1440mgPQP	1.098612289	0
13_003-112009	68.7	30	1	0	800	1440	7.313220387	336	800mgOZ+1440mgPQP	1.098612289	0
13_003-112009	68.7	30	1	0	800	1440	7.313220387	456	800mgOZ+1440mgPQP	1.098612289	0
13_003-112009	68.7	30	1	0	800	1440	7.313220387	504	800mgOZ+1440mgPQP	1.098612289	0
13_003-112009	68.7	30	1	0	800	1440	7.313220387	576	800mgOZ+1440mgPQP	1.098612289	0
13_003-112009	68.7	30	1	0	800	1440	7.313220387	672	800mgOZ+1440mgPQP	1.098612289	0
13_003-112009	68.7	30	1	0	800	1440	7.313220387	1008	800mgOZ+1440mgPQP	1.098612289	0
13_003-112009	68.7	30	1	0	800	1440	10.37349118	1512	800mgOZ+1440mgPQP	1.098612289	0
13_003-112015	69.6	31	1	0	800	640	14.02900773	-0.5	800mgOZ+640mgPQP	1.098612289	0
13_003-112015	69.6	31	1	0	800	640	11.08214255	6	800mgOZ+640mgPQP	1.098612289	0
13_003-112015	69.6	31	1	0	800	640	12.4874851	12	800mgOZ+640mgPQP	1.098612289	0
13_003-112015	69.6	31	1	0	800	640	12.31492705	18	800mgOZ+640mgPQP	1.098612289	0
13_003-112015	69.6	31	1	0	800	640	7.313220387	24	800mgOZ+640mgPQP	1.098612289	0
13_003-112015	69.6	31	1	0	800	640	7.313220387	30	800mgOZ+640mgPQP	1.098612289	0
13_003-112015	69.6	31	1	0	800	640	7.313220387	36	800mgOZ+640mgPQP	1.098612289	0
13_003-112015	69.6	31	1	0	800	640	7.313220387	48	800mgOZ+640mgPQP	1.098612289	0
13_003-112015	69.6	31	1	0	800	640	7.313220387	72	800mgOZ+640mgPQP	1.098612289	0
13_003-112015	69.6	31	1	0	800	640	7.313220387	120	800mgOZ+640mgPQP	1.098612289	0
13_003-112015	69.6	31	1	0	800	640	7.313220387	168	800mgOZ+640mgPQP	1.098612289	0
13_003-112015	69.6	31	1	0	800	640	7.313220387	240	800mgOZ+640mgPQP	1.098612289	0
13_003-112015	69.6	31	1	0	800	640	7.313220387	336	800mgOZ+640mgPQP	1.098612289	0
13_003-112015	69.6	31	1	0	800	640	7.313220387	432	800mgOZ+640mgPQP	1.098612289	0
13_003-112015	69.6	31	1	0	800	640	7.313220387	504	800mgOZ+640mgPQP	1.098612289	0
13_003-112015	69.6	31	1	0	800	640	7.313220387	576	800mgOZ+640mgPQP	1.098612289	0
13_003-112015	69.6	31	1	0	800	640	7.313220387	672	800mgOZ+640mgPQP	1.098612289	0
13_003-112015	69.6	31	1	0	800	640	11.03488966	1008	800mgOZ+640mgPQP	1.098612289	0
13_003-112021	77.2	34	2	0	800	960	15.98124447	-0.5	800mgOZ+960mgPQP	1.098612289	1
13_003-112021	77.2	34	2	0	800	960	12.59473064	6	800mgOZ+960mgPQP	1.098612289	1
13_003-112021	77.2	34	2	0	800	960	10.6454249	12	800mgOZ+960mgPQP	1.098612289	1
13_003-112021	77.2	34	2	0	800	960	7.313220387	18	800mgOZ+960mgPQP	1.098612289	1
13_003-112021	77.2	34	2	0	800	960	7.313220387	24	800mgOZ+960mgPQP	1.098612289	1
13_003-112021	77.2	34	2	0	800	960	11.89818787	30	800mgOZ+960mgPQP	1.098612289	1
13_003-112021	77.2	34	2	0	800	960	11.3736634	36	800mgOZ+960mgPQP	1.098612289	1
13_003-112024	52.8	18	1	0	800	960	17.37789098	-0.5	800mgOZ+960mgPQP	1.098612289	0
13_003-112024	52.8	18	1	0	800	960	12.17561344	6	800mgOZ+960mgPQP	1.098612289	0
13_003-112024	52.8	18	1	0	800	960	7.313220387	12	800mgOZ+960mgPQP	1.098612289	0
13_003-112024	52.8	18	1	0	800	960	7.313220387	18	800mgOZ+960mgPQP	1.098612289	0
13_003-112024	52.8	18	1	0	800	960	7.313220387	24	800mgOZ+960mgPQP	1.098612289	0
13_003-112024	52.8	18	1	0	800	960	7.313220387	30	800mgOZ+960mgPQP	1.098612289	0
13_003-112024	52.8	18	1	0	800	960	7.313220387	36	800mgOZ+960mgPQP	1.098612289	0
13_003-112024	52.8	18	1	0	800	960	7.313220387	48	800mgOZ+960mgPQP	1.098612289	0
13_003-112024	52.8	18	1	0	800	960	7.313220387	72	800mgOZ+960mgPQP	1.098612289	0
13_003-112024	52.8	18	1	0	800	960	7.313220387	120	800mgOZ+960mgPQP	1.098612289	0
13_003-112024	52.8	18	1	0	800	960	7.313220387	168	800mgOZ+960mgPQP	1.098612289	0
13_003-112024	52.8	18	1	0	800	960	7.313220387	240	800mgOZ+960mgPQP	1.098612289	0
13_003-112024	52.8	18	1	0	800	960	7.313220387	336	800mgOZ+960mgPQP	1.098612289	0
13_003-112024	52.8	18	1	0	800	960	7.313220387	432	800mgOZ+960mgPQP	1.098612289	0
13_003-112024	52.8	18	1	0	800	960	7.313220387	504	800mgOZ+960mgPQP	1.098612289	0
13_003-112024	52.8	18	1	0	800	960	7.313220387	576	800mgOZ+960mgPQP	1.098612289	0
13_003-112024	52.8	18	1	0	800	960	7.313220387	672	800mgOZ+960mgPQP	1.098612289	0
13_003-112024	52.8	18	1	0	800	960	7.313220387	1008	800mgOZ+960mgPQP	1.098612289	0
13_003-112024	52.8	18	1	0	800	960	7.313220387	1512	800mgOZ+960mgPQP	1.098612289	0
13_003-112027	71.6	20	2	0	800	960	17.03130163	-0.5	800mgOZ+960mgPQP	1.098612289	1
13_003-112027	71.6	20	2	0	800	960	16.24402321	6	800mgOZ+960mgPQP	1.098612289	1
13_003-112027	71.6	20	2	0	800	960	16.11448916	12	800mgOZ+960mgPQP	1.098612289	1
13_003-112027	71.6	20	2	0	800	960	15.09810968	18	800mgOZ+960mgPQP	1.098612289	1
13_003-112027	71.6	20	2	0	800	960	12.21602298	24	800mgOZ+960mgPQP	1.098612289	1
13_003-112027	71.6	20	2	0	800	960	7.313220387	30	800mgOZ+960mgPQP	1.098612289	1
13_003-112027	71.6	20	2	0	800	960	7.313220387	36	800mgOZ+960mgPQP	1.098612289	1
13_003-112027	71.6	20	2	0	800	960	7.313220387	48	800mgOZ+960mgPQP	1.098612289	1
13_003-112027	71.6	20	2	0	800	960	7.313220387	72	800mgOZ+960mgPQP	1.098612289	1
13_003-112027	71.6	20	2	0	800	960	7.313220387	120	800mgOZ+960mgPQP	1.098612289	1
13_003-112027	71.6	20	2	0	800	960	7.313220387	168	800mgOZ+960mgPQP	1.098612289	1
13_003-112027	71.6	20	2	0	800	960	7.313220387	240	800mgOZ+960mgPQP	1.098612289	1
13_003-112027	71.6	20	2	0	800	960	7.313220387	336	800mgOZ+960mgPQP	1.098612289	1
13_003-112027	71.6	20	2	0	800	960	7.313220387	432	800mgOZ+960mgPQP	1.098612289	1
13_003-112027	71.6	20	2	0	800	960	7.313220387	504	800mgOZ+960mgPQP	1.098612289	1
13_003-112027	71.6	20	2	0	800	960	7.313220387	576	800mgOZ+960mgPQP	1.098612289	1
13_003-112027	71.6	20	2	0	800	960	7.313220387	672	800mgOZ+960mgPQP	1.098612289	1
13_003-112027	71.6	20	2	0	800	960	7.313220387	1008	800mgOZ+960mgPQP	1.098612289	1
13_003-112027	71.6	20	2	0	800	960	7.313220387	1512	800mgOZ+960mgPQP	1.098612289	1
13_003-112028	43.2	16	2	0	800	1440	17.70307692	-0.5	800mgOZ+1440mgPQP	1.098612289	1
13_003-112028	43.2	16	2	0	800	1440	18.29854701	6	800mgOZ+1440mgPQP	1.098612289	1
13_003-112028	43.2	16	2	0	800	1440	18.02953266	12	800mgOZ+1440mgPQP	1.098612289	1
13_003-112028	43.2	16	2	0	800	1440	14.52797005	18	800mgOZ+1440mgPQP	1.098612289	1
13_003-112028	43.2	16	2	0	800	1440	7.313220387	24	800mgOZ+1440mgPQP	1.098612289	1
13_003-112028	43.2	16	2	0	800	1440	7.313220387	30	800mgOZ+1440mgPQP	1.098612289	1
13_003-112028	43.2	16	2	0	800	1440	7.313220387	36	800mgOZ+1440mgPQP	1.098612289	1
13_003-112028	43.2	16	2	0	800	1440	7.313220387	48	800mgOZ+1440mgPQP	1.098612289	1
13_003-112028	43.2	16	2	0	800	1440	7.313220387	72	800mgOZ+1440mgPQP	1.098612289	1
13_003-112028	43.2	16	2	0	800	1440	7.313220387	120	800mgOZ+1440mgPQP	1.098612289	1
13_003-112028	43.2	16	2	0	800	1440	7.313220387	168	800mgOZ+1440mgPQP	1.098612289	1
13_003-112028	43.2	16	2	0	800	1440	7.313220387	240	800mgOZ+1440mgPQP	1.098612289	1
13_003-112028	43.2	16	2	0	800	1440	7.313220387	336	800mgOZ+1440mgPQP	1.098612289	1
13_003-112028	43.2	16	2	0	800	1440	7.313220387	432	800mgOZ+1440mgPQP	1.098612289	1
13_003-112028	43.2	16	2	0	800	1440	7.313220387	504	800mgOZ+1440mgPQP	1.098612289	1
13_003-112028	43.2	16	2	0	800	1440	7.313220387	577	800mgOZ+1440mgPQP	1.098612289	1
13_003-112028	43.2	16	2	0	800	1440	7.313220387	672	800mgOZ+1440mgPQP	1.098612289	1
13_003-112028	43.2	16	2	0	800	1440	7.313220387	1008	800mgOZ+1440mgPQP	1.098612289	1
13_003-112028	43.2	16	2	0	800	1440	7.313220387	1512	800mgOZ+1440mgPQP	1.098612289	1
13_003-112030	38.7	20	2	0	800	640	15.8088494	-0.5	800mgOZ+640mgPQP	1.098612289	1
13_003-112030	38.7	20	2	0	800	640	15.10611967	6	800mgOZ+640mgPQP	1.098612289	1
13_003-112030	38.7	20	2	0	800	640	16.80220209	12	800mgOZ+640mgPQP	1.098612289	1
13_003-112030	38.7	20	2	0	800	640	16.22056198	18	800mgOZ+640mgPQP	1.098612289	1
13_003-112030	38.7	20	2	0	800	640	12.25486281	24	800mgOZ+640mgPQP	1.098612289	1
13_003-112030	38.7	20	2	0	800	640	11.01862914	30	800mgOZ+640mgPQP	1.098612289	1
13_003-112030	38.7	20	2	0	800	640	13.92077107	36	800mgOZ+640mgPQP	1.098612289	1
13_003-112030	38.7	20	2	0	800	640	16.68890569	48	800mgOZ+640mgPQP	1.098612289	1
13_003-112030	38.7	20	2	0	800	640	12.58792789	72	800mgOZ+640mgPQP	1.098612289	1
13_003-112030	38.7	20	2	0	800	640	7.313220387	817	800mgOZ+640mgPQP	1.098612289	1
13_003-112032	61	17	1	0	800	640	18.16232444	-0.5	800mgOZ+640mgPQP	1.098612289	0
13_003-112032	61	17	1	0	800	640	17.83787565	6	800mgOZ+640mgPQP	1.098612289	0
13_003-112032	61	17	1	0	800	640	16.75435497	12	800mgOZ+640mgPQP	1.098612289	0
13_003-112032	61	17	1	0	800	640	14.67417218	18	800mgOZ+640mgPQP	1.098612289	0
13_003-112032	61	17	1	0	800	640	13.35029545	24	800mgOZ+640mgPQP	1.098612289	0
13_003-112032	61	17	1	0	800	640	7.313220387	30	800mgOZ+640mgPQP	1.098612289	0
13_003-112032	61	17	1	0	800	640	7.313220387	36	800mgOZ+640mgPQP	1.098612289	0
13_003-112032	61	17	1	0	800	640	7.313220387	48	800mgOZ+640mgPQP	1.098612289	0
13_003-112032	61	17	1	0	800	640	7.313220387	72	800mgOZ+640mgPQP	1.098612289	0
13_003-112032	61	17	1	0	800	640	7.313220387	120	800mgOZ+640mgPQP	1.098612289	0
13_003-112032	61	17	1	0	800	640	7.313220387	168	800mgOZ+640mgPQP	1.098612289	0
13_003-112032	61	17	1	0	800	640	7.313220387	240	800mgOZ+640mgPQP	1.098612289	0
13_003-112032	61	17	1	0	800	640	7.313220387	336	800mgOZ+640mgPQP	1.098612289	0
13_003-112032	61	17	1	0	800	640	7.313220387	433	800mgOZ+640mgPQP	1.098612289	0
13_003-112032	61	17	1	0	800	640	7.313220387	504	800mgOZ+640mgPQP	1.098612289	0
13_003-112032	61	17	1	0	800	640	7.313220387	577	800mgOZ+640mgPQP	1.098612289	0
13_003-112032	61	17	1	0	800	640	7.313220387	672	800mgOZ+640mgPQP	1.098612289	0
13_003-112032	61	17	1	0	800	640	11.06663836	1008	800mgOZ+640mgPQP	1.098612289	0
13_003-112035	55.8	43	1	0	800	960	15.98684736	-0.5	800mgOZ+960mgPQP	1.098612289	0
13_003-112035	55.8	43	1	0	800	960	12.8346813	6	800mgOZ+960mgPQP	1.098612289	0
13_003-112035	55.8	43	1	0	800	960	7.313220387	12	800mgOZ+960mgPQP	1.098612289	0
13_003-112035	55.8	43	1	0	800	960	7.313220387	18	800mgOZ+960mgPQP	1.098612289	0
13_003-112035	55.8	43	1	0	800	960	7.313220387	24	800mgOZ+960mgPQP	1.098612289	0
13_003-112035	55.8	43	1	0	800	960	7.313220387	30	800mgOZ+960mgPQP	1.098612289	0
13_003-112035	55.8	43	1	0	800	960	7.313220387	36	800mgOZ+960mgPQP	1.098612289	0
13_003-112035	55.8	43	1	0	800	960	7.313220387	48	800mgOZ+960mgPQP	1.098612289	0
13_003-112035	55.8	43	1	0	800	960	7.313220387	72	800mgOZ+960mgPQP	1.098612289	0
13_003-112035	55.8	43	1	0	800	960	7.313220387	120	800mgOZ+960mgPQP	1.098612289	0
13_003-112035	55.8	43	1	0	800	960	7.313220387	168	800mgOZ+960mgPQP	1.098612289	0
13_003-112035	55.8	43	1	0	800	960	7.313220387	240	800mgOZ+960mgPQP	1.098612289	0
13_003-112035	55.8	43	1	0	800	960	7.313220387	336	800mgOZ+960mgPQP	1.098612289	0
13_003-112035	55.8	43	1	0	800	960	7.313220387	433	800mgOZ+960mgPQP	1.098612289	0
13_003-112035	55.8	43	1	0	800	960	7.313220387	504	800mgOZ+960mgPQP	1.098612289	0
13_003-112035	55.8	43	1	0	800	960	7.313220387	577	800mgOZ+960mgPQP	1.098612289	0
13_003-112035	55.8	43	1	0	800	960	7.313220387	672	800mgOZ+960mgPQP	1.098612289	0
13_003-112035	55.8	43	1	0	800	960	7.313220387	1008	800mgOZ+960mgPQP	1.098612289	0
13_003-112035	55.8	43	1	0	800	960	7.313220387	1512	800mgOZ+960mgPQP	1.098612289	0
13_003-112036	54.2	19	2	0	800	1440	16.45685099	-0.5	800mgOZ+1440mgPQP	1.098612289	1
13_003-112036	54.2	19	2	0	800	1440	16.0406745	6	800mgOZ+1440mgPQP	1.098612289	1
13_003-112036	54.2	19	2	0	800	1440	15.94421834	12	800mgOZ+1440mgPQP	1.098612289	1
13_003-112036	54.2	19	2	0	800	1440	14.31991561	18	800mgOZ+1440mgPQP	1.098612289	1
13_003-112036	54.2	19	2	0	800	1440	12.28765263	24	800mgOZ+1440mgPQP	1.098612289	1
13_003-112036	54.2	19	2	0	800	1440	11.73606902	30	800mgOZ+1440mgPQP	1.098612289	1
13_003-112036	54.2	19	2	0	800	1440	7.313220387	36	800mgOZ+1440mgPQP	1.098612289	1
13_003-112036	54.2	19	2	0	800	1440	7.313220387	48	800mgOZ+1440mgPQP	1.098612289	1
13_003-112036	54.2	19	2	0	800	1440	7.313220387	72	800mgOZ+1440mgPQP	1.098612289	1
13_003-112036	54.2	19	2	0	800	1440	7.313220387	120	800mgOZ+1440mgPQP	1.098612289	1
13_003-112036	54.2	19	2	0	800	1440	7.313220387	168	800mgOZ+1440mgPQP	1.098612289	1
13_003-112036	54.2	19	2	0	800	1440	7.313220387	240	800mgOZ+1440mgPQP	1.098612289	1
13_003-112036	54.2	19	2	0	800	1440	7.313220387	336	800mgOZ+1440mgPQP	1.098612289	1
13_003-112036	54.2	19	2	0	800	1440	7.313220387	433	800mgOZ+1440mgPQP	1.098612289	1
13_003-112036	54.2	19	2	0	800	1440	7.313220387	504	800mgOZ+1440mgPQP	1.098612289	1
13_003-112036	54.2	19	2	0	800	1440	7.313220387	577	800mgOZ+1440mgPQP	1.098612289	1
13_003-112036	54.2	19	2	0	800	1440	7.313220387	672	800mgOZ+1440mgPQP	1.098612289	1
13_003-112036	54.2	19	2	0	800	1440	7.313220387	1008	800mgOZ+1440mgPQP	1.098612289	1
13_003-112036	54.2	19	2	0	800	1440	7.313220387	1512	800mgOZ+1440mgPQP	1.098612289	1
13_003-112037	41.3	16	1	0	800	640	16.33963792	-0.5	800mgOZ+640mgPQP	1.098612289	0
13_003-112037	41.3	16	1	0	800	640	11.42954386	6	800mgOZ+640mgPQP	1.098612289	0
13_003-112037	41.3	16	1	0	800	640	7.313220387	12	800mgOZ+640mgPQP	1.098612289	0
13_003-112037	41.3	16	1	0	800	640	7.313220387	18	800mgOZ+640mgPQP	1.098612289	0
13_003-112037	41.3	16	1	0	800	640	7.313220387	24	800mgOZ+640mgPQP	1.098612289	0
13_003-112037	41.3	16	1	0	800	640	7.313220387	30	800mgOZ+640mgPQP	1.098612289	0
13_003-112037	41.3	16	1	0	800	640	7.313220387	36	800mgOZ+640mgPQP	1.098612289	0
13_003-112037	41.3	16	1	0	800	640	7.313220387	48	800mgOZ+640mgPQP	1.098612289	0
13_003-112037	41.3	16	1	0	800	640	7.313220387	72	800mgOZ+640mgPQP	1.098612289	0
13_003-112037	41.3	16	1	0	800	640	7.313220387	120	800mgOZ+640mgPQP	1.098612289	0
13_003-112037	41.3	16	1	0	800	640	7.313220387	168	800mgOZ+640mgPQP	1.098612289	0
13_003-112037	41.3	16	1	0	800	640	7.313220387	240	800mgOZ+640mgPQP	1.098612289	0
13_003-112037	41.3	16	1	0	800	640	7.313220387	336	800mgOZ+640mgPQP	1.098612289	0
13_003-112037	41.3	16	1	0	800	640	7.313220387	433	800mgOZ+640mgPQP	1.098612289	0
13_003-112037	41.3	16	1	0	800	640	7.313220387	504	800mgOZ+640mgPQP	1.098612289	0
13_003-112037	41.3	16	1	0	800	640	7.313220387	577	800mgOZ+640mgPQP	1.098612289	0
13_003-112037	41.3	16	1	0	800	640	7.313220387	672	800mgOZ+640mgPQP	1.098612289	0
13_003-112037	41.3	16	1	0	800	640	7.313220387	1008	800mgOZ+640mgPQP	1.098612289	0
13_003-112037	41.3	16	1	0	800	640	7.313220387	1512	800mgOZ+640mgPQP	1.098612289	0
13_003-112039	51.8	17	1	0	800	960	18.30105226	-0.5	800mgOZ+960mgPQP	1.098612289	0
13_003-112039	51.8	17	1	0	800	960	15.74978181	6	800mgOZ+960mgPQP	1.098612289	0
13_003-112039	51.8	17	1	0	800	960	13.48700649	12	800mgOZ+960mgPQP	1.098612289	0
13_003-112039	51.8	17	1	0	800	960	11.23848862	18	800mgOZ+960mgPQP	1.098612289	0
13_003-112039	51.8	17	1	0	800	960	7.313220387	24	800mgOZ+960mgPQP	1.098612289	0
13_003-112039	51.8	17	1	0	800	960	7.313220387	30	800mgOZ+960mgPQP	1.098612289	0
13_003-112039	51.8	17	1	0	800	960	7.313220387	36	800mgOZ+960mgPQP	1.098612289	0
13_003-112039	51.8	17	1	0	800	960	7.313220387	48	800mgOZ+960mgPQP	1.098612289	0
13_003-112039	51.8	17	1	0	800	960	7.313220387	72	800mgOZ+960mgPQP	1.098612289	0
13_003-112039	51.8	17	1	0	800	960	7.313220387	120	800mgOZ+960mgPQP	1.098612289	0
13_003-112039	51.8	17	1	0	800	960	7.313220387	168	800mgOZ+960mgPQP	1.098612289	0
13_003-112039	51.8	17	1	0	800	960	7.313220387	240	800mgOZ+960mgPQP	1.098612289	0
13_003-112039	51.8	17	1	0	800	960	7.313220387	336	800mgOZ+960mgPQP	1.098612289	0
13_003-112039	51.8	17	1	0	800	960	7.313220387	433	800mgOZ+960mgPQP	1.098612289	0
13_003-112039	51.8	17	1	0	800	960	7.313220387	504	800mgOZ+960mgPQP	1.098612289	0
13_003-112039	51.8	17	1	0	800	960	7.313220387	577	800mgOZ+960mgPQP	1.098612289	0
13_003-112039	51.8	17	1	0	800	960	7.313220387	672	800mgOZ+960mgPQP	1.098612289	0
13_003-112039	51.8	17	1	0	800	960	7.313220387	841	800mgOZ+960mgPQP	1.098612289	0
13_003-112039	51.8	17	1	0	800	960	7.313220387	1008	800mgOZ+960mgPQP	1.098612289	0
13_003-112039	51.8	17	1	0	800	960	7.313220387	1512	800mgOZ+960mgPQP	1.098612289	0
13_003-112041	66	20	1	0	800	640	15.33524256	-0.5	800mgOZ+640mgPQP	1.098612289	0
13_003-112041	66	20	1	0	800	640	15.37344463	6	800mgOZ+640mgPQP	1.098612289	0
13_003-112041	66	20	1	0	800	640	13.97677871	12	800mgOZ+640mgPQP	1.098612289	0
13_003-112041	66	20	1	0	800	640	11.08214255	18	800mgOZ+640mgPQP	1.098612289	0
13_003-112041	66	20	1	0	800	640	7.313220387	24	800mgOZ+640mgPQP	1.098612289	0
13_003-112041	66	20	1	0	800	640	7.313220387	30	800mgOZ+640mgPQP	1.098612289	0
13_003-112041	66	20	1	0	800	640	7.313220387	36	800mgOZ+640mgPQP	1.098612289	0
13_003-112041	66	20	1	0	800	640	7.313220387	48	800mgOZ+640mgPQP	1.098612289	0
13_003-112041	66	20	1	0	800	640	7.313220387	72	800mgOZ+640mgPQP	1.098612289	0
13_003-112041	66	20	1	0	800	640	7.313220387	120	800mgOZ+640mgPQP	1.098612289	0
13_003-112041	66	20	1	0	800	640	7.313220387	168	800mgOZ+640mgPQP	1.098612289	0
13_003-112041	66	20	1	0	800	640	7.313220387	240	800mgOZ+640mgPQP	1.098612289	0
13_003-112041	66	20	1	0	800	640	7.313220387	336	800mgOZ+640mgPQP	1.098612289	0
13_003-112041	66	20	1	0	800	640	7.313220387	432	800mgOZ+640mgPQP	1.098612289	0
13_003-112041	66	20	1	0	800	640	7.313220387	504	800mgOZ+640mgPQP	1.098612289	0
13_003-112041	66	20	1	0	800	640	7.313220387	576	800mgOZ+640mgPQP	1.098612289	0
13_003-112041	66	20	1	0	800	640	7.313220387	672	800mgOZ+640mgPQP	1.098612289	0
13_003-112044	60.3	16	1	0	800	640	17.55928058	-0.5	800mgOZ+640mgPQP	1.098612289	0
13_003-112044	60.3	16	1	0	800	640	11.27720313	6	800mgOZ+640mgPQP	1.098612289	0
13_003-112044	60.3	16	1	0	800	640	10.1266311	12	800mgOZ+640mgPQP	1.098612289	0
13_003-112044	60.3	16	1	0	800	640	7.313220387	18	800mgOZ+640mgPQP	1.098612289	0
13_003-112044	60.3	16	1	0	800	640	7.313220387	24	800mgOZ+640mgPQP	1.098612289	0
13_003-112044	60.3	16	1	0	800	640	7.313220387	30	800mgOZ+640mgPQP	1.098612289	0
13_003-112044	60.3	16	1	0	800	640	7.313220387	36	800mgOZ+640mgPQP	1.098612289	0
13_003-112044	60.3	16	1	0	800	640	7.313220387	48	800mgOZ+640mgPQP	1.098612289	0
13_003-112044	60.3	16	1	0	800	640	7.313220387	72	800mgOZ+640mgPQP	1.098612289	0
13_003-112044	60.3	16	1	0	800	640	7.313220387	120	800mgOZ+640mgPQP	1.098612289	0
13_003-112044	60.3	16	1	0	800	640	7.313220387	168	800mgOZ+640mgPQP	1.098612289	0
13_003-112044	60.3	16	1	0	800	640	7.313220387	240	800mgOZ+640mgPQP	1.098612289	0
13_003-112044	60.3	16	1	0	800	640	7.313220387	336	800mgOZ+640mgPQP	1.098612289	0
13_003-112044	60.3	16	1	0	800	640	7.313220387	432	800mgOZ+640mgPQP	1.098612289	0
13_003-112044	60.3	16	1	0	800	640	7.313220387	504	800mgOZ+640mgPQP	1.098612289	0
13_003-112044	60.3	16	1	0	800	640	7.313220387	576	800mgOZ+640mgPQP	1.098612289	0
13_003-112044	60.3	16	1	0	800	640	7.313220387	672	800mgOZ+640mgPQP	1.098612289	0
13_003-112044	60.3	16	1	0	800	640	7.313220387	1008	800mgOZ+640mgPQP	1.098612289	0
13_003-112044	60.3	16	1	0	800	640	7.313220387	1512	800mgOZ+640mgPQP	1.098612289	0
13_003-112046	43.1	16	2	0	800	960	16.12397831	-0.5	800mgOZ+960mgPQP	1.098612289	1
13_003-112046	43.1	16	2	0	800	960	17.11548699	6	800mgOZ+960mgPQP	1.098612289	1
13_003-112046	43.1	16	2	0	800	960	15.90354012	12	800mgOZ+960mgPQP	1.098612289	1
13_003-112046	43.1	16	2	0	800	960	11.30220443	18	800mgOZ+960mgPQP	1.098612289	1
13_003-112046	43.1	16	2	0	800	960	7.313220387	24	800mgOZ+960mgPQP	1.098612289	1
13_003-112046	43.1	16	2	0	800	960	7.313220387	30	800mgOZ+960mgPQP	1.098612289	1
13_003-112046	43.1	16	2	0	800	960	7.313220387	36	800mgOZ+960mgPQP	1.098612289	1
13_003-112046	43.1	16	2	0	800	960	7.313220387	48	800mgOZ+960mgPQP	1.098612289	1
13_003-112046	43.1	16	2	0	800	960	7.313220387	72	800mgOZ+960mgPQP	1.098612289	1
13_003-112046	43.1	16	2	0	800	960	7.313220387	120	800mgOZ+960mgPQP	1.098612289	1
13_003-112046	43.1	16	2	0	800	960	7.313220387	168	800mgOZ+960mgPQP	1.098612289	1
13_003-112046	43.1	16	2	0	800	960	7.313220387	240	800mgOZ+960mgPQP	1.098612289	1
13_003-112046	43.1	16	2	0	800	960	7.313220387	336	800mgOZ+960mgPQP	1.098612289	1
13_003-112046	43.1	16	2	0	800	960	13.65885675	432	800mgOZ+960mgPQP	1.098612289	1
13_003-112047	30	11	1	0	600	720	16.40635256	-0.5	800mgOZ+960mgPQP	1.098612289	0
13_003-112047	30	11	1	0	600	720	17.25381103	6	800mgOZ+960mgPQP	1.098612289	0
13_003-112047	30	11	1	0	600	720	13.23747618	18	800mgOZ+960mgPQP	1.098612289	0
13_003-112047	30	11	1	0	600	720	7.313220387	36	800mgOZ+960mgPQP	1.098612289	0
13_003-112047	30	11	1	0	600	720	7.313220387	48	800mgOZ+960mgPQP	1.098612289	0
13_003-112047	30	11	1	0	600	720	7.313220387	72	800mgOZ+960mgPQP	1.098612289	0
13_003-112047	30	11	1	0	600	720	7.313220387	120	800mgOZ+960mgPQP	1.098612289	0
13_003-112047	30	11	1	0	600	720	7.313220387	168	800mgOZ+960mgPQP	1.098612289	0
13_003-112047	30	11	1	0	600	720	7.313220387	240	800mgOZ+960mgPQP	1.098612289	0
13_003-112047	30	11	1	0	600	720	7.313220387	336	800mgOZ+960mgPQP	1.098612289	0
13_003-112047	30	11	1	0	600	720	7.313220387	432	800mgOZ+960mgPQP	1.098612289	0
13_003-112047	30	11	1	0	600	720	7.313220387	504	800mgOZ+960mgPQP	1.098612289	0
13_003-112047	30	11	1	0	600	720	7.313220387	576	800mgOZ+960mgPQP	1.098612289	0
13_003-112047	30	11	1	0	600	720	7.313220387	672	800mgOZ+960mgPQP	1.098612289	0
13_003-112047	30	11	1	0	600	720	7.313220387	1008	800mgOZ+960mgPQP	1.098612289	0
13_003-112047	30	11	1	0	600	720	7.313220387	1512	800mgOZ+960mgPQP	1.098612289	0
13_003-112054	14.9	4	1	0	300	360	15.24462492	-0.5	800mgOZ+960mgPQP	1.098612289	0
13_003-112054	14.9	4	1	0	300	360	14.20957762	6	800mgOZ+960mgPQP	1.098612289	0
13_003-112054	14.9	4	1	0	300	360	7.313220387	18	800mgOZ+960mgPQP	1.098612289	0
13_003-112054	14.9	4	1	0	300	360	7.313220387	36	800mgOZ+960mgPQP	1.098612289	0
13_003-112054	14.9	4	1	0	300	360	7.313220387	48	800mgOZ+960mgPQP	1.098612289	0
13_003-112054	14.9	4	1	0	300	360	7.313220387	72	800mgOZ+960mgPQP	1.098612289	0
13_003-112054	14.9	4	1	0	300	360	7.313220387	120	800mgOZ+960mgPQP	1.098612289	0
13_003-112054	14.9	4	1	0	300	360	7.313220387	168	800mgOZ+960mgPQP	1.098612289	0
13_003-112054	14.9	4	1	0	300	360	7.313220387	240	800mgOZ+960mgPQP	1.098612289	0
13_003-112054	14.9	4	1	0	300	360	7.313220387	336	800mgOZ+960mgPQP	1.098612289	0
13_003-112054	14.9	4	1	0	300	360	7.313220387	432	800mgOZ+960mgPQP	1.098612289	0
13_003-112054	14.9	4	1	0	300	360	7.313220387	504	800mgOZ+960mgPQP	1.098612289	0
13_003-112054	14.9	4	1	0	300	360	7.313220387	552	800mgOZ+960mgPQP	1.098612289	0
13_003-112054	14.9	4	1	0	300	360	7.313220387	672	800mgOZ+960mgPQP	1.098612289	0
13_003-112054	14.9	4	1	0	300	360	7.313220387	1008	800mgOZ+960mgPQP	1.098612289	0
13_003-112054	14.9	4	1	0	300	360	7.313220387	1512	800mgOZ+960mgPQP	1.098612289	0
13_003-112062	13.3	3	2	0	300	540	14.68092896	-0.5	800mgOZ+1440mgPQP	1.098612289	1
13_003-112062	13.3	3	2	0	300	540	14.30898654	6	800mgOZ+1440mgPQP	1.098612289	1
13_003-112062	13.3	3	2	0	300	540	7.313220387	18	800mgOZ+1440mgPQP	1.098612289	1
13_003-112062	13.3	3	2	0	300	540	7.313220387	36	800mgOZ+1440mgPQP	1.098612289	1
13_003-112062	13.3	3	2	0	300	540	7.313220387	48	800mgOZ+1440mgPQP	1.098612289	1
13_003-112062	13.3	3	2	0	300	540	7.313220387	72	800mgOZ+1440mgPQP	1.098612289	1
13_003-112062	13.3	3	2	0	300	540	7.313220387	120	800mgOZ+1440mgPQP	1.098612289	1
13_003-112062	13.3	3	2	0	300	540	7.313220387	168	800mgOZ+1440mgPQP	1.098612289	1
13_003-112062	13.3	3	2	0	300	540	7.313220387	240	800mgOZ+1440mgPQP	1.098612289	1
13_003-112062	13.3	3	2	0	300	540	7.313220387	336	800mgOZ+1440mgPQP	1.098612289	1
13_003-112062	13.3	3	2	0	300	540	7.313220387	432	800mgOZ+1440mgPQP	1.098612289	1
13_003-112062	13.3	3	2	0	300	540	7.313220387	504	800mgOZ+1440mgPQP	1.098612289	1
13_003-112062	13.3	3	2	0	300	540	7.313220387	576	800mgOZ+1440mgPQP	1.098612289	1
13_003-112062	13.3	3	2	0	300	540	7.313220387	672	800mgOZ+1440mgPQP	1.098612289	1
13_003-112062	13.3	3	2	0	300	540	7.313220387	816	800mgOZ+1440mgPQP	1.098612289	1
13_003-112062	13.3	3	2	0	300	540	7.313220387	1008	800mgOZ+1440mgPQP	1.098612289	1
13_003-112062	13.3	3	2	0	300	540	7.313220387	1512	800mgOZ+1440mgPQP	1.098612289	1
13_003-112063	15.2	4	1	0	400	320	15.25983795	-0.5	800mgOZ+640mgPQP	1.098612289	0
13_003-112063	15.2	4	1	0	400	320	15.05937693	6	800mgOZ+640mgPQP	1.098612289	0
13_003-112063	15.2	4	1	0	400	320	7.313220387	18	800mgOZ+640mgPQP	1.098612289	0
13_003-112063	15.2	4	1	0	400	320	7.313220387	36	800mgOZ+640mgPQP	1.098612289	0
13_003-112063	15.2	4	1	0	400	320	7.313220387	48	800mgOZ+640mgPQP	1.098612289	0
13_003-112063	15.2	4	1	0	400	320	7.313220387	72	800mgOZ+640mgPQP	1.098612289	0
13_003-112063	15.2	4	1	0	400	320	7.313220387	120	800mgOZ+640mgPQP	1.098612289	0
13_003-112063	15.2	4	1	0	400	320	7.313220387	168	800mgOZ+640mgPQP	1.098612289	0
13_003-112063	15.2	4	1	0	400	320	7.313220387	240	800mgOZ+640mgPQP	1.098612289	0
13_003-112063	15.2	4	1	0	400	320	7.313220387	336	800mgOZ+640mgPQP	1.098612289	0
13_003-112063	15.2	4	1	0	400	320	7.313220387	432	800mgOZ+640mgPQP	1.098612289	0
13_003-112063	15.2	4	1	0	400	320	7.313220387	504	800mgOZ+640mgPQP	1.098612289	0
13_003-112063	15.2	4	1	0	400	320	7.313220387	576	800mgOZ+640mgPQP	1.098612289	0
13_003-112063	15.2	4	1	0	400	320	7.313220387	672	800mgOZ+640mgPQP	1.098612289	0
13_003-112063	15.2	4	1	0	400	320	7.313220387	1008	800mgOZ+640mgPQP	1.098612289	0
13_003-112063	15.2	4	1	0	400	320	7.313220387	1512	800mgOZ+640mgPQP	1.098612289	0
13_003-112068	11.6	2	2	0	300	360	16.29213299	-0.5	800mgOZ+960mgPQP	1.098612289	1
13_003-112068	11.6	2	2	0	300	360	16.00234804	6	800mgOZ+960mgPQP	1.098612289	1
13_003-112068	11.6	2	2	0	300	360	11.41861479	18	800mgOZ+960mgPQP	1.098612289	1
13_003-112068	11.6	2	2	0	300	360	7.313220387	36	800mgOZ+960mgPQP	1.098612289	1
13_003-112068	11.6	2	2	0	300	360	7.313220387	48	800mgOZ+960mgPQP	1.098612289	1
13_003-112068	11.6	2	2	0	300	360	7.313220387	72	800mgOZ+960mgPQP	1.098612289	1
13_003-112068	11.6	2	2	0	300	360	7.313220387	120	800mgOZ+960mgPQP	1.098612289	1
13_003-112068	11.6	2	2	0	300	360	7.313220387	168	800mgOZ+960mgPQP	1.098612289	1
13_003-112068	11.6	2	2	0	300	360	7.313220387	240	800mgOZ+960mgPQP	1.098612289	1
13_003-112068	11.6	2	2	0	300	360	7.313220387	336	800mgOZ+960mgPQP	1.098612289	1
13_003-112068	11.6	2	2	0	300	360	7.313220387	432	800mgOZ+960mgPQP	1.098612289	1
13_003-112068	11.6	2	2	0	300	360	7.313220387	504	800mgOZ+960mgPQP	1.098612289	1
13_003-112068	11.6	2	2	0	300	360	7.313220387	576	800mgOZ+960mgPQP	1.098612289	1
13_003-112068	11.6	2	2	0	300	360	7.313220387	672	800mgOZ+960mgPQP	1.098612289	1
13_003-112068	11.6	2	2	0	300	360	7.313220387	1512	800mgOZ+960mgPQP	1.098612289	1
13_003-112071	9.1	2	1	0	200	160	14.81687746	-0.5	800mgOZ+640mgPQP	1.098612289	0
13_003-112071	9.1	2	1	0	200	160	14.29484551	6	800mgOZ+640mgPQP	1.098612289	0
13_003-112071	9.1	2	1	0	200	160	7.313220387	18	800mgOZ+640mgPQP	1.098612289	0
13_003-112071	9.1	2	1	0	200	160	7.313220387	36	800mgOZ+640mgPQP	1.098612289	0
13_003-112071	9.1	2	1	0	200	160	7.313220387	48	800mgOZ+640mgPQP	1.098612289	0
13_003-112071	9.1	2	1	0	200	160	7.313220387	72	800mgOZ+640mgPQP	1.098612289	0
13_003-112071	9.1	2	1	0	200	160	7.313220387	120	800mgOZ+640mgPQP	1.098612289	0
13_003-112071	9.1	2	1	0	200	160	7.313220387	168	800mgOZ+640mgPQP	1.098612289	0
13_003-112071	9.1	2	1	0	200	160	7.313220387	240	800mgOZ+640mgPQP	1.098612289	0
13_003-112071	9.1	2	1	0	200	160	7.313220387	336	800mgOZ+640mgPQP	1.098612289	0
13_003-112071	9.1	2	1	0	200	160	7.313220387	432	800mgOZ+640mgPQP	1.098612289	0
13_003-112071	9.1	2	1	0	200	160	7.313220387	504	800mgOZ+640mgPQP	1.098612289	0
13_003-112071	9.1	2	1	0	200	160	7.313220387	576	800mgOZ+640mgPQP	1.098612289	0
13_003-112071	9.1	2	1	0	200	160	7.313220387	672	800mgOZ+640mgPQP	1.098612289	0
13_003-112071	9.1	2	1	0	200	160	7.313220387	1008	800mgOZ+640mgPQP	1.098612289	0
13_003-112071	9.1	2	1	0	200	160	7.313220387	1512	800mgOZ+640mgPQP	1.098612289	0
13_003-112073	5.6	0.5	1	0	200	360	15.10253692	-0.5	800mgOZ+1440mgPQP	1.098612289	0
13_003-112073	5.6	0.5	1	0	200	360	16.37467398	6	800mgOZ+1440mgPQP	1.098612289	0
13_003-112073	5.6	0.5	1	0	200	360	7.313220387	18	800mgOZ+1440mgPQP	1.098612289	0
13_003-112073	5.6	0.5	1	0	200	360	7.313220387	36	800mgOZ+1440mgPQP	1.098612289	0
13_003-112073	5.6	0.5	1	0	200	360	7.313220387	48	800mgOZ+1440mgPQP	1.098612289	0
13_003-112073	5.6	0.5	1	0	200	360	7.313220387	72	800mgOZ+1440mgPQP	1.098612289	0
13_003-112073	5.6	0.5	1	0	200	360	7.313220387	120	800mgOZ+1440mgPQP	1.098612289	0
13_003-112073	5.6	0.5	1	0	200	360	7.313220387	168	800mgOZ+1440mgPQP	1.098612289	0
13_003-112073	5.6	0.5	1	0	200	360	7.313220387	240	800mgOZ+1440mgPQP	1.098612289	0
13_003-112073	5.6	0.5	1	0	200	360	7.313220387	336	800mgOZ+1440mgPQP	1.098612289	0
13_003-112073	5.6	0.5	1	0	200	360	7.313220387	431	800mgOZ+1440mgPQP	1.098612289	0
13_003-112073	5.6	0.5	1	0	200	360	7.313220387	504	800mgOZ+1440mgPQP	1.098612289	0
13_003-112073	5.6	0.5	1	0	200	360	7.313220387	575	800mgOZ+1440mgPQP	1.098612289	0
13_003-112073	5.6	0.5	1	0	200	360	7.313220387	672	800mgOZ+1440mgPQP	1.098612289	0
13_003-112073	5.6	0.5	1	0	200	360	7.313220387	1008	800mgOZ+1440mgPQP	1.098612289	0
13_003-112073	5.6	0.5	1	0	200	360	7.313220387	1512	800mgOZ+1440mgPQP	1.098612289	0
13_003-112076	12.4	3	1	0	300	240	16.50410607	-0.5	800mgOZ+640mgPQP	1.098612289	0
13_003-112076	12.4	3	1	0	300	240	16.82129217	6	800mgOZ+640mgPQP	1.098612289	0
13_003-112076	12.4	3	1	0	300	240	13.81750856	18	800mgOZ+640mgPQP	1.098612289	0
13_003-112076	12.4	3	1	0	300	240	7.313220387	36	800mgOZ+640mgPQP	1.098612289	0
13_003-112076	12.4	3	1	0	300	240	7.313220387	48	800mgOZ+640mgPQP	1.098612289	0
13_003-112076	12.4	3	1	0	300	240	7.313220387	72	800mgOZ+640mgPQP	1.098612289	0
13_003-112076	12.4	3	1	0	300	240	7.313220387	120	800mgOZ+640mgPQP	1.098612289	0
13_003-112076	12.4	3	1	0	300	240	7.313220387	504	800mgOZ+640mgPQP	1.098612289	0
13_003-112076	12.4	3	1	0	300	240	7.313220387	575	800mgOZ+640mgPQP	1.098612289	0
13_003-112076	12.4	3	1	0	300	240	7.313220387	672	800mgOZ+640mgPQP	1.098612289	0
13_003-112076	12.4	3	1	0	300	240	7.313220387	1008	800mgOZ+640mgPQP	1.098612289	0
13_003-112082	15.3	4	1	0	400	480	17.75433128	-0.5	800mgOZ+960mgPQP	1.098612289	0
13_003-112082	15.3	4	1	0	400	480	17.24542496	6	800mgOZ+960mgPQP	1.098612289	0
13_003-112082	15.3	4	1	0	400	480	17.24542496	18	800mgOZ+960mgPQP	1.098612289	0
13_003-112082	15.3	4	1	0	400	480	7.313220387	36	800mgOZ+960mgPQP	1.098612289	0
13_003-112082	15.3	4	1	0	400	480	7.313220387	48	800mgOZ+960mgPQP	1.098612289	0
13_003-112082	15.3	4	1	0	400	480	7.313220387	72	800mgOZ+960mgPQP	1.098612289	0
13_003-112082	15.3	4	1	0	400	480	7.313220387	120	800mgOZ+960mgPQP	1.098612289	0
13_003-112082	15.3	4	1	0	400	480	7.313220387	168	800mgOZ+960mgPQP	1.098612289	0
13_003-112082	15.3	4	1	0	400	480	7.313220387	240	800mgOZ+960mgPQP	1.098612289	0
13_003-112082	15.3	4	1	0	400	480	7.313220387	336	800mgOZ+960mgPQP	1.098612289	0
13_003-112082	15.3	4	1	0	400	480	7.313220387	432	800mgOZ+960mgPQP	1.098612289	0
13_003-112082	15.3	4	1	0	400	480	7.313220387	504	800mgOZ+960mgPQP	1.098612289	0
13_003-112082	15.3	4	1	0	400	480	7.313220387	576	800mgOZ+960mgPQP	1.098612289	0
13_003-112082	15.3	4	1	0	400	480	7.313220387	672	800mgOZ+960mgPQP	1.098612289	0
13_003-112082	15.3	4	1	0	400	480	15.27435811	1008	800mgOZ+960mgPQP	1.098612289	0
13_003-112082	15.3	4	1	0	400	480	16.26323442	1512	800mgOZ+960mgPQP	1.098612289	0
13_003-112087	11.6	1	2	0	300	240	17.64489081	-0.5	800mgOZ+640mgPQP	1.098612289	1
13_003-112087	11.6	1	2	0	300	240	17.70583995	6	800mgOZ+640mgPQP	1.098612289	1
13_003-112087	11.6	1	2	0	300	240	12.90669184	18	800mgOZ+640mgPQP	1.098612289	1
13_003-112087	11.6	1	2	0	300	240	7.313220387	36	800mgOZ+640mgPQP	1.098612289	1
13_003-112087	11.6	1	2	0	300	240	7.313220387	48	800mgOZ+640mgPQP	1.098612289	1
13_003-112087	11.6	1	2	0	300	240	7.313220387	72	800mgOZ+640mgPQP	1.098612289	1
13_003-112087	11.6	1	2	0	300	240	7.313220387	120	800mgOZ+640mgPQP	1.098612289	1
13_003-112087	11.6	1	2	0	300	240	7.313220387	168	800mgOZ+640mgPQP	1.098612289	1
13_003-112087	11.6	1	2	0	300	240	7.313220387	240	800mgOZ+640mgPQP	1.098612289	1
13_003-112087	11.6	1	2	0	300	240	7.313220387	336	800mgOZ+640mgPQP	1.098612289	1
13_003-112087	11.6	1	2	0	300	240	7.313220387	432	800mgOZ+640mgPQP	1.098612289	1
13_003-112087	11.6	1	2	0	300	240	7.313220387	504	800mgOZ+640mgPQP	1.098612289	1
13_003-112087	11.6	1	2	0	300	240	7.313220387	576	800mgOZ+640mgPQP	1.098612289	1
13_003-112087	11.6	1	2	0	300	240	7.313220387	672	800mgOZ+640mgPQP	1.098612289	1
13_003-112087	11.6	1	2	0	300	240	11.31447453	1008	800mgOZ+640mgPQP	1.098612289	1
13_003-112087	11.6	1	2	0	300	240	10.98529272	1512	800mgOZ+640mgPQP	1.098612289	1
13_003-112088	12.8	2	2	0	300	240	17.61245936	-0.5	800mgOZ+640mgPQP	1.098612289	1
13_003-112088	12.8	2	2	0	300	240	16.29019851	6	800mgOZ+640mgPQP	1.098612289	1
13_003-112088	12.8	2	2	0	300	240	7.313220387	18	800mgOZ+640mgPQP	1.098612289	1
13_003-112088	12.8	2	2	0	300	240	7.313220387	36	800mgOZ+640mgPQP	1.098612289	1
13_003-112088	12.8	2	2	0	300	240	7.313220387	48	800mgOZ+640mgPQP	1.098612289	1
13_003-112088	12.8	2	2	0	300	240	7.313220387	72	800mgOZ+640mgPQP	1.098612289	1
13_003-112088	12.8	2	2	0	300	240	7.313220387	120	800mgOZ+640mgPQP	1.098612289	1
13_003-112088	12.8	2	2	0	300	240	7.313220387	168	800mgOZ+640mgPQP	1.098612289	1
13_003-112088	12.8	2	2	0	300	240	13.26732915	240	800mgOZ+640mgPQP	1.098612289	1
13_003-112091	12.9	2	1	0	300	540	14.92736807	-0.5	800mgOZ+1440mgPQP	1.098612289	0
13_003-112091	12.9	2	1	0	300	540	13.6035542	6	800mgOZ+1440mgPQP	1.098612289	0
13_003-112091	12.9	2	1	0	300	540	7.313220387	18	800mgOZ+1440mgPQP	1.098612289	0
13_003-112091	12.9	2	1	0	300	540	7.313220387	36	800mgOZ+1440mgPQP	1.098612289	0
13_003-112091	12.9	2	1	0	300	540	7.313220387	48	800mgOZ+1440mgPQP	1.098612289	0
13_003-112091	12.9	2	1	0	300	540	7.313220387	72	800mgOZ+1440mgPQP	1.098612289	0
13_003-112091	12.9	2	1	0	300	540	7.313220387	120	800mgOZ+1440mgPQP	1.098612289	0
13_003-112091	12.9	2	1	0	300	540	7.313220387	168	800mgOZ+1440mgPQP	1.098612289	0
13_003-112091	12.9	2	1	0	300	540	7.313220387	240	800mgOZ+1440mgPQP	1.098612289	0
13_003-112091	12.9	2	1	0	300	540	7.313220387	336	800mgOZ+1440mgPQP	1.098612289	0
13_003-112091	12.9	2	1	0	300	540	7.313220387	408	800mgOZ+1440mgPQP	1.098612289	0
13_003-112091	12.9	2	1	0	300	540	7.313220387	504	800mgOZ+1440mgPQP	1.098612289	0
13_003-112091	12.9	2	1	0	300	540	7.313220387	576	800mgOZ+1440mgPQP	1.098612289	0
13_003-112091	12.9	2	1	0	300	540	7.313220387	672	800mgOZ+1440mgPQP	1.098612289	0
13_003-112091	12.9	2	1	0	300	540	7.313220387	1008	800mgOZ+1440mgPQP	1.098612289	0
13_003-112091	12.9	2	1	0	300	540	17.3191141	1512	800mgOZ+1440mgPQP	1.098612289	0
13_003-112092	7.5	0.75	2	0	200	360	16.28572649	-0.5	800mgOZ+1440mgPQP	1.098612289	1
13_003-112092	7.5	0.75	2	0	200	360	19.45693879	6	800mgOZ+1440mgPQP	1.098612289	1
13_003-112092	7.5	0.75	2	0	200	360	17.76675428	18	800mgOZ+1440mgPQP	1.098612289	1
13_003-112092	7.5	0.75	2	0	200	360	11.81303006	36	800mgOZ+1440mgPQP	1.098612289	1
13_003-112092	7.5	0.75	2	0	200	360	7.313220387	48	800mgOZ+1440mgPQP	1.098612289	1
13_003-112092	7.5	0.75	2	0	200	360	7.313220387	72	800mgOZ+1440mgPQP	1.098612289	1
13_003-112092	7.5	0.75	2	0	200	360	7.313220387	120	800mgOZ+1440mgPQP	1.098612289	1
13_003-112092	7.5	0.75	2	0	200	360	7.313220387	168	800mgOZ+1440mgPQP	1.098612289	1
13_003-112092	7.5	0.75	2	0	200	360	7.313220387	240	800mgOZ+1440mgPQP	1.098612289	1
13_003-112092	7.5	0.75	2	0	200	360	7.313220387	336	800mgOZ+1440mgPQP	1.098612289	1
13_003-112092	7.5	0.75	2	0	200	360	7.313220387	432	800mgOZ+1440mgPQP	1.098612289	1
13_003-112092	7.5	0.75	2	0	200	360	7.313220387	504	800mgOZ+1440mgPQP	1.098612289	1
13_003-112092	7.5	0.75	2	0	200	360	7.313220387	576	800mgOZ+1440mgPQP	1.098612289	1
13_003-112092	7.5	0.75	2	0	200	360	7.313220387	672	800mgOZ+1440mgPQP	1.098612289	1
13_003-112092	7.5	0.75	2	0	200	360	7.313220387	864	800mgOZ+1440mgPQP	1.098612289	1
13_003-112092	7.5	0.75	2	0	200	360	10.34174248	1008	800mgOZ+1440mgPQP	1.098612289	1
13_003-112095	19.6	4	2	0	400	480	16.21983963	-0.5	800mgOZ+960mgPQP	1.098612289	1
13_003-112095	19.6	4	2	0	400	480	16.49186367	6	800mgOZ+960mgPQP	1.098612289	1
13_003-112095	19.6	4	2	0	400	480	7.313220387	18	800mgOZ+960mgPQP	1.098612289	1
13_003-112095	19.6	4	2	0	400	480	7.313220387	36	800mgOZ+960mgPQP	1.098612289	1
13_003-112095	19.6	4	2	0	400	480	7.313220387	48	800mgOZ+960mgPQP	1.098612289	1
13_003-112095	19.6	4	2	0	400	480	7.313220387	72	800mgOZ+960mgPQP	1.098612289	1
13_003-112095	19.6	4	2	0	400	480	7.313220387	120	800mgOZ+960mgPQP	1.098612289	1
13_003-112095	19.6	4	2	0	400	480	7.313220387	168	800mgOZ+960mgPQP	1.098612289	1
13_003-112095	19.6	4	2	0	400	480	7.313220387	240	800mgOZ+960mgPQP	1.098612289	1
13_003-112095	19.6	4	2	0	400	480	7.313220387	336	800mgOZ+960mgPQP	1.098612289	1
13_003-112095	19.6	4	2	0	400	480	7.313220387	432	800mgOZ+960mgPQP	1.098612289	1
13_003-112095	19.6	4	2	0	400	480	7.313220387	504	800mgOZ+960mgPQP	1.098612289	1
13_003-112095	19.6	4	2	0	400	480	7.313220387	576	800mgOZ+960mgPQP	1.098612289	1
13_003-112095	19.6	4	2	0	400	480	7.313220387	672	800mgOZ+960mgPQP	1.098612289	1
13_003-112095	19.6	4	2	0	400	480	14.2556991	840	800mgOZ+960mgPQP	1.098612289	1
13_003-112097	12.7	2	1	0	300	240	18.04383225	-0.5	800mgOZ+640mgPQP	1.098612289	0
13_003-112097	12.7	2	1	0	300	240	17.85770181	6	800mgOZ+640mgPQP	1.098612289	0
13_003-112097	12.7	2	1	0	300	240	14.95206069	18	800mgOZ+640mgPQP	1.098612289	0
13_003-112097	12.7	2	1	0	300	240	7.313220387	36	800mgOZ+640mgPQP	1.098612289	0
13_003-112097	12.7	2	1	0	300	240	7.313220387	48	800mgOZ+640mgPQP	1.098612289	0
13_003-112097	12.7	2	1	0	300	240	7.313220387	72	800mgOZ+640mgPQP	1.098612289	0
13_003-112097	12.7	2	1	0	300	240	7.313220387	120	800mgOZ+640mgPQP	1.098612289	0
13_003-112097	12.7	2	1	0	300	240	7.313220387	168	800mgOZ+640mgPQP	1.098612289	0
13_003-112097	12.7	2	1	0	300	240	7.313220387	240	800mgOZ+640mgPQP	1.098612289	0
13_003-112097	12.7	2	1	0	300	240	7.313220387	336	800mgOZ+640mgPQP	1.098612289	0
13_003-112097	12.7	2	1	0	300	240	7.313220387	432	800mgOZ+640mgPQP	1.098612289	0
13_003-112097	12.7	2	1	0	300	240	7.313220387	504	800mgOZ+640mgPQP	1.098612289	0
13_003-112097	12.7	2	1	0	300	240	7.313220387	600	800mgOZ+640mgPQP	1.098612289	0
13_003-112097	12.7	2	1	0	300	240	7.313220387	672	800mgOZ+640mgPQP	1.098612289	0
13_003-112097	12.7	2	1	0	300	240	17.31256343	1008	800mgOZ+640mgPQP	1.098612289	0
13_003-112097	12.7	2	1	0	300	240	14.2556991	1512	800mgOZ+640mgPQP	1.098612289	0
13_003-112099	11.3	2	2	0	300	540	15.72267988	-0.5	800mgOZ+1440mgPQP	1.098612289	1
13_003-112099	11.3	2	2	0	300	540	17.69954553	6	800mgOZ+1440mgPQP	1.098612289	1
13_003-112099	11.3	2	2	0	300	540	14.7457042	18	800mgOZ+1440mgPQP	1.098612289	1
13_003-112099	11.3	2	2	0	300	540	11.70354582	36	800mgOZ+1440mgPQP	1.098612289	1
13_003-112099	11.3	2	2	0	300	540	7.313220387	48	800mgOZ+1440mgPQP	1.098612289	1
13_003-112099	11.3	2	2	0	300	540	7.313220387	72	800mgOZ+1440mgPQP	1.098612289	1
13_003-112099	11.3	2	2	0	300	540	7.313220387	120	800mgOZ+1440mgPQP	1.098612289	1
13_003-112099	11.3	2	2	0	300	540	7.313220387	168	800mgOZ+1440mgPQP	1.098612289	1
13_003-112099	11.3	2	2	0	300	540	7.313220387	240	800mgOZ+1440mgPQP	1.098612289	1
13_003-112099	11.3	2	2	0	300	540	7.313220387	336	800mgOZ+1440mgPQP	1.098612289	1
13_003-112099	11.3	2	2	0	300	540	7.313220387	432	800mgOZ+1440mgPQP	1.098612289	1
13_003-112099	11.3	2	2	0	300	540	7.313220387	504	800mgOZ+1440mgPQP	1.098612289	1
13_003-112099	11.3	2	2	0	300	540	7.313220387	600	800mgOZ+1440mgPQP	1.098612289	1
13_003-112099	11.3	2	2	0	300	540	7.313220387	672	800mgOZ+1440mgPQP	1.098612289	1
13_003-112099	11.3	2	2	0	300	540	7.313220387	1008	800mgOZ+1440mgPQP	1.098612289	1
13_003-112099	11.3	2	2	0	300	540	7.313220387	1512	800mgOZ+1440mgPQP	1.098612289	1
13_003-112100	9.5	1	2	0	200	360	15.41408973	-0.5	800mgOZ+1440mgPQP	1.098612289	1
13_003-112100	9.5	1	2	0	200	360	18.59340641	6	800mgOZ+1440mgPQP	1.098612289	1
13_003-112100	9.5	1	2	0	200	360	17.79649977	18	800mgOZ+1440mgPQP	1.098612289	1
13_003-112100	9.5	1	2	0	200	360	13.72229818	36	800mgOZ+1440mgPQP	1.098612289	1
13_003-112100	9.5	1	2	0	200	360	11.00209984	48	800mgOZ+1440mgPQP	1.098612289	1
13_003-112100	9.5	1	2	0	200	360	7.313220387	72	800mgOZ+1440mgPQP	1.098612289	1
13_003-112100	9.5	1	2	0	200	360	7.313220387	120	800mgOZ+1440mgPQP	1.098612289	1
13_003-112100	9.5	1	2	0	200	360	7.313220387	168	800mgOZ+1440mgPQP	1.098612289	1
13_003-112100	9.5	1	2	0	200	360	7.313220387	240	800mgOZ+1440mgPQP	1.098612289	1
13_003-112100	9.5	1	2	0	200	360	7.313220387	336	800mgOZ+1440mgPQP	1.098612289	1
13_003-112100	9.5	1	2	0	200	360	7.313220387	432	800mgOZ+1440mgPQP	1.098612289	1
13_003-112100	9.5	1	2	0	200	360	7.313220387	504	800mgOZ+1440mgPQP	1.098612289	1
13_003-112100	9.5	1	2	0	200	360	7.313220387	576	800mgOZ+1440mgPQP	1.098612289	1
13_003-112100	9.5	1	2	0	200	360	7.313220387	672	800mgOZ+1440mgPQP	1.098612289	1
13_003-112100	9.5	1	2	0	200	360	7.313220387	744	800mgOZ+1440mgPQP	1.098612289	1
13_003-112100	9.5	1	2	0	200	360	13.50762578	1008	800mgOZ+1440mgPQP	1.098612289	1
13_003-112101	10.8	1	2	0	300	540	17.99424222	-0.5	800mgOZ+1440mgPQP	1.098612289	1
13_003-112101	10.8	1	2	0	300	540	15.42033786	6	800mgOZ+1440mgPQP	1.098612289	1
13_003-112101	10.8	1	2	0	300	540	12.55672952	18	800mgOZ+1440mgPQP	1.098612289	1
13_003-112101	10.8	1	2	0	300	540	7.313220387	36	800mgOZ+1440mgPQP	1.098612289	1
13_003-112101	10.8	1	2	0	300	540	7.313220387	48	800mgOZ+1440mgPQP	1.098612289	1
13_003-112101	10.8	1	2	0	300	540	7.313220387	72	800mgOZ+1440mgPQP	1.098612289	1
13_003-112101	10.8	1	2	0	300	540	7.313220387	120	800mgOZ+1440mgPQP	1.098612289	1
13_003-112101	10.8	1	2	0	300	540	7.313220387	168	800mgOZ+1440mgPQP	1.098612289	1
13_003-112101	10.8	1	2	0	300	540	7.313220387	240	800mgOZ+1440mgPQP	1.098612289	1
13_003-112101	10.8	1	2	0	300	540	7.313220387	336	800mgOZ+1440mgPQP	1.098612289	1
13_003-112101	10.8	1	2	0	300	540	7.313220387	432	800mgOZ+1440mgPQP	1.098612289	1
13_003-112101	10.8	1	2	0	300	540	7.313220387	504	800mgOZ+1440mgPQP	1.098612289	1
13_003-112101	10.8	1	2	0	300	540	7.313220387	600	800mgOZ+1440mgPQP	1.098612289	1
13_003-112101	10.8	1	2	0	300	540	7.313220387	672	800mgOZ+1440mgPQP	1.098612289	1
13_003-112101	10.8	1	2	0	300	540	18.80367527	792	800mgOZ+1440mgPQP	1.098612289	1
13_003-112104	10.9	1	2	0	300	540	18.29192649	-0.5	800mgOZ+1440mgPQP	1.098612289	1
13_003-112104	10.9	1	2	0	300	540	18.12271935	6	800mgOZ+1440mgPQP	1.098612289	1
13_003-112104	10.9	1	2	0	300	540	7.313220387	18	800mgOZ+1440mgPQP	1.098612289	1
13_003-112104	10.9	1	2	0	300	540	10.77895629	36	800mgOZ+1440mgPQP	1.098612289	1
13_003-112105	9.6	2	2	0	200	240	17.83012625	-0.5	800mgOZ+960mgPQP	1.098612289	1
13_003-112105	9.6	2	2	0	200	240	18.67824118	6	800mgOZ+960mgPQP	1.098612289	1
13_003-112105	9.6	2	2	0	200	240	13.95178818	18	800mgOZ+960mgPQP	1.098612289	1
13_003-112105	9.6	2	2	0	200	240	7.313220387	36	800mgOZ+960mgPQP	1.098612289	1
13_003-112105	9.6	2	2	0	200	240	7.313220387	48	800mgOZ+960mgPQP	1.098612289	1
13_003-112105	9.6	2	2	0	200	240	7.313220387	72	800mgOZ+960mgPQP	1.098612289	1
13_003-112105	9.6	2	2	0	200	240	7.313220387	120	800mgOZ+960mgPQP	1.098612289	1
13_003-112105	9.6	2	2	0	200	240	7.313220387	168	800mgOZ+960mgPQP	1.098612289	1
13_003-112105	9.6	2	2	0	200	240	7.313220387	240	800mgOZ+960mgPQP	1.098612289	1
13_003-112105	9.6	2	2	0	200	240	7.313220387	336	800mgOZ+960mgPQP	1.098612289	1
13_003-112105	9.6	2	2	0	200	240	7.313220387	432	800mgOZ+960mgPQP	1.098612289	1
13_003-112105	9.6	2	2	0	200	240	7.313220387	504	800mgOZ+960mgPQP	1.098612289	1
13_003-112105	9.6	2	2	0	200	240	17.11164368	576	800mgOZ+960mgPQP	1.098612289	1
13_003-112106	13.6	3	2	0	300	540	14.277356	-0.5	800mgOZ+1440mgPQP	1.098612289	1
13_003-112106	13.6	3	2	0	300	540	14.02008272	6	800mgOZ+1440mgPQP	1.098612289	1
13_003-112106	13.6	3	2	0	300	540	10.57131693	18	800mgOZ+1440mgPQP	1.098612289	1
13_003-112106	13.6	3	2	0	300	540	7.313220387	36	800mgOZ+1440mgPQP	1.098612289	1
13_003-112106	13.6	3	2	0	300	540	7.313220387	48	800mgOZ+1440mgPQP	1.098612289	1
13_003-112106	13.6	3	2	0	300	540	7.313220387	72	800mgOZ+1440mgPQP	1.098612289	1
13_003-112106	13.6	3	2	0	300	540	7.313220387	120	800mgOZ+1440mgPQP	1.098612289	1
13_003-112106	13.6	3	2	0	300	540	7.313220387	168	800mgOZ+1440mgPQP	1.098612289	1
13_003-112106	13.6	3	2	0	300	540	7.313220387	240	800mgOZ+1440mgPQP	1.098612289	1
13_003-112106	13.6	3	2	0	300	540	7.313220387	336	800mgOZ+1440mgPQP	1.098612289	1
13_003-112106	13.6	3	2	0	300	540	7.313220387	432	800mgOZ+1440mgPQP	1.098612289	1
13_003-112106	13.6	3	2	0	300	540	7.313220387	504	800mgOZ+1440mgPQP	1.098612289	1
13_003-112106	13.6	3	2	0	300	540	7.313220387	576	800mgOZ+1440mgPQP	1.098612289	1
13_003-112106	13.6	3	2	0	300	540	7.313220387	672	800mgOZ+1440mgPQP	1.098612289	1
13_003-112106	13.6	3	2	0	300	540	11.50287513	1008	800mgOZ+1440mgPQP	1.098612289	1
13_003-112108	11.1	3	1	0	300	540	18.03059674	-0.5	800mgOZ+1440mgPQP	1.098612289	0
13_003-112108	11.1	3	1	0	300	540	18.68017165	6	800mgOZ+1440mgPQP	1.098612289	0
13_003-112108	11.1	3	1	0	300	540	13.47019937	18	800mgOZ+1440mgPQP	1.098612289	0
13_003-112108	11.1	3	1	0	300	540	7.313220387	36	800mgOZ+1440mgPQP	1.098612289	0
13_003-112108	11.1	3	1	0	300	540	7.313220387	48	800mgOZ+1440mgPQP	1.098612289	0
13_003-112108	11.1	3	1	0	300	540	7.313220387	72	800mgOZ+1440mgPQP	1.098612289	0
13_003-112108	11.1	3	1	0	300	540	7.313220387	120	800mgOZ+1440mgPQP	1.098612289	0
13_003-112108	11.1	3	1	0	300	540	7.313220387	168	800mgOZ+1440mgPQP	1.098612289	0
13_003-112108	11.1	3	1	0	300	540	7.313220387	240	800mgOZ+1440mgPQP	1.098612289	0
13_003-112108	11.1	3	1	0	300	540	7.313220387	336	800mgOZ+1440mgPQP	1.098612289	0
13_003-112108	11.1	3	1	0	300	540	7.313220387	480	800mgOZ+1440mgPQP	1.098612289	0
13_003-112108	11.1	3	1	0	300	540	7.313220387	504	800mgOZ+1440mgPQP	1.098612289	0
13_003-112108	11.1	3	1	0	300	540	7.313220387	600	800mgOZ+1440mgPQP	1.098612289	0
13_003-112108	11.1	3	1	0	300	540	7.313220387	672	800mgOZ+1440mgPQP	1.098612289	0
13_003-112108	11.1	3	1	0	300	540	7.313220387	1008	800mgOZ+1440mgPQP	1.098612289	0
13_003-112108	11.1	3	1	0	300	540	17.05728226	1512	800mgOZ+1440mgPQP	1.098612289	0
13_003-112113	11.8	2	2	0	300	240	18.17075678	-0.5	800mgOZ+640mgPQP	1.098612289	1
13_003-112113	11.8	2	2	0	300	240	19.27442776	6	800mgOZ+640mgPQP	1.098612289	1
13_003-112113	11.8	2	2	0	300	240	15.09031454	18	800mgOZ+640mgPQP	1.098612289	1
13_003-112113	11.8	2	2	0	300	240	7.313220387	36	800mgOZ+640mgPQP	1.098612289	1
13_003-112113	11.8	2	2	0	300	240	7.313220387	48	800mgOZ+640mgPQP	1.098612289	1
13_003-112113	11.8	2	2	0	300	240	7.313220387	72	800mgOZ+640mgPQP	1.098612289	1
13_003-112113	11.8	2	2	0	300	240	7.313220387	120	800mgOZ+640mgPQP	1.098612289	1
13_003-112113	11.8	2	2	0	300	240	7.313220387	168	800mgOZ+640mgPQP	1.098612289	1
13_003-112113	11.8	2	2	0	300	240	7.313220387	240	800mgOZ+640mgPQP	1.098612289	1
13_003-112113	11.8	2	2	0	300	240	13.85184249	336	800mgOZ+640mgPQP	1.098612289	1
13_003-112115	11.1	3	1	0	300	360	16.48641256	-0.5	800mgOZ+960mgPQP	1.098612289	0
13_003-112115	11.1	3	1	0	300	360	18.89286948	6	800mgOZ+960mgPQP	1.098612289	0
13_003-112115	11.1	3	1	0	300	360	15.70545486	18	800mgOZ+960mgPQP	1.098612289	0
13_003-112115	11.1	3	1	0	300	360	11.97035031	36	800mgOZ+960mgPQP	1.098612289	0
13_003-112115	11.1	3	1	0	300	360	7.313220387	48	800mgOZ+960mgPQP	1.098612289	0
13_003-112115	11.1	3	1	0	300	360	7.313220387	72	800mgOZ+960mgPQP	1.098612289	0
13_003-112115	11.1	3	1	0	300	360	7.313220387	120	800mgOZ+960mgPQP	1.098612289	0
13_003-112115	11.1	3	1	0	300	360	7.313220387	168	800mgOZ+960mgPQP	1.098612289	0
13_003-112115	11.1	3	1	0	300	360	7.313220387	240	800mgOZ+960mgPQP	1.098612289	0
13_003-112115	11.1	3	1	0	300	360	11.86358234	336	800mgOZ+960mgPQP	1.098612289	0
13_003-112115	11.1	3	1	0	300	360	14.99170098	432	800mgOZ+960mgPQP	1.098612289	0
13_003-112119	10.9	1	1	0	300	360	18.03826299	-0.5	800mgOZ+960mgPQP	1.098612289	0
13_003-112119	10.9	1	1	0	300	360	18.10047548	6	800mgOZ+960mgPQP	1.098612289	0
13_003-112119	10.9	1	1	0	300	360	13.99699843	18	800mgOZ+960mgPQP	1.098612289	0
13_003-112119	10.9	1	1	0	300	360	7.313220387	36	800mgOZ+960mgPQP	1.098612289	0
13_003-112119	10.9	1	1	0	300	360	7.313220387	48	800mgOZ+960mgPQP	1.098612289	0
13_003-112119	10.9	1	1	0	300	360	7.313220387	72	800mgOZ+960mgPQP	1.098612289	0
13_003-112119	10.9	1	1	0	300	360	7.313220387	120	800mgOZ+960mgPQP	1.098612289	0
13_003-112119	10.9	1	1	0	300	360	7.313220387	168	800mgOZ+960mgPQP	1.098612289	0
13_003-112119	10.9	1	1	0	300	360	7.313220387	240	800mgOZ+960mgPQP	1.098612289	0
13_003-112119	10.9	1	1	0	300	360	7.313220387	336	800mgOZ+960mgPQP	1.098612289	0
13_003-112119	10.9	1	1	0	300	360	7.313220387	432	800mgOZ+960mgPQP	1.098612289	0
13_003-112119	10.9	1	1	0	300	360	7.313220387	504	800mgOZ+960mgPQP	1.098612289	0
13_003-112119	10.9	1	1	0	300	360	7.313220387	576	800mgOZ+960mgPQP	1.098612289	0
13_003-112119	10.9	1	1	0	300	360	7.313220387	672	800mgOZ+960mgPQP	1.098612289	0
13_003-112119	10.9	1	1	0	300	360	7.313220387	1008	800mgOZ+960mgPQP	1.098612289	0
13_003-112119	10.9	1	1	0	300	360	7.313220387	1512	800mgOZ+960mgPQP	1.098612289	0
13_003-112127	10.3	1	2	0	300	540	18.22600316	-0.5	800mgOZ+1440mgPQP	1.098612289	1
13_003-112127	10.3	1	2	0	300	540	18.32595239	6	800mgOZ+1440mgPQP	1.098612289	1
13_003-112127	10.3	1	2	0	300	540	13.10216067	18	800mgOZ+1440mgPQP	1.098612289	1
13_003-112127	10.3	1	2	0	300	540	13.21949009	36	800mgOZ+1440mgPQP	1.098612289	1
13_003-112127	10.3	1	2	0	300	540	11.32659589	48	800mgOZ+1440mgPQP	1.098612289	1
13_003-112127	10.3	1	2	0	300	540	7.313220387	72	800mgOZ+1440mgPQP	1.098612289	1
13_003-112127	10.3	1	2	0	300	540	7.313220387	120	800mgOZ+1440mgPQP	1.098612289	1
13_003-112127	10.3	1	2	0	300	540	7.313220387	168	800mgOZ+1440mgPQP	1.098612289	1
13_003-112127	10.3	1	2	0	300	540	7.313220387	240	800mgOZ+1440mgPQP	1.098612289	1
13_003-112127	10.3	1	2	0	300	540	7.313220387	336	800mgOZ+1440mgPQP	1.098612289	1
13_003-112127	10.3	1	2	0	300	540	7.313220387	432	800mgOZ+1440mgPQP	1.098612289	1
13_003-112127	10.3	1	2	0	300	540	7.313220387	504	800mgOZ+1440mgPQP	1.098612289	1
13_003-112127	10.3	1	2	0	300	540	7.313220387	576	800mgOZ+1440mgPQP	1.098612289	1
13_003-112127	10.3	1	2	0	300	540	7.313220387	672	800mgOZ+1440mgPQP	1.098612289	1
13_003-112127	10.3	1	2	0	300	540	7.313220387	1008	800mgOZ+1440mgPQP	1.098612289	1
13_003-112128	8.3	0.92	2	0	200	240	16.60643024	-0.5	800mgOZ+960mgPQP	1.098612289	1
13_003-112128	8.3	0.92	2	0	200	240	17.54089068	6	800mgOZ+960mgPQP	1.098612289	1
13_003-112128	8.3	0.92	2	0	200	240	16.37683798	18	800mgOZ+960mgPQP	1.098612289	1
13_003-112128	8.3	0.92	2	0	200	240	12.71289025	36	800mgOZ+960mgPQP	1.098612289	1
13_003-112128	8.3	0.92	2	0	200	240	7.313220387	48	800mgOZ+960mgPQP	1.098612289	1
13_003-112128	8.3	0.92	2	0	200	240	7.313220387	72	800mgOZ+960mgPQP	1.098612289	1
13_003-112128	8.3	0.92	2	0	200	240	7.313220387	120	800mgOZ+960mgPQP	1.098612289	1
13_003-112128	8.3	0.92	2	0	200	240	7.313220387	168	800mgOZ+960mgPQP	1.098612289	1
13_003-112128	8.3	0.92	2	0	200	240	7.313220387	240	800mgOZ+960mgPQP	1.098612289	1
13_003-112128	8.3	0.92	2	0	200	240	13.16350532	336	800mgOZ+960mgPQP	1.098612289	1
13_003-112132	9.5	0.92	1	0	200	240	16.02860848	-0.5	800mgOZ+960mgPQP	1.098612289	0
13_003-112132	9.5	0.92	1	0	200	240	16.7167673	6	800mgOZ+960mgPQP	1.098612289	0
13_003-112132	9.5	0.92	1	0	200	240	7.313220387	36	800mgOZ+960mgPQP	1.098612289	0
13_003-112132	9.5	0.92	1	0	200	240	7.313220387	48	800mgOZ+960mgPQP	1.098612289	0
13_003-112132	9.5	0.92	1	0	200	240	7.313220387	72	800mgOZ+960mgPQP	1.098612289	0
13_003-112132	9.5	0.92	1	0	200	240	7.313220387	120	800mgOZ+960mgPQP	1.098612289	0
13_003-112132	9.5	0.92	1	0	200	240	7.313220387	168	800mgOZ+960mgPQP	1.098612289	0
13_003-112132	9.5	0.92	1	0	200	240	7.313220387	240	800mgOZ+960mgPQP	1.098612289	0
13_003-112132	9.5	0.92	1	0	200	240	7.313220387	336	800mgOZ+960mgPQP	1.098612289	0
13_003-112132	9.5	0.92	1	0	200	240	7.313220387	432	800mgOZ+960mgPQP	1.098612289	0
13_003-112132	9.5	0.92	1	0	200	240	7.313220387	504	800mgOZ+960mgPQP	1.098612289	0
13_003-112132	9.5	0.92	1	0	200	240	7.313220387	576	800mgOZ+960mgPQP	1.098612289	0
13_003-112132	9.5	0.92	1	0	200	240	7.313220387	672	800mgOZ+960mgPQP	1.098612289	0
13_003-112132	9.5	0.92	1	0	200	240	7.313220387	1008	800mgOZ+960mgPQP	1.098612289	0
13_003-113001	46	54	1	0	800	640	16.77742748	-0.5	800mgOZ+640mgPQP	1.098612289	0
13_003-113001	46	54	1	0	800	640	13.99532898	6	800mgOZ+640mgPQP	1.098612289	0
13_003-113001	46	54	1	0	800	640	10.27505111	12	800mgOZ+640mgPQP	1.098612289	0
13_003-113001	46	54	1	0	800	640	7.313220387	18	800mgOZ+640mgPQP	1.098612289	0
13_003-113001	46	54	1	0	800	640	7.313220387	24	800mgOZ+640mgPQP	1.098612289	0
13_003-113001	46	54	1	0	800	640	7.313220387	30	800mgOZ+640mgPQP	1.098612289	0
13_003-113001	46	54	1	0	800	640	7.313220387	36	800mgOZ+640mgPQP	1.098612289	0
13_003-113001	46	54	1	0	800	640	7.313220387	48	800mgOZ+640mgPQP	1.098612289	0
13_003-113001	46	54	1	0	800	640	7.313220387	72	800mgOZ+640mgPQP	1.098612289	0
13_003-113001	46	54	1	0	800	640	7.313220387	120	800mgOZ+640mgPQP	1.098612289	0
13_003-113001	46	54	1	0	800	640	7.313220387	168	800mgOZ+640mgPQP	1.098612289	0
13_003-113001	46	54	1	0	800	640	7.313220387	240	800mgOZ+640mgPQP	1.098612289	0
13_003-113001	46	54	1	0	800	640	7.313220387	336	800mgOZ+640mgPQP	1.098612289	0
13_003-113001	46	54	1	0	800	640	7.313220387	408	800mgOZ+640mgPQP	1.098612289	0
13_003-113001	46	54	1	0	800	640	7.313220387	504	800mgOZ+640mgPQP	1.098612289	0
13_003-113001	46	54	1	0	800	640	7.313220387	576	800mgOZ+640mgPQP	1.098612289	0
13_003-113001	46	54	1	0	800	640	7.313220387	672	800mgOZ+640mgPQP	1.098612289	0
13_003-113001	46	54	1	0	800	640	11.92503512	1008	800mgOZ+640mgPQP	1.098612289	0
13_003-113003	55.3	20	1	0	800	640	16.24824634	-0.5	800mgOZ+640mgPQP	1.098612289	0
13_003-113003	55.3	20	1	0	800	640	16.30813733	6	800mgOZ+640mgPQP	1.098612289	0
13_003-113003	55.3	20	1	0	800	640	15.48472567	12	800mgOZ+640mgPQP	1.098612289	0
13_003-113003	55.3	20	1	0	800	640	12.4292162	18	800mgOZ+640mgPQP	1.098612289	0
13_003-113003	55.3	20	1	0	800	640	7.313220387	24	800mgOZ+640mgPQP	1.098612289	0
13_003-113003	55.3	20	1	0	800	640	7.313220387	30	800mgOZ+640mgPQP	1.098612289	0
13_003-113003	55.3	20	1	0	800	640	7.313220387	36	800mgOZ+640mgPQP	1.098612289	0
13_003-113003	55.3	20	1	0	800	640	7.313220387	48	800mgOZ+640mgPQP	1.098612289	0
13_003-113003	55.3	20	1	0	800	640	7.313220387	72	800mgOZ+640mgPQP	1.098612289	0
13_003-113003	55.3	20	1	0	800	640	7.313220387	120	800mgOZ+640mgPQP	1.098612289	0
13_003-113003	55.3	20	1	0	800	640	7.313220387	168	800mgOZ+640mgPQP	1.098612289	0
13_003-113003	55.3	20	1	0	800	640	7.313220387	240	800mgOZ+640mgPQP	1.098612289	0
13_003-113003	55.3	20	1	0	800	640	7.313220387	336	800mgOZ+640mgPQP	1.098612289	0
13_003-113003	55.3	20	1	0	800	640	7.313220387	408	800mgOZ+640mgPQP	1.098612289	0
13_003-113003	55.3	20	1	0	800	640	7.313220387	504	800mgOZ+640mgPQP	1.098612289	0
13_003-113003	55.3	20	1	0	800	640	7.313220387	576	800mgOZ+640mgPQP	1.098612289	0
13_003-113003	55.3	20	1	0	800	640	7.313220387	672	800mgOZ+640mgPQP	1.098612289	0
13_003-113003	55.3	20	1	0	800	640	7.313220387	1008	800mgOZ+640mgPQP	1.098612289	0
13_003-113003	55.3	20	1	0	800	640	7.313220387	1512	800mgOZ+640mgPQP	1.098612289	0
13_003-113005	46.5	17	1	0	800	960	16.72612058	-0.5	800mgOZ+960mgPQP	1.098612289	0
13_003-113005	46.5	17	1	0	800	960	17.11938908	6	800mgOZ+960mgPQP	1.098612289	0
13_003-113005	46.5	17	1	0	800	960	14.76368748	12	800mgOZ+960mgPQP	1.098612289	0
13_003-113005	46.5	17	1	0	800	960	12.14950229	18	800mgOZ+960mgPQP	1.098612289	0
13_003-113005	46.5	17	1	0	800	960	7.313220387	24	800mgOZ+960mgPQP	1.098612289	0
13_003-113005	46.5	17	1	0	800	960	7.313220387	30	800mgOZ+960mgPQP	1.098612289	0
13_003-113005	46.5	17	1	0	800	960	7.313220387	36	800mgOZ+960mgPQP	1.098612289	0
13_003-113005	46.5	17	1	0	800	960	7.313220387	48	800mgOZ+960mgPQP	1.098612289	0
13_003-113005	46.5	17	1	0	800	960	7.313220387	72	800mgOZ+960mgPQP	1.098612289	0
13_003-113005	46.5	17	1	0	800	960	7.313220387	120	800mgOZ+960mgPQP	1.098612289	0
13_003-113005	46.5	17	1	0	800	960	7.313220387	168	800mgOZ+960mgPQP	1.098612289	0
13_003-113005	46.5	17	1	0	800	960	7.313220387	240	800mgOZ+960mgPQP	1.098612289	0
13_003-113005	46.5	17	1	0	800	960	7.313220387	336	800mgOZ+960mgPQP	1.098612289	0
13_003-113005	46.5	17	1	0	800	960	7.313220387	408	800mgOZ+960mgPQP	1.098612289	0
13_003-113005	46.5	17	1	0	800	960	7.313220387	504	800mgOZ+960mgPQP	1.098612289	0
13_003-113005	46.5	17	1	0	800	960	7.313220387	577	800mgOZ+960mgPQP	1.098612289	0
13_003-113005	46.5	17	1	0	800	960	7.313220387	672	800mgOZ+960mgPQP	1.098612289	0
13_003-113005	46.5	17	1	0	800	960	16.14054184	1008	800mgOZ+960mgPQP	1.098612289	0
13_003-113007	48.1	21	2	0	800	1440	16.14551625	-0.5	800mgOZ+1440mgPQP	1.098612289	1
13_003-113007	48.1	21	2	0	800	1440	18.19642407	6	800mgOZ+1440mgPQP	1.098612289	1
13_003-113007	48.1	21	2	0	800	1440	17.54924387	12	800mgOZ+1440mgPQP	1.098612289	1
13_003-113007	48.1	21	2	0	800	1440	15.55386925	18	800mgOZ+1440mgPQP	1.098612289	1
13_003-113007	48.1	21	2	0	800	1440	14.49455881	24	800mgOZ+1440mgPQP	1.098612289	1
13_003-113007	48.1	21	2	0	800	1440	11.92503512	30	800mgOZ+1440mgPQP	1.098612289	1
13_003-113007	48.1	21	2	0	800	1440	7.313220387	36	800mgOZ+1440mgPQP	1.098612289	1
13_003-113007	48.1	21	2	0	800	1440	7.313220387	48	800mgOZ+1440mgPQP	1.098612289	1
13_003-113007	48.1	21	2	0	800	1440	7.313220387	72	800mgOZ+1440mgPQP	1.098612289	1
13_003-113007	48.1	21	2	0	800	1440	7.313220387	120	800mgOZ+1440mgPQP	1.098612289	1
13_003-113007	48.1	21	2	0	800	1440	7.313220387	168	800mgOZ+1440mgPQP	1.098612289	1
13_003-113007	48.1	21	2	0	800	1440	7.313220387	240	800mgOZ+1440mgPQP	1.098612289	1
13_003-113007	48.1	21	2	0	800	1440	7.313220387	336	800mgOZ+1440mgPQP	1.098612289	1
13_003-113007	48.1	21	2	0	800	1440	12.19095901	408	800mgOZ+1440mgPQP	1.098612289	1
13_003-113009	54.2	19	1	0	800	960	14.85578727	-0.5	800mgOZ+960mgPQP	1.098612289	0
13_003-113009	54.2	19	1	0	800	960	10.20359214	6	800mgOZ+960mgPQP	1.098612289	0
13_003-113009	54.2	19	1	0	800	960	7.313220387	12	800mgOZ+960mgPQP	1.098612289	0
13_003-113009	54.2	19	1	0	800	960	7.313220387	18	800mgOZ+960mgPQP	1.098612289	0
13_003-113009	54.2	19	1	0	800	960	7.313220387	24	800mgOZ+960mgPQP	1.098612289	0
13_003-113009	54.2	19	1	0	800	960	7.313220387	30	800mgOZ+960mgPQP	1.098612289	0
13_003-113009	54.2	19	1	0	800	960	7.313220387	36	800mgOZ+960mgPQP	1.098612289	0
13_003-113009	54.2	19	1	0	800	960	7.313220387	48	800mgOZ+960mgPQP	1.098612289	0
13_003-113009	54.2	19	1	0	800	960	7.313220387	72	800mgOZ+960mgPQP	1.098612289	0
13_003-113009	54.2	19	1	0	800	960	7.313220387	120	800mgOZ+960mgPQP	1.098612289	0
13_003-113009	54.2	19	1	0	800	960	7.313220387	168	800mgOZ+960mgPQP	1.098612289	0
13_003-113009	54.2	19	1	0	800	960	7.313220387	240	800mgOZ+960mgPQP	1.098612289	0
13_003-113009	54.2	19	1	0	800	960	7.313220387	336	800mgOZ+960mgPQP	1.098612289	0
13_003-113009	54.2	19	1	0	800	960	7.313220387	409	800mgOZ+960mgPQP	1.098612289	0
13_003-113009	54.2	19	1	0	800	960	7.313220387	504	800mgOZ+960mgPQP	1.098612289	0
13_003-113009	54.2	19	1	0	800	960	7.313220387	625	800mgOZ+960mgPQP	1.098612289	0
13_003-113009	54.2	19	1	0	800	960	7.313220387	672	800mgOZ+960mgPQP	1.098612289	0
13_003-113009	54.2	19	1	0	800	960	7.313220387	1008	800mgOZ+960mgPQP	1.098612289	0
13_003-113009	54.2	19	1	0	800	960	11.59910316	1512	800mgOZ+960mgPQP	1.098612289	0
13_003-113010	71	20	1	0	800	1440	15.91193212	-0.5	800mgOZ+1440mgPQP	1.098612289	0
13_003-113010	71	20	1	0	800	1440	10.1266311	6	800mgOZ+1440mgPQP	1.098612289	0
13_003-113010	71	20	1	0	800	1440	7.313220387	12	800mgOZ+1440mgPQP	1.098612289	0
13_003-113010	71	20	1	0	800	1440	7.313220387	18	800mgOZ+1440mgPQP	1.098612289	0
13_003-113010	71	20	1	0	800	1440	7.313220387	24	800mgOZ+1440mgPQP	1.098612289	0
13_003-113010	71	20	1	0	800	1440	7.313220387	30	800mgOZ+1440mgPQP	1.098612289	0
13_003-113010	71	20	1	0	800	1440	7.313220387	36	800mgOZ+1440mgPQP	1.098612289	0
13_003-113010	71	20	1	0	800	1440	7.313220387	48	800mgOZ+1440mgPQP	1.098612289	0
13_003-113010	71	20	1	0	800	1440	7.313220387	72	800mgOZ+1440mgPQP	1.098612289	0
13_003-113010	71	20	1	0	800	1440	7.313220387	120	800mgOZ+1440mgPQP	1.098612289	0
13_003-113010	71	20	1	0	800	1440	7.313220387	168	800mgOZ+1440mgPQP	1.098612289	0
13_003-113010	71	20	1	0	800	1440	7.313220387	240	800mgOZ+1440mgPQP	1.098612289	0
13_003-113010	71	20	1	0	800	1440	7.313220387	336	800mgOZ+1440mgPQP	1.098612289	0
13_003-113010	71	20	1	0	800	1440	7.313220387	409	800mgOZ+1440mgPQP	1.098612289	0
13_003-113010	71	20	1	0	800	1440	7.313220387	504	800mgOZ+1440mgPQP	1.098612289	0
13_003-113010	71	20	1	0	800	1440	7.313220387	577	800mgOZ+1440mgPQP	1.098612289	0
13_003-113010	71	20	1	0	800	1440	7.313220387	672	800mgOZ+1440mgPQP	1.098612289	0
13_003-113010	71	20	1	0	800	1440	7.313220387	1008	800mgOZ+1440mgPQP	1.098612289	0
13_003-113010	71	20	1	0	800	1440	7.313220387	1512	800mgOZ+1440mgPQP	1.098612289	0
13_003-113011	20.3	8	2	0	400	320	15.3889067	-0.5	800mgOZ+640mgPQP	1.098612289	1
13_003-113011	20.3	8	2	0	400	320	14.24077829	6	800mgOZ+640mgPQP	1.098612289	1
13_003-113011	20.3	8	2	0	400	320	7.313220387	18	800mgOZ+640mgPQP	1.098612289	1
13_003-113011	20.3	8	2	0	400	320	7.313220387	36	800mgOZ+640mgPQP	1.098612289	1
13_003-113011	20.3	8	2	0	400	320	7.313220387	48	800mgOZ+640mgPQP	1.098612289	1
13_003-113011	20.3	8	2	0	400	320	7.313220387	72	800mgOZ+640mgPQP	1.098612289	1
13_003-113011	20.3	8	2	0	400	320	7.313220387	120	800mgOZ+640mgPQP	1.098612289	1
13_003-113011	20.3	8	2	0	400	320	7.313220387	168	800mgOZ+640mgPQP	1.098612289	1
13_003-113011	20.3	8	2	0	400	320	7.313220387	240	800mgOZ+640mgPQP	1.098612289	1
13_003-113011	20.3	8	2	0	400	320	7.313220387	336	800mgOZ+640mgPQP	1.098612289	1
13_003-113011	20.3	8	2	0	400	320	7.313220387	408	800mgOZ+640mgPQP	1.098612289	1
13_003-113011	20.3	8	2	0	400	320	7.313220387	504	800mgOZ+640mgPQP	1.098612289	1
13_003-113011	20.3	8	2	0	400	320	7.313220387	600	800mgOZ+640mgPQP	1.098612289	1
13_003-113011	20.3	8	2	0	400	320	7.313220387	672	800mgOZ+640mgPQP	1.098612289	1
13_003-113011	20.3	8	2	0	400	320	7.313220387	1008	800mgOZ+640mgPQP	1.098612289	1
13_003-113011	20.3	8	2	0	400	320	7.313220387	1344	800mgOZ+640mgPQP	1.098612289	1
13_003-113011	20.3	8	2	0	400	320	7.313220387	1512	800mgOZ+640mgPQP	1.098612289	1
13_003-113012	21.2	7	1	0	400	480	14.36997022	-0.5	800mgOZ+960mgPQP	1.098612289	0
13_003-113012	21.2	7	1	0	400	480	13.17874371	6	800mgOZ+960mgPQP	1.098612289	0
13_003-113012	21.2	7	1	0	400	480	7.313220387	18	800mgOZ+960mgPQP	1.098612289	0
13_003-113012	21.2	7	1	0	400	480	7.313220387	36	800mgOZ+960mgPQP	1.098612289	0
13_003-113012	21.2	7	1	0	400	480	7.313220387	48	800mgOZ+960mgPQP	1.098612289	0
13_003-113012	21.2	7	1	0	400	480	7.313220387	72	800mgOZ+960mgPQP	1.098612289	0
13_003-113012	21.2	7	1	0	400	480	7.313220387	120	800mgOZ+960mgPQP	1.098612289	0
13_003-113012	21.2	7	1	0	400	480	7.313220387	168	800mgOZ+960mgPQP	1.098612289	0
13_003-113012	21.2	7	1	0	400	480	7.313220387	240	800mgOZ+960mgPQP	1.098612289	0
13_003-113012	21.2	7	1	0	400	480	7.313220387	336	800mgOZ+960mgPQP	1.098612289	0
13_003-113012	21.2	7	1	0	400	480	7.313220387	408	800mgOZ+960mgPQP	1.098612289	0
13_003-113012	21.2	7	1	0	400	480	7.313220387	504	800mgOZ+960mgPQP	1.098612289	0
13_003-113012	21.2	7	1	0	400	480	7.313220387	576	800mgOZ+960mgPQP	1.098612289	0
13_003-113012	21.2	7	1	0	400	480	7.313220387	672	800mgOZ+960mgPQP	1.098612289	0
13_003-113012	21.2	7	1	0	400	480	7.313220387	1008	800mgOZ+960mgPQP	1.098612289	0
13_003-113012	21.2	7	1	0	400	480	7.313220387	1512	800mgOZ+960mgPQP	1.098612289	0
13_003-113018	25.8	11	2	0	600	1080	14.59437661	-0.5	800mgOZ+1440mgPQP	1.098612289	1
13_003-113018	25.8	11	2	0	600	1080	14.73698782	6	800mgOZ+1440mgPQP	1.098612289	1
13_003-113018	25.8	11	2	0	600	1080	10.81977828	18	800mgOZ+1440mgPQP	1.098612289	1
13_003-113018	25.8	11	2	0	600	1080	7.313220387	36	800mgOZ+1440mgPQP	1.098612289	1
13_003-113018	25.8	11	2	0	600	1080	7.313220387	48	800mgOZ+1440mgPQP	1.098612289	1
13_003-113018	25.8	11	2	0	600	1080	7.313220387	72	800mgOZ+1440mgPQP	1.098612289	1
13_003-113018	25.8	11	2	0	600	1080	7.313220387	120	800mgOZ+1440mgPQP	1.098612289	1
13_003-113018	25.8	11	2	0	600	1080	7.313220387	168	800mgOZ+1440mgPQP	1.098612289	1
13_003-113018	25.8	11	2	0	600	1080	7.313220387	240	800mgOZ+1440mgPQP	1.098612289	1
13_003-113018	25.8	11	2	0	600	1080	7.313220387	336	800mgOZ+1440mgPQP	1.098612289	1
13_003-113018	25.8	11	2	0	600	1080	7.313220387	408	800mgOZ+1440mgPQP	1.098612289	1
13_003-113018	25.8	11	2	0	600	1080	7.313220387	504	800mgOZ+1440mgPQP	1.098612289	1
13_003-113018	25.8	11	2	0	600	1080	7.313220387	576	800mgOZ+1440mgPQP	1.098612289	1
13_003-113018	25.8	11	2	0	600	1080	7.313220387	672	800mgOZ+1440mgPQP	1.098612289	1
13_003-113018	25.8	11	2	0	600	1080	7.313220387	1008	800mgOZ+1440mgPQP	1.098612289	1
13_003-113018	25.8	11	2	0	600	1080	7.313220387	1512	800mgOZ+1440mgPQP	1.098612289	1
13_003-113021	18.4	7	1	0	400	320	17.29631979	-0.5	800mgOZ+640mgPQP	1.098612289	0
13_003-113021	18.4	7	1	0	400	320	17.96145087	6	800mgOZ+640mgPQP	1.098612289	0
13_003-113021	18.4	7	1	0	400	320	13.704579	18	800mgOZ+640mgPQP	1.098612289	0
13_003-113021	18.4	7	1	0	400	320	7.313220387	36	800mgOZ+640mgPQP	1.098612289	0
13_003-113021	18.4	7	1	0	400	320	7.313220387	48	800mgOZ+640mgPQP	1.098612289	0
13_003-113021	18.4	7	1	0	400	320	7.313220387	72	800mgOZ+640mgPQP	1.098612289	0
13_003-113021	18.4	7	1	0	400	320	7.313220387	120	800mgOZ+640mgPQP	1.098612289	0
13_003-113021	18.4	7	1	0	400	320	7.313220387	168	800mgOZ+640mgPQP	1.098612289	0
13_003-113021	18.4	7	1	0	400	320	7.313220387	240	800mgOZ+640mgPQP	1.098612289	0
13_003-113021	18.4	7	1	0	400	320	7.313220387	336	800mgOZ+640mgPQP	1.098612289	0
13_003-113021	18.4	7	1	0	400	320	7.313220387	408	800mgOZ+640mgPQP	1.098612289	0
13_003-113021	18.4	7	1	0	400	320	7.313220387	504	800mgOZ+640mgPQP	1.098612289	0
13_003-113021	18.4	7	1	0	400	320	7.313220387	576	800mgOZ+640mgPQP	1.098612289	0
13_003-113021	18.4	7	1	0	400	320	7.313220387	672	800mgOZ+640mgPQP	1.098612289	0
13_003-113021	18.4	7	1	0	400	320	7.313220387	1008	800mgOZ+640mgPQP	1.098612289	0
13_003-113021	18.4	7	1	0	400	320	7.313220387	1080	800mgOZ+640mgPQP	1.098612289	0
13_003-113021	18.4	7	1	0	400	320	7.313220387	1512	800mgOZ+640mgPQP	1.098612289	0
13_003-113022	19	7	2	0	400	720	18.22283938	-0.5	800mgOZ+1440mgPQP	1.098612289	1
13_003-113022	19	7	2	0	400	720	17.8256217	6	800mgOZ+1440mgPQP	1.098612289	1
13_003-113022	19	7	2	0	400	720	14.85896244	18	800mgOZ+1440mgPQP	1.098612289	1
13_003-113022	19	7	2	0	400	720	7.313220387	36	800mgOZ+1440mgPQP	1.098612289	1
13_003-113022	19	7	2	0	400	720	7.313220387	48	800mgOZ+1440mgPQP	1.098612289	1
13_003-113022	19	7	2	0	400	720	7.313220387	72	800mgOZ+1440mgPQP	1.098612289	1
13_003-113022	19	7	2	0	400	720	7.313220387	120	800mgOZ+1440mgPQP	1.098612289	1
13_003-113022	19	7	2	0	400	720	7.313220387	168	800mgOZ+1440mgPQP	1.098612289	1
13_003-113022	19	7	2	0	400	720	7.313220387	240	800mgOZ+1440mgPQP	1.098612289	1
13_003-113022	19	7	2	0	400	720	7.313220387	336	800mgOZ+1440mgPQP	1.098612289	1
13_003-113022	19	7	2	0	400	720	7.313220387	408	800mgOZ+1440mgPQP	1.098612289	1
13_003-113022	19	7	2	0	400	720	7.313220387	504	800mgOZ+1440mgPQP	1.098612289	1
13_003-113022	19	7	2	0	400	720	14.14840497	576	800mgOZ+1440mgPQP	1.098612289	1
13_003-113023	14.6	4	1	0	300	240	18.14586225	-0.5	800mgOZ+640mgPQP	1.098612289	0
13_003-113023	14.6	4	1	0	300	240	18.11482112	6	800mgOZ+640mgPQP	1.098612289	0
13_003-113023	14.6	4	1	0	300	240	13.94037954	18	800mgOZ+640mgPQP	1.098612289	0
13_003-113023	14.6	4	1	0	300	240	7.313220387	36	800mgOZ+640mgPQP	1.098612289	0
13_003-113023	14.6	4	1	0	300	240	7.313220387	48	800mgOZ+640mgPQP	1.098612289	0
13_003-113023	14.6	4	1	0	300	240	7.313220387	72	800mgOZ+640mgPQP	1.098612289	0
13_003-113023	14.6	4	1	0	300	240	7.313220387	120	800mgOZ+640mgPQP	1.098612289	0
13_003-113023	14.6	4	1	0	300	240	7.313220387	168	800mgOZ+640mgPQP	1.098612289	0
13_003-113023	14.6	4	1	0	300	240	7.313220387	240	800mgOZ+640mgPQP	1.098612289	0
13_003-113023	14.6	4	1	0	300	240	7.313220387	336	800mgOZ+640mgPQP	1.098612289	0
13_003-113023	14.6	4	1	0	300	240	7.313220387	408	800mgOZ+640mgPQP	1.098612289	0
13_003-113023	14.6	4	1	0	300	240	7.313220387	504	800mgOZ+640mgPQP	1.098612289	0
13_003-113023	14.6	4	1	0	300	240	7.313220387	576	800mgOZ+640mgPQP	1.098612289	0
13_003-113023	14.6	4	1	0	300	240	7.313220387	672	800mgOZ+640mgPQP	1.098612289	0
13_003-113023	14.6	4	1	0	300	240	7.313220387	1008	800mgOZ+640mgPQP	1.098612289	0
13_003-113023	14.6	4	1	0	300	240	7.313220387	1512	800mgOZ+640mgPQP	1.098612289	0
13_003-113024	16.3	4	1	0	400	480	16.81024233	-0.5	800mgOZ+960mgPQP	1.098612289	0
13_003-113024	16.3	4	1	0	400	480	16.84012179	6	800mgOZ+960mgPQP	1.098612289	0
13_003-113024	16.3	4	1	0	400	480	12.29682701	18	800mgOZ+960mgPQP	1.098612289	0
13_003-113024	16.3	4	1	0	400	480	7.313220387	36	800mgOZ+960mgPQP	1.098612289	0
13_003-113024	16.3	4	1	0	400	480	7.313220387	48	800mgOZ+960mgPQP	1.098612289	0
13_003-113024	16.3	4	1	0	400	480	7.313220387	72	800mgOZ+960mgPQP	1.098612289	0
13_003-113024	16.3	4	1	0	400	480	7.313220387	120	800mgOZ+960mgPQP	1.098612289	0
13_003-113024	16.3	4	1	0	400	480	7.313220387	168	800mgOZ+960mgPQP	1.098612289	0
13_003-113024	16.3	4	1	0	400	480	7.313220387	240	800mgOZ+960mgPQP	1.098612289	0
13_003-113024	16.3	4	1	0	400	480	7.313220387	336	800mgOZ+960mgPQP	1.098612289	0
13_003-113024	16.3	4	1	0	400	480	7.313220387	408	800mgOZ+960mgPQP	1.098612289	0
13_003-113024	16.3	4	1	0	400	480	7.313220387	504	800mgOZ+960mgPQP	1.098612289	0
13_003-113024	16.3	4	1	0	400	480	7.313220387	576	800mgOZ+960mgPQP	1.098612289	0
13_003-113024	16.3	4	1	0	400	480	7.313220387	672	800mgOZ+960mgPQP	1.098612289	0
13_003-113024	16.3	4	1	0	400	480	7.313220387	1008	800mgOZ+960mgPQP	1.098612289	0
13_003-113024	16.3	4	1	0	400	480	7.313220387	1512	800mgOZ+960mgPQP	1.098612289	0
13_003-113025	11.9	2	2	0	300	540	13.87189089	-0.5	800mgOZ+1440mgPQP	1.098612289	1
13_003-113025	11.9	2	2	0	300	540	13.45166712	6	800mgOZ+1440mgPQP	1.098612289	1
13_003-113025	11.9	2	2	0	300	540	7.313220387	18	800mgOZ+1440mgPQP	1.098612289	1
13_003-113025	11.9	2	2	0	300	540	7.313220387	36	800mgOZ+1440mgPQP	1.098612289	1
13_003-113025	11.9	2	2	0	300	540	7.313220387	48	800mgOZ+1440mgPQP	1.098612289	1
13_003-113025	11.9	2	2	0	300	540	7.313220387	72	800mgOZ+1440mgPQP	1.098612289	1
13_003-113025	11.9	2	2	0	300	540	7.313220387	120	800mgOZ+1440mgPQP	1.098612289	1
13_003-113025	11.9	2	2	0	300	540	7.313220387	168	800mgOZ+1440mgPQP	1.098612289	1
13_003-113025	11.9	2	2	0	300	540	7.313220387	240	800mgOZ+1440mgPQP	1.098612289	1
13_003-113025	11.9	2	2	0	300	540	7.313220387	336	800mgOZ+1440mgPQP	1.098612289	1
13_003-113025	11.9	2	2	0	300	540	7.313220387	408	800mgOZ+1440mgPQP	1.098612289	1
13_003-113025	11.9	2	2	0	300	540	7.313220387	504	800mgOZ+1440mgPQP	1.098612289	1
13_003-113025	11.9	2	2	0	300	540	7.313220387	576	800mgOZ+1440mgPQP	1.098612289	1
13_003-113025	11.9	2	2	0	300	540	7.313220387	672	800mgOZ+1440mgPQP	1.098612289	1
13_003-113025	11.9	2	2	0	300	540	7.313220387	1008	800mgOZ+1440mgPQP	1.098612289	1
13_003-113025	11.9	2	2	0	300	540	7.313220387	1512	800mgOZ+1440mgPQP	1.098612289	1
13_003-113027	12	3	1	0	300	240	15.10639473	-0.5	800mgOZ+640mgPQP	1.098612289	0
13_003-113027	12	3	1	0	300	240	11.36210258	6	800mgOZ+640mgPQP	1.098612289	0
13_003-113027	12	3	1	0	300	240	7.313220387	18	800mgOZ+640mgPQP	1.098612289	0
13_003-113027	12	3	1	0	300	240	7.313220387	36	800mgOZ+640mgPQP	1.098612289	0
13_003-113027	12	3	1	0	300	240	7.313220387	48	800mgOZ+640mgPQP	1.098612289	0
13_003-113027	12	3	1	0	300	240	7.313220387	72	800mgOZ+640mgPQP	1.098612289	0
13_003-113027	12	3	1	0	300	240	7.313220387	120	800mgOZ+640mgPQP	1.098612289	0
13_003-113027	12	3	1	0	300	240	7.313220387	168	800mgOZ+640mgPQP	1.098612289	0
13_003-113027	12	3	1	0	300	240	7.313220387	240	800mgOZ+640mgPQP	1.098612289	0
13_003-113027	12	3	1	0	300	240	7.313220387	336	800mgOZ+640mgPQP	1.098612289	0
13_003-113027	12	3	1	0	300	240	7.313220387	408	800mgOZ+640mgPQP	1.098612289	0
13_003-113027	12	3	1	0	300	240	7.313220387	504	800mgOZ+640mgPQP	1.098612289	0
13_003-113027	12	3	1	0	300	240	7.313220387	576	800mgOZ+640mgPQP	1.098612289	0
13_003-113027	12	3	1	0	300	240	7.313220387	672	800mgOZ+640mgPQP	1.098612289	0
13_003-113027	12	3	1	0	300	240	7.313220387	1008	800mgOZ+640mgPQP	1.098612289	0
13_003-113027	12	3	1	0	300	240	7.313220387	1512	800mgOZ+640mgPQP	1.098612289	0
13_003-113028	12.1	2	1	0	300	360	15.08667461	-0.5	800mgOZ+960mgPQP	1.098612289	0
13_003-113028	12.1	2	1	0	300	360	14.75590837	6	800mgOZ+960mgPQP	1.098612289	0
13_003-113028	12.1	2	1	0	300	360	7.313220387	18	800mgOZ+960mgPQP	1.098612289	0
13_003-113028	12.1	2	1	0	300	360	7.313220387	36	800mgOZ+960mgPQP	1.098612289	0
13_003-113028	12.1	2	1	0	300	360	7.313220387	48	800mgOZ+960mgPQP	1.098612289	0
13_003-113028	12.1	2	1	0	300	360	7.313220387	72	800mgOZ+960mgPQP	1.098612289	0
13_003-113028	12.1	2	1	0	300	360	7.313220387	120	800mgOZ+960mgPQP	1.098612289	0
13_003-113028	12.1	2	1	0	300	360	7.313220387	168	800mgOZ+960mgPQP	1.098612289	0
13_003-113028	12.1	2	1	0	300	360	7.313220387	240	800mgOZ+960mgPQP	1.098612289	0
13_003-113028	12.1	2	1	0	300	360	7.313220387	336	800mgOZ+960mgPQP	1.098612289	0
13_003-113028	12.1	2	1	0	300	360	7.313220387	408	800mgOZ+960mgPQP	1.098612289	0
13_003-113028	12.1	2	1	0	300	360	7.313220387	504	800mgOZ+960mgPQP	1.098612289	0
13_003-113028	12.1	2	1	0	300	360	7.313220387	576	800mgOZ+960mgPQP	1.098612289	0
13_003-113028	12.1	2	1	0	300	360	7.313220387	672	800mgOZ+960mgPQP	1.098612289	0
13_003-113028	12.1	2	1	0	300	360	7.313220387	1008	800mgOZ+960mgPQP	1.098612289	0
13_003-113028	12.1	2	1	0	300	360	7.313220387	1512	800mgOZ+960mgPQP	1.098612289	0
13_003-113029	16	4	1	0	400	720	14.25762898	-0.5	800mgOZ+1440mgPQP	1.098612289	0
13_003-113029	16	4	1	0	400	720	12.99906516	6	800mgOZ+1440mgPQP	1.098612289	0
13_003-113029	16	4	1	0	400	720	7.313220387	18	800mgOZ+1440mgPQP	1.098612289	0
13_003-113029	16	4	1	0	400	720	7.313220387	36	800mgOZ+1440mgPQP	1.098612289	0
13_003-113029	16	4	1	0	400	720	7.313220387	48	800mgOZ+1440mgPQP	1.098612289	0
13_003-113029	16	4	1	0	400	720	7.313220387	72	800mgOZ+1440mgPQP	1.098612289	0
13_003-113029	16	4	1	0	400	720	7.313220387	120	800mgOZ+1440mgPQP	1.098612289	0
13_003-113029	16	4	1	0	400	720	7.313220387	168	800mgOZ+1440mgPQP	1.098612289	0
13_003-113029	16	4	1	0	400	720	7.313220387	240	800mgOZ+1440mgPQP	1.098612289	0
13_003-113029	16	4	1	0	400	720	7.313220387	336	800mgOZ+1440mgPQP	1.098612289	0
13_003-113029	16	4	1	0	400	720	7.313220387	408	800mgOZ+1440mgPQP	1.098612289	0
13_003-113029	16	4	1	0	400	720	7.313220387	504	800mgOZ+1440mgPQP	1.098612289	0
13_003-113029	16	4	1	0	400	720	7.313220387	576	800mgOZ+1440mgPQP	1.098612289	0
13_003-113029	16	4	1	0	400	720	7.313220387	672	800mgOZ+1440mgPQP	1.098612289	0
13_003-113029	16	4	1	0	400	720	7.313220387	1008	800mgOZ+1440mgPQP	1.098612289	0
13_003-113029	16	4	1	0	400	720	7.313220387	1512	800mgOZ+1440mgPQP	1.098612289	0
13_003-113032	15	4	1	0	400	320	17.4452237	-0.5	800mgOZ+640mgPQP	1.098612289	0
13_003-113032	15	4	1	0	400	320	17.32595091	6	800mgOZ+640mgPQP	1.098612289	0
13_003-113032	15	4	1	0	400	320	14.55123819	18	800mgOZ+640mgPQP	1.098612289	0
13_003-113032	15	4	1	0	400	320	7.313220387	36	800mgOZ+640mgPQP	1.098612289	0
13_003-113032	15	4	1	0	400	320	7.313220387	48	800mgOZ+640mgPQP	1.098612289	0
13_003-113032	15	4	1	0	400	320	7.313220387	72	800mgOZ+640mgPQP	1.098612289	0
13_003-113032	15	4	1	0	400	320	7.313220387	120	800mgOZ+640mgPQP	1.098612289	0
13_003-113032	15	4	1	0	400	320	7.313220387	168	800mgOZ+640mgPQP	1.098612289	0
13_003-113032	15	4	1	0	400	320	7.313220387	240	800mgOZ+640mgPQP	1.098612289	0
13_003-113032	15	4	1	0	400	320	7.313220387	336	800mgOZ+640mgPQP	1.098612289	0
13_003-113032	15	4	1	0	400	320	7.313220387	408	800mgOZ+640mgPQP	1.098612289	0
13_003-113032	15	4	1	0	400	320	7.313220387	504	800mgOZ+640mgPQP	1.098612289	0
13_003-113032	15	4	1	0	400	320	7.313220387	576	800mgOZ+640mgPQP	1.098612289	0
13_003-113032	15	4	1	0	400	320	7.313220387	672	800mgOZ+640mgPQP	1.098612289	0
13_003-113032	15	4	1	0	400	320	7.313220387	1008	800mgOZ+640mgPQP	1.098612289	0
13_003-113032	15	4	1	0	400	320	7.313220387	1512	800mgOZ+640mgPQP	1.098612289	0
13_003-113033	15	3	2	0	400	720	14.81024272	-0.5	800mgOZ+1440mgPQP	1.098612289	1
13_003-113033	15	3	2	0	400	720	13.44734123	6	800mgOZ+1440mgPQP	1.098612289	1
13_003-113033	15	3	2	0	400	720	7.313220387	18	800mgOZ+1440mgPQP	1.098612289	1
13_003-113033	15	3	2	0	400	720	7.313220387	36	800mgOZ+1440mgPQP	1.098612289	1
13_003-113033	15	3	2	0	400	720	7.313220387	48	800mgOZ+1440mgPQP	1.098612289	1
13_003-113033	15	3	2	0	400	720	7.313220387	72	800mgOZ+1440mgPQP	1.098612289	1
13_003-113033	15	3	2	0	400	720	7.313220387	120	800mgOZ+1440mgPQP	1.098612289	1
13_003-113033	15	3	2	0	400	720	7.313220387	168	800mgOZ+1440mgPQP	1.098612289	1
13_003-113033	15	3	2	0	400	720	7.313220387	240	800mgOZ+1440mgPQP	1.098612289	1
13_003-113033	15	3	2	0	400	720	7.313220387	336	800mgOZ+1440mgPQP	1.098612289	1
13_003-113033	15	3	2	0	400	720	7.313220387	408	800mgOZ+1440mgPQP	1.098612289	1
13_003-113033	15	3	2	0	400	720	7.313220387	504	800mgOZ+1440mgPQP	1.098612289	1
13_003-113033	15	3	2	0	400	720	7.313220387	576	800mgOZ+1440mgPQP	1.098612289	1
13_003-113033	15	3	2	0	400	720	7.313220387	672	800mgOZ+1440mgPQP	1.098612289	1
13_003-113033	15	3	2	0	400	720	14.54160884	1008	800mgOZ+1440mgPQP	1.098612289	1
13_003-113034	18	4	1	0	400	480	16.65575793	-0.5	800mgOZ+960mgPQP	1.098612289	0
13_003-113034	18	4	1	0	400	480	16.35821431	6	800mgOZ+960mgPQP	1.098612289	0
13_003-113034	18	4	1	0	400	480	7.313220387	18	800mgOZ+960mgPQP	1.098612289	0
13_003-113034	18	4	1	0	400	480	7.313220387	36	800mgOZ+960mgPQP	1.098612289	0
13_003-113034	18	4	1	0	400	480	7.313220387	48	800mgOZ+960mgPQP	1.098612289	0
13_003-113034	18	4	1	0	400	480	7.313220387	72	800mgOZ+960mgPQP	1.098612289	0
13_003-113034	18	4	1	0	400	480	7.313220387	120	800mgOZ+960mgPQP	1.098612289	0
13_003-113034	18	4	1	0	400	480	7.313220387	168	800mgOZ+960mgPQP	1.098612289	0
13_003-113034	18	4	1	0	400	480	7.313220387	240	800mgOZ+960mgPQP	1.098612289	0
13_003-113034	18	4	1	0	400	480	7.313220387	336	800mgOZ+960mgPQP	1.098612289	0
13_003-113034	18	4	1	0	400	480	7.313220387	408	800mgOZ+960mgPQP	1.098612289	0
13_003-113034	18	4	1	0	400	480	7.313220387	504	800mgOZ+960mgPQP	1.098612289	0
13_003-113034	18	4	1	0	400	480	7.313220387	575	800mgOZ+960mgPQP	1.098612289	0
13_003-113034	18	4	1	0	400	480	7.313220387	672	800mgOZ+960mgPQP	1.098612289	0
13_003-113034	18	4	1	0	400	480	7.313220387	1008	800mgOZ+960mgPQP	1.098612289	0
13_003-113034	18	4	1	0	400	480	7.313220387	1512	800mgOZ+960mgPQP	1.098612289	0
13_003-113035	14	2	2	0	300	360	14.05767212	-0.5	800mgOZ+960mgPQP	1.098612289	1
13_003-113035	14	2	2	0	300	360	13.07736601	6	800mgOZ+960mgPQP	1.098612289	1
13_003-113035	14	2	2	0	300	360	11.40756495	18	800mgOZ+960mgPQP	1.098612289	1
13_003-113035	14	2	2	0	300	360	7.313220387	36	800mgOZ+960mgPQP	1.098612289	1
13_003-113035	14	2	2	0	300	360	7.313220387	48	800mgOZ+960mgPQP	1.098612289	1
13_003-113035	14	2	2	0	300	360	7.313220387	72	800mgOZ+960mgPQP	1.098612289	1
13_003-113035	14	2	2	0	300	360	7.313220387	120	800mgOZ+960mgPQP	1.098612289	1
13_003-113035	14	2	2	0	300	360	7.313220387	168	800mgOZ+960mgPQP	1.098612289	1
13_003-113035	14	2	2	0	300	360	7.313220387	240	800mgOZ+960mgPQP	1.098612289	1
13_003-113035	14	2	2	0	300	360	7.313220387	336	800mgOZ+960mgPQP	1.098612289	1
13_003-113035	14	2	2	0	300	360	7.313220387	407	800mgOZ+960mgPQP	1.098612289	1
13_003-113035	14	2	2	0	300	360	7.313220387	504	800mgOZ+960mgPQP	1.098612289	1
13_003-113035	14	2	2	0	300	360	7.313220387	575	800mgOZ+960mgPQP	1.098612289	1
13_003-113035	14	2	2	0	300	360	7.313220387	672	800mgOZ+960mgPQP	1.098612289	1
13_003-113035	14	2	2	0	300	360	7.313220387	1008	800mgOZ+960mgPQP	1.098612289	1
13_003-113035	14	2	2	0	300	360	7.313220387	1512	800mgOZ+960mgPQP	1.098612289	1
13_003-113036	8.5	2	1	0	200	240	14.4478456	-0.5	800mgOZ+960mgPQP	1.098612289	0
13_003-113036	8.5	2	1	0	200	240	13.1263554	6	800mgOZ+960mgPQP	1.098612289	0
13_003-113036	8.5	2	1	0	200	240	7.313220387	18	800mgOZ+960mgPQP	1.098612289	0
13_003-113036	8.5	2	1	0	200	240	7.313220387	36	800mgOZ+960mgPQP	1.098612289	0
13_003-113036	8.5	2	1	0	200	240	7.313220387	48	800mgOZ+960mgPQP	1.098612289	0
13_003-113036	8.5	2	1	0	200	240	7.313220387	72	800mgOZ+960mgPQP	1.098612289	0
13_003-113036	8.5	2	1	0	200	240	7.313220387	120	800mgOZ+960mgPQP	1.098612289	0
13_003-113036	8.5	2	1	0	200	240	7.313220387	168	800mgOZ+960mgPQP	1.098612289	0
13_003-113036	8.5	2	1	0	200	240	7.313220387	240	800mgOZ+960mgPQP	1.098612289	0
13_003-113036	8.5	2	1	0	200	240	7.313220387	336	800mgOZ+960mgPQP	1.098612289	0
13_003-113036	8.5	2	1	0	200	240	7.313220387	408	800mgOZ+960mgPQP	1.098612289	0
13_003-113036	8.5	2	1	0	200	240	7.313220387	504	800mgOZ+960mgPQP	1.098612289	0
13_003-113036	8.5	2	1	0	200	240	7.313220387	576	800mgOZ+960mgPQP	1.098612289	0
13_003-113036	8.5	2	1	0	200	240	7.313220387	672	800mgOZ+960mgPQP	1.098612289	0
13_003-113036	8.5	2	1	0	200	240	7.313220387	1008	800mgOZ+960mgPQP	1.098612289	0
13_003-113036	8.5	2	1	0	200	240	7.313220387	1512	800mgOZ+960mgPQP	1.098612289	0
13_003-113037	13	4	2	0	300	240	14.92670996	-0.5	800mgOZ+640mgPQP	1.098612289	1
13_003-113037	13	4	2	0	300	240	14.59345834	6	800mgOZ+640mgPQP	1.098612289	1
13_003-113037	13	4	2	0	300	240	11.77528973	18	800mgOZ+640mgPQP	1.098612289	1
13_003-113037	13	4	2	0	300	240	7.313220387	36	800mgOZ+640mgPQP	1.098612289	1
13_003-113037	13	4	2	0	300	240	7.313220387	48	800mgOZ+640mgPQP	1.098612289	1
13_003-113037	13	4	2	0	300	240	7.313220387	72	800mgOZ+640mgPQP	1.098612289	1
13_003-113037	13	4	2	0	300	240	7.313220387	120	800mgOZ+640mgPQP	1.098612289	1
13_003-113037	13	4	2	0	300	240	7.313220387	168	800mgOZ+640mgPQP	1.098612289	1
13_003-113037	13	4	2	0	300	240	7.313220387	240	800mgOZ+640mgPQP	1.098612289	1
13_003-113037	13	4	2	0	300	240	7.313220387	336	800mgOZ+640mgPQP	1.098612289	1
13_003-113037	13	4	2	0	300	240	7.313220387	408	800mgOZ+640mgPQP	1.098612289	1
13_003-113037	13	4	2	0	300	240	7.313220387	504	800mgOZ+640mgPQP	1.098612289	1
13_003-113037	13	4	2	0	300	240	7.313220387	576	800mgOZ+640mgPQP	1.098612289	1
13_003-113037	13	4	2	0	300	240	7.313220387	672	800mgOZ+640mgPQP	1.098612289	1
13_003-113037	13	4	2	0	300	240	7.313220387	1008	800mgOZ+640mgPQP	1.098612289	1
13_003-113037	13	4	2	0	300	240	7.313220387	1512	800mgOZ+640mgPQP	1.098612289	1
13_003-113050	10.5	2	2	0	300	540	15.54344236	-0.5	800mgOZ+1440mgPQP	1.098612289	1
13_003-113050	10.5	2	2	0	300	540	15.31491037	6	800mgOZ+1440mgPQP	1.098612289	1
13_003-113050	10.5	2	2	0	300	540	13.90535126	18	800mgOZ+1440mgPQP	1.098612289	1
13_003-113050	10.5	2	2	0	300	540	7.313220387	36	800mgOZ+1440mgPQP	1.098612289	1
13_003-113050	10.5	2	2	0	300	540	7.313220387	48	800mgOZ+1440mgPQP	1.098612289	1
13_003-113050	10.5	2	2	0	300	540	7.313220387	72	800mgOZ+1440mgPQP	1.098612289	1
13_003-113050	10.5	2	2	0	300	540	7.313220387	120	800mgOZ+1440mgPQP	1.098612289	1
13_003-113050	10.5	2	2	0	300	540	7.313220387	168	800mgOZ+1440mgPQP	1.098612289	1
13_003-113050	10.5	2	2	0	300	540	7.313220387	240	800mgOZ+1440mgPQP	1.098612289	1
13_003-113050	10.5	2	2	0	300	540	7.313220387	336	800mgOZ+1440mgPQP	1.098612289	1
13_003-113050	10.5	2	2	0	300	540	7.313220387	408	800mgOZ+1440mgPQP	1.098612289	1
13_003-113050	10.5	2	2	0	300	540	7.313220387	504	800mgOZ+1440mgPQP	1.098612289	1
13_003-113050	10.5	2	2	0	300	540	7.313220387	552	800mgOZ+1440mgPQP	1.098612289	1
13_003-113050	10.5	2	2	0	300	540	7.313220387	672	800mgOZ+1440mgPQP	1.098612289	1
13_003-113050	10.5	2	2	0	300	540	19.0959185	1008	800mgOZ+1440mgPQP	1.098612289	1
13_003-113060	11	2	1	0	300	540	18.05849062	-0.5	800mgOZ+1440mgPQP	1.098612289	0
13_003-113060	11	2	1	0	300	540	13.95440256	6	800mgOZ+1440mgPQP	1.098612289	0
13_003-113060	11	2	1	0	300	540	7.313220387	18	800mgOZ+1440mgPQP	1.098612289	0
13_003-113060	11	2	1	0	300	540	7.313220387	36	800mgOZ+1440mgPQP	1.098612289	0
13_003-113060	11	2	1	0	300	540	7.313220387	48	800mgOZ+1440mgPQP	1.098612289	0
13_003-113060	11	2	1	0	300	540	7.313220387	72	800mgOZ+1440mgPQP	1.098612289	0
13_003-113060	11	2	1	0	300	540	7.313220387	120	800mgOZ+1440mgPQP	1.098612289	0
13_003-113060	11	2	1	0	300	540	7.313220387	168	800mgOZ+1440mgPQP	1.098612289	0
13_003-113060	11	2	1	0	300	540	7.313220387	240	800mgOZ+1440mgPQP	1.098612289	0
13_003-113060	11	2	1	0	300	540	7.313220387	336	800mgOZ+1440mgPQP	1.098612289	0
13_003-113060	11	2	1	0	300	540	7.313220387	432	800mgOZ+1440mgPQP	1.098612289	0
13_003-113060	11	2	1	0	300	540	7.313220387	504	800mgOZ+1440mgPQP	1.098612289	0
13_003-113060	11	2	1	0	300	540	7.313220387	576	800mgOZ+1440mgPQP	1.098612289	0
13_003-113060	11	2	1	0	300	540	7.313220387	672	800mgOZ+1440mgPQP	1.098612289	0
13_003-113060	11	2	1	0	300	540	14.33549412	816	800mgOZ+1440mgPQP	1.098612289	0
13_003-113067	13	1	1	0	300	540	17.8972257	-0.5	800mgOZ+1440mgPQP	1.098612289	0
13_003-113067	13	1	1	0	300	540	18.04294266	6	800mgOZ+1440mgPQP	1.098612289	0
13_003-113067	13	1	1	0	300	540	17.19650523	18	800mgOZ+1440mgPQP	1.098612289	0
13_003-113067	13	1	1	0	300	540	11.74403719	36	800mgOZ+1440mgPQP	1.098612289	0
13_003-113067	13	1	1	0	300	540	11.91839057	48	800mgOZ+1440mgPQP	1.098612289	0
13_003-113067	13	1	1	0	300	540	13.67394699	72	800mgOZ+1440mgPQP	1.098612289	0
13_003-113067	13	1	1	0	300	540	14.79157849	120	800mgOZ+1440mgPQP	1.098612289	0
13_003-113067	13	1	1	0	300	540	17.45225426	1200	800mgOZ+1440mgPQP	1.098612289	0
13_003-113076	13	3	1	0	300	540	17.78308179	-0.5	800mgOZ+1440mgPQP	1.098612289	0
13_003-113076	13	3	1	0	300	540	18.01682434	6	800mgOZ+1440mgPQP	1.098612289	0
13_003-113076	13	3	1	0	300	540	11.84222921	18	800mgOZ+1440mgPQP	1.098612289	0
13_003-113076	13	3	1	0	300	540	7.313220387	36	800mgOZ+1440mgPQP	1.098612289	0
13_003-113076	13	3	1	0	300	540	7.313220387	48	800mgOZ+1440mgPQP	1.098612289	0
13_003-113076	13	3	1	0	300	540	7.313220387	72	800mgOZ+1440mgPQP	1.098612289	0
13_003-113076	13	3	1	0	300	540	7.313220387	120	800mgOZ+1440mgPQP	1.098612289	0
13_003-113076	13	3	1	0	300	540	7.313220387	168	800mgOZ+1440mgPQP	1.098612289	0
13_003-113076	13	3	1	0	300	540	7.313220387	192	800mgOZ+1440mgPQP	1.098612289	0
13_003-113076	13	3	1	0	300	540	7.313220387	240	800mgOZ+1440mgPQP	1.098612289	0
13_003-113076	13	3	1	0	300	540	7.313220387	336	800mgOZ+1440mgPQP	1.098612289	0
13_003-113076	13	3	1	0	300	540	7.313220387	408	800mgOZ+1440mgPQP	1.098612289	0
13_003-113076	13	3	1	0	300	540	7.313220387	504	800mgOZ+1440mgPQP	1.098612289	0
13_003-113076	13	3	1	0	300	540	7.313220387	576	800mgOZ+1440mgPQP	1.098612289	0
13_003-113076	13	3	1	0	300	540	7.313220387	672	800mgOZ+1440mgPQP	1.098612289	0
13_003-113076	13	3	1	0	300	540	7.313220387	1008	800mgOZ+1440mgPQP	1.098612289	0
13_003-113088	8.3	1	2	0	200	360	17.36934319	-0.5	800mgOZ+1440mgPQP	1.098612289	1
13_003-113088	8.3	1	2	0	200	360	13.05835805	6	800mgOZ+1440mgPQP	1.098612289	1
13_003-113088	8.3	1	2	0	200	360	7.313220387	18	800mgOZ+1440mgPQP	1.098612289	1
13_003-113088	8.3	1	2	0	200	360	7.313220387	36	800mgOZ+1440mgPQP	1.098612289	1
13_003-113088	8.3	1	2	0	200	360	7.313220387	48	800mgOZ+1440mgPQP	1.098612289	1
13_003-113088	8.3	1	2	0	200	360	7.313220387	72	800mgOZ+1440mgPQP	1.098612289	1
13_003-113088	8.3	1	2	0	200	360	7.313220387	120	800mgOZ+1440mgPQP	1.098612289	1
13_003-113088	8.3	1	2	0	200	360	7.313220387	168	800mgOZ+1440mgPQP	1.098612289	1
13_003-113088	8.3	1	2	0	200	360	7.313220387	240	800mgOZ+1440mgPQP	1.098612289	1
13_003-113088	8.3	1	2	0	200	360	7.313220387	336	800mgOZ+1440mgPQP	1.098612289	1
13_003-113088	8.3	1	2	0	200	360	7.313220387	408	800mgOZ+1440mgPQP	1.098612289	1
13_003-113088	8.3	1	2	0	200	360	7.313220387	504	800mgOZ+1440mgPQP	1.098612289	1
13_003-113088	8.3	1	2	0	200	360	7.313220387	576	800mgOZ+1440mgPQP	1.098612289	1
13_003-113088	8.3	1	2	0	200	360	7.313220387	672	800mgOZ+1440mgPQP	1.098612289	1
13_003-113088	8.3	1	2	0	200	360	18.24663683	792	800mgOZ+1440mgPQP	1.098612289	1
13_003-121001	42.9	16	1	0	800	640	13.82941346	-0.5	800mgOZ+640mgPQP	1.098612289	0
13_003-121001	42.9	16	1	0	800	640	10.54534144	6	800mgOZ+640mgPQP	1.098612289	0
13_003-121001	42.9	16	1	0	800	640	7.313220387	12	800mgOZ+640mgPQP	1.098612289	0
13_003-121001	42.9	16	1	0	800	640	7.313220387	18	800mgOZ+640mgPQP	1.098612289	0
13_003-121001	42.9	16	1	0	800	640	7.313220387	24	800mgOZ+640mgPQP	1.098612289	0
13_003-121001	42.9	16	1	0	800	640	7.313220387	30	800mgOZ+640mgPQP	1.098612289	0
13_003-121001	42.9	16	1	0	800	640	7.313220387	36	800mgOZ+640mgPQP	1.098612289	0
13_003-121001	42.9	16	1	0	800	640	7.313220387	48	800mgOZ+640mgPQP	1.098612289	0
13_003-121001	42.9	16	1	0	800	640	7.313220387	72	800mgOZ+640mgPQP	1.098612289	0
13_003-121001	42.9	16	1	0	800	640	7.313220387	120	800mgOZ+640mgPQP	1.098612289	0
13_003-121001	42.9	16	1	0	800	640	7.313220387	168	800mgOZ+640mgPQP	1.098612289	0
13_003-121001	42.9	16	1	0	800	640	7.313220387	240	800mgOZ+640mgPQP	1.098612289	0
13_003-121001	42.9	16	1	0	800	640	7.313220387	336	800mgOZ+640mgPQP	1.098612289	0
13_003-121001	42.9	16	1	0	800	640	7.313220387	504	800mgOZ+640mgPQP	1.098612289	0
13_003-121001	42.9	16	1	0	800	640	7.313220387	672	800mgOZ+640mgPQP	1.098612289	0
13_003-121001	42.9	16	1	0	800	640	7.313220387	1008	800mgOZ+640mgPQP	1.098612289	0
13_003-121001	42.9	16	1	0	800	640	7.313220387	1512	800mgOZ+640mgPQP	1.098612289	0
13_003-121004	62.3	21	1	0	800	1440	13.84991198	-0.5	800mgOZ+1440mgPQP	1.098612289	0
13_003-121004	62.3	21	1	0	800	1440	7.313220387	6	800mgOZ+1440mgPQP	1.098612289	0
13_003-121004	62.3	21	1	0	800	1440	7.313220387	12	800mgOZ+1440mgPQP	1.098612289	0
13_003-121004	62.3	21	1	0	800	1440	7.313220387	18	800mgOZ+1440mgPQP	1.098612289	0
13_003-121004	62.3	21	1	0	800	1440	7.313220387	24	800mgOZ+1440mgPQP	1.098612289	0
13_003-121004	62.3	21	1	0	800	1440	7.313220387	30	800mgOZ+1440mgPQP	1.098612289	0
13_003-121004	62.3	21	1	0	800	1440	7.313220387	36	800mgOZ+1440mgPQP	1.098612289	0
13_003-121004	62.3	21	1	0	800	1440	7.313220387	48	800mgOZ+1440mgPQP	1.098612289	0
13_003-121004	62.3	21	1	0	800	1440	7.313220387	72	800mgOZ+1440mgPQP	1.098612289	0
13_003-121004	62.3	21	1	0	800	1440	7.313220387	120	800mgOZ+1440mgPQP	1.098612289	0
13_003-121004	62.3	21	1	0	800	1440	7.313220387	168	800mgOZ+1440mgPQP	1.098612289	0
13_003-121004	62.3	21	1	0	800	1440	7.313220387	240	800mgOZ+1440mgPQP	1.098612289	0
13_003-121004	62.3	21	1	0	800	1440	7.313220387	336	800mgOZ+1440mgPQP	1.098612289	0
13_003-121004	62.3	21	1	0	800	1440	7.313220387	504	800mgOZ+1440mgPQP	1.098612289	0
13_003-121004	62.3	21	1	0	800	1440	7.313220387	672	800mgOZ+1440mgPQP	1.098612289	0
13_003-121004	62.3	21	1	0	800	1440	7.313220387	1008	800mgOZ+1440mgPQP	1.098612289	0
13_003-121004	62.3	21	1	0	800	1440	7.313220387	1512	800mgOZ+1440mgPQP	1.098612289	0
13_003-121008	70	24	1	0	800	960	16.1949641	-0.5	800mgOZ+960mgPQP	1.098612289	0
13_003-121008	70	24	1	0	800	960	16.4683299	6	800mgOZ+960mgPQP	1.098612289	0
13_003-121008	70	24	1	0	800	960	15.06798777	12	800mgOZ+960mgPQP	1.098612289	0
13_003-121008	70	24	1	0	800	960	13.81750856	18	800mgOZ+960mgPQP	1.098612289	0
13_003-121008	70	24	1	0	800	960	7.313220387	24	800mgOZ+960mgPQP	1.098612289	0
13_003-121008	70	24	1	0	800	960	7.313220387	30	800mgOZ+960mgPQP	1.098612289	0
13_003-121008	70	24	1	0	800	960	7.313220387	36	800mgOZ+960mgPQP	1.098612289	0
13_003-121008	70	24	1	0	800	960	7.313220387	48	800mgOZ+960mgPQP	1.098612289	0
13_003-121008	70	24	1	0	800	960	7.313220387	72	800mgOZ+960mgPQP	1.098612289	0
13_003-121008	70	24	1	0	800	960	7.313220387	120	800mgOZ+960mgPQP	1.098612289	0
13_003-121008	70	24	1	0	800	960	7.313220387	168	800mgOZ+960mgPQP	1.098612289	0
13_003-121008	70	24	1	0	800	960	7.313220387	240	800mgOZ+960mgPQP	1.098612289	0
13_003-121008	70	24	1	0	800	960	7.313220387	336	800mgOZ+960mgPQP	1.098612289	0
13_003-121008	70	24	1	0	800	960	7.313220387	480	800mgOZ+960mgPQP	1.098612289	0
13_003-121008	70	24	1	0	800	960	7.313220387	504	800mgOZ+960mgPQP	1.098612289	0
13_003-121008	70	24	1	0	800	960	7.313220387	648	800mgOZ+960mgPQP	1.098612289	0
13_003-121008	70	24	1	0	800	960	7.313220387	672	800mgOZ+960mgPQP	1.098612289	0
13_003-121008	70	24	1	0	800	960	7.313220387	1008	800mgOZ+960mgPQP	1.098612289	0
13_003-121008	70	24	1	0	800	960	7.313220387	1512	800mgOZ+960mgPQP	1.098612289	0
13_003-121009	69	37	1	0	800	1440	18.41824779	-0.5	800mgOZ+1440mgPQP	1.098612289	0
13_003-121009	69	37	1	0	800	1440	17.09084233	6	800mgOZ+1440mgPQP	1.098612289	0
13_003-121009	69	37	1	0	800	1440	15.89607647	12	800mgOZ+1440mgPQP	1.098612289	0
13_003-121009	69	37	1	0	800	1440	10.81977828	18	800mgOZ+1440mgPQP	1.098612289	0
13_003-121009	69	37	1	0	800	1440	7.313220387	24	800mgOZ+1440mgPQP	1.098612289	0
13_003-121009	69	37	1	0	800	1440	7.313220387	30	800mgOZ+1440mgPQP	1.098612289	0
13_003-121009	69	37	1	0	800	1440	7.313220387	36	800mgOZ+1440mgPQP	1.098612289	0
13_003-121009	69	37	1	0	800	1440	7.313220387	48	800mgOZ+1440mgPQP	1.098612289	0
13_003-121009	69	37	1	0	800	1440	7.313220387	72	800mgOZ+1440mgPQP	1.098612289	0
13_003-121009	69	37	1	0	800	1440	7.313220387	120	800mgOZ+1440mgPQP	1.098612289	0
13_003-121009	69	37	1	0	800	1440	7.313220387	168	800mgOZ+1440mgPQP	1.098612289	0
13_003-121009	69	37	1	0	800	1440	7.313220387	240	800mgOZ+1440mgPQP	1.098612289	0
13_003-121009	69	37	1	0	800	1440	7.313220387	336	800mgOZ+1440mgPQP	1.098612289	0
13_003-121009	69	37	1	0	800	1440	7.313220387	504	800mgOZ+1440mgPQP	1.098612289	0
13_003-121009	69	37	1	0	800	1440	7.313220387	672	800mgOZ+1440mgPQP	1.098612289	0
13_003-121009	69	37	1	0	800	1440	7.313220387	1008	800mgOZ+1440mgPQP	1.098612289	0
13_003-121009	69	37	1	0	800	1440	7.313220387	1512	800mgOZ+1440mgPQP	1.098612289	0
13_003-121010	64	22	1	0	800	1440	15.27203036	-0.5	800mgOZ+1440mgPQP	1.098612289	0
13_003-121010	64	22	1	0	800	1440	7.313220387	6	800mgOZ+1440mgPQP	1.098612289	0
13_003-121010	64	22	1	0	800	1440	7.313220387	12	800mgOZ+1440mgPQP	1.098612289	0
13_003-121010	64	22	1	0	800	1440	7.313220387	18	800mgOZ+1440mgPQP	1.098612289	0
13_003-121010	64	22	1	0	800	1440	7.313220387	24	800mgOZ+1440mgPQP	1.098612289	0
13_003-121010	64	22	1	0	800	1440	7.313220387	30	800mgOZ+1440mgPQP	1.098612289	0
13_003-121010	64	22	1	0	800	1440	7.313220387	36	800mgOZ+1440mgPQP	1.098612289	0
13_003-121010	64	22	1	0	800	1440	7.313220387	48	800mgOZ+1440mgPQP	1.098612289	0
13_003-121010	64	22	1	0	800	1440	7.313220387	72	800mgOZ+1440mgPQP	1.098612289	0
13_003-121010	64	22	1	0	800	1440	7.313220387	120	800mgOZ+1440mgPQP	1.098612289	0
13_003-121010	64	22	1	0	800	1440	7.313220387	168	800mgOZ+1440mgPQP	1.098612289	0
13_003-121010	64	22	1	0	800	1440	7.313220387	240	800mgOZ+1440mgPQP	1.098612289	0
13_003-121010	64	22	1	0	800	1440	7.313220387	336	800mgOZ+1440mgPQP	1.098612289	0
13_003-121010	64	22	1	0	800	1440	7.313220387	457	800mgOZ+1440mgPQP	1.098612289	0
13_003-121010	64	22	1	0	800	1440	7.313220387	504	800mgOZ+1440mgPQP	1.098612289	0
13_003-121010	64	22	1	0	800	1440	7.313220387	553	800mgOZ+1440mgPQP	1.098612289	0
13_003-121010	64	22	1	0	800	1440	7.313220387	672	800mgOZ+1440mgPQP	1.098612289	0
13_003-121010	64	22	1	0	800	1440	7.313220387	1008	800mgOZ+1440mgPQP	1.098612289	0
13_003-121010	64	22	1	0	800	1440	7.313220387	1512	800mgOZ+1440mgPQP	1.098612289	0
13_003-121011	50	26	2	0	800	1440	14.11487414	-0.5	800mgOZ+1440mgPQP	1.098612289	1
13_003-121011	50	26	2	0	800	1440	12.52088339	6	800mgOZ+1440mgPQP	1.098612289	1
13_003-121011	50	26	2	0	800	1440	12.18075484	12	800mgOZ+1440mgPQP	1.098612289	1
13_003-121011	50	26	2	0	800	1440	7.313220387	18	800mgOZ+1440mgPQP	1.098612289	1
13_003-121011	50	26	2	0	800	1440	7.313220387	24	800mgOZ+1440mgPQP	1.098612289	1
13_003-121011	50	26	2	0	800	1440	7.313220387	30	800mgOZ+1440mgPQP	1.098612289	1
13_003-121011	50	26	2	0	800	1440	7.313220387	36	800mgOZ+1440mgPQP	1.098612289	1
13_003-121011	50	26	2	0	800	1440	7.313220387	48	800mgOZ+1440mgPQP	1.098612289	1
13_003-121011	50	26	2	0	800	1440	7.313220387	72	800mgOZ+1440mgPQP	1.098612289	1
13_003-121011	50	26	2	0	800	1440	7.313220387	120	800mgOZ+1440mgPQP	1.098612289	1
13_003-121011	50	26	2	0	800	1440	7.313220387	168	800mgOZ+1440mgPQP	1.098612289	1
13_003-121011	50	26	2	0	800	1440	7.313220387	240	800mgOZ+1440mgPQP	1.098612289	1
13_003-121011	50	26	2	0	800	1440	7.313220387	336	800mgOZ+1440mgPQP	1.098612289	1
13_003-121011	50	26	2	0	800	1440	7.313220387	672	800mgOZ+1440mgPQP	1.098612289	1
13_003-121011	50	26	2	0	800	1440	7.313220387	1008	800mgOZ+1440mgPQP	1.098612289	1
13_003-121013	68	35	1	0	800	960	16.38045992	-0.5	800mgOZ+960mgPQP	1.098612289	0
13_003-121013	68	35	1	0	800	960	15.87729716	6	800mgOZ+960mgPQP	1.098612289	0
13_003-121013	68	35	1	0	800	960	14.35550656	12	800mgOZ+960mgPQP	1.098612289	0
13_003-121013	68	35	1	0	800	960	11.92503512	18	800mgOZ+960mgPQP	1.098612289	0
13_003-121013	68	35	1	0	800	960	7.313220387	24	800mgOZ+960mgPQP	1.098612289	0
13_003-121013	68	35	1	0	800	960	7.313220387	30	800mgOZ+960mgPQP	1.098612289	0
13_003-121013	68	35	1	0	800	960	7.313220387	36	800mgOZ+960mgPQP	1.098612289	0
13_003-121013	68	35	1	0	800	960	7.313220387	48	800mgOZ+960mgPQP	1.098612289	0
13_003-121013	68	35	1	0	800	960	7.313220387	72	800mgOZ+960mgPQP	1.098612289	0
13_003-121013	68	35	1	0	800	960	7.313220387	120	800mgOZ+960mgPQP	1.098612289	0
13_003-121013	68	35	1	0	800	960	7.313220387	168	800mgOZ+960mgPQP	1.098612289	0
13_003-121013	68	35	1	0	800	960	7.313220387	240	800mgOZ+960mgPQP	1.098612289	0
13_003-121013	68	35	1	0	800	960	7.313220387	336	800mgOZ+960mgPQP	1.098612289	0
13_003-121013	68	35	1	0	800	960	7.313220387	456	800mgOZ+960mgPQP	1.098612289	0
13_003-121013	68	35	1	0	800	960	7.313220387	504	800mgOZ+960mgPQP	1.098612289	0
13_003-121013	68	35	1	0	800	960	7.313220387	672	800mgOZ+960mgPQP	1.098612289	0
13_003-121013	68	35	1	0	800	960	7.313220387	1008	800mgOZ+960mgPQP	1.098612289	0
13_003-121013	68	35	1	0	800	960	7.313220387	1512	800mgOZ+960mgPQP	1.098612289	0
13_003-121014	68.3	33	1	0	800	640	16.22407597	-0.5	800mgOZ+640mgPQP	1.098612289	0
13_003-121014	68.3	33	1	0	800	640	15.02207999	6	800mgOZ+640mgPQP	1.098612289	0
13_003-121014	68.3	33	1	0	800	640	13.71569022	12	800mgOZ+640mgPQP	1.098612289	0
13_003-121014	68.3	33	1	0	800	640	10.59663473	18	800mgOZ+640mgPQP	1.098612289	0
13_003-121014	68.3	33	1	0	800	640	7.313220387	24	800mgOZ+640mgPQP	1.098612289	0
13_003-121014	68.3	33	1	0	800	640	7.313220387	30	800mgOZ+640mgPQP	1.098612289	0
13_003-121014	68.3	33	1	0	800	640	7.313220387	36	800mgOZ+640mgPQP	1.098612289	0
13_003-121014	68.3	33	1	0	800	640	7.313220387	48	800mgOZ+640mgPQP	1.098612289	0
13_003-121014	68.3	33	1	0	800	640	7.313220387	72	800mgOZ+640mgPQP	1.098612289	0
13_003-121014	68.3	33	1	0	800	640	7.313220387	120	800mgOZ+640mgPQP	1.098612289	0
13_003-121014	68.3	33	1	0	800	640	7.313220387	168	800mgOZ+640mgPQP	1.098612289	0
13_003-121014	68.3	33	1	0	800	640	7.313220387	240	800mgOZ+640mgPQP	1.098612289	0
13_003-121014	68.3	33	1	0	800	640	7.313220387	336	800mgOZ+640mgPQP	1.098612289	0
13_003-121014	68.3	33	1	0	800	640	7.313220387	504	800mgOZ+640mgPQP	1.098612289	0
13_003-121014	68.3	33	1	0	800	640	7.313220387	672	800mgOZ+640mgPQP	1.098612289	0
13_003-121014	68.3	33	1	0	800	640	7.313220387	1008	800mgOZ+640mgPQP	1.098612289	0
13_003-121014	68.3	33	1	0	800	640	7.313220387	1512	800mgOZ+640mgPQP	1.098612289	0
13_003-121015	67.4	19	1	0	800	1440	15.79582213	-0.5	800mgOZ+1440mgPQP	1.098612289	0
13_003-121015	67.4	19	1	0	800	1440	15.49819893	6	800mgOZ+1440mgPQP	1.098612289	0
13_003-121015	67.4	19	1	0	800	1440	14.5994121	12	800mgOZ+1440mgPQP	1.098612289	0
13_003-121015	67.4	19	1	0	800	1440	12.4874851	18	800mgOZ+1440mgPQP	1.098612289	0
13_003-121015	67.4	19	1	0	800	1440	7.313220387	24	800mgOZ+1440mgPQP	1.098612289	0
13_003-121015	67.4	19	1	0	800	1440	7.313220387	30	800mgOZ+1440mgPQP	1.098612289	0
13_003-121015	67.4	19	1	0	800	1440	7.313220387	36	800mgOZ+1440mgPQP	1.098612289	0
13_003-121015	67.4	19	1	0	800	1440	7.313220387	48	800mgOZ+1440mgPQP	1.098612289	0
13_003-121015	67.4	19	1	0	800	1440	7.313220387	72	800mgOZ+1440mgPQP	1.098612289	0
13_003-121015	67.4	19	1	0	800	1440	7.313220387	120	800mgOZ+1440mgPQP	1.098612289	0
13_003-121015	67.4	19	1	0	800	1440	7.313220387	168	800mgOZ+1440mgPQP	1.098612289	0
13_003-121015	67.4	19	1	0	800	1440	7.313220387	240	800mgOZ+1440mgPQP	1.098612289	0
13_003-121015	67.4	19	1	0	800	1440	7.313220387	336	800mgOZ+1440mgPQP	1.098612289	0
13_003-121015	67.4	19	1	0	800	1440	7.313220387	504	800mgOZ+1440mgPQP	1.098612289	0
13_003-121015	67.4	19	1	0	800	1440	10.16585182	672	800mgOZ+1440mgPQP	1.098612289	0
13_003-121015	67.4	19	1	0	800	1440	15.70862252	864	800mgOZ+1440mgPQP	1.098612289	0
13_003-121016	51.8	26	2	0	800	960	14.35492364	-0.5	800mgOZ+960mgPQP	1.098612289	1
13_003-121016	51.8	26	2	0	800	960	13.5644818	6	800mgOZ+960mgPQP	1.098612289	1
13_003-121016	51.8	26	2	0	800	960	7.313220387	12	800mgOZ+960mgPQP	1.098612289	1
13_003-121016	51.8	26	2	0	800	960	7.313220387	18	800mgOZ+960mgPQP	1.098612289	1
13_003-121016	51.8	26	2	0	800	960	7.313220387	24	800mgOZ+960mgPQP	1.098612289	1
13_003-121016	51.8	26	2	0	800	960	7.313220387	30	800mgOZ+960mgPQP	1.098612289	1
13_003-121016	51.8	26	2	0	800	960	7.313220387	36	800mgOZ+960mgPQP	1.098612289	1
13_003-121016	51.8	26	2	0	800	960	7.313220387	48	800mgOZ+960mgPQP	1.098612289	1
13_003-121016	51.8	26	2	0	800	960	7.313220387	72	800mgOZ+960mgPQP	1.098612289	1
13_003-121016	51.8	26	2	0	800	960	7.313220387	120	800mgOZ+960mgPQP	1.098612289	1
13_003-121016	51.8	26	2	0	800	960	7.313220387	168	800mgOZ+960mgPQP	1.098612289	1
13_003-121016	51.8	26	2	0	800	960	7.313220387	240	800mgOZ+960mgPQP	1.098612289	1
13_003-121016	51.8	26	2	0	800	960	7.313220387	336	800mgOZ+960mgPQP	1.098612289	1
13_003-121016	51.8	26	2	0	800	960	7.313220387	504	800mgOZ+960mgPQP	1.098612289	1
13_003-121016	51.8	26	2	0	800	960	7.313220387	672	800mgOZ+960mgPQP	1.098612289	1
13_003-121016	51.8	26	2	0	800	960	7.313220387	1008	800mgOZ+960mgPQP	1.098612289	1
13_003-121016	51.8	26	2	0	800	960	8.29404964	1512	800mgOZ+960mgPQP	1.098612289	1
13_003-121018	54	31	1	0	800	640	17.91997045	-0.5	800mgOZ+640mgPQP	1.098612289	0
13_003-121018	54	31	1	0	800	640	18.04552173	6	800mgOZ+640mgPQP	1.098612289	0
13_003-121018	54	31	1	0	800	640	17.28582969	12	800mgOZ+640mgPQP	1.098612289	0
13_003-121018	54	31	1	0	800	640	14.6501573	18	800mgOZ+640mgPQP	1.098612289	0
13_003-121018	54	31	1	0	800	640	11.90496755	24	800mgOZ+640mgPQP	1.098612289	0
13_003-121018	54	31	1	0	800	640	11.91839057	30	800mgOZ+640mgPQP	1.098612289	0
13_003-121018	54	31	1	0	800	640	7.313220387	36	800mgOZ+640mgPQP	1.098612289	0
13_003-121018	54	31	1	0	800	640	7.313220387	48	800mgOZ+640mgPQP	1.098612289	0
13_003-121018	54	31	1	0	800	640	7.313220387	72	800mgOZ+640mgPQP	1.098612289	0
13_003-121018	54	31	1	0	800	640	7.313220387	120	800mgOZ+640mgPQP	1.098612289	0
13_003-121018	54	31	1	0	800	640	7.313220387	168	800mgOZ+640mgPQP	1.098612289	0
13_003-121018	54	31	1	0	800	640	7.313220387	240	800mgOZ+640mgPQP	1.098612289	0
13_003-121018	54	31	1	0	800	640	7.313220387	336	800mgOZ+640mgPQP	1.098612289	0
13_003-121018	54	31	1	0	800	640	7.313220387	1008	800mgOZ+640mgPQP	1.098612289	0
13_003-121018	54	31	1	0	800	640	7.313220387	1512	800mgOZ+640mgPQP	1.098612289	0
13_003-121019	67.8	21	2	0	800	960	17.08138447	-0.5	800mgOZ+960mgPQP	1.098612289	1
13_003-121019	67.8	21	2	0	800	960	17.08138447	6	800mgOZ+960mgPQP	1.098612289	1
13_003-121019	67.8	21	2	0	800	960	16.56495859	12	800mgOZ+960mgPQP	1.098612289	1
13_003-121019	67.8	21	2	0	800	960	14.07633518	18	800mgOZ+960mgPQP	1.098612289	1
13_003-121019	67.8	21	2	0	800	960	10.96819829	24	800mgOZ+960mgPQP	1.098612289	1
13_003-121019	67.8	21	2	0	800	960	7.313220387	30	800mgOZ+960mgPQP	1.098612289	1
13_003-121019	67.8	21	2	0	800	960	7.313220387	36	800mgOZ+960mgPQP	1.098612289	1
13_003-121019	67.8	21	2	0	800	960	7.313220387	48	800mgOZ+960mgPQP	1.098612289	1
13_003-121019	67.8	21	2	0	800	960	7.313220387	72	800mgOZ+960mgPQP	1.098612289	1
13_003-121019	67.8	21	2	0	800	960	7.313220387	168	800mgOZ+960mgPQP	1.098612289	1
13_003-121019	67.8	21	2	0	800	960	7.313220387	240	800mgOZ+960mgPQP	1.098612289	1
13_003-121019	67.8	21	2	0	800	960	7.313220387	336	800mgOZ+960mgPQP	1.098612289	1
13_003-121019	67.8	21	2	0	800	960	7.313220387	504	800mgOZ+960mgPQP	1.098612289	1
13_003-121019	67.8	21	2	0	800	960	7.313220387	528	800mgOZ+960mgPQP	1.098612289	1
13_003-121019	67.8	21	2	0	800	960	7.313220387	672	800mgOZ+960mgPQP	1.098612289	1
13_003-121019	67.8	21	2	0	800	960	7.313220387	1008	800mgOZ+960mgPQP	1.098612289	1
13_003-121019	67.8	21	2	0	800	960	11.12726298	1512	800mgOZ+960mgPQP	1.098612289	1
13_003-121020	61.2	44	1	0	800	960	14.48282698	-0.5	800mgOZ+960mgPQP	1.098612289	0
13_003-121020	61.2	44	1	0	800	960	7.313220387	6	800mgOZ+960mgPQP	1.098612289	0
13_003-121020	61.2	44	1	0	800	960	7.313220387	12	800mgOZ+960mgPQP	1.098612289	0
13_003-121020	61.2	44	1	0	800	960	7.313220387	18	800mgOZ+960mgPQP	1.098612289	0
13_003-121020	61.2	44	1	0	800	960	7.313220387	24	800mgOZ+960mgPQP	1.098612289	0
13_003-121020	61.2	44	1	0	800	960	7.313220387	30	800mgOZ+960mgPQP	1.098612289	0
13_003-121020	61.2	44	1	0	800	960	7.313220387	36	800mgOZ+960mgPQP	1.098612289	0
13_003-121020	61.2	44	1	0	800	960	7.313220387	48	800mgOZ+960mgPQP	1.098612289	0
13_003-121020	61.2	44	1	0	800	960	7.313220387	72	800mgOZ+960mgPQP	1.098612289	0
13_003-121020	61.2	44	1	0	800	960	7.313220387	120	800mgOZ+960mgPQP	1.098612289	0
13_003-121020	61.2	44	1	0	800	960	7.313220387	168	800mgOZ+960mgPQP	1.098612289	0
13_003-121020	61.2	44	1	0	800	960	7.313220387	240	800mgOZ+960mgPQP	1.098612289	0
13_003-121020	61.2	44	1	0	800	960	7.313220387	336	800mgOZ+960mgPQP	1.098612289	0
13_003-121020	61.2	44	1	0	800	960	7.313220387	504	800mgOZ+960mgPQP	1.098612289	0
13_003-121020	61.2	44	1	0	800	960	7.313220387	672	800mgOZ+960mgPQP	1.098612289	0
13_003-121020	61.2	44	1	0	800	960	7.313220387	1008	800mgOZ+960mgPQP	1.098612289	0
13_003-121020	61.2	44	1	0	800	960	9.210340372	1512	800mgOZ+960mgPQP	1.098612289	0
13_003-121021	48.9	14	2	0	800	640	18.38419309	-0.5	800mgOZ+640mgPQP	1.098612289	1
13_003-121021	48.9	14	2	0	800	640	18.93262974	6	800mgOZ+640mgPQP	1.098612289	1
13_003-121021	48.9	14	2	0	800	640	16.92206839	12	800mgOZ+640mgPQP	1.098612289	1
13_003-121021	48.9	14	2	0	800	640	12.7512997	18	800mgOZ+640mgPQP	1.098612289	1
13_003-121021	48.9	14	2	0	800	640	10.71441777	24	800mgOZ+640mgPQP	1.098612289	1
13_003-121021	48.9	14	2	0	800	640	7.313220387	30	800mgOZ+640mgPQP	1.098612289	1
13_003-121021	48.9	14	2	0	800	640	8.517193191	36	800mgOZ+640mgPQP	1.098612289	1
13_003-121022	22	8	2	0	400	720	14.66779596	-0.5	800mgOZ+1440mgPQP	1.098612289	1
13_003-121022	22	8	2	0	400	720	11.9381932	6	800mgOZ+1440mgPQP	1.098612289	1
13_003-121022	22	8	2	0	400	720	7.313220387	18	800mgOZ+1440mgPQP	1.098612289	1
13_003-121022	22	8	2	0	400	720	7.313220387	36	800mgOZ+1440mgPQP	1.098612289	1
13_003-121022	22	8	2	0	400	720	7.313220387	48	800mgOZ+1440mgPQP	1.098612289	1
13_003-121022	22	8	2	0	400	720	7.313220387	72	800mgOZ+1440mgPQP	1.098612289	1
13_003-121022	22	8	2	0	400	720	7.313220387	168	800mgOZ+1440mgPQP	1.098612289	1
13_003-121022	22	8	2	0	400	720	7.313220387	240	800mgOZ+1440mgPQP	1.098612289	1
13_003-121022	22	8	2	0	400	720	7.313220387	336	800mgOZ+1440mgPQP	1.098612289	1
13_003-121022	22	8	2	0	400	720	7.313220387	504	800mgOZ+1440mgPQP	1.098612289	1
13_003-121022	22	8	2	0	400	720	7.313220387	672	800mgOZ+1440mgPQP	1.098612289	1
13_003-121022	22	8	2	0	400	720	10.34174248	720	800mgOZ+1440mgPQP	1.098612289	1
13_003-121023	24.3	8	2	0	600	720	15.09087336	-0.5	800mgOZ+960mgPQP	1.098612289	1
13_003-121023	24.3	8	2	0	600	720	10.49127422	6	800mgOZ+960mgPQP	1.098612289	1
13_003-121023	24.3	8	2	0	600	720	7.313220387	18	800mgOZ+960mgPQP	1.098612289	1
13_003-121023	24.3	8	2	0	600	720	7.313220387	36	800mgOZ+960mgPQP	1.098612289	1
13_003-121023	24.3	8	2	0	600	720	7.313220387	48	800mgOZ+960mgPQP	1.098612289	1
13_003-121023	24.3	8	2	0	600	720	7.313220387	72	800mgOZ+960mgPQP	1.098612289	1
13_003-121023	24.3	8	2	0	600	720	7.313220387	120	800mgOZ+960mgPQP	1.098612289	1
13_003-121023	24.3	8	2	0	600	720	7.313220387	168	800mgOZ+960mgPQP	1.098612289	1
13_003-121023	24.3	8	2	0	600	720	7.313220387	240	800mgOZ+960mgPQP	1.098612289	1
13_003-121023	24.3	8	2	0	600	720	7.313220387	336	800mgOZ+960mgPQP	1.098612289	1
13_003-121023	24.3	8	2	0	600	720	7.313220387	504	800mgOZ+960mgPQP	1.098612289	1
13_003-121023	24.3	8	2	0	600	720	7.313220387	1512	800mgOZ+960mgPQP	1.098612289	1
13_003-121024	22.9	7	1	0	400	320	14.42146453	-0.5	800mgOZ+640mgPQP	1.098612289	0
13_003-121024	22.9	7	1	0	400	320	14.37054444	6	800mgOZ+640mgPQP	1.098612289	0
13_003-121024	22.9	7	1	0	400	320	7.313220387	18	800mgOZ+640mgPQP	1.098612289	0
13_003-121024	22.9	7	1	0	400	320	7.313220387	36	800mgOZ+640mgPQP	1.098612289	0
13_003-121024	22.9	7	1	0	400	320	7.313220387	48	800mgOZ+640mgPQP	1.098612289	0
13_003-121024	22.9	7	1	0	400	320	7.313220387	72	800mgOZ+640mgPQP	1.098612289	0
13_003-121024	22.9	7	1	0	400	320	7.313220387	120	800mgOZ+640mgPQP	1.098612289	0
13_003-121024	22.9	7	1	0	400	320	7.313220387	168	800mgOZ+640mgPQP	1.098612289	0
13_003-121024	22.9	7	1	0	400	320	7.313220387	240	800mgOZ+640mgPQP	1.098612289	0
13_003-121024	22.9	7	1	0	400	320	7.313220387	336	800mgOZ+640mgPQP	1.098612289	0
13_003-121024	22.9	7	1	0	400	320	7.313220387	648	800mgOZ+640mgPQP	1.098612289	0
13_003-121024	22.9	7	1	0	400	320	7.313220387	672	800mgOZ+640mgPQP	1.098612289	0
13_003-121024	22.9	7	1	0	400	320	7.313220387	1008	800mgOZ+640mgPQP	1.098612289	0
13_003-121024	22.9	7	1	0	400	320	7.313220387	1272	800mgOZ+640mgPQP	1.098612289	0
13_003-121024	22.9	7	1	0	400	320	7.313220387	1512	800mgOZ+640mgPQP	1.098612289	0
13_003-121027	25.2	8	1	0	600	1080	13.635187	-0.5	800mgOZ+1440mgPQP	1.098612289	0
13_003-121027	25.2	8	1	0	600	1080	14.1111608	6	800mgOZ+1440mgPQP	1.098612289	0
13_003-121027	25.2	8	1	0	600	1080	7.313220387	18	800mgOZ+1440mgPQP	1.098612289	0
13_003-121027	25.2	8	1	0	600	1080	7.313220387	36	800mgOZ+1440mgPQP	1.098612289	0
13_003-121027	25.2	8	1	0	600	1080	7.313220387	48	800mgOZ+1440mgPQP	1.098612289	0
13_003-121027	25.2	8	1	0	600	1080	7.313220387	72	800mgOZ+1440mgPQP	1.098612289	0
13_003-121027	25.2	8	1	0	600	1080	7.313220387	120	800mgOZ+1440mgPQP	1.098612289	0
13_003-121027	25.2	8	1	0	600	1080	7.313220387	168	800mgOZ+1440mgPQP	1.098612289	0
13_003-121027	25.2	8	1	0	600	1080	7.313220387	240	800mgOZ+1440mgPQP	1.098612289	0
13_003-121027	25.2	8	1	0	600	1080	7.313220387	336	800mgOZ+1440mgPQP	1.098612289	0
13_003-121027	25.2	8	1	0	600	1080	7.313220387	1512	800mgOZ+1440mgPQP	1.098612289	0
13_003-121028	33.2	11	2	0	600	720	15.04310223	-0.5	800mgOZ+960mgPQP	1.098612289	1
13_003-121028	33.2	11	2	0	600	720	14.29608314	6	800mgOZ+960mgPQP	1.098612289	1
13_003-121028	33.2	11	2	0	600	720	7.313220387	18	800mgOZ+960mgPQP	1.098612289	1
13_003-121028	33.2	11	2	0	600	720	7.313220387	36	800mgOZ+960mgPQP	1.098612289	1
13_003-121028	33.2	11	2	0	600	720	7.313220387	48	800mgOZ+960mgPQP	1.098612289	1
13_003-121028	33.2	11	2	0	600	720	7.313220387	72	800mgOZ+960mgPQP	1.098612289	1
13_003-121028	33.2	11	2	0	600	720	7.313220387	120	800mgOZ+960mgPQP	1.098612289	1
13_003-121028	33.2	11	2	0	600	720	7.313220387	168	800mgOZ+960mgPQP	1.098612289	1
13_003-121028	33.2	11	2	0	600	720	7.313220387	240	800mgOZ+960mgPQP	1.098612289	1
13_003-121028	33.2	11	2	0	600	720	7.313220387	336	800mgOZ+960mgPQP	1.098612289	1
13_003-121028	33.2	11	2	0	600	720	7.313220387	360	800mgOZ+960mgPQP	1.098612289	1
13_003-121028	33.2	11	2	0	600	720	7.313220387	504	800mgOZ+960mgPQP	1.098612289	1
13_003-121028	33.2	11	2	0	600	720	7.313220387	672	800mgOZ+960mgPQP	1.098612289	1
13_003-121028	33.2	11	2	0	600	720	12.10071213	1008	800mgOZ+960mgPQP	1.098612289	1
13_003-121028	33.2	11	2	0	600	720	16.36072805	1176	800mgOZ+960mgPQP	1.098612289	1
13_003-121029	23.7	8	1	0	400	480	14.30654155	-0.5	800mgOZ+960mgPQP	1.098612289	0
13_003-121029	23.7	8	1	0	400	480	13.85376927	6	800mgOZ+960mgPQP	1.098612289	0
13_003-121029	23.7	8	1	0	400	480	7.313220387	18	800mgOZ+960mgPQP	1.098612289	0
13_003-121029	23.7	8	1	0	400	480	7.313220387	36	800mgOZ+960mgPQP	1.098612289	0
13_003-121029	23.7	8	1	0	400	480	7.313220387	48	800mgOZ+960mgPQP	1.098612289	0
13_003-121029	23.7	8	1	0	400	480	7.313220387	72	800mgOZ+960mgPQP	1.098612289	0
13_003-121029	23.7	8	1	0	400	480	7.313220387	120	800mgOZ+960mgPQP	1.098612289	0
13_003-121029	23.7	8	1	0	400	480	7.313220387	168	800mgOZ+960mgPQP	1.098612289	0
13_003-121029	23.7	8	1	0	400	480	7.313220387	240	800mgOZ+960mgPQP	1.098612289	0
13_003-121029	23.7	8	1	0	400	480	7.313220387	336	800mgOZ+960mgPQP	1.098612289	0
13_003-121029	23.7	8	1	0	400	480	7.313220387	360	800mgOZ+960mgPQP	1.098612289	0
13_003-121029	23.7	8	1	0	400	480	7.313220387	504	800mgOZ+960mgPQP	1.098612289	0
13_003-121029	23.7	8	1	0	400	480	7.313220387	672	800mgOZ+960mgPQP	1.098612289	0
13_003-121029	23.7	8	1	0	400	480	7.313220387	1008	800mgOZ+960mgPQP	1.098612289	0
13_003-121029	23.7	8	1	0	400	480	16.97165955	1512	800mgOZ+960mgPQP	1.098612289	0
13_003-121030	19.2	5	1	0	400	320	18.89093434	-0.5	800mgOZ+640mgPQP	1.098612289	0
13_003-121030	19.2	5	1	0	400	320	18.82905495	6	800mgOZ+640mgPQP	1.098612289	0
13_003-121030	19.2	5	1	0	400	320	7.313220387	18	800mgOZ+640mgPQP	1.098612289	0
13_003-121030	19.2	5	1	0	400	320	7.313220387	36	800mgOZ+640mgPQP	1.098612289	0
13_003-121030	19.2	5	1	0	400	320	7.313220387	48	800mgOZ+640mgPQP	1.098612289	0
13_003-121030	19.2	5	1	0	400	320	7.313220387	72	800mgOZ+640mgPQP	1.098612289	0
13_003-121030	19.2	5	1	0	400	320	7.313220387	120	800mgOZ+640mgPQP	1.098612289	0
13_003-121030	19.2	5	1	0	400	320	7.313220387	168	800mgOZ+640mgPQP	1.098612289	0
13_003-121030	19.2	5	1	0	400	320	7.313220387	240	800mgOZ+640mgPQP	1.098612289	0
13_003-121030	19.2	5	1	0	400	320	7.313220387	336	800mgOZ+640mgPQP	1.098612289	0
13_003-121030	19.2	5	1	0	400	320	15.16824814	504	800mgOZ+640mgPQP	1.098612289	0
13_003-121033	11.8	2	2	0	300	240	17.74368247	-0.5	800mgOZ+640mgPQP	1.098612289	1
13_003-121033	11.8	2	2	0	300	240	17.66465766	6	800mgOZ+640mgPQP	1.098612289	1
13_003-121033	11.8	2	2	0	300	240	13.35188654	18	800mgOZ+640mgPQP	1.098612289	1
13_003-121033	11.8	2	2	0	300	240	10.89673933	36	800mgOZ+640mgPQP	1.098612289	1
13_003-121033	11.8	2	2	0	300	240	7.313220387	48	800mgOZ+640mgPQP	1.098612289	1
13_003-121033	11.8	2	2	0	300	240	7.313220387	72	800mgOZ+640mgPQP	1.098612289	1
13_003-121033	11.8	2	2	0	300	240	7.313220387	120	800mgOZ+640mgPQP	1.098612289	1
13_003-121033	11.8	2	2	0	300	240	7.313220387	168	800mgOZ+640mgPQP	1.098612289	1
13_003-121033	11.8	2	2	0	300	240	7.313220387	240	800mgOZ+640mgPQP	1.098612289	1
13_003-121033	11.8	2	2	0	300	240	7.313220387	336	800mgOZ+640mgPQP	1.098612289	1
13_003-121033	11.8	2	2	0	300	240	16.75536007	504	800mgOZ+640mgPQP	1.098612289	1
13_003-121033	11.8	2	2	0	300	240	18.29752958	576	800mgOZ+640mgPQP	1.098612289	1
13_003-121038	11.5	2	2	0	300	240	16.10166134	-0.5	800mgOZ+640mgPQP	1.098612289	1
13_003-121038	11.5	2	2	0	300	240	14.07247566	6	800mgOZ+640mgPQP	1.098612289	1
13_003-121038	11.5	2	2	0	300	240	7.313220387	18	800mgOZ+640mgPQP	1.098612289	1
13_003-121038	11.5	2	2	0	300	240	7.313220387	36	800mgOZ+640mgPQP	1.098612289	1
13_003-121038	11.5	2	2	0	300	240	7.313220387	48	800mgOZ+640mgPQP	1.098612289	1
13_003-121038	11.5	2	2	0	300	240	7.313220387	72	800mgOZ+640mgPQP	1.098612289	1
13_003-121038	11.5	2	2	0	300	240	7.313220387	120	800mgOZ+640mgPQP	1.098612289	1
13_003-121038	11.5	2	2	0	300	240	7.313220387	168	800mgOZ+640mgPQP	1.098612289	1
13_003-121038	11.5	2	2	0	300	240	7.313220387	240	800mgOZ+640mgPQP	1.098612289	1
13_003-121038	11.5	2	2	0	300	240	7.313220387	336	800mgOZ+640mgPQP	1.098612289	1
13_003-121038	11.5	2	2	0	300	240	7.313220387	408	800mgOZ+640mgPQP	1.098612289	1
13_003-121038	11.5	2	2	0	300	240	7.313220387	504	800mgOZ+640mgPQP	1.098612289	1
13_003-121038	11.5	2	2	0	300	240	7.313220387	552	800mgOZ+640mgPQP	1.098612289	1
13_003-121038	11.5	2	2	0	300	240	7.313220387	672	800mgOZ+640mgPQP	1.098612289	1
13_003-121038	11.5	2	2	0	300	240	7.313220387	1008	800mgOZ+640mgPQP	1.098612289	1
13_003-121038	11.5	2	2	0	300	240	7.313220387	1512	800mgOZ+640mgPQP	1.098612289	1
13_003-121039	12.1	2	2	0	300	360	14.28050165	-0.5	800mgOZ+960mgPQP	1.098612289	1
13_003-121039	12.1	2	2	0	300	360	12.66665705	6	800mgOZ+960mgPQP	1.098612289	1
13_003-121039	12.1	2	2	0	300	360	7.313220387	18	800mgOZ+960mgPQP	1.098612289	1
13_003-121039	12.1	2	2	0	300	360	7.313220387	36	800mgOZ+960mgPQP	1.098612289	1
13_003-121039	12.1	2	2	0	300	360	7.313220387	48	800mgOZ+960mgPQP	1.098612289	1
13_003-121039	12.1	2	2	0	300	360	7.313220387	72	800mgOZ+960mgPQP	1.098612289	1
13_003-121039	12.1	2	2	0	300	360	7.313220387	120	800mgOZ+960mgPQP	1.098612289	1
13_003-121039	12.1	2	2	0	300	360	7.313220387	168	800mgOZ+960mgPQP	1.098612289	1
13_003-121039	12.1	2	2	0	300	360	7.313220387	240	800mgOZ+960mgPQP	1.098612289	1
13_003-121039	12.1	2	2	0	300	360	7.313220387	336	800mgOZ+960mgPQP	1.098612289	1
13_003-121039	12.1	2	2	0	300	360	7.313220387	408	800mgOZ+960mgPQP	1.098612289	1
13_003-121039	12.1	2	2	0	300	360	7.313220387	504	800mgOZ+960mgPQP	1.098612289	1
13_003-121039	12.1	2	2	0	300	360	7.313220387	576	800mgOZ+960mgPQP	1.098612289	1
13_003-121039	12.1	2	2	0	300	360	7.313220387	672	800mgOZ+960mgPQP	1.098612289	1
13_003-121039	12.1	2	2	0	300	360	7.313220387	1008	800mgOZ+960mgPQP	1.098612289	1
13_003-121039	12.1	2	2	0	300	360	7.313220387	1512	800mgOZ+960mgPQP	1.098612289	1
13_003-121042	11.8	2	1	0	300	240	15.78847986	-0.5	800mgOZ+640mgPQP	1.098612289	0
13_003-121042	11.8	2	1	0	300	240	15.77799685	6	800mgOZ+640mgPQP	1.098612289	0
13_003-121042	11.8	2	1	0	300	240	9.210340372	18	800mgOZ+640mgPQP	1.098612289	0
13_003-121042	11.8	2	1	0	300	240	7.313220387	36	800mgOZ+640mgPQP	1.098612289	0
13_003-121042	11.8	2	1	0	300	240	7.313220387	48	800mgOZ+640mgPQP	1.098612289	0
13_003-121042	11.8	2	1	0	300	240	7.313220387	72	800mgOZ+640mgPQP	1.098612289	0
13_003-121042	11.8	2	1	0	300	240	7.313220387	120	800mgOZ+640mgPQP	1.098612289	0
13_003-121042	11.8	2	1	0	300	240	7.313220387	168	800mgOZ+640mgPQP	1.098612289	0
13_003-121042	11.8	2	1	0	300	240	7.313220387	240	800mgOZ+640mgPQP	1.098612289	0
13_003-121042	11.8	2	1	0	300	240	7.313220387	432	800mgOZ+640mgPQP	1.098612289	0
13_003-121042	11.8	2	1	0	300	240	7.313220387	504	800mgOZ+640mgPQP	1.098612289	0
13_003-121042	11.8	2	1	0	300	240	7.313220387	600	800mgOZ+640mgPQP	1.098612289	0
13_003-121042	11.8	2	1	0	300	240	7.313220387	672	800mgOZ+640mgPQP	1.098612289	0
13_003-121042	11.8	2	1	0	300	240	7.313220387	1008	800mgOZ+640mgPQP	1.098612289	0
13_003-121042	11.8	2	1	0	300	240	7.313220387	1512	800mgOZ+640mgPQP	1.098612289	0
13_003-121044	16.1	4	2	0	400	480	18.26321959	-0.5	800mgOZ+960mgPQP	1.098612289	1
13_003-121044	16.1	4	2	0	400	480	18.11093028	6	800mgOZ+960mgPQP	1.098612289	1
13_003-121044	16.1	4	2	0	400	480	15.21817027	18	800mgOZ+960mgPQP	1.098612289	1
13_003-121044	16.1	4	2	0	400	480	7.313220387	36	800mgOZ+960mgPQP	1.098612289	1
13_003-121044	16.1	4	2	0	400	480	7.313220387	48	800mgOZ+960mgPQP	1.098612289	1
13_003-121044	16.1	4	2	0	400	480	7.313220387	72	800mgOZ+960mgPQP	1.098612289	1
13_003-121044	16.1	4	2	0	400	480	7.313220387	120	800mgOZ+960mgPQP	1.098612289	1
13_003-121044	16.1	4	2	0	400	480	7.313220387	168	800mgOZ+960mgPQP	1.098612289	1
13_003-121044	16.1	4	2	0	400	480	7.313220387	240	800mgOZ+960mgPQP	1.098612289	1
13_003-121044	16.1	4	2	0	400	480	7.313220387	672	800mgOZ+960mgPQP	1.098612289	1
13_003-121044	16.1	4	2	0	400	480	7.313220387	1512	800mgOZ+960mgPQP	1.098612289	1
13_003-121046	10.9	2	2	0	300	240	14.43877161	-0.5	800mgOZ+640mgPQP	1.098612289	1
13_003-121046	10.9	2	2	0	300	240	13.29967239	6	800mgOZ+640mgPQP	1.098612289	1
13_003-121046	10.9	2	2	0	300	240	7.313220387	18	800mgOZ+640mgPQP	1.098612289	1
13_003-121046	10.9	2	2	0	300	240	10.57131693	36	800mgOZ+640mgPQP	1.098612289	1
13_003-121048	17.5	4	1	0	400	320	15.16643678	-0.5	800mgOZ+640mgPQP	1.098612289	0
13_003-121048	17.5	4	1	0	400	320	15.29643305	6	800mgOZ+640mgPQP	1.098612289	0
13_003-121048	17.5	4	1	0	400	320	7.313220387	18	800mgOZ+640mgPQP	1.098612289	0
13_003-121048	17.5	4	1	0	400	320	7.313220387	36	800mgOZ+640mgPQP	1.098612289	0
13_003-121048	17.5	4	1	0	400	320	7.313220387	48	800mgOZ+640mgPQP	1.098612289	0
13_003-121048	17.5	4	1	0	400	320	7.313220387	72	800mgOZ+640mgPQP	1.098612289	0
13_003-121048	17.5	4	1	0	400	320	7.313220387	168	800mgOZ+640mgPQP	1.098612289	0
13_003-121048	17.5	4	1	0	400	320	7.313220387	240	800mgOZ+640mgPQP	1.098612289	0
13_003-121048	17.5	4	1	0	400	320	7.313220387	336	800mgOZ+640mgPQP	1.098612289	0
13_003-121048	17.5	4	1	0	400	320	7.313220387	360	800mgOZ+640mgPQP	1.098612289	0
13_003-121048	17.5	4	1	0	400	320	7.313220387	504	800mgOZ+640mgPQP	1.098612289	0
13_003-121048	17.5	4	1	0	400	320	7.313220387	672	800mgOZ+640mgPQP	1.098612289	0
13_003-121048	17.5	4	1	0	400	320	7.313220387	1008	800mgOZ+640mgPQP	1.098612289	0
13_003-121049	12.2	2	1	0	300	360	15.81021087	-0.5	800mgOZ+960mgPQP	1.098612289	0
13_003-121049	12.2	2	1	0	300	360	14.71485857	6	800mgOZ+960mgPQP	1.098612289	0
13_003-121049	12.2	2	1	0	300	360	12.20607265	18	800mgOZ+960mgPQP	1.098612289	0
13_003-121049	12.2	2	1	0	300	360	7.313220387	36	800mgOZ+960mgPQP	1.098612289	0
13_003-121049	12.2	2	1	0	300	360	7.313220387	48	800mgOZ+960mgPQP	1.098612289	0
13_003-121049	12.2	2	1	0	300	360	7.313220387	72	800mgOZ+960mgPQP	1.098612289	0
13_003-121049	12.2	2	1	0	300	360	7.313220387	168	800mgOZ+960mgPQP	1.098612289	0
13_003-121049	12.2	2	1	0	300	360	7.313220387	240	800mgOZ+960mgPQP	1.098612289	0
13_003-121049	12.2	2	1	0	300	360	7.313220387	336	800mgOZ+960mgPQP	1.098612289	0
13_003-121049	12.2	2	1	0	300	360	7.313220387	360	800mgOZ+960mgPQP	1.098612289	0
13_003-121049	12.2	2	1	0	300	360	7.313220387	504	800mgOZ+960mgPQP	1.098612289	0
13_003-121049	12.2	2	1	0	300	360	7.313220387	672	800mgOZ+960mgPQP	1.098612289	0
13_003-121049	12.2	2	1	0	300	360	7.313220387	1008	800mgOZ+960mgPQP	1.098612289	0
13_003-121049	12.2	2	1	0	300	360	7.313220387	1512	800mgOZ+960mgPQP	1.098612289	0
13_003-121052	17.2	4	1	0	400	480	14.96734761	-0.5	800mgOZ+960mgPQP	1.098612289	0
13_003-121052	17.2	4	1	0	400	480	9.104979856	6	800mgOZ+960mgPQP	1.098612289	0
13_003-121052	17.2	4	1	0	400	480	7.313220387	18	800mgOZ+960mgPQP	1.098612289	0
13_003-121052	17.2	4	1	0	400	480	7.313220387	36	800mgOZ+960mgPQP	1.098612289	0
13_003-121052	17.2	4	1	0	400	480	7.313220387	48	800mgOZ+960mgPQP	1.098612289	0
13_003-121052	17.2	4	1	0	400	480	7.313220387	72	800mgOZ+960mgPQP	1.098612289	0
13_003-121052	17.2	4	1	0	400	480	7.313220387	120	800mgOZ+960mgPQP	1.098612289	0
13_003-121052	17.2	4	1	0	400	480	7.313220387	168	800mgOZ+960mgPQP	1.098612289	0
13_003-121052	17.2	4	1	0	400	480	7.313220387	240	800mgOZ+960mgPQP	1.098612289	0
13_003-121052	17.2	4	1	0	400	480	7.313220387	336	800mgOZ+960mgPQP	1.098612289	0
13_003-121052	17.2	4	1	0	400	480	7.313220387	504	800mgOZ+960mgPQP	1.098612289	0
13_003-121052	17.2	4	1	0	400	480	7.313220387	624	800mgOZ+960mgPQP	1.098612289	0
13_003-121052	17.2	4	1	0	400	480	17.28408617	672	800mgOZ+960mgPQP	1.098612289	0
13_003-121061	16.9	4	1	0	400	720	15.92814507	-0.5	800mgOZ+1440mgPQP	1.098612289	0
13_003-121061	16.9	4	1	0	400	720	15.35173241	6	800mgOZ+1440mgPQP	1.098612289	0
13_003-121061	16.9	4	1	0	400	720	11.23848862	18	800mgOZ+1440mgPQP	1.098612289	0
13_003-121061	16.9	4	1	0	400	720	7.313220387	36	800mgOZ+1440mgPQP	1.098612289	0
13_003-121061	16.9	4	1	0	400	720	7.313220387	48	800mgOZ+1440mgPQP	1.098612289	0
13_003-121061	16.9	4	1	0	400	720	7.313220387	72	800mgOZ+1440mgPQP	1.098612289	0
13_003-121061	16.9	4	1	0	400	720	7.313220387	168	800mgOZ+1440mgPQP	1.098612289	0
13_003-121061	16.9	4	1	0	400	720	7.313220387	240	800mgOZ+1440mgPQP	1.098612289	0
13_003-121061	16.9	4	1	0	400	720	7.313220387	336	800mgOZ+1440mgPQP	1.098612289	0
13_003-121061	16.9	4	1	0	400	720	7.313220387	504	800mgOZ+1440mgPQP	1.098612289	0
13_003-121061	16.9	4	1	0	400	720	7.313220387	1008	800mgOZ+1440mgPQP	1.098612289	0
13_003-121061	16.9	4	1	0	400	720	7.313220387	1512	800mgOZ+1440mgPQP	1.098612289	0
13_003-121062	12.2	2	2	0	300	360	14.39492897	-0.5	800mgOZ+960mgPQP	1.098612289	1
13_003-121062	12.2	2	2	0	300	360	15.14046129	6	800mgOZ+960mgPQP	1.098612289	1
13_003-121062	12.2	2	2	0	300	360	7.313220387	18	800mgOZ+960mgPQP	1.098612289	1
13_003-121062	12.2	2	2	0	300	360	7.313220387	36	800mgOZ+960mgPQP	1.098612289	1
13_003-121062	12.2	2	2	0	300	360	7.313220387	48	800mgOZ+960mgPQP	1.098612289	1
13_003-121062	12.2	2	2	0	300	360	7.313220387	72	800mgOZ+960mgPQP	1.098612289	1
13_003-121062	12.2	2	2	0	300	360	7.313220387	120	800mgOZ+960mgPQP	1.098612289	1
13_003-121062	12.2	2	2	0	300	360	7.313220387	168	800mgOZ+960mgPQP	1.098612289	1
13_003-121062	12.2	2	2	0	300	360	7.313220387	336	800mgOZ+960mgPQP	1.098612289	1
13_003-121062	12.2	2	2	0	300	360	7.313220387	527	800mgOZ+960mgPQP	1.098612289	1
13_003-121062	12.2	2	2	0	300	360	7.313220387	672	800mgOZ+960mgPQP	1.098612289	1
13_003-121063	12.5	2	1	0	300	240	15.44003411	-0.5	800mgOZ+640mgPQP	1.098612289	0
13_003-121063	12.5	2	1	0	300	240	14.04741561	6	800mgOZ+640mgPQP	1.098612289	0
13_003-121063	12.5	2	1	0	300	240	7.313220387	18	800mgOZ+640mgPQP	1.098612289	0
13_003-121063	12.5	2	1	0	300	240	7.313220387	36	800mgOZ+640mgPQP	1.098612289	0
13_003-121063	12.5	2	1	0	300	240	7.313220387	48	800mgOZ+640mgPQP	1.098612289	0
13_003-121063	12.5	2	1	0	300	240	7.313220387	72	800mgOZ+640mgPQP	1.098612289	0
13_003-121063	12.5	2	1	0	300	240	7.313220387	120	800mgOZ+640mgPQP	1.098612289	0
13_003-121063	12.5	2	1	0	300	240	7.313220387	168	800mgOZ+640mgPQP	1.098612289	0
13_003-121063	12.5	2	1	0	300	240	7.313220387	240	800mgOZ+640mgPQP	1.098612289	0
13_003-121063	12.5	2	1	0	300	240	7.313220387	336	800mgOZ+640mgPQP	1.098612289	0
13_003-121063	12.5	2	1	0	300	240	11.82041016	504	800mgOZ+640mgPQP	1.098612289	0
13_003-121063	12.5	2	1	0	300	240	13.23032052	527	800mgOZ+640mgPQP	1.098612289	0
13_003-121063	12.5	2	1	0	300	240	16.39739267	672	800mgOZ+640mgPQP	1.098612289	0
13_003-121064	9.2	1	1	0	200	240	15.84982397	-0.5	800mgOZ+960mgPQP	1.098612289	0
13_003-121064	9.2	1	1	0	200	240	14.9603701	6	800mgOZ+960mgPQP	1.098612289	0
13_003-121064	9.2	1	1	0	200	240	10.34174248	18	800mgOZ+960mgPQP	1.098612289	0
13_003-121064	9.2	1	1	0	200	240	7.313220387	36	800mgOZ+960mgPQP	1.098612289	0
13_003-121064	9.2	1	1	0	200	240	7.313220387	48	800mgOZ+960mgPQP	1.098612289	0
13_003-121064	9.2	1	1	0	200	240	7.313220387	72	800mgOZ+960mgPQP	1.098612289	0
13_003-121064	9.2	1	1	0	200	240	7.313220387	120	800mgOZ+960mgPQP	1.098612289	0
13_003-121064	9.2	1	1	0	200	240	7.313220387	168	800mgOZ+960mgPQP	1.098612289	0
13_003-121064	9.2	1	1	0	200	240	7.313220387	240	800mgOZ+960mgPQP	1.098612289	0
13_003-121064	9.2	1	1	0	200	240	7.313220387	336	800mgOZ+960mgPQP	1.098612289	0
13_003-121064	9.2	1	1	0	200	240	7.313220387	504	800mgOZ+960mgPQP	1.098612289	0
13_003-121064	9.2	1	1	0	200	240	7.313220387	527	800mgOZ+960mgPQP	1.098612289	0
13_003-121064	9.2	1	1	0	200	240	7.313220387	672	800mgOZ+960mgPQP	1.098612289	0
13_003-121064	9.2	1	1	0	200	240	7.313220387	1008	800mgOZ+960mgPQP	1.098612289	0
13_003-121064	9.2	1	1	0	200	240	16.46062096	1512	800mgOZ+960mgPQP	1.098612289	0
13_003-121065	7.8	0.83	2	0	200	160	14.06549076	-0.5	800mgOZ+640mgPQP	1.098612289	1
13_003-121065	7.8	0.83	2	0	200	160	13.75043856	6	800mgOZ+640mgPQP	1.098612289	1
13_003-121065	7.8	0.83	2	0	200	160	7.313220387	18	800mgOZ+640mgPQP	1.098612289	1
13_003-121065	7.8	0.83	2	0	200	160	7.313220387	36	800mgOZ+640mgPQP	1.098612289	1
13_003-121065	7.8	0.83	2	0	200	160	7.313220387	48	800mgOZ+640mgPQP	1.098612289	1
13_003-121065	7.8	0.83	2	0	200	160	7.313220387	72	800mgOZ+640mgPQP	1.098612289	1
13_003-121065	7.8	0.83	2	0	200	160	7.313220387	120	800mgOZ+640mgPQP	1.098612289	1
13_003-121065	7.8	0.83	2	0	200	160	7.313220387	168	800mgOZ+640mgPQP	1.098612289	1
13_003-121065	7.8	0.83	2	0	200	160	7.313220387	240	800mgOZ+640mgPQP	1.098612289	1
13_003-121065	7.8	0.83	2	0	200	160	7.313220387	336	800mgOZ+640mgPQP	1.098612289	1
13_003-121065	7.8	0.83	2	0	200	160	7.313220387	504	800mgOZ+640mgPQP	1.098612289	1
13_003-121065	7.8	0.83	2	0	200	160	7.313220387	599	800mgOZ+640mgPQP	1.098612289	1
13_003-121065	7.8	0.83	2	0	200	160	7.313220387	672	800mgOZ+640mgPQP	1.098612289	1
13_003-121065	7.8	0.83	2	0	200	160	7.313220387	1008	800mgOZ+640mgPQP	1.098612289	1
13_003-121065	7.8	0.83	2	0	200	160	7.313220387	1127	800mgOZ+640mgPQP	1.098612289	1
13_003-121067	17.3	4	1	0	400	480	14.22230811	-0.5	800mgOZ+960mgPQP	1.098612289	0
13_003-121067	17.3	4	1	0	400	480	12.78549106	6	800mgOZ+960mgPQP	1.098612289	0
13_003-121067	17.3	4	1	0	400	480	7.313220387	18	800mgOZ+960mgPQP	1.098612289	0
13_003-121067	17.3	4	1	0	400	480	7.313220387	36	800mgOZ+960mgPQP	1.098612289	0
13_003-121067	17.3	4	1	0	400	480	7.313220387	48	800mgOZ+960mgPQP	1.098612289	0
13_003-121067	17.3	4	1	0	400	480	7.313220387	72	800mgOZ+960mgPQP	1.098612289	0
13_003-121067	17.3	4	1	0	400	480	7.313220387	120	800mgOZ+960mgPQP	1.098612289	0
13_003-121067	17.3	4	1	0	400	480	7.313220387	168	800mgOZ+960mgPQP	1.098612289	0
13_003-121067	17.3	4	1	0	400	480	7.313220387	336	800mgOZ+960mgPQP	1.098612289	0
13_003-121067	17.3	4	1	0	400	480	7.313220387	383	800mgOZ+960mgPQP	1.098612289	0
13_003-121067	17.3	4	1	0	400	480	7.313220387	504	800mgOZ+960mgPQP	1.098612289	0
13_003-121067	17.3	4	1	0	400	480	7.313220387	672	800mgOZ+960mgPQP	1.098612289	0
13_003-121067	17.3	4	1	0	400	480	7.313220387	1512	800mgOZ+960mgPQP	1.098612289	0
13_003-121069	13	3	1	0	300	360	12.1388639	-0.5	800mgOZ+960mgPQP	1.098612289	0
13_003-121069	13	3	1	0	300	360	12.15477935	6	800mgOZ+960mgPQP	1.098612289	0
13_003-121069	13	3	1	0	300	360	7.313220387	18	800mgOZ+960mgPQP	1.098612289	0
13_003-121069	13	3	1	0	300	360	7.313220387	36	800mgOZ+960mgPQP	1.098612289	0
13_003-121069	13	3	1	0	300	360	7.313220387	48	800mgOZ+960mgPQP	1.098612289	0
13_003-121069	13	3	1	0	300	360	7.313220387	72	800mgOZ+960mgPQP	1.098612289	0
13_003-121069	13	3	1	0	300	360	7.313220387	120	800mgOZ+960mgPQP	1.098612289	0
13_003-121069	13	3	1	0	300	360	7.313220387	168	800mgOZ+960mgPQP	1.098612289	0
13_003-121069	13	3	1	0	300	360	7.313220387	240	800mgOZ+960mgPQP	1.098612289	0
13_003-121069	13	3	1	0	300	360	7.313220387	336	800mgOZ+960mgPQP	1.098612289	0
13_003-121069	13	3	1	0	300	360	7.313220387	383	800mgOZ+960mgPQP	1.098612289	0
13_003-121069	13	3	1	0	300	360	7.313220387	504	800mgOZ+960mgPQP	1.098612289	0
13_003-121069	13	3	1	0	300	360	7.313220387	672	800mgOZ+960mgPQP	1.098612289	0
13_003-121071	11.5	2	1	0	300	540	17.67221111	-0.5	800mgOZ+1440mgPQP	1.098612289	0
13_003-121071	11.5	2	1	0	300	540	17.71618946	6	800mgOZ+1440mgPQP	1.098612289	0
13_003-121071	11.5	2	1	0	300	540	14.8996858	18	800mgOZ+1440mgPQP	1.098612289	0
13_003-121071	11.5	2	1	0	300	540	9.546812609	36	800mgOZ+1440mgPQP	1.098612289	0
13_003-121071	11.5	2	1	0	300	540	7.313220387	48	800mgOZ+1440mgPQP	1.098612289	0
13_003-121071	11.5	2	1	0	300	540	7.313220387	72	800mgOZ+1440mgPQP	1.098612289	0
13_003-121071	11.5	2	1	0	300	540	7.313220387	120	800mgOZ+1440mgPQP	1.098612289	0
13_003-121071	11.5	2	1	0	300	540	7.313220387	168	800mgOZ+1440mgPQP	1.098612289	0
13_003-121071	11.5	2	1	0	300	540	7.313220387	240	800mgOZ+1440mgPQP	1.098612289	0
13_003-121071	11.5	2	1	0	300	540	7.313220387	336	800mgOZ+1440mgPQP	1.098612289	0
13_003-121071	11.5	2	1	0	300	540	7.313220387	504	800mgOZ+1440mgPQP	1.098612289	0
13_003-121071	11.5	2	1	0	300	540	7.313220387	623	800mgOZ+1440mgPQP	1.098612289	0
13_003-121071	11.5	2	1	0	300	540	7.313220387	672	800mgOZ+1440mgPQP	1.098612289	0
13_003-121071	11.5	2	1	0	300	540	7.313220387	1008	800mgOZ+1440mgPQP	1.098612289	0
13_003-121071	11.5	2	1	0	300	540	7.313220387	1512	800mgOZ+1440mgPQP	1.098612289	0
13_003-121072	12.3	1	1	0	300	540	13.92526142	-0.5	800mgOZ+1440mgPQP	1.098612289	0
13_003-121072	12.3	1	1	0	300	540	12.03765399	6	800mgOZ+1440mgPQP	1.098612289	0
13_003-121072	12.3	1	1	0	300	540	7.313220387	18	800mgOZ+1440mgPQP	1.098612289	0
13_003-121072	12.3	1	1	0	300	540	7.313220387	36	800mgOZ+1440mgPQP	1.098612289	0
13_003-121072	12.3	1	1	0	300	540	7.313220387	48	800mgOZ+1440mgPQP	1.098612289	0
13_003-121072	12.3	1	1	0	300	540	7.313220387	120	800mgOZ+1440mgPQP	1.098612289	0
13_003-121072	12.3	1	1	0	300	540	7.313220387	168	800mgOZ+1440mgPQP	1.098612289	0
13_003-121072	12.3	1	1	0	300	540	7.313220387	240	800mgOZ+1440mgPQP	1.098612289	0
13_003-121072	12.3	1	1	0	300	540	7.313220387	336	800mgOZ+1440mgPQP	1.098612289	0
13_003-121072	12.3	1	1	0	300	540	7.313220387	504	800mgOZ+1440mgPQP	1.098612289	0
13_003-121072	12.3	1	1	0	300	540	7.313220387	623	800mgOZ+1440mgPQP	1.098612289	0
13_003-121072	12.3	1	1	0	300	540	7.313220387	672	800mgOZ+1440mgPQP	1.098612289	0
13_003-121072	12.3	1	1	0	300	540	7.313220387	1512	800mgOZ+1440mgPQP	1.098612289	0
13_003-121081	14.5	3	1	0	300	540	13.65768647	-0.5	800mgOZ+1440mgPQP	1.098612289	0
13_003-121081	14.5	3	1	0	300	540	9.546812609	18	800mgOZ+1440mgPQP	1.098612289	0
13_003-121081	14.5	3	1	0	300	540	7.313220387	36	800mgOZ+1440mgPQP	1.098612289	0
13_003-121081	14.5	3	1	0	300	540	7.313220387	48	800mgOZ+1440mgPQP	1.098612289	0
13_003-121081	14.5	3	1	0	300	540	7.313220387	72	800mgOZ+1440mgPQP	1.098612289	0
13_003-121081	14.5	3	1	0	300	540	7.313220387	120	800mgOZ+1440mgPQP	1.098612289	0
13_003-121081	14.5	3	1	0	300	540	7.313220387	168	800mgOZ+1440mgPQP	1.098612289	0
13_003-121081	14.5	3	1	0	300	540	7.313220387	240	800mgOZ+1440mgPQP	1.098612289	0
13_003-121081	14.5	3	1	0	300	540	7.313220387	336	800mgOZ+1440mgPQP	1.098612289	0
13_003-121081	14.5	3	1	0	300	540	7.313220387	504	800mgOZ+1440mgPQP	1.098612289	0
13_003-121081	14.5	3	1	0	300	540	7.313220387	528	800mgOZ+1440mgPQP	1.098612289	0
13_003-121081	14.5	3	1	0	300	540	7.313220387	672	800mgOZ+1440mgPQP	1.098612289	0
13_003-121081	14.5	3	1	0	300	540	7.313220387	1008	800mgOZ+1440mgPQP	1.098612289	0
13_003-121081	14.5	3	1	0	300	540	7.313220387	1512	800mgOZ+1440mgPQP	1.098612289	0
13_003-121082	14.4	2	1	0	300	540	14.11857373	-0.5	800mgOZ+1440mgPQP	1.098612289	0
13_003-121082	14.4	2	1	0	300	540	13.3326243	6	800mgOZ+1440mgPQP	1.098612289	0
13_003-121082	14.4	2	1	0	300	540	7.313220387	18	800mgOZ+1440mgPQP	1.098612289	0
13_003-121082	14.4	2	1	0	300	540	7.313220387	36	800mgOZ+1440mgPQP	1.098612289	0
13_003-121082	14.4	2	1	0	300	540	7.313220387	48	800mgOZ+1440mgPQP	1.098612289	0
13_003-121082	14.4	2	1	0	300	540	7.313220387	72	800mgOZ+1440mgPQP	1.098612289	0
13_003-121082	14.4	2	1	0	300	540	7.313220387	120	800mgOZ+1440mgPQP	1.098612289	0
13_003-121082	14.4	2	1	0	300	540	7.313220387	168	800mgOZ+1440mgPQP	1.098612289	0
13_003-121082	14.4	2	1	0	300	540	7.313220387	240	800mgOZ+1440mgPQP	1.098612289	0
13_003-121082	14.4	2	1	0	300	540	7.313220387	336	800mgOZ+1440mgPQP	1.098612289	0
13_003-121082	14.4	2	1	0	300	540	7.313220387	504	800mgOZ+1440mgPQP	1.098612289	0
13_003-121082	14.4	2	1	0	300	540	7.313220387	672	800mgOZ+1440mgPQP	1.098612289	0
13_003-121082	14.4	2	1	0	300	540	7.313220387	1008	800mgOZ+1440mgPQP	1.098612289	0
13_003-121083	9.8	1	2	0	200	240	15.19225951	-0.5	800mgOZ+960mgPQP	1.098612289	1
13_003-121083	9.8	1	2	0	200	240	14.78704676	6	800mgOZ+960mgPQP	1.098612289	1
13_003-121083	9.8	1	2	0	200	240	7.313220387	18	800mgOZ+960mgPQP	1.098612289	1
13_003-121083	9.8	1	2	0	200	240	7.313220387	36	800mgOZ+960mgPQP	1.098612289	1
13_003-121083	9.8	1	2	0	200	240	7.313220387	48	800mgOZ+960mgPQP	1.098612289	1
13_003-121083	9.8	1	2	0	200	240	7.313220387	72	800mgOZ+960mgPQP	1.098612289	1
13_003-121083	9.8	1	2	0	200	240	7.313220387	120	800mgOZ+960mgPQP	1.098612289	1
13_003-121083	9.8	1	2	0	200	240	7.313220387	168	800mgOZ+960mgPQP	1.098612289	1
13_003-121083	9.8	1	2	0	200	240	10.93310697	336	800mgOZ+960mgPQP	1.098612289	1
13_003-121083	9.8	1	2	0	200	240	17.79071491	504	800mgOZ+960mgPQP	1.098612289	1
13_003-121085	17.2	3	1	0	400	480	14.40662501	-0.5	800mgOZ+960mgPQP	1.098612289	0
13_003-121085	17.2	3	1	0	400	480	13.57471207	6	800mgOZ+960mgPQP	1.098612289	0
13_003-121085	17.2	3	1	0	400	480	7.313220387	18	800mgOZ+960mgPQP	1.098612289	0
13_003-121085	17.2	3	1	0	400	480	7.313220387	36	800mgOZ+960mgPQP	1.098612289	0
13_003-121085	17.2	3	1	0	400	480	7.313220387	48	800mgOZ+960mgPQP	1.098612289	0
13_003-121085	17.2	3	1	0	400	480	7.313220387	72	800mgOZ+960mgPQP	1.098612289	0
13_003-121085	17.2	3	1	0	400	480	7.313220387	120	800mgOZ+960mgPQP	1.098612289	0
13_003-121085	17.2	3	1	0	400	480	7.313220387	168	800mgOZ+960mgPQP	1.098612289	0
13_003-121085	17.2	3	1	0	400	480	7.313220387	240	800mgOZ+960mgPQP	1.098612289	0
13_003-121085	17.2	3	1	0	400	480	7.313220387	336	800mgOZ+960mgPQP	1.098612289	0
13_003-121085	17.2	3	1	0	400	480	7.313220387	408	800mgOZ+960mgPQP	1.098612289	0
13_003-121085	17.2	3	1	0	400	480	7.313220387	504	800mgOZ+960mgPQP	1.098612289	0
13_003-121085	17.2	3	1	0	400	480	7.313220387	672	800mgOZ+960mgPQP	1.098612289	0
13_003-121085	17.2	3	1	0	400	480	7.313220387	1008	800mgOZ+960mgPQP	1.098612289	0
13_003-121085	17.2	3	1	0	400	480	7.313220387	1512	800mgOZ+960mgPQP	1.098612289	0
13_003-121089	14.2	2	2	0	300	540	14.42255504	-0.5	800mgOZ+1440mgPQP	1.098612289	1
13_003-121089	14.2	2	2	0	300	540	12.15477935	6	800mgOZ+1440mgPQP	1.098612289	1
13_003-121089	14.2	2	2	0	300	540	7.313220387	18	800mgOZ+1440mgPQP	1.098612289	1
13_003-121089	14.2	2	2	0	300	540	7.313220387	36	800mgOZ+1440mgPQP	1.098612289	1
13_003-121089	14.2	2	2	0	300	540	7.313220387	48	800mgOZ+1440mgPQP	1.098612289	1
13_003-121089	14.2	2	2	0	300	540	7.313220387	72	800mgOZ+1440mgPQP	1.098612289	1
13_003-121089	14.2	2	2	0	300	540	7.313220387	120	800mgOZ+1440mgPQP	1.098612289	1
13_003-121089	14.2	2	2	0	300	540	7.313220387	168	800mgOZ+1440mgPQP	1.098612289	1
13_003-121089	14.2	2	2	0	300	540	7.313220387	240	800mgOZ+1440mgPQP	1.098612289	1
13_003-121089	14.2	2	2	0	300	540	7.313220387	336	800mgOZ+1440mgPQP	1.098612289	1
13_003-121089	14.2	2	2	0	300	540	7.313220387	504	800mgOZ+1440mgPQP	1.098612289	1
13_003-121089	14.2	2	2	0	300	540	7.313220387	672	800mgOZ+1440mgPQP	1.098612289	1
13_003-121089	14.2	2	2	0	300	540	7.313220387	1512	800mgOZ+1440mgPQP	1.098612289	1
13_003-121091	14.3	2	1	0	300	240	14.82383338	-0.5	800mgOZ+640mgPQP	1.098612289	0
13_003-121091	14.3	2	1	0	300	240	13.52248088	6	800mgOZ+640mgPQP	1.098612289	0
13_003-121091	14.3	2	1	0	300	240	7.313220387	18	800mgOZ+640mgPQP	1.098612289	0
13_003-121091	14.3	2	1	0	300	240	7.313220387	36	800mgOZ+640mgPQP	1.098612289	0
13_003-121091	14.3	2	1	0	300	240	7.313220387	48	800mgOZ+640mgPQP	1.098612289	0
13_003-121091	14.3	2	1	0	300	240	7.313220387	72	800mgOZ+640mgPQP	1.098612289	0
13_003-121091	14.3	2	1	0	300	240	7.313220387	120	800mgOZ+640mgPQP	1.098612289	0
13_003-121091	14.3	2	1	0	300	240	7.313220387	168	800mgOZ+640mgPQP	1.098612289	0
13_003-121091	14.3	2	1	0	300	240	7.313220387	240	800mgOZ+640mgPQP	1.098612289	0
13_003-121091	14.3	2	1	0	300	240	7.313220387	504	800mgOZ+640mgPQP	1.098612289	0
13_003-121091	14.3	2	1	0	300	240	7.313220387	672	800mgOZ+640mgPQP	1.098612289	0
13_003-121097	17.9	4	2	0	400	720	14.82383338	-0.5	800mgOZ+1440mgPQP	1.098612289	1
13_003-121097	17.9	4	2	0	400	720	13.75788145	6	800mgOZ+1440mgPQP	1.098612289	1
13_003-121097	17.9	4	2	0	400	720	7.313220387	18	800mgOZ+1440mgPQP	1.098612289	1
13_003-121097	17.9	4	2	0	400	720	7.313220387	36	800mgOZ+1440mgPQP	1.098612289	1
13_003-121097	17.9	4	2	0	400	720	7.313220387	48	800mgOZ+1440mgPQP	1.098612289	1
13_003-121097	17.9	4	2	0	400	720	7.313220387	72	800mgOZ+1440mgPQP	1.098612289	1
13_003-121097	17.9	4	2	0	400	720	7.313220387	120	800mgOZ+1440mgPQP	1.098612289	1
13_003-121097	17.9	4	2	0	400	720	7.313220387	168	800mgOZ+1440mgPQP	1.098612289	1
13_003-121097	17.9	4	2	0	400	720	7.313220387	240	800mgOZ+1440mgPQP	1.098612289	1
13_003-121097	17.9	4	2	0	400	720	7.313220387	336	800mgOZ+1440mgPQP	1.098612289	1
13_003-121097	17.9	4	2	0	400	720	7.313220387	432	800mgOZ+1440mgPQP	1.098612289	1
13_003-121097	17.9	4	2	0	400	720	7.313220387	504	800mgOZ+1440mgPQP	1.098612289	1
13_003-121097	17.9	4	2	0	400	720	7.313220387	672	800mgOZ+1440mgPQP	1.098612289	1
13_003-121097	17.9	4	2	0	400	720	7.313220387	1008	800mgOZ+1440mgPQP	1.098612289	1
13_003-121097	17.9	4	2	0	400	720	7.313220387	1512	800mgOZ+1440mgPQP	1.098612289	1
13_003-121107	12	0.92	2	0	300	540	18.2859944	-0.5	800mgOZ+1440mgPQP	1.098612289	1
13_003-121107	12	0.92	2	0	300	540	18.11143449	6	800mgOZ+1440mgPQP	1.098612289	1
13_003-121107	12	0.92	2	0	300	540	12.29682701	18	800mgOZ+1440mgPQP	1.098612289	1
13_003-121107	12	0.92	2	0	300	540	7.313220387	36	800mgOZ+1440mgPQP	1.098612289	1
13_003-121107	12	0.92	2	0	300	540	7.313220387	48	800mgOZ+1440mgPQP	1.098612289	1
13_003-121107	12	0.92	2	0	300	540	7.313220387	72	800mgOZ+1440mgPQP	1.098612289	1
13_003-121107	12	0.92	2	0	300	540	7.313220387	120	800mgOZ+1440mgPQP	1.098612289	1
13_003-121107	12	0.92	2	0	300	540	7.313220387	168	800mgOZ+1440mgPQP	1.098612289	1
13_003-121107	12	0.92	2	0	300	540	7.313220387	240	800mgOZ+1440mgPQP	1.098612289	1
13_003-121107	12	0.92	2	0	300	540	7.313220387	336	800mgOZ+1440mgPQP	1.098612289	1
13_003-121107	12	0.92	2	0	300	540	7.313220387	384	800mgOZ+1440mgPQP	1.098612289	1
13_003-121107	12	0.92	2	0	300	540	7.313220387	408	800mgOZ+1440mgPQP	1.098612289	1
13_003-121107	12	0.92	2	0	300	540	7.313220387	504	800mgOZ+1440mgPQP	1.098612289	1
13_003-121107	12	0.92	2	0	300	540	7.313220387	576	800mgOZ+1440mgPQP	1.098612289	1
13_003-121107	12	0.92	2	0	300	540	7.313220387	768	800mgOZ+1440mgPQP	1.098612289	1
13_003-121113	16.1	3	1	0	400	480	14.46991691	-0.5	800mgOZ+960mgPQP	1.098612289	0
13_003-121113	16.1	3	1	0	400	480	14.49049377	6	800mgOZ+960mgPQP	1.098612289	0
13_003-121113	16.1	3	1	0	400	480	7.313220387	18	800mgOZ+960mgPQP	1.098612289	0
13_003-121113	16.1	3	1	0	400	480	7.313220387	36	800mgOZ+960mgPQP	1.098612289	0
13_003-121113	16.1	3	1	0	400	480	7.313220387	48	800mgOZ+960mgPQP	1.098612289	0
13_003-121113	16.1	3	1	0	400	480	7.313220387	72	800mgOZ+960mgPQP	1.098612289	0
13_003-121113	16.1	3	1	0	400	480	7.313220387	120	800mgOZ+960mgPQP	1.098612289	0
13_003-121113	16.1	3	1	0	400	480	7.313220387	168	800mgOZ+960mgPQP	1.098612289	0
13_003-121113	16.1	3	1	0	400	480	7.313220387	240	800mgOZ+960mgPQP	1.098612289	0
13_003-121113	16.1	3	1	0	400	480	7.313220387	336	800mgOZ+960mgPQP	1.098612289	0
13_003-121113	16.1	3	1	0	400	480	7.313220387	672	800mgOZ+960mgPQP	1.098612289	0
13_003-121113	16.1	3	1	0	400	480	7.313220387	1008	800mgOZ+960mgPQP	1.098612289	0
13_003-121113	16.1	3	1	0	400	480	7.313220387	1512	800mgOZ+960mgPQP	1.098612289	0
13_003-121114	18.3	4	1	0	400	320	15.0969998	-0.5	800mgOZ+640mgPQP	1.098612289	0
13_003-121114	18.3	4	1	0	400	320	13.30801272	6	800mgOZ+640mgPQP	1.098612289	0
13_003-121114	18.3	4	1	0	400	320	7.313220387	18	800mgOZ+640mgPQP	1.098612289	0
13_003-121114	18.3	4	1	0	400	320	7.313220387	36	800mgOZ+640mgPQP	1.098612289	0
13_003-121114	18.3	4	1	0	400	320	7.313220387	48	800mgOZ+640mgPQP	1.098612289	0
13_003-121114	18.3	4	1	0	400	320	7.313220387	72	800mgOZ+640mgPQP	1.098612289	0
13_003-121114	18.3	4	1	0	400	320	7.313220387	120	800mgOZ+640mgPQP	1.098612289	0
13_003-121114	18.3	4	1	0	400	320	7.313220387	168	800mgOZ+640mgPQP	1.098612289	0
13_003-121114	18.3	4	1	0	400	320	7.313220387	240	800mgOZ+640mgPQP	1.098612289	0
13_003-121114	18.3	4	1	0	400	320	7.313220387	336	800mgOZ+640mgPQP	1.098612289	0
13_003-121114	18.3	4	1	0	400	320	7.313220387	504	800mgOZ+640mgPQP	1.098612289	0
13_003-121114	18.3	4	1	0	400	320	7.313220387	672	800mgOZ+640mgPQP	1.098612289	0
13_003-121114	18.3	4	1	0	400	320	7.313220387	1008	800mgOZ+640mgPQP	1.098612289	0
13_003-121119	10.5	2	1	0	300	360	16.41857055	-0.5	800mgOZ+960mgPQP	1.098612289	0
13_003-121119	10.5	2	1	0	300	360	14.57538137	6	800mgOZ+960mgPQP	1.098612289	0
13_003-121119	10.5	2	1	0	300	360	12.91656846	18	800mgOZ+960mgPQP	1.098612289	0
13_003-121119	10.5	2	1	0	300	360	7.313220387	36	800mgOZ+960mgPQP	1.098612289	0
13_003-121119	10.5	2	1	0	300	360	7.313220387	48	800mgOZ+960mgPQP	1.098612289	0
13_003-121119	10.5	2	1	0	300	360	7.313220387	72	800mgOZ+960mgPQP	1.098612289	0
13_003-121119	10.5	2	1	0	300	360	7.313220387	120	800mgOZ+960mgPQP	1.098612289	0
13_003-121119	10.5	2	1	0	300	360	7.313220387	168	800mgOZ+960mgPQP	1.098612289	0
13_003-121119	10.5	2	1	0	300	360	7.313220387	240	800mgOZ+960mgPQP	1.098612289	0
13_003-121119	10.5	2	1	0	300	360	7.313220387	336	800mgOZ+960mgPQP	1.098612289	0
13_003-121119	10.5	2	1	0	300	360	7.313220387	504	800mgOZ+960mgPQP	1.098612289	0
13_003-121119	10.5	2	1	0	300	360	7.313220387	672	800mgOZ+960mgPQP	1.098612289	0
13_003-121119	10.5	2	1	0	300	360	16.25000072	1008	800mgOZ+960mgPQP	1.098612289	0
13_003-121120	12.9	3	2	0	300	360	14.5781838	-0.5	800mgOZ+960mgPQP	1.098612289	1
13_003-121120	12.9	3	2	0	300	360	13.84312572	6	800mgOZ+960mgPQP	1.098612289	1
13_003-121120	12.9	3	2	0	300	360	7.313220387	18	800mgOZ+960mgPQP	1.098612289	1
13_003-121120	12.9	3	2	0	300	360	7.313220387	36	800mgOZ+960mgPQP	1.098612289	1
13_003-121120	12.9	3	2	0	300	360	7.313220387	48	800mgOZ+960mgPQP	1.098612289	1
13_003-121120	12.9	3	2	0	300	360	7.313220387	72	800mgOZ+960mgPQP	1.098612289	1
13_003-121120	12.9	3	2	0	300	360	7.313220387	120	800mgOZ+960mgPQP	1.098612289	1
13_003-121120	12.9	3	2	0	300	360	7.313220387	168	800mgOZ+960mgPQP	1.098612289	1
13_003-121120	12.9	3	2	0	300	360	7.313220387	240	800mgOZ+960mgPQP	1.098612289	1
13_003-121120	12.9	3	2	0	300	360	7.313220387	336	800mgOZ+960mgPQP	1.098612289	1
13_003-121120	12.9	3	2	0	300	360	7.313220387	504	800mgOZ+960mgPQP	1.098612289	1
13_003-121120	12.9	3	2	0	300	360	7.313220387	672	800mgOZ+960mgPQP	1.098612289	1
13_003-121120	12.9	3	2	0	300	360	14.60759769	1008	800mgOZ+960mgPQP	1.098612289	1
13_003-121124	14.5	3	1	0	300	240	15.975264	-0.5	800mgOZ+640mgPQP	1.098612289	0
13_003-121124	14.5	3	1	0	300	240	14.84083505	6	800mgOZ+640mgPQP	1.098612289	0
13_003-121124	14.5	3	1	0	300	240	10.30895266	18	800mgOZ+640mgPQP	1.098612289	0
13_003-121124	14.5	3	1	0	300	240	7.313220387	36	800mgOZ+640mgPQP	1.098612289	0
13_003-121124	14.5	3	1	0	300	240	7.313220387	48	800mgOZ+640mgPQP	1.098612289	0
13_003-121124	14.5	3	1	0	300	240	7.313220387	72	800mgOZ+640mgPQP	1.098612289	0
13_003-121124	14.5	3	1	0	300	240	7.313220387	120	800mgOZ+640mgPQP	1.098612289	0
13_003-121124	14.5	3	1	0	300	240	7.313220387	168	800mgOZ+640mgPQP	1.098612289	0
13_003-121124	14.5	3	1	0	300	240	7.313220387	240	800mgOZ+640mgPQP	1.098612289	0
13_003-121124	14.5	3	1	0	300	240	7.313220387	336	800mgOZ+640mgPQP	1.098612289	0
13_003-121124	14.5	3	1	0	300	240	7.313220387	504	800mgOZ+640mgPQP	1.098612289	0
13_003-121124	14.5	3	1	0	300	240	7.313220387	672	800mgOZ+640mgPQP	1.098612289	0
13_003-121124	14.5	3	1	0	300	240	7.313220387	1008	800mgOZ+640mgPQP	1.098612289	0
13_003-121124	14.5	3	1	0	300	240	7.313220387	1512	800mgOZ+640mgPQP	1.098612289	0
13_003-121127	14.4	3	1	0	300	540	15.39593152	-0.5	800mgOZ+1440mgPQP	1.098612289	0
13_003-121127	14.4	3	1	0	300	540	13.48422485	6	800mgOZ+1440mgPQP	1.098612289	0
13_003-121127	14.4	3	1	0	300	540	7.313220387	18	800mgOZ+1440mgPQP	1.098612289	0
13_003-121127	14.4	3	1	0	300	540	7.313220387	36	800mgOZ+1440mgPQP	1.098612289	0
13_003-121127	14.4	3	1	0	300	540	7.313220387	48	800mgOZ+1440mgPQP	1.098612289	0
13_003-121127	14.4	3	1	0	300	540	7.313220387	72	800mgOZ+1440mgPQP	1.098612289	0
13_003-121127	14.4	3	1	0	300	540	7.313220387	120	800mgOZ+1440mgPQP	1.098612289	0
13_003-121127	14.4	3	1	0	300	540	7.313220387	168	800mgOZ+1440mgPQP	1.098612289	0
13_003-121127	14.4	3	1	0	300	540	7.313220387	240	800mgOZ+1440mgPQP	1.098612289	0
13_003-121127	14.4	3	1	0	300	540	7.313220387	336	800mgOZ+1440mgPQP	1.098612289	0
13_003-121127	14.4	3	1	0	300	540	7.313220387	504	800mgOZ+1440mgPQP	1.098612289	0
13_003-121127	14.4	3	1	0	300	540	7.313220387	672	800mgOZ+1440mgPQP	1.098612289	0
13_003-121127	14.4	3	1	0	300	540	7.313220387	1512	800mgOZ+1440mgPQP	1.098612289	0
13_003-121131	12.4	1	1	0	300	360	16.08794567	-0.5	800mgOZ+960mgPQP	1.098612289	0
13_003-121131	12.4	1	1	0	300	360	14.52305362	6	800mgOZ+960mgPQP	1.098612289	0
13_003-121131	12.4	1	1	0	300	360	7.313220387	18	800mgOZ+960mgPQP	1.098612289	0
13_003-121131	12.4	1	1	0	300	360	7.313220387	36	800mgOZ+960mgPQP	1.098612289	0
13_003-121131	12.4	1	1	0	300	360	7.313220387	48	800mgOZ+960mgPQP	1.098612289	0
[truncated: 3,119 more rows]
