# Supplementary material for: Characterizing the pharmacological interaction of the antimalarial combination artefenomel-piperaquine in healthy volunteers with induced blood-stage Plasmodium falciparum to predict efficacy in patients with malaria
Source: BMC Med. 2024 Nov 28;22:563. doi: 10.1186/s12916-024-03787-0 (PMC11603672; doi:10.1186/s12916-024-03787-0)
Supplement: Supplementary file 8 — Additional file 8. [file 12916_2024_3787_MOESM8_ESM.txt]

; =============================================
DESCRIPTION: model_PKPDcombo_3cpt_Emax_BlissGPDI_min
  Library model for SCID mouse combo PKPD modeling.
  PK		3 compartmental distribution model
  non-linear (linear+saturable)
  1st order absorption
  PK DDI	Mutual elimination inhibition in a competitive manner.
  PD		Emax model
  PD DDI	Bliss independence model with GPDI symetric inhibition.
  Alpha: For potency                (i.e. effect on EC50x1 and EC50x2)
  Beta:  For killing/clearance rate (i.e. effect on EMAXx1 and EMAXx2)
  Important assumption: INPUT dose (mg or mg/kg) and PK model matched to lead to drug
  concentration in ug/mL!
; =============================================

  [LONGITUDINAL]

  input = {PLbase,PLerr,GR,EMAXx1,EC50x1,hillx1,EMAXx2,EC50x2,hillx2,Alpha,Beta,EC50ax12,hillax12,EC50ax21,hillax21,EC50bx12,hillbx12,EC50bx21,hillbx21,Fabs1x1,kax1,CLx1,Vcx1,Q1x1,Vp1x1,Fabs1x2,kax2,CLx2,Vcx2,Q1x2,Vp1x2,Tlag1,Tlag2}
  Fabs1x1 = {use=regressor}
  kax1 = {use=regressor}
  CLx1 = {use=regressor}
  Vcx1 = {use=regressor}
  Q1x1 = {use=regressor}
  Vp1x1 = {use=regressor}
  Fabs1x2 = {use=regressor}
  kax2 = {use=regressor}
  CLx2 = {use=regressor}
  Vcx2 = {use=regressor}
  Q1x2 = {use=regressor}
  Vp1x2 = {use=regressor}
  Tlag1 = {use=regressor}
  Tlag2 = {use=regressor}

; =============================================
PK:
; =============================================

  ; Model parameters
  ; ----------------
  VMAXx1 = 0  ; Maximum apparent clearance rate Drug1 (mg/hour)
  KMx1 = 10  ; Michaelis-Menton constant Drug1 (ug/mL)
  Q2x1 = 0  ; Apparent intercompartmental clearance to second peripheral compartment Drug1 (L/hour)
  Vp2x1 = 10  ; Apparent second peripheral volume Drug1 (L)
  Tlag1x1 = 0  ; Absorption lag t Drug1 (hours)
  VMAXx2 = 0  ; Maximum apparent clearance rate Drug2 (mg/hour)
  KMx2 = 10  ; Michaelis-Menton constant Drug2 (ug/mL)
  Q2x2 = 0  ; Apparent intercompartmental clearance to second peripheral compartment Drug2 (L/hour)
  Vp2x2 = 10  ; Apparent second peripheral volume Drug2 (L)
  Tlag1x2 = 0  ; Absorption lag t Drug2 (hours)
  Ki12 = 1e+100  ; Inhibition constant of Drug2 by Drug1
  Ki21 = 1e+100  ; Inhibition constant of Drug1 by Drug2
  factorUnits = 1
  yps = 1e-09

  ; Model compartments
  ; ------------------
  compartment(cmt=1, amount=Adx1)
  compartment(cmt=2, amount=Acx1)
  compartment(cmt=3, amount=Ap1x1)
  compartment(cmt=4, amount=Ap2x1)
  compartment(cmt=5, amount=Adx2)
  compartment(cmt=6, amount=Acx2)
  compartment(cmt=7, amount=Ap1x2)
  compartment(cmt=8, amount=Ap2x2)
  compartment(cmt=9, amount=PL)

  ; Model dosing
  ; ------------
  iv(cmt=1, type=1, p=+Fabs1x1*factorUnits, Tlag=Tlag1)
  iv(cmt=5, type=2, p=+Fabs1x2*factorUnits, Tlag=Tlag2)

; =============================================
EQUATION:
; =============================================

  ; Start time of integration
  ; -------------------------
  ; Integration starts with first event in subject

  ; Define type of solver
  ; ---------------------
  odeType = stiff

  ; Model variables
  ; ---------------
  Ccx1 = Acx1/Vcx1
  Ccx1YPS = Ccx1+yps
  Ccx2 = Acx2/Vcx2
  Ccx2YPS = Ccx2+yps
  Inh12 = (1+Ccx1/Ki12)
  Inh21 = (1+Ccx2/Ki21)
  EC50Intx1 = EC50x1*(1+(Alpha*Ccx2YPS^hillax12/(EC50ax12^hillax12+Ccx2YPS^hillax12)))
  EC50Intx2 = EC50x2*(1+(Alpha*Ccx1YPS^hillax21/(EC50ax21^hillax21+Ccx1YPS^hillax21)))
  EMAXIntx1 = EMAXx1*(1+(Beta*Ccx2YPS^hillbx12/(EC50bx12^hillbx12+Ccx2YPS^hillbx12)))
  EMAXIntx2 = EMAXx2*(1+(Beta*Ccx1YPS^hillbx21/(EC50bx21^hillbx21+Ccx1YPS^hillbx21)))
  Kkillx1 = EMAXIntx1*Ccx1YPS^hillx1/(EC50Intx1^hillx1+Ccx1YPS^hillx1)
  Kkillx2 = EMAXIntx2*Ccx2YPS^hillx2/(EC50Intx2^hillx2+Ccx2YPS^hillx2)
  Kkill = Kkillx1 + Kkillx2 - Kkillx1*Kkillx2/max(EMAXx1,EMAXx2)

  ; Initial conditions
  ;------------------
  Adx1_0 = 0
  Acx1_0 = 0
  Ap1x1_0 = 0
  Ap2x1_0 = 0
  Adx2_0 = 0
  Acx2_0 = 0
  Ap1x2_0 = 0
  Ap2x2_0 = 0
  PL_0 = PLbase+PLerr
  
  ; Differential equations
  ; ----------------------
  ddt_Adx1 = -kax1*Adx1
  ddt_Acx1 = kax1*Adx1-Q1x1/Vcx1*Acx1+Q1x1/Vp1x1*Ap1x1-Q2x1/Vcx1*Acx1+Q2x1/Vp2x1*Ap2x1-CLx1*Ccx1/Inh21-(VMAXx1*Ccx1)/(KMx1*Inh21+Ccx1)
  ddt_Ap1x1 = Q1x1/Vcx1*Acx1-Q1x1/Vp1x1*Ap1x1
  ddt_Ap2x1 = Q2x1/Vcx1*Acx1-Q2x1/Vp2x1*Ap2x1
  ddt_Adx2 = -kax2*Adx2
  ddt_Acx2 = kax2*Adx2-Q1x2/Vcx2*Acx2+Q1x2/Vp1x2*Ap1x2-Q2x2/Vcx2*Acx2+Q2x2/Vp2x2*Ap2x2-CLx2*Ccx2/Inh12-(VMAXx2*Ccx2)/(KMx2*Inh12+Ccx2)
  ddt_Ap1x2 = Q1x2/Vcx2*Acx2-Q1x2/Vp1x2*Ap1x2
  ddt_Ap2x2 = Q2x2/Vcx2*Acx2-Q2x2/Vp2x2*Ap2x2
  ddt_PL = GR-Kkill

; =============================================
OUTPUT:
; =============================================

  output = {PL}
