# Supplementary material for: Characterizing the pharmacological interaction of the antimalarial combination artefenomel-piperaquine in healthy volunteers with induced blood-stage Plasmodium falciparum to predict efficacy in patients with malaria
Source: BMC Med. 2024 Nov 28;22:563. doi: 10.1186/s12916-024-03787-0 (PMC11603672; doi:10.1186/s12916-024-03787-0)
Supplement: Supplementary file 9 — Additional file 9. [file 12916_2024_3787_MOESM9_ESM.mlxtran]

; MONOLIX project generated with IQRtools

; ==PROJECT HEADER START===================================================
; COMMENT             = ''
; TOOL                = 'MONOLIX'
; TOOLVERSION         = 'MLX2019R1'
; DATA                = '../../../00-OriginalData/S201-dataNLME_PD/dataNLME_Combo.csv'
; DOSINGTYPES         = 'BOLUS,BOLUS'
; TK0NAMES            = 'NA,NA'
; COVNAMES            = 'DOSELEVEL1,DOSELEVEL2,AGE,HT0,WT0'
; CATNAMES            = 'TRT,SEX'
; CATCATEGORIES       = '[6 7 8 9 10 11 12],[1 2]'
; REGRESSIONNAMES     = 'Fabs1x1,kax1,CLx1,Vcx1,Q1x1,Vp1x1,Fabs1x2,kax2,CLx2,Vcx2,Q1x2,Vp1x2,Tlag1,Tlag2'
; OUTPUTS             = 'PL'
; ERRORMODELS         = 'abs'
; PARAMNAMES          = 'PLbase,PLerr,GR,EMAXx1,EC50x1,hillx1,EMAXx2,EC50x2,hillx2,Alpha,Beta,EC50ax12,hillax12,EC50ax21,hillax21,EC50bx12,hillbx12,EC50bx21,hillbx21'
; PARAMTRANS          = '(phi),(phi),exp(phi),exp(phi),exp(phi),exp(phi),exp(phi),exp(phi),exp(phi),(phi),(phi),exp(phi),exp(phi),exp(phi),exp(phi),exp(phi),exp(phi),exp(phi),exp(phi)'
; PARAMINVTRANS       = '(psi),(psi),log(psi),log(psi),log(psi),log(psi),log(psi),log(psi),log(psi),(psi),(psi),log(psi),log(psi),log(psi),log(psi),log(psi),log(psi),log(psi),log(psi)'
; COVARIATENAMES      = 'DOSELEVEL1,DOSELEVEL2,AGE,HT0,WT0,TRT,SEX'
; COVARIATESUSED      = ''
; BETACOVNAMES        = ''
; BETACOVTRANS        = ''
; BETACATNAMES        = ''
; BETACATREFERENCE    = ''
; NROBSERVATIONS      = '857'
; ==PROJECT HEADER END=====================================================

; =============================================
<DATAFILE>
; =============================================

[FILEINFO]
file = '../../../00-OriginalData/S201-dataNLME_PD/dataNLME_Combo.csv'
delimiter = comma
header = {IXGDF, IGNORE, USUBJID, ID, STUDY, STUDYN, TRTNAME, TRT, TIME, TIMEPOS, NT, TAD, TIMEUNIT, YTYPE, NAME, VALUE, DV, UNIT, LLOQ, CENS, MDV, EVID, AMT, ADM, II, ADDL, ROUTE, TINF, RATE, DOSE, PROFNR, PROFTIME, CENTER, SUBJECT, INDNAME, IND, COMPOUND, STUDYDES, PART, EXTENS, TRTNAMER, TRTR, VISIT, VISNAME, DATEDAY, DATETIME, DURATION, TYPENAME, ULOQ, COMMENT, SEX, DOSELEVEL1, DOSELEVEL2, DOSEMULT1, DOSEMULT2, AGE, HT0, WT0, TADD1, DOSED1, TADD2, DOSED2, Fabs1x1, kax1, CLx1, Vcx1, Q1x1, Vp1x1, Fabs1x2, kax2, CLx2, Vcx2, Q1x2, Vp1x2, Tlag1, Tlag2}

[CONTENT]
ID = {use=identifier}
TRT = {use=covariate, type=categorical}
TIME = {use=time}
YTYPE = {use=observationtype}
DV = {use=observation, name={y}, ytype={1}, type={continuous}}
CENS = {use=censored}
MDV = {use=missingdependentvariable}
EVID = {use=eventidentifier}
AMT = {use=amount}
ADM = {use=administration}
II = {use=interdoseinterval}
ADDL = {use=additionaldose}
TINF = {use=infusiontime}
SEX = {use=covariate, type=categorical}
DOSELEVEL1 = {use=covariate, type=continuous}
DOSELEVEL2 = {use=covariate, type=continuous}
AGE = {use=covariate, type=continuous}
HT0 = {use=covariate, type=continuous}
WT0 = {use=covariate, type=continuous}
Fabs1x1 = {use=regressor}
kax1 = {use=regressor}
CLx1 = {use=regressor}
Vcx1 = {use=regressor}
Q1x1 = {use=regressor}
Vp1x1 = {use=regressor}
Fabs1x2 = {use=regressor}
kax2 = {use=regressor}
CLx2 = {use=regressor}
Vcx2 = {use=regressor}
Q1x2 = {use=regressor}
Vp1x2 = {use=regressor}
Tlag1 = {use=regressor}
Tlag2 = {use=regressor}

; =============================================
<MODEL>
; =============================================

[COVARIATE]
input = {DOSELEVEL1,DOSELEVEL2,AGE,HT0,WT0,TRT,SEX}

TRT = {type=categorical, categories={6,7,8,9,10,11,12}}
SEX = {type=categorical, categories={1,2}}

EQUATION:
tDOSELEVEL1 = log(DOSELEVEL1/400)
tDOSELEVEL2 = log(DOSELEVEL2/640)
tAGE = log(AGE/22.5)
tHT0 = log(HT0/177)
tWT0 = log(WT0/74.6)

DEFINITION:
tTRT =
{
  transform = TRT,
  categories = {
    6 = 6,
    7 = 7,
    8 = 8,
    9 = 9,
    10 = 10,
    11 = 11,
    12 = 12
  },
  reference = 6
}
tSEX =
{
  transform = SEX,
  categories = {
    1 = 1,
    2 = 2
  },
  reference = 1
}

[INDIVIDUAL]
input = {PLbase_pop, PLerr_pop, GR_pop, EMAXx1_pop, EC50x1_pop, hillx1_pop, EMAXx2_pop, EC50x2_pop, hillx2_pop, Alpha_pop, Beta_pop, EC50ax12_pop, hillax12_pop, EC50ax21_pop, hillax21_pop, EC50bx12_pop, hillbx12_pop, EC50bx21_pop, hillbx21_pop, omega_PLbase, omega_PLerr, omega_GR, omega_EMAXx1, omega_EC50x1, omega_hillx1, omega_EMAXx2, omega_EC50x2, omega_hillx2, omega_Alpha, omega_Beta, omega_EC50ax12, omega_hillax12, omega_EC50ax21, omega_hillax21, omega_EC50bx12, omega_hillbx12, omega_EC50bx21, omega_hillbx21}

DEFINITION:
PLbase = {distribution=normal, typical=PLbase_pop, sd=omega_PLbase}
PLerr = {distribution=normal, typical=PLerr_pop, no-variability}
GR = {distribution=logNormal, typical=GR_pop, sd=omega_GR}
EMAXx1 = {distribution=logNormal, typical=EMAXx1_pop, no-variability}
EC50x1 = {distribution=logNormal, typical=EC50x1_pop, no-variability}
hillx1 = {distribution=logNormal, typical=hillx1_pop, no-variability}
EMAXx2 = {distribution=logNormal, typical=EMAXx2_pop, no-variability}
EC50x2 = {distribution=logNormal, typical=EC50x2_pop, no-variability}
hillx2 = {distribution=logNormal, typical=hillx2_pop, no-variability}
Alpha = {distribution=normal, typical=Alpha_pop, no-variability}
Beta = {distribution=normal, typical=Beta_pop, no-variability}
EC50ax12 = {distribution=logNormal, typical=EC50ax12_pop, no-variability}
hillax12 = {distribution=logNormal, typical=hillax12_pop, no-variability}
EC50ax21 = {distribution=logNormal, typical=EC50ax21_pop, no-variability}
hillax21 = {distribution=logNormal, typical=hillax21_pop, no-variability}
EC50bx12 = {distribution=logNormal, typical=EC50bx12_pop, no-variability}
hillbx12 = {distribution=logNormal, typical=hillbx12_pop, no-variability}
EC50bx21 = {distribution=logNormal, typical=EC50bx21_pop, no-variability}
hillbx21 = {distribution=logNormal, typical=hillbx21_pop, no-variability}

[LONGITUDINAL]
input = {a}

file = './project_model.txt'

DEFINITION:
y = {distribution=normal, prediction=PL ,errorModel=constant(a)}

; =============================================
<FIT>
; =============================================
data = {y}
model = {y}

; =============================================
<PARAMETER>
; =============================================
PLbase_pop = {value=-5, method=MLE}
PLerr_pop = {value=0, method=FIXED}
GR_pop = {value=0.07, method=MLE}
EMAXx1_pop = {value=0.194, method=FIXED}
EC50x1_pop = {value=0.00289, method=FIXED}
hillx1_pop = {value=3.09, method=FIXED}
EMAXx2_pop = {value=0.262, method=FIXED}
EC50x2_pop = {value=0.00626, method=FIXED}
hillx2_pop = {value=5.24, method=FIXED}
Alpha_pop = {value=0, method=MLE}
Beta_pop = {value=0, method=MLE}
EC50ax12_pop = {value=0.00626, method=FIXED}
hillax12_pop = {value=5.24, method=FIXED}
EC50ax21_pop = {value=0.000196, method=FIXED}
hillax21_pop = {value=3.09, method=FIXED}
EC50bx12_pop = {value=0.00626, method=FIXED}
hillbx12_pop = {value=5.24, method=FIXED}
EC50bx21_pop = {value=0.000196, method=FIXED}
hillbx21_pop = {value=3.09, method=FIXED}
omega_PLbase = {value=1, method=MLE}
omega_GR = {value=1, method=MLE}
a = {value=1, method=MLE}

; =============================================
<MONOLIX>
; =============================================

[TASKS]
populationParameters()
individualParameters(method = conditionalMode)
fim(method = StochasticApproximation)
logLikelihood(method = ImportanceSampling)
;plotResult()
plotResult(method = {outputplot, indfits, obspred, vpc, npc, residualsscatter, residualsdistribution, parameterdistribution, covariatemodeldiagnosis, randomeffects, covariancemodeldiagnosis, blq, predictiondistribution, likelihoodcontribution, categorizedoutput, saemresults, condmeanresults, fisher, likelihoodresults })

[SETTINGS]
GLOBAL:
seed = 123456
exportpath = 'RESULTSORIG'
nbchains = 3
autochains = no

POPULATION:
exploratoryautostop = no
smoothingautostop = no
smoothingiterations = 200
exploratoryiterations = 1000
variability = Decreasing
